# Supplementary material for: Evaluation of in-service smartphone battery drainage profile for video calling feature in major apps
Source: Sci Rep. 2023 Jul 20;13:11699. doi: 10.1038/s41598-023-38859-3 (PMC10359271; doi:10.1038/s41598-023-38859-3)
Supplement: Supplementary file 1 — Supplementary Information 1. [file 41598_2023_38859_MOESM1_ESM.xlsx]

## Sheet: R(1 of 1)
Time (milliSeconds)	Current (milliAmps)	Voltage (Volts)	Temperature (Degree Celsius)
4.8752	1936.58	3.627	30.5
9.7504	1936.58	3.627	30.5
14.6256	1936.58	3.627	30.5
19.5008	1936.58	3.627	30.5
24.376	1936.58	3.627	30.5
29.2512	1936.58	3.627	30.5
34.1264	1936.58	3.627	30.5
39.0016	1936.58	3.627	30.5
43.8768	1936.58	3.627	30.5
48.752	1936.58	3.627	30.5
53.6272	1936.58	3.627	30.5
58.5024	1936.58	3.627	30.5
63.3776	1936.58	3.627	30.5
68.2528	1936.58	3.627	30.5
73.128	1936.58	3.627	30.5
78.0032	1936.58	3.627	30.5
82.8784	1936.58	3.627	30.5
87.7536	1936.58	3.627	30.5
92.6288	1936.58	3.627	30.5
97.504	1936.58	3.627	30.5
102.379	1936.58	3.627	30.5
107.254	1936.58	3.627	30.5
112.13	1936.58	3.627	30.5
117.005	1936.58	3.627	30.5
121.88	1936.58	3.627	30.5
126.755	1936.58	3.627	30.5
131.63	1936.58	3.627	30.5
136.506	1995.86	3.627	30.5
141.381	1995.86	3.627	30.5
146.256	1995.86	3.627	30.5
151.131	1995.86	3.627	30.5
156.006	1995.86	3.627	30.5
160.882	1995.86	3.627	30.5
165.757	1995.86	3.627	30.5
170.632	1995.86	3.627	30.5
175.507	1995.86	3.627	30.5
180.382	1995.86	3.627	30.5
185.258	1995.86	3.627	30.5
190.133	1995.86	3.627	30.5
195.008	1995.86	3.627	30.5
199.883	1995.86	3.627	30.5
204.758	1995.86	3.627	30.5
209.634	1995.86	3.627	30.5
214.509	1995.86	3.627	30.5
219.384	1995.86	3.627	30.5
224.259	1995.86	3.627	30.5
229.134	1995.86	3.627	30.5
234.01	1995.86	3.627	30.5
238.885	1995.86	3.627	30.5
243.76	1995.86	3.627	30.5
248.635	1995.86	3.627	30.5
253.51	1995.86	3.627	30.5
258.386	1995.86	3.627	30.5
263.261	1995.86	3.627	30.5
268.136	1995.86	3.627	30.5
273.011	1995.86	3.627	30.5
277.886	1995.86	3.627	30.5
282.762	1995.86	3.627	30.5
287.637	1995.86	3.627	30.5
292.512	1995.86	3.627	30.5
297.387	1995.86	3.627	30.5
302.262	1995.86	3.627	30.5
307.138	1995.86	3.627	30.5
312.013	1995.86	3.627	30.5
316.888	1933.46	3.627	30.5
321.763	1933.46	3.627	30.5
326.638	1933.46	3.627	30.5
331.514	1933.46	3.627	30.5
336.389	1933.46	3.627	30.5
341.264	1933.46	3.627	30.5
346.139	1933.46	3.627	30.5
351.014	1933.46	3.627	30.5
355.89	1933.46	3.627	30.5
360.765	1933.46	3.627	30.5
365.64	1933.46	3.627	30.5
370.515	1933.46	3.627	30.5
375.39	1933.46	3.627	30.5
380.266	1933.46	3.627	30.5
385.141	1933.46	3.627	30.5
390.016	1933.46	3.627	30.5
394.891	1933.46	3.627	30.5
399.766	1933.46	3.627	30.5
404.642	1933.46	3.627	30.5
409.517	1933.46	3.627	30.5
414.392	1933.46	3.627	30.5
419.267	1933.46	3.627	30.5
424.142	1933.46	3.627	30.5
429.018	1933.46	3.627	30.5
433.893	1933.46	3.627	30.5
438.768	1933.46	3.627	30.5
443.643	1933.46	3.627	30.5
448.518	1933.46	3.627	30.5
453.394	1933.46	3.627	30.5
458.269	1933.46	3.627	30.5
463.144	1933.46	3.627	30.5
468.019	1933.46	3.627	30.5
472.894	1933.46	3.627	30.5
477.77	1933.46	3.627	30.5
482.645	1933.46	3.627	30.5
487.52	1933.46	3.627	30.5
492.395	1933.46	3.627	30.5
497.27	1933.46	3.627	30.5
502.146	1933.46	3.627	30.5
507.021	1933.46	3.627	30.5
511.896	1933.46	3.627	30.5
516.771	1933.46	3.627	30.5
521.646	1933.46	3.627	30.5
526.522	1933.46	3.627	30.5
531.397	1933.46	3.627	30.5
536.272	1933.46	3.627	30.5
541.147	1933.46	3.627	30.5
546.022	2075.74	3.627	30.5
550.898	2075.74	3.627	30.5
555.773	2075.74	3.627	30.5
560.648	2075.74	3.627	30.5
565.523	2075.74	3.627	30.5
570.398	2075.74	3.627	30.5
575.274	2075.74	3.627	30.5
580.149	2075.74	3.627	30.5
585.024	2075.74	3.627	30.5
589.899	2075.74	3.627	30.5
594.774	2075.74	3.627	30.5
599.65	2075.74	3.627	30.5
604.525	2075.74	3.627	30.5
609.4	2075.74	3.627	30.5
614.275	2075.74	3.627	30.5
619.15	2075.74	3.627	30.5
624.026	2075.74	3.627	30.5
628.901	2075.74	3.627	30.5
633.776	2075.74	3.627	30.5
638.651	2075.74	3.627	30.5
643.526	2075.74	3.627	30.5
648.402	2075.74	3.627	30.5
653.277	2075.74	3.627	30.5
658.152	2075.74	3.627	30.5
663.027	2075.74	3.627	30.5
667.902	2075.74	3.627	30.5
672.778	2075.74	3.627	30.5
677.653	2075.74	3.627	30.5
682.528	2075.74	3.627	30.5
687.403	2075.74	3.627	30.5
692.278	2075.74	3.627	30.5
697.154	2075.74	3.627	30.5
702.029	2075.74	3.627	30.5
706.904	2075.74	3.627	30.5
711.779	2075.74	3.627	30.5
716.654	2075.74	3.627	30.5
721.53	2124.41	3.627	30.5
726.405	2124.41	3.627	30.5
731.28	2124.41	3.627	30.5
736.155	2124.41	3.627	30.5
741.03	2124.41	3.627	30.5
745.906	2124.41	3.627	30.5
750.781	2124.41	3.627	30.5
755.656	2124.41	3.627	30.5
760.531	2124.41	3.627	30.5
765.406	2124.41	3.627	30.5
770.282	2124.41	3.627	30.5
775.157	2124.41	3.627	30.5
780.032	2124.41	3.627	30.5
784.907	2124.41	3.627	30.5
789.782	2124.41	3.627	30.5
794.658	2124.41	3.627	30.5
799.533	2124.41	3.627	30.5
804.408	2124.41	3.627	30.5
809.283	2124.41	3.627	30.5
814.158	2124.41	3.627	30.5
819.034	2124.41	3.627	30.5
823.909	2124.41	3.627	30.5
828.784	2124.41	3.627	30.5
833.659	2124.41	3.627	30.5
838.534	2124.41	3.627	30.5
843.41	2124.41	3.627	30.5
848.285	2124.41	3.627	30.5
853.16	2124.41	3.627	30.5
858.035	2124.41	3.627	30.5
862.91	2124.41	3.627	30.5
867.786	2124.41	3.627	30.5
872.661	2124.41	3.627	30.5
877.536	2124.41	3.627	30.5
882.411	2124.41	3.627	30.5
887.286	2124.41	3.627	30.5
892.162	2124.41	3.627	30.5
897.037	2124.41	3.627	30.5
901.912	2124.41	3.627	30.5
906.787	2124.41	3.627	30.5
911.662	2124.41	3.627	30.5
916.538	2124.41	3.627	30.5
921.413	2124.41	3.627	30.5
926.288	2124.41	3.627	30.5
931.163	2124.41	3.627	30.5
936.038	2124.41	3.627	30.5
940.914	1828.32	3.627	30.5
945.789	1828.32	3.627	30.5
950.664	1828.32	3.627	30.5
955.539	1828.32	3.627	30.5
960.414	1828.32	3.627	30.5
965.29	1828.32	3.627	30.5
970.165	1828.32	3.627	30.5
975.04	1828.32	3.627	30.5
979.915	1828.32	3.627	30.5
984.79	1828.32	3.627	30.5
989.666	1828.32	3.627	30.5
994.541	1828.32	3.627	30.5
999.416	1828.32	3.627	30.5
1004.29	1828.32	3.627	30.5
1009.17	1828.32	3.627	30.5
1014.04	1828.32	3.627	30.5
1018.92	1828.32	3.627	30.5
1023.79	1828.32	3.627	30.5
1028.67	1828.32	3.627	30.5
1033.54	1828.32	3.627	30.5
1038.42	1828.32	3.627	30.5
1043.29	1828.32	3.627	30.5
1048.17	1828.32	3.627	30.5
1053.04	1828.32	3.627	30.5
1057.92	1828.32	3.627	30.5
1062.79	1828.32	3.627	30.5
1067.67	1828.32	3.627	30.5
1072.54	1828.32	3.627	30.5
1077.42	1828.32	3.627	30.5
1082.29	1828.32	3.627	30.5
1087.17	1828.32	3.627	30.5
1092.04	1828.32	3.627	30.5
1096.92	1828.32	3.627	30.5
1101.8	1828.32	3.627	30.5
1106.67	1828.32	3.627	30.5
1111.55	1828.32	3.627	30.5
1116.42	1828.32	3.627	30.5
1121.3	1828.32	3.627	30.5
1126.17	1828.32	3.627	30.5
1131.05	1828.32	3.627	30.5
1135.92	1828.32	3.627	30.5
1140.8	1828.32	3.627	30.5
1145.67	1918.18	3.627	30.5
1150.55	1918.18	3.627	30.5
1155.42	1918.18	3.627	30.5
1160.3	1918.18	3.627	30.5
1165.17	1918.18	3.627	30.5
1170.05	1918.18	3.627	30.5
1174.92	1918.18	3.627	30.5
1179.8	1918.18	3.627	30.5
1184.67	1918.18	3.627	30.5
1189.55	1918.18	3.627	30.5
1194.42	1918.18	3.627	30.5
1199.3	1918.18	3.627	30.5
1204.17	1918.18	3.627	30.5
1209.05	1918.18	3.627	30.5
1213.92	1918.18	3.627	30.5
1218.8	1918.18	3.627	30.5
1223.68	1918.18	3.627	30.5
1228.55	1918.18	3.627	30.5
1233.43	1918.18	3.627	30.5
1238.3	1918.18	3.627	30.5
1243.18	1918.18	3.627	30.5
1248.05	1918.18	3.627	30.5
1252.93	1918.18	3.627	30.5
1257.8	1918.18	3.627	30.5
1262.68	1918.18	3.627	30.5
1267.55	1918.18	3.627	30.5
1272.43	1918.18	3.627	30.5
1277.3	1918.18	3.627	30.5
1282.18	1918.18	3.627	30.5
1287.05	1918.18	3.627	30.5
1291.93	1918.18	3.627	30.5
1296.8	1918.18	3.627	30.5
1301.68	1918.18	3.627	30.5
1306.55	1918.18	3.627	30.5
1311.43	1918.18	3.627	30.5
1316.3	1918.18	3.627	30.5
1321.18	1918.18	3.627	30.5
1326.05	1918.18	3.627	30.5
1330.93	1918.18	3.627	30.5
1335.8	1918.18	3.627	30.5
1340.68	1918.18	3.627	30.5
1345.56	1918.18	3.627	30.5
1350.43	1918.18	3.627	30.5
1355.31	1918.18	3.627	30.5
1360.18	1918.18	3.627	30.5
1365.06	1918.18	3.627	30.5
1369.93	1918.18	3.627	30.5
1374.81	1918.18	3.627	30.5
1379.68	2116.61	3.627	30.5
1384.56	2116.61	3.627	30.5
1389.43	2116.61	3.627	30.5
1394.31	2116.61	3.627	30.5
1399.18	2116.61	3.627	30.5
1404.06	2116.61	3.627	30.5
1408.93	2116.61	3.627	30.5
1413.81	2116.61	3.627	30.5
1418.68	2116.61	3.627	30.5
1423.56	2116.61	3.627	30.5
1428.43	2116.61	3.627	30.5
1433.31	2116.61	3.627	30.5
1438.18	2116.61	3.627	30.5
1443.06	2116.61	3.627	30.5
1447.93	2116.61	3.627	30.5
1452.81	2116.61	3.627	30.5
1457.68	2116.61	3.627	30.5
1462.56	2116.61	3.627	30.5
1467.44	2116.61	3.627	30.5
1472.31	2116.61	3.627	30.5
1477.19	2116.61	3.627	30.5
1482.06	2116.61	3.627	30.5
1486.94	2116.61	3.627	30.5
1491.81	2116.61	3.627	30.5
1496.69	2116.61	3.627	30.5
1501.56	2116.61	3.627	30.5
1506.44	2116.61	3.627	30.5
1511.31	2116.61	3.627	30.5
1516.19	2116.61	3.627	30.5
1521.06	2116.61	3.627	30.5
1525.94	2116.61	3.627	30.5
1530.81	2116.61	3.627	30.5
1535.69	2154.67	3.627	30.5
1540.56	2154.67	3.627	30.5
1545.44	2154.67	3.627	30.5
1550.31	2154.67	3.627	30.5
1555.19	2154.67	3.627	30.5
1560.06	2154.67	3.627	30.5
1564.94	2154.67	3.627	30.5
1569.81	2154.67	3.627	30.5
1574.69	2154.67	3.627	30.5
1579.56	2154.67	3.627	30.5
1584.44	2154.67	3.627	30.5
1589.32	2154.67	3.627	30.5
1594.19	2154.67	3.627	30.5
1599.07	2154.67	3.627	30.5
1603.94	2154.67	3.627	30.5
1608.82	2154.67	3.627	30.5
1613.69	2154.67	3.627	30.5
1618.57	2154.67	3.627	30.5
1623.44	2154.67	3.627	30.5
1628.32	2154.67	3.627	30.5
1633.19	2154.67	3.627	30.5
1638.07	2154.67	3.627	30.5
1642.94	2154.67	3.627	30.5
1647.82	2154.67	3.627	30.5
1652.69	2154.67	3.627	30.5
1657.57	2154.67	3.627	30.5
1662.44	2154.67	3.627	30.5
1667.32	2154.67	3.627	30.5
1672.19	2154.67	3.627	30.5
1677.07	2154.67	3.627	30.5
1681.94	2154.67	3.627	30.5
1686.82	2154.67	3.627	30.5
1691.69	2154.67	3.627	30.5
1696.57	2154.67	3.627	30.5
1701.44	2154.67	3.627	30.5
1706.32	2154.67	3.627	30.5
1711.2	2154.67	3.627	30.5
1716.07	2154.67	3.627	30.5
1720.95	2154.67	3.627	30.5
1725.82	2154.67	3.627	30.5
1730.7	2391.79	3.627	30.5
1735.57	2391.79	3.627	30.5
1740.45	2391.79	3.627	30.5
1745.32	2391.79	3.627	30.5
1750.2	2391.79	3.627	30.5
1755.07	2391.79	3.627	30.5
1759.95	2391.79	3.627	30.5
1764.82	2391.79	3.627	30.5
1769.7	2391.79	3.627	30.5
1774.57	2391.79	3.627	30.5
1779.45	2391.79	3.627	30.5
1784.32	2391.79	3.627	30.5
1789.2	2391.79	3.627	30.5
1794.07	2391.79	3.627	30.5
1798.95	2391.79	3.627	30.5
1803.82	2391.79	3.627	30.5
1808.7	2391.79	3.627	30.5
1813.57	2391.79	3.627	30.5
1818.45	2391.79	3.627	30.5
1823.32	2391.79	3.627	30.5
1828.2	2391.79	3.627	30.5
1833.08	2391.79	3.627	30.5
1837.95	2391.79	3.627	30.5
1842.83	2391.79	3.627	30.5
1847.7	2391.79	3.627	30.5
1852.58	2391.79	3.627	30.5
1857.45	2391.79	3.627	30.5
1862.33	2391.79	3.627	30.5
1867.2	2391.79	3.627	30.5
1872.08	2391.79	3.627	30.5
1876.95	2391.79	3.627	30.5
1881.83	2391.79	3.627	30.5
1886.7	2391.79	3.627	30.5
1891.58	2391.79	3.627	30.5
1896.45	2391.79	3.627	30.5
1901.33	2391.79	3.627	30.5
1906.2	2391.79	3.627	30.5
1911.08	2391.79	3.627	30.5
1915.95	2391.79	3.627	30.5
1920.83	2391.79	3.627	30.5
1925.7	1662.34	3.627	30.5
1930.58	1662.34	3.627	30.5
1935.45	1662.34	3.627	30.5
1940.33	1662.34	3.627	30.5
1945.2	1662.34	3.627	30.5
1950.08	1662.34	3.627	30.5
1954.96	1662.34	3.627	30.5
1959.83	1662.34	3.627	30.5
1964.71	1662.34	3.627	30.5
1969.58	1662.34	3.627	30.5
1974.46	1662.34	3.627	30.5
1979.33	1662.34	3.627	30.5
1984.21	1662.34	3.627	30.5
1989.08	1662.34	3.627	30.5
1993.96	1662.34	3.627	30.5
1998.83	1662.34	3.627	30.5
2003.71	1662.34	3.627	30.5
2008.58	1662.34	3.627	30.5
2013.46	1662.34	3.627	30.5
2018.33	1662.34	3.627	30.5
2023.21	1662.34	3.627	30.5
2028.08	1662.34	3.627	30.5
2032.96	1662.34	3.627	30.5
2037.83	1662.34	3.627	30.5
2042.71	1662.34	3.627	30.5
2047.58	1662.34	3.627	30.5
2052.46	1662.34	3.627	30.5
2057.33	1662.34	3.627	30.5
2062.21	1662.34	3.627	30.5
2067.08	1662.34	3.627	30.5
2071.96	1662.34	3.627	30.5
2076.84	1662.34	3.627	30.5
2081.71	1662.34	3.627	30.5
2086.59	1662.34	3.627	30.5
2091.46	1662.34	3.627	30.5
2096.34	1662.34	3.627	30.5
2101.21	1662.34	3.627	30.5
2106.09	1662.34	3.627	30.5
2110.96	1662.34	3.627	30.5
2115.84	1662.34	3.627	30.5
2120.71	1662.34	3.627	30.5
2125.59	1662.34	3.627	30.5
2130.46	1662.34	3.627	30.5
2135.34	1662.34	3.627	30.5
2140.21	2130.02	3.627	30.5
2145.09	2130.02	3.627	30.5
2149.96	2130.02	3.627	30.5
2154.84	2130.02	3.627	30.5
2159.71	2130.02	3.627	30.5
2164.59	2130.02	3.627	30.5
2169.46	2130.02	3.627	30.5
2174.34	2130.02	3.627	30.5
2179.21	2130.02	3.627	30.5
2184.09	2130.02	3.627	30.5
2188.96	2130.02	3.627	30.5
2193.84	2130.02	3.627	30.5
2198.72	2130.02	3.627	30.5
2203.59	2130.02	3.627	30.5
2208.47	2130.02	3.627	30.5
2213.34	2130.02	3.627	30.5
2218.22	2130.02	3.627	30.5
2223.09	2130.02	3.627	30.5
2227.97	2130.02	3.627	30.5
2232.84	2130.02	3.627	30.5
2237.72	2130.02	3.627	30.5
2242.59	2130.02	3.627	30.5
2247.47	2130.02	3.627	30.5
2252.34	2130.02	3.627	30.5
2257.22	2130.02	3.627	30.5
2262.09	2130.02	3.627	30.5
2266.97	2130.02	3.627	30.5
2271.84	2130.02	3.627	30.5
2276.72	2130.02	3.627	30.5
2281.59	2130.02	3.627	30.5
2286.47	2130.02	3.627	30.5
2291.34	2130.02	3.627	30.5
2296.22	2130.02	3.627	30.5
2301.09	2130.02	3.627	30.5
2305.97	2130.02	3.627	30.5
2310.84	2130.02	3.627	30.5
2315.72	2130.02	3.627	30.5
2320.6	2130.02	3.627	30.5
2325.47	2130.02	3.627	30.5
2330.35	2130.02	3.627	30.5
2335.22	2130.02	3.627	30.5
2340.1	2130.02	3.627	30.5
2344.97	2130.02	3.627	30.5
2349.85	2130.02	3.627	30.5
2354.72	2130.02	3.627	30.5
2359.6	2130.02	3.627	30.5
2364.47	2130.02	3.627	30.5
2369.35	2130.02	3.627	30.5
2374.22	2089.15	3.627	30.5
2379.1	2089.15	3.627	30.5
2383.97	2089.15	3.627	30.5
2388.85	2089.15	3.627	30.5
2393.72	2089.15	3.627	30.5
2398.6	2089.15	3.627	30.5
2403.47	2089.15	3.627	30.5
2408.35	2089.15	3.627	30.5
2413.22	2089.15	3.627	30.5
2418.1	2089.15	3.627	30.5
2422.97	2089.15	3.627	30.5
2427.85	2089.15	3.627	30.5
2432.72	2089.15	3.627	30.5
2437.6	2089.15	3.627	30.5
2442.48	2089.15	3.627	30.5
2447.35	2089.15	3.627	30.5
2452.23	2089.15	3.627	30.5
2457.1	2089.15	3.627	30.5
2461.98	2089.15	3.627	30.5
2466.85	2089.15	3.627	30.5
2471.73	2089.15	3.627	30.5
2476.6	2089.15	3.627	30.5
2481.48	2089.15	3.627	30.5
2486.35	2089.15	3.627	30.5
2491.23	2089.15	3.627	30.5
2496.1	2089.15	3.627	30.5
2500.98	2089.15	3.627	30.5
2505.85	2089.15	3.627	30.5
2510.73	2089.15	3.627	30.5
2515.6	2089.15	3.627	30.5
2520.48	2089.15	3.627	30.5
2525.35	2089.15	3.627	30.5
2530.23	2089.15	3.627	30.5
2535.1	2089.15	3.627	30.5
2539.98	2089.15	3.627	30.5
2544.85	2089.15	3.627	30.5
2549.73	2089.15	3.627	30.5
2554.6	2089.15	3.627	30.5
2559.48	2089.15	3.627	30.5
2564.36	2089.15	3.627	30.5
2569.23	2089.15	3.627	30.5
2574.11	2089.15	3.627	30.5
2578.98	2089.15	3.627	30.5
2583.86	2089.15	3.627	30.5
2588.73	2089.15	3.627	30.5
2593.61	2083.54	3.627	30.5
2598.48	2083.54	3.627	30.5
2603.36	2083.54	3.627	30.5
2608.23	2083.54	3.627	30.5
2613.11	2083.54	3.627	30.5
2617.98	2083.54	3.627	30.5
2622.86	2083.54	3.627	30.5
2627.73	2083.54	3.627	30.5
2632.61	2083.54	3.627	30.5
2637.48	2083.54	3.627	30.5
2642.36	2083.54	3.627	30.5
2647.23	2083.54	3.627	30.5
2652.11	2083.54	3.627	30.5
2656.98	2083.54	3.627	30.5
2661.86	2083.54	3.627	30.5
2666.73	2083.54	3.627	30.5
2671.61	2083.54	3.627	30.5
2676.48	2083.54	3.627	30.5
2681.36	2083.54	3.627	30.5
2686.24	2083.54	3.627	30.5
2691.11	2083.54	3.627	30.5
2695.99	2083.54	3.627	30.5
2700.86	2083.54	3.627	30.5
2705.74	2083.54	3.627	30.5
2710.61	2083.54	3.627	30.5
2715.49	2083.54	3.627	30.5
2720.36	2083.54	3.627	30.5
2725.24	2083.54	3.627	30.5
2730.11	2083.54	3.627	30.5
2734.99	2083.54	3.627	30.5
2739.86	2083.54	3.627	30.5
2744.74	2134.08	3.627	30.5
2749.61	2134.08	3.627	30.5
2754.49	2134.08	3.627	30.5
2759.36	2134.08	3.627	30.5
2764.24	2134.08	3.627	30.5
2769.11	2134.08	3.627	30.5
2773.99	2134.08	3.627	30.5
2778.86	2134.08	3.627	30.5
2783.74	2134.08	3.627	30.5
2788.61	2134.08	3.627	30.5
2793.49	2134.08	3.627	30.5
2798.36	2134.08	3.627	30.5
2803.24	2134.08	3.627	30.5
2808.12	2134.08	3.627	30.5
2812.99	2134.08	3.627	30.5
2817.87	2134.08	3.627	30.5
2822.74	2134.08	3.627	30.5
2827.62	2134.08	3.627	30.5
2832.49	2134.08	3.627	30.5
2837.37	2134.08	3.627	30.5
2842.24	2134.08	3.627	30.5
2847.12	2134.08	3.627	30.5
2851.99	2134.08	3.627	30.5
2856.87	2134.08	3.627	30.5
2861.74	2134.08	3.627	30.5
2866.62	2134.08	3.627	30.5
2871.49	2134.08	3.627	30.5
2876.37	2134.08	3.627	30.5
2881.24	2134.08	3.627	30.5
2886.12	2134.08	3.627	30.5
2890.99	2134.08	3.627	30.5
2895.87	2134.08	3.627	30.5
2900.74	2134.08	3.627	30.5
2905.62	2134.08	3.627	30.5
2910.49	2134.08	3.627	30.5
2915.37	2134.08	3.627	30.5
2920.24	2134.08	3.627	30.5
2925.12	2134.08	3.627	30.5
2930	2134.08	3.627	30.5
2934.87	2134.08	3.627	30.5
2939.75	2134.08	3.627	30.5
2944.62	2134.08	3.627	30.5
2949.5	2134.08	3.627	30.5
2954.37	2134.08	3.627	30.5
2959.25	2134.08	3.627	30.5
2964.12	2134.08	3.627	30.5
2969	2134.08	3.627	30.5
2973.87	2134.08	3.627	30.5
2978.75	2134.08	3.627	30.5
2983.62	1851.1	3.627	30.5
2988.5	1851.1	3.627	30.5
2993.37	1851.1	3.627	30.5
2998.25	1851.1	3.627	30.5
3003.12	1851.1	3.627	30.5
3008	1851.1	3.627	30.5
3012.87	1851.1	3.627	30.5
3017.75	1851.1	3.627	30.5
3022.62	1851.1	3.627	30.5
3027.5	1851.1	3.627	30.5
3032.37	1851.1	3.627	30.5
3037.25	1851.1	3.627	30.5
3042.12	1851.1	3.627	30.5
3047	1851.1	3.627	30.5
3051.88	1851.1	3.627	30.5
3056.75	1851.1	3.627	30.5
3061.63	1851.1	3.627	30.5
3066.5	1851.1	3.627	30.5
3071.38	1851.1	3.627	30.5
3076.25	1851.1	3.627	30.5
3081.13	1851.1	3.627	30.5
3086	1851.1	3.627	30.5
3090.88	1851.1	3.627	30.5
3095.75	1851.1	3.627	30.5
3100.63	1851.1	3.627	30.5
3105.5	1851.1	3.627	30.5
3110.38	1851.1	3.627	30.5
3115.25	1851.1	3.627	30.5
3120.13	1851.1	3.627	30.5
3125	1851.1	3.627	30.5
3129.88	1851.1	3.627	30.5
3134.75	1851.1	3.627	30.5
3139.63	1851.1	3.627	30.5
3144.5	1851.1	3.627	30.5
3149.38	1851.1	3.627	30.5
3154.25	1851.1	3.627	30.5
3159.13	1851.1	3.627	30.5
3164	1851.1	3.627	30.5
3168.88	1851.1	3.627	30.5
3173.76	1851.1	3.627	30.5
3178.63	2022.38	3.627	30.5
3183.51	2022.38	3.627	30.5
3188.38	2022.38	3.627	30.5
3193.26	2022.38	3.627	30.5
3198.13	2022.38	3.627	30.5
3203.01	2022.38	3.627	30.5
3207.88	2022.38	3.627	30.5
3212.76	2022.38	3.627	30.5
3217.63	2022.38	3.627	30.5
3222.51	2022.38	3.627	30.5
3227.38	2022.38	3.627	30.5
3232.26	2022.38	3.627	30.5
3237.13	2022.38	3.627	30.5
3242.01	2022.38	3.627	30.5
3246.88	2022.38	3.627	30.5
3251.76	2022.38	3.627	30.5
3256.63	2022.38	3.627	30.5
3261.51	2022.38	3.627	30.5
3266.38	2022.38	3.627	30.5
3271.26	2022.38	3.627	30.5
3276.13	2022.38	3.627	30.5
3281.01	2022.38	3.627	30.5
3285.88	2022.38	3.627	30.5
3290.76	2022.38	3.627	30.5
3295.64	2022.38	3.627	30.5
3300.51	2022.38	3.627	30.5
3305.39	2022.38	3.627	30.5
3310.26	2022.38	3.627	30.5
3315.14	2022.38	3.627	30.5
3320.01	2022.38	3.627	30.5
3324.89	2022.38	3.627	30.5
3329.76	2022.38	3.627	30.5
3334.64	2022.38	3.627	30.5
3339.51	2022.38	3.627	30.5
3344.39	2022.38	3.627	30.5
3349.26	2022.38	3.627	30.5
3354.14	1921.92	3.627	30.5
3359.01	1921.92	3.627	30.5
3363.89	1921.92	3.627	30.5
3368.76	1921.92	3.627	30.5
3373.64	1921.92	3.627	30.5
3378.51	1921.92	3.627	30.5
3383.39	1921.92	3.627	30.5
3388.26	1921.92	3.627	30.5
3393.14	1921.92	3.627	30.5
3398.01	1921.92	3.627	30.5
3402.89	1921.92	3.627	30.5
3407.76	1921.92	3.627	30.5
3412.64	1921.92	3.627	30.5
3417.52	1921.92	3.627	30.5
3422.39	1921.92	3.627	30.5
3427.27	1921.92	3.627	30.5
3432.14	1921.92	3.627	30.5
3437.02	1921.92	3.627	30.5
3441.89	1921.92	3.627	30.5
3446.77	1921.92	3.627	30.5
3451.64	1921.92	3.627	30.5
3456.52	1921.92	3.627	30.5
3461.39	1921.92	3.627	30.5
3466.27	1921.92	3.627	30.5
3471.14	1921.92	3.627	30.5
3476.02	1921.92	3.627	30.5
3480.89	1921.92	3.627	30.5
3485.77	1921.92	3.627	30.5
3490.64	1921.92	3.627	30.5
3495.52	1921.92	3.627	30.5
3500.39	1921.92	3.627	30.5
3505.27	1921.92	3.627	30.5
3510.14	1921.92	3.627	30.5
3515.02	1921.92	3.627	30.5
3519.89	1921.92	3.627	30.5
3524.77	1921.92	3.627	30.5
3529.64	1921.92	3.627	30.5
3534.52	1921.92	3.627	30.5
3539.4	1990.25	3.627	30.5
3544.27	1990.25	3.627	30.5
3549.15	1990.25	3.627	30.5
3554.02	1990.25	3.627	30.5
3558.9	1990.25	3.627	30.5
3563.77	1990.25	3.627	30.5
3568.65	1990.25	3.627	30.5
3573.52	1990.25	3.627	30.5
3578.4	1990.25	3.627	30.5
3583.27	1990.25	3.627	30.5
3588.15	1990.25	3.627	30.5
3593.02	1990.25	3.627	30.5
3597.9	1990.25	3.627	30.5
3602.77	1990.25	3.627	30.5
3607.65	1990.25	3.627	30.5
3612.52	1990.25	3.627	30.5
3617.4	1990.25	3.627	30.5
3622.27	1990.25	3.627	30.5
3627.15	1990.25	3.627	30.5
3632.02	1990.25	3.627	30.5
3636.9	1990.25	3.627	30.5
3641.77	1990.25	3.627	30.5
3646.65	1990.25	3.627	30.5
3651.52	1990.25	3.627	30.5
3656.4	1990.25	3.627	30.5
3661.28	1990.25	3.627	30.5
3666.15	1990.25	3.627	30.5
3671.03	1990.25	3.627	30.5
3675.9	1990.25	3.627	30.5
3680.78	1990.25	3.627	30.5
3685.65	1990.25	3.627	30.5
3690.53	1870.44	3.627	30.5
3695.4	1870.44	3.627	30.5
3700.28	1870.44	3.627	30.5
3705.15	1870.44	3.627	30.5
3710.03	1870.44	3.627	30.5
3714.9	1870.44	3.627	30.5
3719.78	1870.44	3.627	30.5
3724.65	1870.44	3.627	30.5
3729.53	1870.44	3.627	30.5
3734.4	1870.44	3.627	30.5
3739.28	1870.44	3.627	30.5
3744.15	1870.44	3.627	30.5
3749.03	1870.44	3.627	30.5
3753.9	1870.44	3.627	30.5
3758.78	1870.44	3.627	30.5
3763.65	1870.44	3.627	30.5
3768.53	1870.44	3.627	30.5
3773.4	1870.44	3.627	30.5
3778.28	1870.44	3.627	30.5
3783.16	1870.44	3.627	30.5
3788.03	1870.44	3.627	30.5
3792.91	1870.44	3.627	30.5
3797.78	1870.44	3.627	30.5
3802.66	1870.44	3.627	30.5
3807.53	1870.44	3.627	30.5
3812.41	1870.44	3.627	30.5
3817.28	1870.44	3.627	30.5
3822.16	1870.44	3.627	30.5
3827.03	1870.44	3.627	30.5
3831.91	1724.42	3.627	30.5
3836.78	1724.42	3.627	30.5
3841.66	1724.42	3.627	30.5
3846.53	1724.42	3.627	30.5
3851.41	1724.42	3.627	30.5
3856.28	1724.42	3.627	30.5
3861.16	1724.42	3.627	30.5
3866.03	1724.42	3.627	30.5
3870.91	1724.42	3.627	30.5
3875.78	1724.42	3.627	30.5
3880.66	1724.42	3.627	30.5
3885.53	1724.42	3.627	30.5
3890.41	1724.42	3.627	30.5
3895.28	1724.42	3.627	30.5
3900.16	1724.42	3.627	30.5
3905.04	1724.42	3.627	30.5
3909.91	1724.42	3.627	30.5
3914.79	1724.42	3.627	30.5
3919.66	1724.42	3.627	30.5
3924.54	1724.42	3.627	30.5
3929.41	1843.3	3.627	30.5
3934.29	1843.3	3.627	30.5
3939.16	1843.3	3.627	30.5
3944.04	1843.3	3.627	30.5
3948.91	1843.3	3.627	30.5
3953.79	1843.3	3.627	30.5
3958.66	1843.3	3.627	30.5
3963.54	1843.3	3.627	30.5
3968.41	1843.3	3.627	30.5
3973.29	1843.3	3.627	30.5
3978.16	1843.3	3.627	30.5
3983.04	1843.3	3.627	30.5
3987.91	1843.3	3.627	30.5
3992.79	1843.3	3.627	30.5
3997.66	1843.3	3.627	30.5
4002.54	1843.3	3.627	30.5
4007.41	1843.3	3.627	30.5
4012.29	1843.3	3.627	30.5
4017.16	1843.3	3.627	30.5
4022.04	1843.3	3.627	30.5
4026.92	1843.3	3.627	30.5
4031.79	1843.3	3.627	30.5
4036.67	1843.3	3.627	30.5
4041.54	1843.3	3.627	30.5
4046.42	1843.3	3.627	30.5
4051.29	1843.3	3.627	30.5
4056.17	1843.3	3.627	30.5
4061.04	1843.3	3.627	30.5
4065.92	1843.3	3.627	30.5
4070.79	1843.3	3.627	30.5
4075.67	1843.3	3.627	30.5
4080.54	1843.3	3.627	30.5
4085.42	1843.3	3.627	30.5
4090.29	1843.3	3.627	30.5
4095.17	1843.3	3.627	30.5
4100.04	1843.3	3.627	30.5
4104.92	1843.3	3.627	30.5
4109.79	1843.3	3.627	30.5
4114.67	1843.3	3.627	30.5
4119.54	1843.3	3.627	30.5
4124.42	1843.3	3.627	30.5
4129.29	1843.3	3.627	30.5
4134.17	1843.3	3.627	30.5
4139.04	1922.86	3.627	30.5
4143.92	1922.86	3.627	30.5
4148.8	1922.86	3.627	30.5
4153.67	1922.86	3.627	30.5
4158.55	1922.86	3.627	30.5
4163.42	1922.86	3.627	30.5
4168.3	1922.86	3.627	30.5
4173.17	1922.86	3.627	30.5
4178.05	1922.86	3.627	30.5
4182.92	1922.86	3.627	30.5
4187.8	1922.86	3.627	30.5
4192.67	1922.86	3.627	30.5
4197.55	1922.86	3.627	30.5
4202.42	1922.86	3.627	30.5
4207.3	1922.86	3.627	30.5
4212.17	1922.86	3.627	30.5
4217.05	1922.86	3.627	30.5
4221.92	1922.86	3.627	30.5
4226.8	1922.86	3.627	30.5
4231.67	1922.86	3.627	30.5
4236.55	1922.86	3.627	30.5
4241.42	1922.86	3.627	30.5
4246.3	1922.86	3.627	30.5
4251.17	1922.86	3.627	30.5
4256.05	1922.86	3.627	30.5
4260.92	1922.86	3.627	30.5
4265.8	1922.86	3.627	30.5
4270.68	1795.56	3.627	30.5
4275.55	1795.56	3.627	30.5
4280.43	1795.56	3.627	30.5
4285.3	1795.56	3.627	30.5
4290.18	1795.56	3.627	30.5
4295.05	1795.56	3.627	30.5
4299.93	1795.56	3.627	30.5
4304.8	1795.56	3.627	30.5
4309.68	1795.56	3.627	30.5
4314.55	1795.56	3.627	30.5
4319.43	1795.56	3.627	30.5
4324.3	1795.56	3.627	30.5
4329.18	1795.56	3.627	30.5
4334.05	1795.56	3.627	30.5
4338.93	1795.56	3.627	30.5
4343.8	1795.56	3.627	30.5
4348.68	1795.56	3.627	30.5
4353.55	1795.56	3.627	30.5
4358.43	1795.56	3.627	30.5
4363.3	1795.56	3.627	30.5
4368.18	1795.56	3.627	30.5
4373.05	1795.56	3.627	30.5
4377.93	1795.56	3.627	30.5
4382.8	1795.56	3.627	30.5
4387.68	1795.56	3.627	30.5
4392.56	1795.56	3.627	30.5
4397.43	1795.56	3.627	30.5
4402.31	1795.56	3.627	30.5
4407.18	1795.56	3.627	30.5
4412.06	1795.56	3.627	30.5
4416.93	1795.56	3.627	30.5
4421.81	1800.24	3.627	30.5
4426.68	1800.24	3.627	30.5
4431.56	1800.24	3.627	30.5
4436.43	1800.24	3.627	30.5
4441.31	1800.24	3.627	30.5
4446.18	1800.24	3.627	30.5
4451.06	1800.24	3.627	30.5
4455.93	1800.24	3.627	30.5
4460.81	1800.24	3.627	30.5
4465.68	1800.24	3.627	30.5
4470.56	1800.24	3.627	30.5
4475.43	1800.24	3.627	30.5
4480.31	1800.24	3.627	30.5
4485.18	1800.24	3.627	30.5
4490.06	1800.24	3.627	30.5
4494.93	1800.24	3.627	30.5
4499.81	1800.24	3.627	30.5
4504.68	1800.24	3.627	30.5
4509.56	1800.24	3.627	30.5
4514.44	1800.24	3.627	30.5
4519.31	1800.24	3.627	30.5
4524.19	1800.24	3.627	30.5
4529.06	1800.24	3.627	30.5
4533.94	1800.24	3.627	30.5
4538.81	1800.24	3.627	30.5
4543.69	1800.24	3.627	30.5
4548.56	1800.24	3.627	30.5
4553.44	1800.24	3.627	30.5
4558.31	1800.24	3.627	30.5
4563.19	1800.24	3.627	30.5
4568.06	1800.24	3.627	30.5
4572.94	1800.24	3.627	30.5
4577.81	1800.24	3.627	30.5
4582.69	1800.24	3.627	30.5
4587.56	1800.24	3.627	30.5
4592.44	1800.24	3.627	30.5
4597.31	1800.24	3.627	30.5
4602.19	1800.24	3.627	30.5
4607.06	1800.24	3.627	30.5
4611.94	1800.24	3.627	30.5
4616.81	1800.24	3.627	30.5
4621.69	1800.24	3.627	30.5
4626.56	1800.24	3.627	30.5
4631.44	1800.24	3.627	30.5
4636.32	1470.14	3.627	30.5
4641.19	1470.14	3.627	30.5
4646.07	1470.14	3.627	30.5
4650.94	1470.14	3.627	30.5
4655.82	1470.14	3.627	30.5
4660.69	1470.14	3.627	30.5
4665.57	1470.14	3.627	30.5
4670.44	1470.14	3.627	30.5
4675.32	1470.14	3.627	30.5
4680.19	1470.14	3.627	30.5
4685.07	1470.14	3.627	30.5
4689.94	1470.14	3.627	30.5
4694.82	1470.14	3.627	30.5
4699.69	1470.14	3.627	30.5
4704.57	1470.14	3.627	30.5
4709.44	1470.14	3.627	30.5
4714.32	1470.14	3.627	30.5
4719.19	1470.14	3.627	30.5
4724.07	1470.14	3.627	30.5
4728.94	1470.14	3.627	30.5
4733.82	1470.14	3.627	30.5
4738.69	1470.14	3.627	30.5
4743.57	1470.14	3.627	30.5
4748.44	1470.14	3.627	30.5
4753.32	1470.14	3.627	30.5
4758.2	1470.14	3.627	30.5
4763.07	1470.14	3.627	30.5
4767.95	1470.14	3.627	30.5
4772.82	1470.14	3.627	30.5
4777.7	1470.14	3.627	30.5
4782.57	1470.14	3.627	30.5
4787.45	1470.14	3.627	30.5
4792.32	1470.14	3.627	30.5
4797.2	1470.14	3.627	30.5
4802.07	1470.14	3.627	30.5
4806.95	1470.14	3.627	30.5
4811.82	1470.14	3.627	30.5
4816.7	1470.14	3.627	30.5
4821.57	1470.14	3.627	30.5
4826.45	1470.14	3.627	30.5
4831.32	1470.14	3.627	30.5
4836.2	1470.14	3.627	30.5
4841.07	1470.14	3.627	30.5
4845.95	1470.14	3.627	30.5
4850.82	1470.14	3.627	30.5
4855.7	1641.12	3.627	30.5
4860.57	1641.12	3.627	30.5
4865.45	1641.12	3.627	30.5
4870.32	1641.12	3.627	30.5
4875.2	1641.12	3.627	30.5
4880.08	1641.12	3.627	30.5
4884.95	1641.12	3.627	30.5
4889.83	1641.12	3.627	30.5
4894.7	1641.12	3.627	30.5
4899.58	1641.12	3.627	30.5
4904.45	1641.12	3.627	30.5
4909.33	1641.12	3.627	30.5
4914.2	1641.12	3.627	30.5
4919.08	1641.12	3.627	30.5
4923.95	1641.12	3.627	30.5
4928.83	1641.12	3.627	30.5
4933.7	1641.12	3.627	30.5
4938.58	1641.12	3.627	30.5
4943.45	1641.12	3.627	30.5
4948.33	1641.12	3.627	30.5
4953.2	1641.12	3.627	30.5
4958.08	1641.12	3.627	30.5
4962.95	1641.12	3.627	30.5
4967.83	1641.12	3.627	30.5
4972.7	1641.12	3.627	30.5
4977.58	1641.12	3.627	30.5
4982.45	1641.12	3.627	30.5
4987.33	1641.12	3.627	30.5
4992.2	1641.12	3.627	30.5
4997.08	1641.12	3.627	30.5
5001.96	1641.12	3.627	30.5
5006.83	1641.12	3.627	30.5
5011.71	1641.12	3.627	30.5
5016.58	1641.12	3.627	30.5
5021.46	1641.12	3.627	30.5
5026.33	1641.12	3.627	30.5
5031.21	1641.12	3.627	30.5
5036.08	1641.12	3.627	30.5
5040.96	1641.12	3.627	30.5
5045.83	1641.12	3.627	30.5
5050.71	1641.12	3.627	30.5
5055.58	1641.12	3.627	30.5
5060.46	1641.12	3.627	30.5
5065.33	1116.96	3.627	30.5
5070.21	1116.96	3.627	30.5
5075.08	1116.96	3.627	30.5
5079.96	1116.96	3.627	30.5
5084.83	1116.96	3.627	30.5
5089.71	1116.96	3.627	30.5
5094.58	1116.96	3.627	30.5
5099.46	1116.96	3.627	30.5
5104.33	1116.96	3.627	30.5
5109.21	1116.96	3.627	30.5
5114.08	1116.96	3.627	30.5
5118.96	1116.96	3.627	30.5
5123.84	1116.96	3.627	30.5
5128.71	1116.96	3.627	30.5
5133.59	1116.96	3.627	30.5
5138.46	1116.96	3.627	30.5
5143.34	1116.96	3.627	30.5
5148.21	1116.96	3.627	30.5
5153.09	1116.96	3.627	30.5
5157.96	1116.96	3.627	30.5
5162.84	1116.96	3.627	30.5
5167.71	1116.96	3.627	30.5
5172.59	1116.96	3.627	30.5
5177.46	1116.96	3.627	30.5
5182.34	1116.96	3.627	30.5
5187.21	1116.96	3.627	30.5
5192.09	1116.96	3.627	30.5
5196.96	1116.96	3.627	30.5
5201.84	1116.96	3.627	30.5
5206.71	1116.96	3.627	30.5
5211.59	1116.96	3.627	30.5
5216.46	1116.96	3.627	30.5
5221.34	1116.96	3.627	30.5
5226.21	1116.96	3.627	30.5
5231.09	1116.96	3.627	30.5
5235.96	1116.96	3.627	30.5
5240.84	1116.96	3.627	30.5
5245.72	1116.96	3.627	30.5
5250.59	1116.96	3.627	30.5
5255.47	1447.37	3.627	30.5
5260.34	1447.37	3.627	30.5
5265.22	1447.37	3.627	30.5
5270.09	1447.37	3.627	30.5
5274.97	1447.37	3.627	30.5
5279.84	1447.37	3.627	30.5
5284.72	1447.37	3.627	30.5
5289.59	1447.37	3.627	30.5
5294.47	1447.37	3.627	30.5
5299.34	1447.37	3.627	30.5
5304.22	1447.37	3.627	30.5
5309.09	1447.37	3.627	30.5
5313.97	1447.37	3.627	30.5
5318.84	1447.37	3.627	30.5
5323.72	1447.37	3.627	30.5
5328.59	1447.37	3.627	30.5
5333.47	1447.37	3.627	30.5
5338.34	1447.37	3.627	30.5
5343.22	1447.37	3.627	30.5
5348.09	1447.37	3.627	30.5
5352.97	1447.37	3.627	30.5
5357.84	1447.37	3.627	30.5
5362.72	1447.37	3.627	30.5
5367.6	1447.37	3.627	30.5
5372.47	1447.37	3.627	30.5
5377.35	1447.37	3.627	30.5
5382.22	1447.37	3.627	30.5
5387.1	1447.37	3.627	30.5
5391.97	1447.37	3.627	30.5
5396.85	1447.37	3.627	30.5
5401.72	1447.37	3.627	30.5
5406.6	1447.37	3.627	30.5
5411.47	1447.37	3.627	30.5
5416.35	1447.37	3.627	30.5
5421.22	1447.37	3.627	30.5
5426.1	1447.37	3.627	30.5
5430.97	1447.37	3.627	30.5
5435.85	1447.37	3.627	30.5
5440.72	1447.37	3.627	30.5
5445.6	1447.37	3.627	30.5
5450.47	1447.37	3.627	30.5
5455.35	1640.18	3.627	30.5
5460.22	1640.18	3.627	30.5
5465.1	1640.18	3.627	30.5
5469.97	1640.18	3.627	30.5
5474.85	1640.18	3.627	30.5
5479.72	1640.18	3.627	30.5
5484.6	1640.18	3.627	30.5
5489.48	1640.18	3.627	30.5
5494.35	1640.18	3.627	30.5
5499.23	1640.18	3.627	30.5
5504.1	1640.18	3.627	30.5
5508.98	1640.18	3.627	30.5
5513.85	1640.18	3.627	30.5
5518.73	1640.18	3.627	30.5
5523.6	1640.18	3.627	30.5
5528.48	1640.18	3.627	30.5
5533.35	1640.18	3.627	30.5
5538.23	1640.18	3.627	30.5
5543.1	1640.18	3.627	30.5
5547.98	1640.18	3.627	30.5
5552.85	1640.18	3.627	30.5
5557.73	1640.18	3.627	30.5
5562.6	1640.18	3.627	30.5
5567.48	1640.18	3.627	30.5
5572.35	1640.18	3.627	30.5
5577.23	1640.18	3.627	30.5
5582.1	1640.18	3.627	30.5
5586.98	1640.18	3.627	30.5
5591.85	1640.18	3.627	30.5
5596.73	1640.18	3.627	30.5
5601.6	1640.18	3.627	30.5
5606.48	1640.18	3.627	30.5
5611.36	1640.18	3.627	30.5
5616.23	1640.18	3.627	30.5
5621.11	1640.18	3.627	30.5
5625.98	1640.18	3.627	30.5
5630.86	1640.18	3.627	30.5
5635.73	1640.18	3.627	30.5
5640.61	1806.48	3.627	30.5
5645.48	1806.48	3.627	30.5
5650.36	1806.48	3.627	30.5
5655.23	1806.48	3.627	30.5
5660.11	1806.48	3.627	30.5
5664.98	1806.48	3.627	30.5
5669.86	1806.48	3.627	30.5
5674.73	1806.48	3.627	30.5
5679.61	1806.48	3.627	30.5
5684.48	1806.48	3.627	30.5
5689.36	1806.48	3.627	30.5
5694.23	1806.48	3.627	30.5
5699.11	1806.48	3.627	30.5
5703.98	1806.48	3.627	30.5
5708.86	1806.48	3.627	30.5
5713.73	1806.48	3.627	30.5
5718.61	1806.48	3.627	30.5
5723.48	1806.48	3.627	30.5
5728.36	1806.48	3.627	30.5
5733.24	1806.48	3.627	30.5
5738.11	1806.48	3.627	30.5
5742.99	1806.48	3.627	30.5
5747.86	1806.48	3.627	30.5
5752.74	1806.48	3.627	30.5
5757.61	1806.48	3.627	30.5
5762.49	1806.48	3.627	30.5
5767.36	1806.48	3.627	30.5
5772.24	1806.48	3.627	30.5
5777.11	1806.48	3.627	30.5
5781.99	1806.48	3.627	30.5
5786.86	1806.48	3.627	30.5
5791.74	1989	3.627	30.5
5796.61	1989	3.627	30.5
5801.49	1989	3.627	30.5
5806.36	1989	3.627	30.5
5811.24	1989	3.627	30.5
5816.11	1989	3.627	30.5
5820.99	1989	3.627	30.5
5825.86	1989	3.627	30.5
5830.74	1989	3.627	30.5
5835.61	1989	3.627	30.5
5840.49	1989	3.627	30.5
5845.36	1989	3.627	30.5
5850.24	1989	3.627	30.5
5855.12	1989	3.627	30.5
5859.99	1989	3.627	30.5
5864.87	1989	3.627	30.5
5869.74	1989	3.627	30.5
5874.62	1989	3.627	30.5
5879.49	1989	3.627	30.5
5884.37	1989	3.627	30.5
5889.24	1989	3.627	30.5
5894.12	1989	3.627	30.5
5898.99	1989	3.627	30.5
5903.87	1989	3.627	30.5
5908.74	1989	3.627	30.5
5913.62	1989	3.627	30.5
5918.49	1989	3.627	30.5
5923.37	1989	3.627	30.5
5928.24	1989	3.627	30.5
5933.12	1989	3.627	30.5
5937.99	1914.12	3.627	30.5
5942.87	1914.12	3.627	30.5
5947.74	1914.12	3.627	30.5
5952.62	1914.12	3.627	30.5
5957.49	1914.12	3.627	30.5
5962.37	1914.12	3.627	30.5
5967.24	1914.12	3.627	30.5
5972.12	1914.12	3.627	30.5
5977	1914.12	3.627	30.5
5981.87	1914.12	3.627	30.5
5986.75	1914.12	3.627	30.5
5991.62	1914.12	3.627	30.5
5996.5	1914.12	3.627	30.5
6001.37	1914.12	3.627	30.5
6006.25	1914.12	3.627	30.5
6011.12	1914.12	3.627	30.5
6016	1914.12	3.627	30.5
6020.87	1914.12	3.627	30.5
6025.75	1914.12	3.627	30.5
6030.62	1914.12	3.627	30.5
6035.5	1914.12	3.627	30.5
6040.37	1914.12	3.627	30.5
6045.25	1914.12	3.627	30.5
6050.12	1914.12	3.627	30.5
6055	1914.12	3.627	30.5
6059.87	1914.12	3.627	30.5
6064.75	1914.12	3.627	30.5
6069.62	1914.12	3.627	30.5
6074.5	1914.12	3.627	30.5
6079.37	1914.12	3.627	30.5
6084.25	1914.12	3.627	30.5
6089.12	1914.12	3.627	30.5
6094	1914.12	3.627	30.5
6098.88	1914.12	3.627	30.5
6103.75	1914.12	3.627	30.5
6108.63	1914.12	3.627	30.5
6113.5	1914.12	3.627	30.5
6118.38	1914.12	3.627	30.5
6123.25	1914.12	3.627	30.5
6128.13	2017.08	3.627	30.5
6133	2017.08	3.627	30.5
6137.88	2017.08	3.627	30.5
6142.75	2017.08	3.627	30.5
6147.63	2017.08	3.627	30.5
6152.5	2017.08	3.627	30.5
6157.38	2017.08	3.627	30.5
6162.25	2017.08	3.627	30.5
6167.13	2017.08	3.627	30.5
6172	2017.08	3.627	30.5
6176.88	2017.08	3.627	30.5
6181.75	2017.08	3.627	30.5
6186.63	2017.08	3.627	30.5
6191.5	2017.08	3.627	30.5
6196.38	2017.08	3.627	30.5
6201.25	2019.89	3.627	30.5
6206.13	2019.89	3.627	30.5
6211	2019.89	3.627	30.5
6215.88	2019.89	3.627	30.5
6220.76	2019.89	3.627	30.5
6225.63	2019.89	3.627	30.5
6230.51	2019.89	3.627	30.5
6235.38	2019.89	3.627	30.5
6240.26	2019.89	3.627	30.5
6245.13	2019.89	3.627	30.5
6250.01	2019.89	3.627	30.5
6254.88	2019.89	3.627	30.5
6259.76	2019.89	3.627	30.5
6264.63	2019.89	3.627	30.5
6269.51	2019.89	3.627	30.5
6274.38	2019.89	3.627	30.5
6279.26	2019.89	3.627	30.5
6284.13	2019.89	3.627	30.5
6289.01	2019.89	3.627	30.5
6293.88	2019.89	3.627	30.5
6298.76	2019.89	3.627	30.5
6303.63	2019.89	3.627	30.5
6308.51	2019.89	3.627	30.5
6313.38	2019.89	3.627	30.5
6318.26	2019.89	3.627	30.5
6323.13	2019.89	3.627	30.5
6328.01	2019.89	3.627	30.5
6332.88	2019.89	3.627	30.5
6337.76	2019.89	3.627	30.5
6342.64	2019.89	3.627	30.5
6347.51	2019.89	3.627	30.5
6352.39	2061.38	3.627	30.5
6357.26	2061.38	3.627	30.5
6362.14	2061.38	3.627	30.5
6367.01	2061.38	3.627	30.5
6371.89	2061.38	3.627	30.5
6376.76	2061.38	3.627	30.5
6381.64	2061.38	3.627	30.5
6386.51	2061.38	3.627	30.5
6391.39	2061.38	3.627	30.5
6396.26	2061.38	3.627	30.5
6401.14	2061.38	3.627	30.5
6406.01	2061.38	3.627	30.5
6410.89	2061.38	3.627	30.5
6415.76	2061.38	3.627	30.5
6420.64	2061.38	3.627	30.5
6425.51	2061.38	3.627	30.5
6430.39	2061.38	3.627	30.5
6435.26	2061.38	3.627	30.5
6440.14	2061.38	3.627	30.5
6445.01	2061.38	3.627	30.5
6449.89	2061.38	3.627	30.5
6454.76	2061.38	3.627	30.5
6459.64	2061.38	3.627	30.5
6464.52	2061.38	3.627	30.5
6469.39	1848.91	3.627	30.5
6474.27	1848.91	3.627	30.5
6479.14	1848.91	3.627	30.5
6484.02	1848.91	3.627	30.5
6488.89	1848.91	3.627	30.5
6493.77	1848.91	3.627	30.5
6498.64	1848.91	3.627	30.5
6503.52	1848.91	3.627	30.5
6508.39	1848.91	3.627	30.5
6513.27	1848.91	3.627	30.5
6518.14	1848.91	3.627	30.5
6523.02	1848.91	3.627	30.5
6527.89	1848.91	3.627	30.5
6532.77	1848.91	3.627	30.5
6537.64	1848.91	3.627	30.5
6542.52	1848.91	3.627	30.5
6547.39	1848.91	3.627	30.5
6552.27	1848.91	3.627	30.5
6557.14	1848.91	3.627	30.5
6562.02	1848.91	3.627	30.5
6566.89	1848.91	3.627	30.5
6571.77	1848.91	3.627	30.5
6576.64	1848.91	3.627	30.5
6581.52	1848.91	3.627	30.5
6586.4	1848.91	3.627	30.5
6591.27	1848.91	3.627	30.5
6596.15	1848.91	3.627	30.5
6601.02	1848.91	3.627	30.5
6605.9	1848.91	3.627	30.5
6610.77	1848.91	3.627	30.5
6615.65	1848.91	3.627	30.5
6620.52	1850.47	3.627	30.5
6625.4	1850.47	3.627	30.5
6630.27	1850.47	3.627	30.5
6635.15	1850.47	3.627	30.5
6640.02	1850.47	3.627	30.5
6644.9	1850.47	3.627	30.5
6649.77	1850.47	3.627	30.5
6654.65	1850.47	3.627	30.5
6659.52	1850.47	3.627	30.5
6664.4	1850.47	3.627	30.5
6669.27	1850.47	3.627	30.5
6674.15	1850.47	3.627	30.5
6679.02	1850.47	3.627	30.5
6683.9	1850.47	3.627	30.5
6688.77	1850.47	3.627	30.5
6693.65	1850.47	3.627	30.5
6698.52	1850.47	3.627	30.5
6703.4	1850.47	3.627	30.5
6708.28	1850.47	3.627	30.5
6713.15	1850.47	3.627	30.5
6718.03	1850.47	3.627	30.5
6722.9	1850.47	3.627	30.5
6727.78	1850.47	3.627	30.5
6732.65	1850.47	3.627	30.5
6737.53	1850.47	3.627	30.5
6742.4	1850.47	3.627	30.5
6747.28	2010.22	3.627	30.5
6752.15	2010.22	3.627	30.5
6757.03	2010.22	3.627	30.5
6761.9	2010.22	3.627	30.5
6766.78	2010.22	3.627	30.5
6771.65	2010.22	3.627	30.5
6776.53	2010.22	3.627	30.5
6781.4	2010.22	3.627	30.5
6786.28	2010.22	3.627	30.5
6791.15	2010.22	3.627	30.5
6796.03	2010.22	3.627	30.5
6800.9	2010.22	3.627	30.5
6805.78	2010.22	3.627	30.5
6810.65	2010.22	3.627	30.5
6815.53	2010.22	3.627	30.5
6820.4	2010.22	3.627	30.5
6825.28	2010.22	3.627	30.5
6830.16	2010.22	3.627	30.5
6835.03	2010.22	3.627	30.5
6839.91	2010.22	3.627	30.5
6844.78	2022.07	3.627	30.5
6849.66	2022.07	3.627	30.5
6854.53	2022.07	3.627	30.5
6859.41	2022.07	3.627	30.5
6864.28	2022.07	3.627	30.5
6869.16	2022.07	3.627	30.5
6874.03	2022.07	3.627	30.5
6878.91	2022.07	3.627	30.5
6883.78	2022.07	3.627	30.5
6888.66	2022.07	3.627	30.5
6893.53	2022.07	3.627	30.5
6898.41	2022.07	3.627	30.5
6903.28	2022.07	3.627	30.5
6908.16	2022.07	3.627	30.5
6913.03	2022.07	3.627	30.5
6917.91	2022.07	3.627	30.5
6922.78	2022.07	3.627	30.5
6927.66	2022.07	3.627	30.5
6932.53	2022.07	3.627	30.5
6937.41	2022.07	3.627	30.5
6942.28	2022.07	3.627	30.5
6947.16	2022.07	3.627	30.5
6952.04	2022.07	3.627	30.5
6956.91	2022.07	3.627	30.5
6961.79	2022.07	3.627	30.5
6966.66	2022.07	3.627	30.5
6971.54	2022.07	3.627	30.5
6976.41	2022.07	3.627	30.5
6981.29	2022.07	3.627	30.5
6986.16	2022.07	3.627	30.5
6991.04	2022.07	3.627	30.5
6995.91	2022.07	3.627	30.5
7000.79	2022.07	3.627	30.5
7005.66	2022.07	3.627	30.5
7010.54	1828.94	3.627	30.5
7015.41	1828.94	3.627	30.5
7020.29	1828.94	3.627	30.5
7025.16	1828.94	3.627	30.5
7030.04	1828.94	3.627	30.5
7034.91	1828.94	3.627	30.5
7039.79	1828.94	3.627	30.5
7044.66	1828.94	3.627	30.5
7049.54	1828.94	3.627	30.5
7054.41	1828.94	3.627	30.5
7059.29	1828.94	3.627	30.5
7064.16	1828.94	3.627	30.5
7069.04	1828.94	3.627	30.5
7073.92	1828.94	3.627	30.5
7078.79	1828.94	3.627	30.5
7083.67	1828.94	3.627	30.5
7088.54	1828.94	3.627	30.5
7093.42	1828.94	3.627	30.5
7098.29	1828.94	3.627	30.5
7103.17	1828.94	3.627	30.5
7108.04	1828.94	3.627	30.5
7112.92	1828.94	3.627	30.5
7117.79	1828.94	3.627	30.5
7122.67	1828.94	3.627	30.5
7127.54	2039.23	3.627	30.5
7132.42	2039.23	3.627	30.5
7137.29	2039.23	3.627	30.5
7142.17	2039.23	3.627	30.5
7147.04	2039.23	3.627	30.5
7151.92	2039.23	3.627	30.5
7156.79	2039.23	3.627	30.5
7161.67	2039.23	3.627	30.5
7166.54	2039.23	3.627	30.5
7171.42	2039.23	3.627	30.5
7176.29	2039.23	3.627	30.5
7181.17	2039.23	3.627	30.5
7186.04	2039.23	3.627	30.5
7190.92	2039.23	3.627	30.5
7195.8	2039.23	3.627	30.5
7200.67	2039.23	3.627	30.5
7205.55	2039.23	3.627	30.5
7210.42	2039.23	3.627	30.5
7215.3	2039.23	3.627	30.5
7220.17	2039.23	3.627	30.5
7225.05	2039.23	3.627	30.5
7229.92	2039.23	3.627	30.5
7234.8	2039.23	3.627	30.5
7239.67	2039.23	3.627	30.5
7244.55	2039.23	3.627	30.5
7249.42	2039.23	3.627	30.5
7254.3	2039.23	3.627	30.5
7259.17	2039.23	3.627	30.5
7264.05	2039.23	3.627	30.5
7268.92	2039.23	3.627	30.5
7273.8	2039.23	3.627	30.5
7278.67	2039.23	3.627	30.5
7283.55	2039.23	3.627	30.5
7288.42	2039.23	3.627	30.5
7293.3	2039.23	3.627	30.5
7298.17	2039.23	3.627	30.5
7303.05	2039.23	3.627	30.5
7307.92	2039.23	3.627	30.5
7312.8	1536.6	3.627	30.5
7317.68	1536.6	3.627	30.5
7322.55	1536.6	3.627	30.5
7327.43	1536.6	3.627	30.5
7332.3	1536.6	3.627	30.5
7337.18	1536.6	3.627	30.5
7342.05	1536.6	3.627	30.5
7346.93	1536.6	3.627	30.5
7351.8	1536.6	3.627	30.5
7356.68	1536.6	3.627	30.5
7361.55	1536.6	3.627	30.5
7366.43	1536.6	3.627	30.5
7371.3	1536.6	3.627	30.5
7376.18	1536.6	3.627	30.5
7381.05	1536.6	3.627	30.5
7385.93	1536.6	3.627	30.5
7390.8	1536.6	3.627	30.5
7395.68	1536.6	3.627	30.5
7400.55	1536.6	3.627	30.5
7405.43	1536.6	3.627	30.5
7410.3	1536.6	3.627	30.5
7415.18	1536.6	3.627	30.5
7420.05	1536.6	3.627	30.5
7424.93	1536.6	3.627	30.5
7429.8	1536.6	3.627	30.5
7434.68	1536.6	3.627	30.5
7439.56	1536.6	3.627	30.5
7444.43	1536.6	3.627	30.5
7449.31	1536.6	3.627	30.5
7454.18	1536.6	3.627	30.5
7459.06	1536.6	3.627	30.5
7463.93	1536.6	3.627	30.5
7468.81	1536.6	3.627	30.5
7473.68	1536.6	3.627	30.5
7478.56	1536.6	3.627	30.5
7483.43	1536.6	3.627	30.5
7488.31	1536.6	3.627	30.5
7493.18	1536.6	3.627	30.5
7498.06	1536.6	3.627	30.5
7502.93	1536.6	3.627	30.5
7507.81	1566.24	3.627	30.5
7512.68	1566.24	3.627	30.5
7517.56	1566.24	3.627	30.5
7522.43	1566.24	3.627	30.5
7527.31	1566.24	3.627	30.5
7532.18	1566.24	3.627	30.5
7537.06	1566.24	3.627	30.5
7541.93	1566.24	3.627	30.5
7546.81	1566.24	3.627	30.5
7551.68	1566.24	3.627	30.5
7556.56	1566.24	3.627	30.5
7561.44	1566.24	3.627	30.5
7566.31	1566.24	3.627	30.5
7571.19	1566.24	3.627	30.5
7576.06	1566.24	3.627	30.5
7580.94	1566.24	3.627	30.5
7585.81	1566.24	3.627	30.5
7590.69	1566.24	3.627	30.5
7595.56	1566.24	3.627	30.5
7600.44	2392.1	3.627	30.5
7605.31	2392.1	3.627	30.5
7610.19	2392.1	3.627	30.5
7615.06	2392.1	3.627	30.5
7619.94	2392.1	3.627	30.5
7624.81	2392.1	3.627	30.5
7629.69	2392.1	3.627	30.5
7634.56	2392.1	3.627	30.5
7639.44	2392.1	3.627	30.5
7644.31	2392.1	3.627	30.5
7649.19	2392.1	3.627	30.5
7654.06	2392.1	3.627	30.5
7658.94	2392.1	3.627	30.5
7663.81	2392.1	3.627	30.5
7668.69	2392.1	3.627	30.5
7673.56	2392.1	3.627	30.5
7678.44	2392.1	3.627	30.5
7683.32	2392.1	3.627	30.5
7688.19	2392.1	3.627	30.5
7693.07	2392.1	3.627	30.5
7697.94	2392.1	3.627	30.5
7702.82	2392.1	3.627	30.5
7707.69	2392.1	3.627	30.5
7712.57	2392.1	3.627	30.5
7717.44	2392.1	3.627	30.5
7722.32	2392.1	3.627	30.5
7727.19	2392.1	3.627	30.5
7732.07	2392.1	3.627	30.5
7736.94	2392.1	3.627	30.5
7741.82	2392.1	3.627	30.5
7746.69	2392.1	3.627	30.5
7751.57	2392.1	3.627	30.5
7756.44	2392.1	3.627	30.5
7761.32	2392.1	3.627	30.5
7766.19	2392.1	3.627	30.5
7771.07	2392.1	3.627	30.5
7775.94	2392.1	3.627	30.5
7780.82	2392.1	3.627	30.5
7785.69	2392.1	3.627	30.5
7790.57	2392.1	3.627	30.5
7795.44	2392.1	3.627	30.5
7800.32	2392.1	3.627	30.5
7805.2	1975.27	3.627	30.5
7810.07	1975.27	3.627	30.5
7814.95	1975.27	3.627	30.5
7819.82	1975.27	3.627	30.5
7824.7	1975.27	3.627	30.5
7829.57	1975.27	3.627	30.5
7834.45	1975.27	3.627	30.5
7839.32	1975.27	3.627	30.5
7844.2	1975.27	3.627	30.5
7849.07	1975.27	3.627	30.5
7853.95	1975.27	3.627	30.5
7858.82	1975.27	3.627	30.5
7863.7	1975.27	3.627	30.5
7868.57	1975.27	3.627	30.5
7873.45	1975.27	3.627	30.5
7878.32	1975.27	3.627	30.5
7883.2	1975.27	3.627	30.5
7888.07	1975.27	3.627	30.5
7892.95	1975.27	3.627	30.5
7897.82	1975.27	3.627	30.5
7902.7	1975.27	3.627	30.5
7907.57	1975.27	3.627	30.5
7912.45	1975.27	3.627	30.5
7917.32	1975.27	3.627	30.5
7922.2	1975.27	3.627	30.5
7927.08	1975.27	3.627	30.5
7931.95	1975.27	3.627	30.5
7936.83	1975.27	3.627	30.5
7941.7	1975.27	3.627	30.5
7946.58	1975.27	3.627	30.5
7951.45	1975.27	3.627	30.5
7956.33	1975.27	3.627	30.5
7961.2	1975.27	3.627	30.5
7966.08	1975.27	3.627	30.5
7970.95	1975.27	3.627	30.5
7975.83	1975.27	3.627	30.5
7980.7	1975.27	3.627	30.5
7985.58	1975.27	3.627	30.5
7990.45	1975.27	3.627	30.5
7995.33	1975.27	3.627	30.5
8000.2	1975.27	3.627	30.5
8005.08	1975.27	3.627	30.5
8009.95	1975.27	3.627	30.5
8014.83	1767.17	3.627	30.5
8019.7	1767.17	3.627	30.5
8024.58	1767.17	3.627	30.5
8029.45	1767.17	3.627	30.5
8034.33	1767.17	3.627	30.5
8039.2	1767.17	3.627	30.5
8044.08	1767.17	3.627	30.5
8048.96	1767.17	3.627	30.5
8053.83	1767.17	3.627	30.5
8058.71	1767.17	3.627	30.5
8063.58	1767.17	3.627	30.5
8068.46	1767.17	3.627	30.5
8073.33	1767.17	3.627	30.5
8078.21	1767.17	3.627	30.5
8083.08	1767.17	3.627	30.5
8087.96	1767.17	3.627	30.5
8092.83	1767.17	3.627	30.5
8097.71	1767.17	3.627	30.5
8102.58	1767.17	3.627	30.5
8107.46	1767.17	3.627	30.5
8112.33	1767.17	3.627	30.5
8117.21	1767.17	3.627	30.5
8122.08	1767.17	3.627	30.5
8126.96	1767.17	3.627	30.5
8131.83	1767.17	3.627	30.5
8136.71	1767.17	3.627	30.5
8141.58	1767.17	3.627	30.5
8146.46	1767.17	3.627	30.5
8151.33	1767.17	3.627	30.5
8156.21	1767.17	3.627	30.5
8161.08	1767.17	3.627	30.5
8165.96	1767.17	3.627	30.5
8170.84	1767.17	3.627	30.5
8175.71	1767.17	3.627	30.5
8180.59	1767.17	3.627	30.5
8185.46	1767.17	3.627	30.5
8190.34	1767.17	3.627	30.5
8195.21	1767.17	3.627	30.5
8200.09	1767.17	3.627	30.5
8204.96	1448.62	3.627	30.5
8209.84	1448.62	3.627	30.5
8214.71	1448.62	3.627	30.5
8219.59	1448.62	3.627	30.5
8224.46	1448.62	3.627	30.5
8229.34	1448.62	3.627	30.5
8234.21	1448.62	3.627	30.5
8239.09	1448.62	3.627	30.5
8243.96	1448.62	3.627	30.5
8248.84	1448.62	3.627	30.5
8253.71	1448.62	3.627	30.5
8258.59	1448.62	3.627	30.5
8263.46	1448.62	3.627	30.5
8268.34	1448.62	3.627	30.5
8273.21	1448.62	3.627	30.5
8278.09	1448.62	3.627	30.5
8282.96	1448.62	3.627	30.5
8287.84	1448.62	3.627	30.5
8292.72	1448.62	3.627	30.5
8297.59	1448.62	3.627	30.5
8302.47	1448.62	3.627	30.5
8307.34	1448.62	3.627	30.5
8312.22	1448.62	3.627	30.5
8317.09	1448.62	3.627	30.5
8321.97	1448.62	3.627	30.5
8326.84	1448.62	3.627	30.5
8331.72	1448.62	3.627	30.5
8336.59	1448.62	3.627	30.5
8341.47	1448.62	3.627	30.5
8346.34	1334.42	3.627	30.5
8351.22	1334.42	3.627	30.5
8356.09	1334.42	3.627	30.5
8360.97	1334.42	3.627	30.5
8365.84	1334.42	3.627	30.5
8370.72	1334.42	3.627	30.5
8375.59	1334.42	3.627	30.5
8380.47	1334.42	3.627	30.5
8385.34	1334.42	3.627	30.5
8390.22	1334.42	3.627	30.5
8395.09	1334.42	3.627	30.5
8399.97	1334.42	3.627	30.5
8404.84	1334.42	3.627	30.5
8409.72	1334.42	3.627	30.5
8414.6	1334.42	3.627	30.5
8419.47	1334.42	3.627	30.5
8424.35	1334.42	3.627	30.5
8429.22	1334.42	3.627	30.5
8434.1	1334.42	3.627	30.5
8438.97	1334.42	3.627	30.5
8443.85	1334.42	3.627	30.5
8448.72	1334.42	3.627	30.5
8453.6	1334.42	3.627	30.5
8458.47	1334.42	3.627	30.5
8463.35	1334.42	3.627	30.5
8468.22	1334.42	3.627	30.5
8473.1	1334.42	3.627	30.5
8477.97	1334.42	3.627	30.5
8482.85	1334.42	3.627	30.5
8487.72	1334.42	3.627	30.5
8492.6	1334.42	3.627	30.5
8497.47	1334.42	3.627	30.5
8502.35	2077.61	3.627	30.5
8507.22	2077.61	3.627	30.5
8512.1	2077.61	3.627	30.5
8516.97	2077.61	3.627	30.5
8521.85	2077.61	3.627	30.5
8526.72	2077.61	3.627	30.5
8531.6	2077.61	3.627	30.5
8536.48	2077.61	3.627	30.5
8541.35	2077.61	3.627	30.5
8546.23	2077.61	3.627	30.5
8551.1	2077.61	3.627	30.5
8555.98	2077.61	3.627	30.5
8560.85	2077.61	3.627	30.5
8565.73	2077.61	3.627	30.5
8570.6	2077.61	3.627	30.5
8575.48	2077.61	3.627	30.5
8580.35	2077.61	3.627	30.5
8585.23	2077.61	3.627	30.5
8590.1	2077.61	3.627	30.5
8594.98	2077.61	3.627	30.5
8599.85	2077.61	3.627	30.5
8604.73	2077.61	3.627	30.5
8609.6	2077.61	3.627	30.5
8614.48	2309.42	3.627	30.5
8619.35	2309.42	3.627	30.5
8624.23	2309.42	3.627	30.5
8629.1	2309.42	3.627	30.5
8633.98	2309.42	3.627	30.5
8638.85	2309.42	3.627	30.5
8643.73	2309.42	3.627	30.5
8648.6	2309.42	3.627	30.5
8653.48	2309.42	3.627	30.5
8658.36	2309.42	3.627	30.5
8663.23	2309.42	3.627	30.5
8668.11	2309.42	3.627	30.5
8672.98	2309.42	3.627	30.5
8677.86	2309.42	3.627	30.5
8682.73	2309.42	3.627	30.5
8687.61	2309.42	3.627	30.5
8692.48	2309.42	3.627	30.5
8697.36	2309.42	3.627	30.5
8702.23	2309.42	3.627	30.5
8707.11	2309.42	3.627	30.5
8711.98	2309.42	3.627	30.5
8716.86	2309.42	3.627	30.5
8721.73	2309.42	3.627	30.5
8726.61	2309.42	3.627	30.5
8731.48	2309.42	3.627	30.5
8736.36	2309.42	3.627	30.5
8741.23	2309.42	3.627	30.5
8746.11	2309.42	3.627	30.5
8750.98	2309.42	3.627	30.5
8755.86	2309.42	3.627	30.5
8760.73	2309.42	3.627	30.5
8765.61	2309.42	3.627	30.5
8770.48	2309.42	3.627	30.5
8775.36	2309.42	3.627	30.5
8780.24	2309.42	3.627	30.5
8785.11	2309.42	3.627	30.5
8789.99	2309.42	3.627	30.5
8794.86	2309.42	3.627	30.5
8799.74	2309.42	3.627	30.5
8804.61	2309.42	3.627	30.5
8809.49	2309.42	3.627	30.5
8814.36	1666.7	3.627	30.5
8819.24	1666.7	3.627	30.5
8824.11	1666.7	3.627	30.5
8828.99	1666.7	3.627	30.5
8833.86	1666.7	3.627	30.5
8838.74	1666.7	3.627	30.5
8843.61	1666.7	3.627	30.5
8848.49	1666.7	3.627	30.5
8853.36	1666.7	3.627	30.5
8858.24	1666.7	3.627	30.5
8863.11	1666.7	3.627	30.5
8867.99	1666.7	3.627	30.5
8872.86	1666.7	3.627	30.5
8877.74	1666.7	3.627	30.5
8882.61	1666.7	3.627	30.5
8887.49	1666.7	3.627	30.5
8892.36	1666.7	3.627	30.5
8897.24	1666.7	3.627	30.5
8902.12	1666.7	3.627	30.5
8906.99	1666.7	3.627	30.5
8911.87	1666.7	3.627	30.5
8916.74	1666.7	3.627	30.5
8921.62	1666.7	3.627	30.5
8926.49	1666.7	3.627	30.5
8931.37	1666.7	3.627	30.5
8936.24	1666.7	3.627	30.5
8941.12	1666.7	3.627	30.5
8945.99	1666.7	3.627	30.5
8950.87	1666.7	3.627	30.5
8955.74	1666.7	3.627	30.5
8960.62	1666.7	3.627	30.5
8965.49	1666.7	3.627	30.5
8970.37	1666.7	3.627	30.5
8975.24	1666.7	3.627	30.5
8980.12	1666.7	3.627	30.5
8984.99	1666.7	3.627	30.5
8989.87	1666.7	3.627	30.5
8994.74	1666.7	3.627	30.5
8999.62	1666.7	3.627	30.5
9004.49	1666.7	3.627	30.5
9009.37	1666.7	3.627	30.5
9014.24	1666.7	3.627	30.5
9019.12	1666.7	3.627	30.5
9024	1666.7	3.627	30.5
9028.87	1666.7	3.627	30.5
9033.75	1406.18	3.627	30.5
9038.62	1406.18	3.627	30.5
9043.5	1406.18	3.627	30.5
9048.37	1406.18	3.627	30.5
9053.25	1406.18	3.627	30.5
9058.12	1406.18	3.627	30.5
9063	1406.18	3.627	30.5
9067.87	1406.18	3.627	30.5
9072.75	1406.18	3.627	30.5
9077.62	1406.18	3.627	30.5
9082.5	1406.18	3.627	30.5
9087.37	1406.18	3.627	30.5
9092.25	1406.18	3.627	30.5
9097.12	1406.18	3.627	30.5
9102	1406.18	3.627	30.5
9106.87	1406.18	3.627	30.5
9111.75	1406.18	3.627	30.5
9116.62	1406.18	3.627	30.5
9121.5	1406.18	3.627	30.5
9126.37	1406.18	3.627	30.5
9131.25	1406.18	3.627	30.5
9136.12	1406.18	3.627	30.5
9141	1406.18	3.627	30.5
9145.88	1406.18	3.627	30.5
9150.75	1406.18	3.627	30.5
9155.63	1406.18	3.627	30.5
9160.5	1406.18	3.627	30.5
9165.38	1406.18	3.627	30.5
9170.25	1406.18	3.627	30.5
9175.13	1406.18	3.627	30.5
9180	1406.18	3.627	30.5
9184.88	1406.18	3.627	30.5
9189.75	1406.18	3.627	30.5
9194.63	1406.18	3.627	30.5
9199.5	1406.18	3.627	30.5
9204.38	1566.86	3.627	30.5
9209.25	1566.86	3.627	30.5
9214.13	1566.86	3.627	30.5
9219	1566.86	3.627	30.5
9223.88	1566.86	3.627	30.5
9228.75	1566.86	3.627	30.5
9233.63	1566.86	3.627	30.5
9238.5	1566.86	3.627	30.5
9243.38	1566.86	3.627	30.5
9248.25	1566.86	3.627	30.5
9253.13	1566.86	3.627	30.5
9258	1566.86	3.627	30.5
9262.88	1566.86	3.627	30.5
9267.76	1566.86	3.627	30.5
9272.63	1566.86	3.627	30.5
9277.51	1566.86	3.627	30.5
9282.38	1566.86	3.627	30.5
9287.26	1566.86	3.627	30.5
9292.13	1566.86	3.627	30.5
9297.01	1566.86	3.627	30.5
9301.88	1566.86	3.627	30.5
9306.76	1566.86	3.627	30.5
9311.63	1566.86	3.627	30.5
9316.51	1566.86	3.627	30.5
9321.38	1566.86	3.627	30.5
9326.26	1566.86	3.627	30.5
9331.13	1566.86	3.627	30.5
9336.01	1566.86	3.627	30.5
9340.88	1566.86	3.627	30.5
9345.76	1566.86	3.627	30.5
9350.63	1566.86	3.627	30.5
9355.51	1566.86	3.627	30.5
9360.38	1566.86	3.627	30.5
9365.26	1566.86	3.627	30.5
9370.13	1566.86	3.627	30.5
9375.01	1566.86	3.627	30.5
9379.88	1566.86	3.627	30.5
9384.76	1566.86	3.627	30.5
9389.64	1767.48	3.627	30.5
9394.51	1767.48	3.627	30.5
9399.39	1767.48	3.627	30.5
9404.26	1767.48	3.627	30.5
9409.14	1767.48	3.627	30.5
9414.01	1767.48	3.627	30.5
9418.89	1767.48	3.627	30.5
9423.76	1767.48	3.627	30.5
9428.64	1767.48	3.627	30.5
9433.51	1767.48	3.627	30.5
9438.39	1767.48	3.627	30.5
9443.26	1767.48	3.627	30.5
9448.14	1767.48	3.627	30.5
9453.01	1767.48	3.627	30.5
9457.89	1767.48	3.627	30.5
9462.76	1767.48	3.627	30.5
9467.64	1767.48	3.627	30.5
9472.51	1767.48	3.627	30.5
9477.39	1767.48	3.627	30.5
9482.26	1767.48	3.627	30.5
9487.14	1767.48	3.627	30.5
9492.01	1767.48	3.627	30.5
9496.89	1767.48	3.627	30.5
9501.76	1767.48	3.627	30.5
9506.64	1767.48	3.627	30.5
9511.52	1767.48	3.627	30.5
9516.39	2067.94	3.627	30.5
9521.27	2067.94	3.627	30.5
9526.14	2067.94	3.627	30.5
9531.02	2067.94	3.627	30.5
9535.89	2067.94	3.627	30.5
9540.77	2067.94	3.627	30.5
9545.64	2067.94	3.627	30.5
9550.52	2067.94	3.627	30.5
9555.39	2067.94	3.627	30.5
9560.27	2067.94	3.627	30.5
9565.14	2067.94	3.627	30.5
9570.02	2067.94	3.627	30.5
9574.89	2067.94	3.627	30.5
9579.77	2067.94	3.627	30.5
9584.64	2067.94	3.627	30.5
9589.52	2067.94	3.627	30.5
9594.39	2067.94	3.627	30.5
9599.27	2067.94	3.627	30.5
9604.14	2067.94	3.627	30.5
9609.02	2067.94	3.627	30.5
9613.89	2067.94	3.627	30.5
9618.77	2067.94	3.627	30.5
9623.64	2067.94	3.627	30.5
9628.52	2067.94	3.627	30.5
9633.4	2067.94	3.627	30.5
9638.27	1916.93	3.627	30.5
9643.15	1916.93	3.627	30.5
9648.02	1916.93	3.627	30.5
9652.9	1916.93	3.627	30.5
9657.77	1916.93	3.627	30.5
9662.65	1916.93	3.627	30.5
9667.52	1916.93	3.627	30.5
9672.4	1916.93	3.627	30.5
9677.27	1916.93	3.627	30.5
9682.15	1916.93	3.627	30.5
9687.02	1916.93	3.627	30.5
9691.9	1916.93	3.627	30.5
9696.77	1916.93	3.627	30.5
9701.65	1916.93	3.627	30.5
9706.52	1916.93	3.627	30.5
9711.4	1916.93	3.627	30.5
9716.27	1916.93	3.627	30.5
9721.15	1916.93	3.627	30.5
9726.02	1916.93	3.627	30.5
9730.9	1916.93	3.627	30.5
9735.77	1916.93	3.627	30.5
9740.65	1916.93	3.627	30.5
9745.52	1916.93	3.627	30.5
[truncated: 736,448+ more rows]
