# Supplementary material for: Evaluation of in-service smartphone battery drainage profile for video calling feature in major apps
Source: Sci Rep. 2023 Jul 20;13:11699. doi: 10.1038/s41598-023-38859-3 (PMC10359271; doi:10.1038/s41598-023-38859-3)
Supplement: Supplementary file 2 — Supplementary Information 2. [file 41598_2023_38859_MOESM2_ESM.xlsx]

## Sheet: R(1 of 2)
Time (milliSeconds)	Current (milliAmps)	Voltage (Volts)	Temperature (Degree Celsius)
2.3275	865.536	4.375	26
4.655	865.536	4.375	26
6.9825	952.896	4.375	26
9.31	996.576	4.375	26
11.6375	865.536	4.375	26
13.965	821.856	4.375	26
16.2925	690.816	4.375	26
18.62	778.176	4.375	26
20.9475	865.536	4.375	26
23.275	778.176	4.375	26
25.6025	647.136	4.375	26
27.93	690.816	4.375	26
30.2575	821.856	4.375	26
32.585	647.136	4.375	26
34.9125	647.136	4.375	26
37.24	647.136	4.375	26
39.5675	821.856	4.375	26
41.895	734.496	4.375	26
44.2225	690.816	4.375	26
46.55	690.816	4.375	26
48.8775	778.176	4.375	26
51.205	647.136	4.375	26
53.5325	647.136	4.375	26
55.86	778.176	4.375	26
58.1875	734.496	4.375	26
60.515	909.216	4.375	26
62.8425	996.576	4.375	26
65.17	821.856	4.375	26
67.4975	690.816	4.375	26
69.825	734.496	4.375	26
72.1525	821.856	4.375	26
74.48	865.536	4.375	26
76.8075	909.216	4.375	26
79.135	865.536	4.375	26
81.4625	909.216	4.375	26
83.79	821.856	4.375	26
86.1175	909.216	4.375	26
88.445	865.536	4.375	26
90.7725	865.536	4.375	26
93.1	909.216	4.375	26
95.4275	909.216	4.375	26
97.755	996.576	4.375	26
100.083	778.176	4.375	26
102.41	1040.26	4.375	26
104.738	996.576	4.375	26
107.065	996.576	4.375	26
109.393	865.536	4.375	26
111.72	1083.94	4.375	26
114.047	1171.3	4.375	26
116.375	1040.26	4.375	26
118.703	952.896	4.375	26
121.03	1083.94	4.375	26
123.358	1040.26	4.375	26
125.685	1083.94	4.375	26
128.013	1083.94	4.375	26
130.34	996.576	4.375	26
132.668	1083.94	4.375	26
134.995	996.576	4.375	26
137.323	952.896	4.375	26
139.65	996.576	4.375	26
141.978	909.216	4.375	26
144.305	1040.26	4.375	26
146.633	952.896	4.375	26
148.96	909.216	4.375	26
151.287	1083.94	4.375	26
153.615	952.896	4.375	26
155.942	952.896	4.375	26
158.27	909.216	4.375	26
160.597	952.896	4.375	26
162.925	909.216	4.375	26
165.252	909.216	4.375	26
167.58	821.856	4.375	26
169.907	821.856	4.375	26
172.235	996.576	4.375	26
174.562	996.576	4.375	26
176.89	909.216	4.375	26
179.218	821.856	4.375	26
181.545	821.856	4.375	26
183.873	909.216	4.375	26
186.2	909.216	4.375	26
188.528	821.856	4.375	26
190.855	778.176	4.375	26
193.183	821.856	4.375	26
195.51	778.176	4.375	26
197.838	952.896	4.375	26
200.165	1171.3	4.375	26
202.493	1127.62	4.375	26
204.82	1127.62	4.375	26
207.148	1040.26	4.375	26
209.475	1040.26	4.375	26
211.803	1040.26	4.375	26
214.13	821.856	4.375	26
216.458	909.216	4.375	26
218.785	778.176	4.375	26
221.113	778.176	4.375	26
223.44	909.216	4.375	26
225.768	952.896	4.375	26
228.095	865.536	4.375	26
230.423	952.896	4.375	26
232.75	865.536	4.375	26
235.078	734.496	4.375	26
237.405	734.496	4.375	26
239.733	647.136	4.375	26
242.06	647.136	4.375	26
244.388	821.856	4.375	26
246.715	734.496	4.375	26
249.043	821.856	4.375	26
251.37	821.856	4.375	26
253.698	778.176	4.375	26
256.025	865.536	4.375	26
258.353	821.856	4.375	26
260.68	865.536	4.375	26
263.007	865.536	4.375	26
265.335	865.536	4.375	26
267.663	865.536	4.375	26
269.99	1127.62	4.375	26
272.317	1171.3	4.375	26
274.645	1171.3	4.375	26
276.973	1040.26	4.375	26
279.3	952.896	4.375	26
281.627	909.216	4.375	26
283.955	821.856	4.375	26
286.283	778.176	4.375	26
288.61	734.496	4.375	26
290.938	821.856	4.375	26
293.265	778.176	4.375	26
295.593	821.856	4.375	26
297.92	909.216	4.375	26
300.248	865.536	4.375	26
302.575	996.576	4.375	26
304.903	1171.3	4.375	26
307.23	1040.26	4.375	26
309.558	1040.26	4.375	26
311.885	1083.94	4.375	26
314.213	996.576	4.375	26
316.54	821.856	4.375	26
318.868	996.576	4.375	26
321.195	909.216	4.375	26
323.523	996.576	4.375	26
325.85	1040.26	4.375	26
328.178	821.856	4.375	26
330.505	778.176	4.375	26
332.833	734.496	4.375	26
335.16	821.856	4.375	26
337.488	778.176	4.375	26
339.815	865.536	4.375	26
342.143	778.176	4.375	26
344.47	821.856	4.375	26
346.798	909.216	4.375	26
349.125	952.896	4.375	26
351.453	952.896	4.375	26
353.78	778.176	4.375	26
356.108	865.536	4.375	26
358.435	865.536	4.375	26
360.763	865.536	4.375	26
363.09	865.536	4.375	26
365.418	821.856	4.375	26
367.745	778.176	4.375	26
370.073	821.856	4.375	26
372.4	778.176	4.375	26
374.728	821.856	4.375	26
377.055	734.496	4.375	26
379.382	734.496	4.375	26
381.71	821.856	4.375	26
384.038	778.176	4.375	26
386.365	734.496	4.375	26
388.692	734.496	4.375	26
391.02	734.496	4.375	26
393.348	778.176	4.375	26
395.675	778.176	4.375	26
398.002	734.496	4.375	26
400.33	865.536	4.375	26
402.658	778.176	4.375	26
404.985	821.856	4.375	26
407.312	734.496	4.375	26
409.64	734.496	4.375	26
411.968	690.816	4.375	26
414.295	647.136	4.375	26
416.623	647.136	4.375	26
418.95	647.136	4.375	26
421.278	690.816	4.375	26
423.605	690.816	4.375	26
425.933	690.816	4.375	26
428.26	734.496	4.375	26
430.588	734.496	4.375	26
432.915	690.816	4.375	26
435.243	603.456	4.375	26
437.57	603.456	4.375	26
439.898	603.456	4.375	26
442.225	734.496	4.375	26
444.553	690.816	4.375	26
446.88	734.496	4.375	26
449.208	778.176	4.375	26
451.535	647.136	4.375	26
453.863	690.816	4.375	26
456.19	734.496	4.375	26
458.518	821.856	4.375	26
460.845	734.496	4.375	26
463.173	647.136	4.375	26
465.5	690.816	4.375	26
467.828	559.776	4.375	26
470.155	690.816	4.375	26
472.483	778.176	4.375	26
474.81	647.136	4.375	26
477.138	690.816	4.375	26
479.465	690.816	4.375	26
481.793	647.136	4.375	26
484.12	647.136	4.375	26
486.448	647.136	4.375	26
488.775	647.136	4.375	26
491.103	603.456	4.375	26
493.43	647.136	4.375	26
495.758	647.136	4.375	26
498.085	690.816	4.375	26
500.413	647.136	4.375	26
502.74	647.136	4.375	26
505.068	690.816	4.375	26
507.395	821.856	4.375	26
509.723	603.456	4.375	26
512.05	559.776	4.375	26
514.378	734.496	4.375	26
516.705	734.496	4.375	26
519.033	647.136	4.375	26
521.36	690.816	4.375	26
523.688	734.496	4.375	26
526.015	690.816	4.375	26
528.342	690.816	4.375	26
530.67	690.816	4.375	26
532.998	734.496	4.375	26
535.325	647.136	4.375	26
537.653	647.136	4.375	26
539.98	690.816	4.375	26
542.308	778.176	4.375	26
544.635	734.496	4.375	26
546.962	778.176	4.375	26
549.29	734.496	4.375	26
551.618	734.496	4.375	26
553.945	865.536	4.375	26
556.273	865.536	4.375	26
558.6	909.216	4.375	26
560.928	734.496	4.375	26
563.255	734.496	4.375	26
565.582	647.136	4.375	26
567.91	647.136	4.375	26
570.238	734.496	4.375	26
572.565	865.536	4.375	26
574.893	909.216	4.375	26
577.22	865.536	4.375	26
579.548	952.896	4.375	26
581.875	778.176	4.375	26
584.202	778.176	4.375	26
586.53	821.856	4.375	26
588.858	778.176	4.375	26
591.185	778.176	4.375	26
593.513	778.176	4.375	26
595.84	778.176	4.375	26
598.168	821.856	4.375	26
600.495	821.856	4.375	26
602.822	996.576	4.375	26
605.15	909.216	4.375	26
607.478	865.536	4.375	26
609.805	821.856	4.375	26
612.133	952.896	4.375	26
614.46	909.216	4.375	26
616.788	1040.26	4.375	26
619.115	952.896	4.375	26
621.442	865.536	4.375	26
623.77	821.856	4.375	26
626.098	821.856	4.375	26
628.425	821.856	4.375	26
630.753	734.496	4.375	26
633.08	778.176	4.375	26
635.408	690.816	4.375	26
637.735	865.536	4.375	26
640.062	1040.26	4.375	26
642.39	996.576	4.375	26
644.718	1040.26	4.375	26
647.045	1083.94	4.375	26
649.373	952.896	4.375	26
651.7	952.896	4.375	26
654.028	909.216	4.375	26
656.355	909.216	4.375	26
658.683	909.216	4.375	26
661.01	865.536	4.375	26
663.338	909.216	4.375	26
665.665	690.816	4.375	26
667.993	778.176	4.375	26
670.32	778.176	4.375	26
672.648	821.856	4.375	26
674.975	821.856	4.375	26
677.303	865.536	4.375	26
679.63	865.536	4.375	26
681.957	778.176	4.375	26
684.285	865.536	4.375	26
686.613	865.536	4.375	26
688.94	996.576	4.375	26
691.268	909.216	4.375	26
693.595	865.536	4.375	26
695.923	690.816	4.375	26
698.25	690.816	4.375	26
700.577	690.816	4.375	26
702.905	734.496	4.375	26
705.233	690.816	4.375	26
707.56	734.496	4.375	26
709.888	865.536	4.375	26
712.215	778.176	4.375	26
714.543	690.816	4.375	26
716.87	734.496	4.375	26
719.197	734.496	4.375	26
721.525	734.496	4.375	26
723.853	734.496	4.375	26
726.18	821.856	4.375	26
728.508	821.856	4.375	26
730.835	1040.26	4.375	26
733.163	821.856	4.375	26
735.49	821.856	4.375	26
737.817	821.856	4.375	26
740.145	821.856	4.375	26
742.473	778.176	4.375	26
744.8	821.856	4.375	26
747.128	865.536	4.375	26
749.455	909.216	4.375	26
751.783	865.536	4.375	26
754.11	865.536	4.375	26
756.438	865.536	4.375	26
758.765	865.536	4.375	26
761.093	778.176	4.375	26
763.42	821.856	4.375	26
765.748	778.176	4.375	26
768.075	778.176	4.375	26
770.403	821.856	4.375	26
772.73	865.536	4.375	26
775.058	778.176	4.375	26
777.385	778.176	4.375	26
779.713	778.176	4.375	26
782.04	821.856	4.375	26
784.368	909.216	4.375	26
786.695	778.176	4.375	26
789.023	734.496	4.375	26
791.35	690.816	4.375	26
793.678	821.856	4.375	26
796.005	821.856	4.375	26
798.333	821.856	4.375	26
800.66	821.856	4.375	26
802.988	821.856	4.375	26
805.315	821.856	4.375	26
807.643	734.496	4.375	26
809.97	734.496	4.375	26
812.298	734.496	4.375	26
814.625	778.176	4.375	26
816.953	690.816	4.375	26
819.28	690.816	4.375	26
821.608	734.496	4.375	26
823.935	734.496	4.375	26
826.263	734.496	4.375	26
828.59	734.496	4.375	26
830.918	778.176	4.375	26
833.245	778.176	4.375	26
835.572	909.216	4.375	26
837.9	996.576	4.375	26
840.228	909.216	4.375	26
842.555	996.576	4.375	26
844.883	996.576	4.375	26
847.21	1171.3	4.375	26
849.538	1171.3	4.375	26
851.865	1040.26	4.375	26
854.192	1214.98	4.375	26
856.52	1258.66	4.375	26
858.848	909.216	4.375	26
861.175	1127.62	4.375	26
863.503	1083.94	4.375	26
865.83	909.216	4.375	26
868.158	1171.3	4.375	26
870.485	1083.94	4.375	26
872.812	1258.66	4.375	26
875.14	821.856	4.375	26
877.468	996.576	4.375	26
879.795	909.216	4.375	26
882.123	996.576	4.375	26
884.45	909.216	4.375	26
886.778	1127.62	4.375	26
889.105	1083.94	4.375	26
891.433	996.576	4.375	26
893.76	821.856	4.375	26
896.088	909.216	4.375	26
898.415	1083.94	4.375	26
900.743	1302.34	4.375	26
903.07	996.576	4.375	26
905.398	1171.3	4.375	26
907.725	1040.26	4.375	26
910.053	1127.62	4.375	26
912.38	996.576	4.375	26
914.708	865.536	4.375	26
917.035	821.856	4.375	26
919.363	1040.26	4.375	26
921.69	1083.94	4.375	26
924.018	1214.98	4.375	26
926.345	1171.3	4.375	26
928.673	1083.94	4.375	26
931	909.216	4.375	26
933.328	909.216	4.375	26
935.655	821.856	4.375	26
937.983	909.216	4.375	26
940.31	821.856	4.375	26
942.638	1040.26	4.375	26
944.965	1083.94	4.375	26
947.293	1127.62	4.375	26
949.62	1171.3	4.375	26
951.948	1127.62	4.375	26
954.275	996.576	4.375	26
956.603	1171.3	4.375	26
958.93	952.896	4.375	26
961.258	1083.94	4.375	26
963.585	952.896	4.375	26
965.913	909.216	4.375	26
968.24	952.896	4.375	26
970.567	909.216	4.375	26
972.895	1083.94	4.375	26
975.223	1171.3	4.375	26
977.55	952.896	4.375	26
979.878	1083.94	4.375	26
982.205	996.576	4.375	26
984.533	821.856	4.375	26
986.86	996.576	4.375	26
989.188	909.216	4.375	26
991.515	952.896	4.375	26
993.843	996.576	4.375	26
996.17	1040.26	4.375	26
998.498	778.176	4.375	26
1000.83	865.536	4.375	26
1003.15	778.176	4.375	26
1005.48	734.496	4.375	26
1007.81	952.896	4.375	26
1010.14	821.856	4.375	26
1012.46	952.896	4.375	26
1014.79	996.576	4.375	26
1017.12	865.536	4.375	26
1019.45	909.216	4.375	26
1021.77	1127.62	4.375	26
1024.1	996.576	4.375	26
1026.43	1083.94	4.375	26
1028.76	778.176	4.375	26
1031.08	996.576	4.375	26
1033.41	734.496	4.375	26
1035.74	865.536	4.375	26
1038.07	690.816	4.375	26
1040.39	734.496	4.375	26
1042.72	821.856	4.375	26
1045.05	952.896	4.375	26
1047.38	1083.94	4.375	26
1049.7	1083.94	4.375	26
1052.03	996.576	4.375	26
1054.36	734.496	4.375	26
1056.68	952.896	4.375	26
1059.01	909.216	4.375	26
1061.34	996.576	4.375	26
1063.67	778.176	4.375	26
1066	821.856	4.375	26
1068.32	909.216	4.375	26
1070.65	821.856	4.375	26
1072.98	996.576	4.375	26
1075.31	952.896	4.375	26
1077.63	952.896	4.375	26
1079.96	821.856	4.375	26
1082.29	996.576	4.375	26
1084.62	909.216	4.375	26
1086.94	778.176	4.375	26
1089.27	778.176	4.375	26
1091.6	690.816	4.375	26
1093.92	647.136	4.375	26
1096.25	647.136	4.375	26
1098.58	603.456	4.375	26
1100.91	603.456	4.375	26
1103.24	690.816	4.375	26
1105.56	821.856	4.375	26
1107.89	778.176	4.375	26
1110.22	690.816	4.375	26
1112.55	734.496	4.375	26
1114.87	734.496	4.375	26
1117.2	690.816	4.375	26
1119.53	690.816	4.375	26
1121.86	647.136	4.375	26
1124.18	647.136	4.375	26
1126.51	690.816	4.375	26
1128.84	734.496	4.375	26
1131.16	690.816	4.375	26
1133.49	647.136	4.375	26
1135.82	690.816	4.375	26
1138.15	821.856	4.375	26
1140.48	734.496	4.375	26
1142.8	778.176	4.375	26
1145.13	647.136	4.375	26
1147.46	734.496	4.375	26
1149.79	952.896	4.375	26
1152.11	865.536	4.375	26
1154.44	865.536	4.375	26
1156.77	821.856	4.375	26
1159.1	821.856	4.375	26
1161.42	734.496	4.375	26
1163.75	734.496	4.375	26
1166.08	690.816	4.375	26
1168.4	1083.94	4.375	26
1170.73	952.896	4.375	26
1173.06	909.216	4.375	26
1175.39	778.176	4.375	26
1177.72	778.176	4.375	26
1180.04	778.176	4.375	26
1182.37	821.856	4.375	26
1184.7	690.816	4.375	26
1187.03	734.496	4.375	26
1189.35	821.856	4.375	26
1191.68	821.856	4.375	26
1194.01	821.856	4.375	26
1196.34	821.856	4.375	26
1198.66	778.176	4.375	26
1200.99	865.536	4.375	26
1203.32	1040.26	4.375	26
1205.64	1127.62	4.375	26
1207.97	996.576	4.375	26
1210.3	909.216	4.375	26
1212.63	865.536	4.375	26
1214.96	821.856	4.375	26
1217.28	909.216	4.375	26
1219.61	909.216	4.375	26
1221.94	952.896	4.375	26
1224.27	909.216	4.375	26
1226.59	909.216	4.375	26
1228.92	821.856	4.375	26
1231.25	778.176	4.375	26
1233.58	909.216	4.375	26
1235.9	909.216	4.375	26
1238.23	1083.94	4.375	26
1240.56	1083.94	4.375	26
1242.88	996.576	4.375	26
1245.21	909.216	4.375	26
1247.54	821.856	4.375	26
1249.87	865.536	4.375	26
1252.2	821.856	4.375	26
1254.52	865.536	4.375	26
1256.85	909.216	4.375	26
1259.18	909.216	4.375	26
1261.51	821.856	4.375	26
1263.83	865.536	4.375	26
1266.16	865.536	4.375	26
1268.49	865.536	4.375	26
1270.82	865.536	4.375	26
1273.14	865.536	4.375	26
1275.47	778.176	4.375	26
1277.8	821.856	4.375	26
1280.12	821.856	4.375	26
1282.45	909.216	4.375	26
1284.78	909.216	4.375	26
1287.11	952.896	4.375	26
1289.44	909.216	4.375	26
1291.76	865.536	4.375	26
1294.09	821.856	4.375	26
1296.42	821.856	4.375	26
1298.75	865.536	4.375	26
1301.07	778.176	4.375	26
1303.4	778.176	4.375	26
1305.73	821.856	4.375	26
1308.06	865.536	4.375	26
1310.38	865.536	4.375	26
1312.71	909.216	4.375	26
1315.04	821.856	4.375	26
1317.37	909.216	4.375	26
1319.69	952.896	4.375	26
1322.02	909.216	4.375	26
1324.35	1040.26	4.375	26
1326.68	952.896	4.375	26
1329	909.216	4.375	26
1331.33	909.216	4.375	26
1333.66	821.856	4.375	26
1335.99	821.856	4.375	26
1338.31	734.496	4.375	26
1340.64	690.816	4.375	26
1342.97	690.816	4.375	26
1345.3	647.136	4.375	26
1347.62	821.856	4.375	26
1349.95	821.856	4.375	26
1352.28	909.216	4.375	26
1354.61	865.536	4.375	26
1356.93	909.216	4.375	26
1359.26	865.536	4.375	26
1361.59	778.176	4.375	26
1363.91	778.176	4.375	26
1366.24	821.856	4.375	26
1368.57	909.216	4.375	26
1370.9	865.536	4.375	26
1373.23	734.496	4.375	26
1375.55	690.816	4.375	26
1377.88	603.456	4.375	26
1380.21	690.816	4.375	26
1382.54	603.456	4.375	26
1384.86	734.496	4.375	26
1387.19	734.496	4.375	26
1389.52	647.136	4.375	26
1391.85	647.136	4.375	26
1394.17	734.496	4.375	26
1396.5	865.536	4.375	26
1398.83	865.536	4.375	26
1401.15	734.496	4.375	26
1403.48	690.816	4.375	26
1405.81	690.816	4.375	26
1408.14	603.456	4.375	26
1410.47	865.536	4.375	26
1412.79	821.856	4.375	26
1415.12	865.536	4.375	26
1417.45	821.856	4.375	26
1419.78	690.816	4.375	26
1422.1	734.496	4.375	26
1424.43	778.176	4.375	26
1426.76	734.496	4.375	26
1429.09	734.496	4.375	26
1431.41	690.816	4.375	26
1433.74	734.496	4.375	26
1436.07	690.816	4.375	26
1438.39	690.816	4.375	26
1440.72	690.816	4.375	26
1443.05	778.176	4.375	26
1445.38	647.136	4.375	26
1447.71	647.136	4.375	26
1450.03	690.816	4.375	26
1452.36	734.496	4.375	26
1454.69	690.816	4.375	26
1457.02	647.136	4.375	26
1459.34	690.816	4.375	26
1461.67	647.136	4.375	26
1464	647.136	4.375	26
1466.33	778.176	4.375	26
1468.65	690.816	4.375	26
1470.98	647.136	4.375	26
1473.31	559.776	4.375	26
1475.63	647.136	4.375	26
1477.96	603.456	4.375	26
1480.29	603.456	4.375	26
1482.62	603.456	4.375	26
1484.95	603.456	4.375	26
1487.27	690.816	4.375	26
1489.6	690.816	4.375	26
1491.93	734.496	4.375	26
1494.26	690.816	4.375	26
1496.58	690.816	4.375	26
1498.91	690.816	4.375	26
1501.24	734.496	4.375	26
1503.57	778.176	4.375	26
1505.89	734.496	4.375	26
1508.22	690.816	4.375	26
1510.55	734.496	4.375	26
1512.88	647.136	4.375	26
1515.2	690.816	4.375	26
1517.53	603.456	4.375	26
1519.86	690.816	4.375	26
1522.19	734.496	4.375	26
1524.51	734.496	4.375	26
1526.84	690.816	4.375	26
1529.17	690.816	4.375	26
1531.5	647.136	4.375	26
1533.82	690.816	4.375	26
1536.15	559.776	4.375	26
1538.48	647.136	4.375	26
1540.81	516.096	4.375	26
1543.13	647.136	4.375	26
1545.46	647.136	4.375	26
1547.79	603.456	4.375	26
1550.12	690.816	4.375	26
1552.44	603.456	4.375	26
1554.77	603.456	4.375	26
1557.1	690.816	4.375	26
1559.43	647.136	4.375	26
1561.75	603.456	4.375	26
1564.08	647.136	4.375	26
1566.41	647.136	4.375	26
1568.74	647.136	4.375	26
1571.06	603.456	4.375	26
1573.39	559.776	4.375	26
1575.72	603.456	4.375	26
1578.05	559.776	4.375	26
1580.37	647.136	4.375	26
1582.7	559.776	4.375	26
1585.03	603.456	4.375	26
1587.36	734.496	4.375	26
1589.68	559.776	4.375	26
1592.01	690.816	4.375	26
1594.34	690.816	4.375	26
1596.67	734.496	4.375	26
1598.99	690.816	4.375	26
1601.32	647.136	4.375	26
1603.65	690.816	4.375	26
1605.98	734.496	4.375	26
1608.3	734.496	4.375	26
1610.63	821.856	4.375	26
1612.96	821.856	4.375	26
1615.29	821.856	4.375	26
1617.61	778.176	4.375	26
1619.94	734.496	4.375	26
1622.27	778.176	4.375	26
1624.6	734.496	4.375	26
1626.92	734.496	4.375	26
1629.25	778.176	4.375	26
1631.58	734.496	4.375	26
1633.91	690.816	4.375	26
1636.23	734.496	4.375	26
1638.56	647.136	4.375	26
1640.89	690.816	4.375	26
1643.22	603.456	4.375	26
1645.54	734.496	4.375	26
1647.87	647.136	4.375	26
1650.2	647.136	4.375	26
1652.53	690.816	4.375	26
1654.85	690.816	4.375	26
1657.18	603.456	4.375	26
1659.51	734.496	4.375	26
1661.84	778.176	4.375	26
1664.16	647.136	4.375	26
1666.49	734.496	4.375	26
1668.82	603.456	4.375	26
1671.14	690.816	4.375	26
1673.47	647.136	4.375	26
1675.8	734.496	4.375	26
1678.13	821.856	4.375	26
1680.46	734.496	4.375	26
1682.78	778.176	4.375	26
1685.11	734.496	4.375	26
1687.44	647.136	4.375	26
1689.77	603.456	4.375	26
1692.09	647.136	4.375	26
1694.42	690.816	4.375	26
1696.75	734.496	4.375	26
1699.08	690.816	4.375	26
1701.4	690.816	4.375	26
1703.73	690.816	4.375	26
1706.06	647.136	4.375	26
1708.38	734.496	4.375	26
1710.71	647.136	4.375	26
1713.04	603.456	4.375	26
1715.37	603.456	4.375	26
1717.7	603.456	4.375	26
1720.02	559.776	4.375	26
1722.35	516.096	4.375	26
1724.68	734.496	4.375	26
1727.01	647.136	4.375	26
1729.33	647.136	4.375	26
1731.66	647.136	4.375	26
1733.99	603.456	4.375	26
1736.32	603.456	4.375	26
1738.64	603.456	4.375	26
1740.97	603.456	4.375	26
1743.3	647.136	4.375	26
1745.62	559.776	4.375	26
1747.95	559.776	4.375	26
1750.28	603.456	4.375	26
1752.61	690.816	4.375	26
1754.94	647.136	4.375	26
1757.26	734.496	4.375	26
1759.59	603.456	4.375	26
1761.92	559.776	4.375	26
1764.25	516.096	4.375	26
1766.57	647.136	4.375	26
1768.9	647.136	4.375	26
1771.23	603.456	4.375	26
1773.56	559.776	4.375	26
1775.88	603.456	4.375	26
1778.21	559.776	4.375	26
1780.54	559.776	4.375	26
1782.87	559.776	4.375	26
1785.19	559.776	4.375	26
1787.52	647.136	4.375	26
1789.85	647.136	4.375	26
1792.18	647.136	4.375	26
1794.5	647.136	4.375	26
1796.83	603.456	4.375	26
1799.16	603.456	4.375	26
1801.49	690.816	4.375	26
1803.81	647.136	4.375	26
1806.14	516.096	4.375	26
1808.47	647.136	4.375	26
1810.8	603.456	4.375	26
1813.12	690.816	4.375	26
1815.45	603.456	4.375	26
1817.78	647.136	4.375	26
1820.11	559.776	4.375	26
1822.43	603.456	4.375	26
1824.76	647.136	4.375	26
1827.09	690.816	4.375	26
1829.42	647.136	4.375	26
1831.74	647.136	4.375	26
1834.07	603.456	4.375	26
1836.4	603.456	4.375	26
1838.73	647.136	4.375	26
1841.05	647.136	4.375	26
1843.38	690.816	4.375	26
1845.71	559.776	4.375	26
1848.04	559.776	4.375	26
1850.36	559.776	4.375	26
1852.69	603.456	4.375	26
1855.02	603.456	4.375	26
1857.35	647.136	4.375	26
1859.67	647.136	4.375	26
1862	647.136	4.375	26
1864.33	516.096	4.375	26
1866.66	559.776	4.375	26
1868.98	516.096	4.375	26
1871.31	647.136	4.375	26
1873.64	603.456	4.375	26
1875.97	690.816	4.375	26
1878.29	734.496	4.375	26
1880.62	690.816	4.375	26
1882.95	647.136	4.375	26
1885.28	778.176	4.375	26
1887.6	690.816	4.375	26
1889.93	647.136	4.375	26
1892.26	690.816	4.375	26
1894.59	690.816	4.375	26
1896.91	690.816	4.375	26
1899.24	734.496	4.375	26
1901.57	690.816	4.375	26
1903.9	734.496	4.375	26
1906.22	647.136	4.375	26
1908.55	690.816	4.375	26
1910.88	690.816	4.375	26
1913.21	690.816	4.375	26
1915.53	690.816	4.375	26
1917.86	690.816	4.375	26
1920.19	734.496	4.375	26
1922.52	690.816	4.375	26
1924.84	821.856	4.375	26
1927.17	821.856	4.375	26
1929.5	778.176	4.375	26
1931.83	690.816	4.375	26
1934.15	778.176	4.375	26
1936.48	647.136	4.375	26
1938.81	603.456	4.375	26
1941.13	603.456	4.375	26
1943.46	603.456	4.375	26
1945.79	734.496	4.375	26
1948.12	734.496	4.375	26
1950.45	734.496	4.375	26
1952.77	647.136	4.375	26
1955.1	603.456	4.375	26
1957.43	603.456	4.375	26
1959.76	647.136	4.375	26
1962.08	647.136	4.375	26
1964.41	690.816	4.375	26
1966.74	734.496	4.375	26
1969.07	734.496	4.375	26
1971.39	647.136	4.375	26
1973.72	647.136	4.375	26
1976.05	516.096	4.375	26
1978.38	559.776	4.375	26
1980.7	559.776	4.375	26
1983.03	690.816	4.375	26
1985.36	647.136	4.375	26
1987.69	647.136	4.375	26
1990.01	603.456	4.375	26
1992.34	690.816	4.375	26
1994.67	647.136	4.375	26
1997	603.456	4.375	26
1999.32	647.136	4.375	26
2001.65	603.456	4.375	26
2003.98	603.456	4.375	26
2006.31	559.776	4.375	26
2008.63	603.456	4.375	26
2010.96	559.776	4.375	26
2013.29	559.776	4.375	26
2015.62	603.456	4.375	26
2017.94	603.456	4.375	26
2020.27	690.816	4.375	26
2022.6	690.816	4.375	26
2024.93	690.816	4.375	26
2027.25	690.816	4.375	26
2029.58	647.136	4.375	26
2031.91	690.816	4.375	26
2034.24	690.816	4.375	26
2036.56	603.456	4.375	26
2038.89	603.456	4.375	26
2041.22	559.776	4.375	26
2043.55	603.456	4.375	26
2045.87	647.136	4.375	26
2048.2	647.136	4.375	26
2050.53	690.816	4.375	26
2052.86	647.136	4.375	26
2055.18	647.136	4.375	26
2057.51	603.456	4.375	26
2059.84	734.496	4.375	26
2062.16	734.496	4.375	26
2064.49	690.816	4.375	26
2066.82	734.496	4.375	26
2069.15	690.816	4.375	26
2071.47	603.456	4.375	26
2073.8	603.456	4.375	26
2076.13	647.136	4.375	26
2078.46	690.816	4.375	26
2080.79	647.136	4.375	26
2083.11	516.096	4.375	26
2085.44	559.776	4.375	26
2087.77	647.136	4.375	26
2090.1	690.816	4.375	26
2092.42	647.136	4.375	26
2094.75	734.496	4.375	26
2097.08	690.816	4.375	26
2099.41	647.136	4.375	26
2101.73	734.496	4.375	26
2104.06	647.136	4.375	26
2106.39	690.816	4.375	26
2108.72	603.456	4.375	26
2111.04	647.136	4.375	26
2113.37	647.136	4.375	26
2115.7	647.136	4.375	26
2118.03	559.776	4.375	26
2120.35	603.456	4.375	26
2122.68	690.816	4.375	26
2125.01	734.496	4.375	26
2127.34	734.496	4.375	26
2129.66	690.816	4.375	26
2131.99	603.456	4.375	26
2134.32	603.456	4.375	26
2136.64	647.136	4.375	26
2138.97	559.776	4.375	26
2141.3	734.496	4.375	26
2143.63	734.496	4.375	26
2145.95	734.496	4.375	26
2148.28	647.136	4.375	26
2150.61	647.136	4.375	26
2152.94	559.776	4.375	26
2155.27	603.456	4.375	26
2157.59	734.496	4.375	26
2159.92	734.496	4.375	26
2162.25	734.496	4.375	26
2164.58	690.816	4.375	26
2166.9	690.816	4.375	26
2169.23	647.136	4.375	26
2171.56	603.456	4.375	26
2173.89	559.776	4.375	26
2176.21	690.816	4.375	26
2178.54	647.136	4.375	26
2180.87	647.136	4.375	26
2183.2	603.456	4.375	26
2185.52	559.776	4.375	26
2187.85	559.776	4.375	26
2190.18	559.776	4.375	26
2192.51	516.096	4.375	26
2194.83	647.136	4.375	26
2197.16	603.456	4.375	26
2199.49	647.136	4.375	26
2201.82	603.456	4.375	26
2204.14	559.776	4.375	26
2206.47	516.096	4.375	26
2208.8	559.776	4.375	26
2211.12	603.456	4.375	26
2213.45	647.136	4.375	26
2215.78	559.776	4.375	26
2218.11	559.776	4.375	26
2220.43	559.776	4.375	26
2222.76	516.096	4.375	26
2225.09	603.456	4.375	26
2227.42	647.136	4.375	26
2229.75	647.136	4.375	26
2232.07	690.816	4.375	26
2234.4	603.456	4.375	26
2236.73	559.776	4.375	26
2239.06	690.816	4.375	26
2241.38	647.136	4.375	26
2243.71	647.136	4.375	26
2246.04	559.776	4.375	26
2248.37	559.776	4.375	26
2250.69	516.096	4.375	26
2253.02	603.456	4.375	26
2255.35	603.456	4.375	26
2257.68	603.456	4.375	26
2260	647.136	4.375	26
2262.33	690.816	4.375	26
2264.66	647.136	4.375	26
2266.99	690.816	4.375	26
2269.31	690.816	4.375	26
2271.64	647.136	4.375	26
2273.97	516.096	4.375	26
2276.3	690.816	4.375	26
2278.62	647.136	4.375	26
2280.95	690.816	4.375	26
2283.28	647.136	4.375	26
2285.61	647.136	4.375	26
2287.93	559.776	4.375	26
2290.26	559.776	4.375	26
2292.59	559.776	4.375	26
2294.91	559.776	4.375	26
2297.24	559.776	4.375	26
2299.57	603.456	4.375	26
2301.9	647.136	4.375	26
2304.22	690.816	4.375	26
2306.55	690.816	4.375	26
2308.88	690.816	4.375	26
2311.21	647.136	4.375	26
2313.54	559.776	4.375	26
2315.86	559.776	4.375	26
2318.19	647.136	4.375	26
2320.52	603.456	4.375	26
2322.85	516.096	4.375	26
2325.17	559.776	4.375	26
2327.5	603.456	4.375	26
2329.83	647.136	4.375	26
2332.16	647.136	4.375	26
2334.48	647.136	4.375	26
2336.81	603.456	4.375	26
2339.14	603.456	4.375	26
2341.47	603.456	4.375	26
2343.79	734.496	4.375	26
2346.12	647.136	4.375	26
2348.45	559.776	4.375	26
2350.78	647.136	4.375	26
2353.1	778.176	4.375	26
2355.43	778.176	4.375	26
2357.76	647.136	4.375	26
2360.09	647.136	4.375	26
2362.41	603.456	4.375	26
2364.74	559.776	4.375	26
2367.07	516.096	4.375	26
2369.39	559.776	4.375	26
2371.72	734.496	4.375	26
2374.05	559.776	4.375	26
2376.38	559.776	4.375	26
2378.7	559.776	4.375	26
2381.03	559.776	4.375	26
2383.36	603.456	4.375	26
2385.69	603.456	4.375	26
2388.02	690.816	4.375	26
2390.34	647.136	4.375	26
2392.67	734.496	4.375	26
2395	647.136	4.375	26
2397.33	603.456	4.375	26
2399.65	559.776	4.375	26
2401.98	647.136	4.375	26
2404.31	603.456	4.375	26
2406.64	603.456	4.375	26
2408.96	559.776	4.375	26
2411.29	647.136	4.375	26
2413.62	647.136	4.375	26
2415.95	603.456	4.375	26
2418.27	516.096	4.375	26
2420.6	516.096	4.375	26
2422.93	603.456	4.375	26
2425.26	603.456	4.375	26
2427.58	603.456	4.375	26
2429.91	603.456	4.375	26
2432.24	559.776	4.375	26
2434.57	516.096	4.375	26
2436.89	603.456	4.375	26
2439.22	603.456	4.375	26
2441.55	603.456	4.375	26
2443.88	690.816	4.375	26
2446.2	559.776	4.375	26
2448.53	603.456	4.375	26
2450.86	559.776	4.375	26
2453.18	516.096	4.375	26
2455.51	559.776	4.375	26
2457.84	603.456	4.375	26
2460.17	516.096	4.375	26
2462.5	647.136	4.375	26
2464.82	559.776	4.375	26
2467.15	559.776	4.375	26
2469.48	603.456	4.375	26
2471.81	603.456	4.375	26
2474.13	516.096	4.375	26
2476.46	559.776	4.375	26
2478.79	516.096	4.375	26
2481.12	559.776	4.375	26
2483.44	603.456	4.375	26
2485.77	516.096	4.375	26
2488.1	603.456	4.375	26
2490.43	516.096	4.375	26
2492.75	516.096	4.375	26
2495.08	516.096	4.375	26
2497.41	516.096	4.375	26
2499.74	647.136	4.375	26
2502.06	603.456	4.375	26
2504.39	603.456	4.375	26
2506.72	516.096	4.375	26
2509.05	559.776	4.375	26
2511.37	559.776	4.375	26
2513.7	603.456	4.375	26
2516.03	516.096	4.375	26
2518.36	603.456	4.375	26
2520.68	603.456	4.375	26
2523.01	559.776	4.375	26
2525.34	559.776	4.375	26
2527.66	559.776	4.375	26
2529.99	516.096	4.375	26
2532.32	603.456	4.375	26
2534.65	603.456	4.375	26
2536.97	603.456	4.375	26
2539.3	603.456	4.375	26
2541.63	603.456	4.375	26
2543.96	647.136	4.375	26
2546.29	603.456	4.375	26
2548.61	734.496	4.375	26
2550.94	647.136	4.375	26
2553.27	647.136	4.375	26
2555.6	647.136	4.375	26
2557.92	690.816	4.375	26
2560.25	603.456	4.375	26
2562.58	559.776	4.375	26
2564.91	603.456	4.375	26
2567.23	647.136	4.375	26
2569.56	647.136	4.375	26
2571.89	647.136	4.375	26
2574.22	647.136	4.375	26
2576.54	647.136	4.375	26
2578.87	647.136	4.375	26
2581.2	690.816	4.375	26
2583.53	647.136	4.375	26
2585.85	647.136	4.375	26
2588.18	734.496	4.375	26
2590.51	603.456	4.375	26
2592.84	603.456	4.375	26
2595.16	603.456	4.375	26
2597.49	603.456	4.375	26
2599.82	603.456	4.375	26
2602.14	690.816	4.375	26
2604.47	690.816	4.375	26
2606.8	559.776	4.375	26
2609.13	647.136	4.375	26
2611.45	603.456	4.375	26
2613.78	603.456	4.375	26
2616.11	647.136	4.375	26
2618.44	690.816	4.375	26
2620.77	690.816	4.375	26
2623.09	734.496	4.375	26
2625.42	690.816	4.375	26
2627.75	690.816	4.375	26
2630.08	647.136	4.375	26
2632.4	647.136	4.375	26
2634.73	603.456	4.375	26
2637.06	647.136	4.375	26
2639.39	690.816	4.375	26
2641.71	559.776	4.375	26
2644.04	603.456	4.375	26
2646.37	647.136	4.375	26
2648.7	647.136	4.375	26
2651.02	690.816	4.375	26
2653.35	647.136	4.375	26
2655.68	647.136	4.375	26
2658.01	647.136	4.375	26
2660.33	647.136	4.375	26
2662.66	690.816	4.375	26
2664.99	734.496	4.375	26
2667.32	778.176	4.375	26
2669.64	821.856	4.375	26
2671.97	734.496	4.375	26
2674.3	734.496	4.375	26
2676.62	734.496	4.375	26
2678.95	647.136	4.375	26
2681.28	603.456	4.375	26
2683.61	734.496	4.375	26
2685.93	690.816	4.375	26
2688.26	690.816	4.375	26
2690.59	647.136	4.375	26
2692.92	690.816	4.375	26
2695.25	734.496	4.375	26
2697.57	690.816	4.375	26
2699.9	559.776	4.375	26
2702.23	603.456	4.375	26
2704.56	647.136	4.375	26
2706.88	690.816	4.375	26
2709.21	734.496	4.375	26
2711.54	690.816	4.375	26
2713.87	778.176	4.375	26
2716.19	603.456	4.375	26
2718.52	647.136	4.375	26
2720.85	734.496	4.375	26
2723.18	603.456	4.375	26
2725.5	559.776	4.375	26
2727.83	734.496	4.375	26
2730.16	647.136	4.375	26
2732.49	734.496	4.375	26
2734.81	559.776	4.375	26
2737.14	559.776	4.375	26
2739.47	647.136	4.375	26
2741.8	690.816	4.375	26
2744.12	559.776	4.375	26
2746.45	647.136	4.375	26
2748.78	690.816	4.375	26
2751.11	734.496	4.375	26
2753.43	647.136	4.375	26
2755.76	734.496	4.375	26
2758.09	690.816	4.375	26
2760.41	778.176	4.375	26
2762.74	690.816	4.375	26
2765.07	647.136	4.375	26
2767.4	603.456	4.375	26
2769.73	603.456	4.375	26
2772.05	647.136	4.375	26
2774.38	516.096	4.375	26
2776.71	690.816	4.375	26
2779.04	690.816	4.375	26
2781.36	734.496	4.375	26
2783.69	647.136	4.375	26
2786.02	647.136	4.375	26
2788.35	647.136	4.375	26
2790.67	647.136	4.375	26
2793	603.456	4.375	26
2795.33	603.456	4.375	26
2797.66	647.136	4.375	26
2799.98	603.456	4.375	26
2802.31	690.816	4.375	26
2804.64	603.456	4.375	26
2806.97	603.456	4.375	26
2809.29	734.496	4.375	26
2811.62	647.136	4.375	26
2813.95	647.136	4.375	26
2816.28	603.456	4.375	26
2818.6	647.136	4.375	26
2820.93	559.776	4.375	26
2823.26	559.776	4.375	26
2825.59	647.136	4.375	26
2827.91	690.816	4.375	26
2830.24	734.496	4.375	26
2832.57	690.816	4.375	26
2834.89	603.456	4.375	26
2837.22	647.136	4.375	26
2839.55	603.456	4.375	26
2841.88	647.136	4.375	26
2844.2	647.136	4.375	26
2846.53	603.456	4.375	26
2848.86	647.136	4.375	26
2851.19	690.816	4.375	26
2853.52	690.816	4.375	26
2855.84	647.136	4.375	26
2858.17	603.456	4.375	26
2860.5	690.816	4.375	26
2862.83	647.136	4.375	26
2865.15	603.456	4.375	26
2867.48	516.096	4.375	26
2869.81	690.816	4.375	26
2872.14	690.816	4.375	26
2874.46	690.816	4.375	26
2876.79	647.136	4.375	26
2879.12	778.176	4.375	26
2881.45	734.496	4.375	26
2883.77	734.496	4.375	26
2886.1	690.816	4.375	26
2888.43	647.136	4.375	26
2890.76	647.136	4.375	26
2893.08	647.136	4.375	26
2895.41	647.136	4.375	26
2897.74	690.816	4.375	26
2900.07	603.456	4.375	26
2902.39	603.456	4.375	26
2904.72	647.136	4.375	26
2907.05	647.136	4.375	26
2909.38	559.776	4.375	26
2911.7	559.776	4.375	26
2914.03	603.456	4.375	26
2916.36	690.816	4.375	26
2918.68	690.816	4.375	26
2921.01	690.816	4.375	26
2923.34	647.136	4.375	26
2925.67	734.496	4.375	26
2928	734.496	4.375	26
2930.32	690.816	4.375	26
2932.65	647.136	4.375	26
2934.98	690.816	4.375	26
2937.31	734.496	4.375	26
2939.63	647.136	4.375	26
2941.96	559.776	4.375	26
2944.29	559.776	4.375	26
2946.62	559.776	4.375	26
2948.94	603.456	4.375	26
2951.27	559.776	4.375	26
2953.6	690.816	4.375	26
2955.93	647.136	4.375	26
2958.25	647.136	4.375	26
2960.58	647.136	4.375	26
2962.91	647.136	4.375	26
2965.24	647.136	4.375	26
2967.56	690.816	4.375	26
2969.89	647.136	4.375	26
2972.22	647.136	4.375	26
2974.55	734.496	4.375	26
2976.87	647.136	4.375	26
2979.2	603.456	4.375	26
2981.53	647.136	4.375	26
2983.86	690.816	4.375	26
2986.18	647.136	4.375	26
2988.51	647.136	4.375	26
2990.84	603.456	4.375	26
2993.16	647.136	4.375	26
2995.49	734.496	4.375	26
2997.82	734.496	4.375	26
3000.15	647.136	4.375	26
3002.48	647.136	4.375	26
3004.8	647.136	4.375	26
3007.13	603.456	4.375	26
3009.46	690.816	4.375	26
3011.79	690.816	4.375	26
3014.11	647.136	4.375	26
3016.44	559.776	4.375	26
3018.77	603.456	4.375	26
3021.1	647.136	4.375	26
3023.42	647.136	4.375	26
3025.75	559.776	4.375	26
3028.08	603.456	4.375	26
3030.41	647.136	4.375	26
3032.73	603.456	4.375	26
3035.06	647.136	4.375	26
3037.39	647.136	4.375	26
3039.72	690.816	4.375	26
3042.04	734.496	4.375	26
3044.37	734.496	4.375	26
3046.7	734.496	4.375	26
3049.03	734.496	4.375	26
3051.35	603.456	4.375	26
3053.68	647.136	4.375	26
3056.01	603.456	4.375	26
3058.34	647.136	4.375	26
3060.66	690.816	4.375	26
3062.99	690.816	4.375	26
3065.32	603.456	4.375	26
3067.64	647.136	4.375	26
3069.97	647.136	4.375	26
3072.3	690.816	4.375	26
3074.63	690.816	4.375	26
3076.96	647.136	4.375	26
3079.28	690.816	4.375	26
3081.61	690.816	4.375	26
3083.94	603.456	4.375	26
3086.27	559.776	4.375	26
3088.59	647.136	4.375	26
3090.92	603.456	4.375	26
3093.25	559.776	4.375	26
3095.58	516.096	4.375	26
3097.9	603.456	4.375	26
3100.23	559.776	4.375	26
3102.56	516.096	4.375	26
3104.89	559.776	4.375	26
3107.21	603.456	4.375	26
3109.54	647.136	4.375	26
3111.87	603.456	4.375	26
3114.2	603.456	4.375	26
3116.52	647.136	4.375	26
3118.85	516.096	4.375	26
3121.18	559.776	4.375	26
3123.51	647.136	4.375	26
3125.83	690.816	4.375	26
3128.16	734.496	4.375	26
3130.49	734.496	4.375	26
3132.82	647.136	4.375	26
3135.14	559.776	4.375	26
3137.47	647.136	4.375	26
3139.8	559.776	4.375	26
3142.12	559.776	4.375	26
3144.45	559.776	4.375	26
3146.78	516.096	4.375	26
3149.11	559.776	4.375	26
3151.43	603.456	4.375	26
3153.76	603.456	4.375	26
3156.09	516.096	4.375	26
3158.42	559.776	4.375	26
3160.75	603.456	4.375	26
3163.07	559.776	4.375	26
3165.4	603.456	4.375	26
3167.73	516.096	4.375	26
3170.06	472.416	4.375	26
3172.38	559.776	4.375	26
3174.71	516.096	4.375	26
3177.04	603.456	4.375	26
3179.37	603.456	4.375	26
3181.69	647.136	4.375	26
3184.02	647.136	4.375	26
3186.35	559.776	4.375	26
3188.68	603.456	4.375	26
3191	559.776	4.375	26
3193.33	647.136	4.375	26
3195.66	647.136	4.375	26
3197.99	603.456	4.375	26
3200.31	647.136	4.375	26
3202.64	647.136	4.375	26
3204.97	647.136	4.375	26
3207.3	603.456	4.375	26
3209.62	559.776	4.375	26
3211.95	559.776	4.375	26
3214.28	516.096	4.375	26
3216.61	559.776	4.375	26
3218.93	603.456	4.375	26
3221.26	516.096	4.375	26
3223.59	516.096	4.375	26
3225.91	559.776	4.375	26
3228.24	472.416	4.375	26
3230.57	516.096	4.375	26
3232.9	559.776	4.375	26
3235.23	559.776	4.375	26
3237.55	603.456	4.375	26
3239.88	603.456	4.375	26
3242.21	603.456	4.375	26
3244.54	516.096	4.375	26
3246.86	603.456	4.375	26
3249.19	559.776	4.375	26
3251.52	603.456	4.375	26
3253.85	647.136	4.375	26
3256.17	603.456	4.375	26
3258.5	647.136	4.375	26
3260.83	559.776	4.375	26
3263.16	516.096	4.375	26
3265.48	603.456	4.375	26
3267.81	559.776	4.375	26
3270.14	559.776	4.375	26
3272.47	647.136	4.375	26
3274.79	647.136	4.375	26
3277.12	647.136	4.375	26
3279.45	603.456	4.375	26
3281.78	559.776	4.375	26
3284.1	603.456	4.375	26
3286.43	559.776	4.375	26
3288.76	559.776	4.375	26
3291.09	559.776	4.375	26
3293.41	516.096	4.375	26
3295.74	559.776	4.375	26
3298.07	603.456	4.375	26
3300.39	559.776	4.375	26
3302.72	603.456	4.375	26
3305.05	603.456	4.375	26
3307.38	647.136	4.375	26
3309.71	690.816	4.375	26
3312.03	690.816	4.375	26
3314.36	734.496	4.375	26
3316.69	690.816	4.375	26
3319.02	647.136	4.375	26
3321.34	690.816	4.375	26
3323.67	647.136	4.375	26
3326	647.136	4.375	26
3328.33	647.136	4.375	26
3330.65	690.816	4.375	26
3332.98	603.456	4.375	26
3335.31	690.816	4.375	26
3337.64	690.816	4.375	26
3339.96	647.136	4.375	26
3342.29	690.816	4.375	26
3344.62	603.456	4.375	26
3346.95	516.096	4.375	26
3349.27	559.776	4.375	26
3351.6	603.456	4.375	26
3353.93	734.496	4.375	26
3356.26	690.816	4.375	26
3358.58	734.496	4.375	26
3360.91	690.816	4.375	26
3363.24	690.816	4.375	26
3365.57	734.496	4.375	26
3367.89	690.816	4.375	26
3370.22	690.816	4.375	26
3372.55	647.136	4.375	26
3374.88	647.136	4.375	26
3377.2	778.176	4.375	26
3379.53	734.496	4.375	26
3381.86	734.496	4.375	26
3384.19	690.816	4.375	26
3386.51	865.536	4.375	26
3388.84	996.576	4.375	26
3391.17	1040.26	4.375	26
3393.5	996.576	4.375	26
3395.82	909.216	4.375	26
3398.15	821.856	4.375	26
3400.48	909.216	4.375	26
3402.81	909.216	4.375	26
3405.13	821.856	4.375	26
3407.46	909.216	4.375	26
3409.79	909.216	4.375	26
3412.12	821.856	4.375	26
3414.44	734.496	4.375	26
3416.77	778.176	4.375	26
3419.1	865.536	4.375	26
3421.43	1171.3	4.375	26
3423.75	1127.62	4.375	26
3426.08	1171.3	4.375	26
3428.41	865.536	4.375	26
3430.74	952.896	4.375	26
3433.06	1083.94	4.375	26
3435.39	1040.26	4.375	26
3437.72	1083.94	4.375	26
3440.05	1127.62	4.375	26
3442.37	1040.26	4.375	26
3444.7	1083.94	4.375	26
3447.03	821.856	4.375	26
3449.36	865.536	4.375	26
3451.68	865.536	4.375	26
3454.01	996.576	4.375	26
3456.34	909.216	4.375	26
3458.66	1083.94	4.375	26
3460.99	1040.26	4.375	26
3463.32	821.856	4.375	26
3465.65	952.896	4.375	26
3467.98	821.856	4.375	26
3470.3	778.176	4.375	26
3472.63	1083.94	4.375	26
3474.96	952.896	4.375	26
3477.29	1040.26	4.375	26
3479.61	1040.26	4.375	26
3481.94	865.536	4.375	26
3484.27	734.496	4.375	26
3486.6	778.176	4.375	26
3488.92	778.176	4.375	26
3491.25	909.216	4.375	26
3493.58	1040.26	4.375	26
3495.91	1127.62	4.375	26
3498.23	1127.62	4.375	26
3500.56	1171.3	4.375	26
3502.89	1127.62	4.375	26
3505.22	1171.3	4.375	26
3507.54	1171.3	4.375	26
3509.87	1127.62	4.375	26
3512.2	1040.26	4.375	26
3514.53	909.216	4.375	26
3516.85	952.896	4.375	26
3519.18	909.216	4.375	26
3521.51	1040.26	4.375	26
3523.84	909.216	4.375	26
3526.16	996.576	4.375	26
3528.49	996.576	4.375	26
3530.82	690.816	4.375	26
3533.14	647.136	4.375	26
3535.47	647.136	4.375	26
3537.8	778.176	4.375	26
3540.13	821.856	4.375	26
3542.46	909.216	4.375	26
3544.78	996.576	4.375	26
3547.11	865.536	4.375	26
3549.44	778.176	4.375	26
3551.77	909.216	4.375	26
3554.09	952.896	4.375	26
3556.42	909.216	4.375	26
3558.75	690.816	4.375	26
3561.08	734.496	4.375	26
3563.4	734.496	4.375	26
3565.73	690.816	4.375	26
3568.06	952.896	4.375	26
3570.39	1040.26	4.375	26
3572.71	996.576	4.375	26
3575.04	1040.26	4.375	26
3577.37	996.576	4.375	26
3579.7	734.496	4.375	26
3582.02	778.176	4.375	26
3584.35	909.216	4.375	26
3586.68	865.536	4.375	26
3589.01	909.216	4.375	26
3591.33	996.576	4.375	26
3593.66	778.176	4.375	26
3595.99	778.176	4.375	26
3598.32	821.856	4.375	26
3600.64	865.536	4.375	26
3602.97	865.536	4.375	26
3605.3	821.856	4.375	26
3607.62	778.176	4.375	26
3609.95	778.176	4.375	26
3612.28	821.856	4.375	26
3614.61	909.216	4.375	26
3616.94	952.896	4.375	26
3619.26	865.536	4.375	26
3621.59	778.176	4.375	26
3623.92	734.496	4.375	26
3626.25	821.856	4.375	26
3628.57	821.856	4.375	26
3630.9	821.856	4.375	26
3633.23	909.216	4.375	26
3635.56	909.216	4.375	26
3637.88	778.176	4.375	26
3640.21	778.176	4.375	26
3642.54	734.496	4.375	26
3644.87	821.856	4.375	26
3647.19	778.176	4.375	26
3649.52	996.576	4.375	26
3651.85	821.856	4.375	26
3654.18	865.536	4.375	26
3656.5	690.816	4.375	26
3658.83	865.536	4.375	26
3661.16	865.536	4.375	26
3663.49	1040.26	4.375	26
3665.81	952.896	4.375	26
3668.14	952.896	4.375	26
3670.47	909.216	4.375	26
3672.8	865.536	4.375	26
3675.12	952.896	4.375	26
3677.45	952.896	4.375	26
3679.78	909.216	4.375	26
3682.11	909.216	4.375	26
3684.43	909.216	4.375	26
3686.76	952.896	4.375	26
3689.09	821.856	4.375	26
3691.42	778.176	4.375	26
3693.74	778.176	4.375	26
3696.07	821.856	4.375	26
3698.4	909.216	4.375	26
3700.73	865.536	4.375	26
3703.05	821.856	4.375	26
3705.38	821.856	4.375	26
3707.71	821.856	4.375	26
3710.04	821.856	4.375	26
3712.36	1040.26	4.375	26
3714.69	1040.26	4.375	26
3717.02	996.576	4.375	26
3719.35	909.216	4.375	26
3721.67	952.896	4.375	26
3724	865.536	4.375	26
3726.33	952.896	4.375	26
3728.66	996.576	4.375	26
3730.98	1171.3	4.375	26
3733.31	1127.62	4.375	26
3735.64	1040.26	4.375	26
3737.97	1040.26	4.375	26
3740.29	909.216	4.375	26
3742.62	865.536	4.375	26
3744.95	865.536	4.375	26
3747.28	865.536	4.375	26
3749.6	1083.94	4.375	26
3751.93	1040.26	4.375	26
3754.26	909.216	4.375	26
3756.59	821.856	4.375	26
3758.91	821.856	4.375	26
3761.24	821.856	4.375	26
3763.57	821.856	4.375	26
3765.89	690.816	4.375	26
3768.22	734.496	4.375	26
3770.55	821.856	4.375	26
3772.88	821.856	4.375	26
3775.21	734.496	4.375	26
3777.53	821.856	4.375	26
3779.86	909.216	4.375	26
3782.19	821.856	4.375	26
3784.52	821.856	4.375	26
3786.84	734.496	4.375	26
3789.17	734.496	4.375	26
3791.5	778.176	4.375	26
3793.83	821.856	4.375	26
3796.15	778.176	4.375	26
3798.48	647.136	4.375	26
3800.81	690.816	4.375	26
3803.14	734.496	4.375	26
3805.46	647.136	4.375	26
3807.79	778.176	4.375	26
3810.12	821.856	4.375	26
3812.45	865.536	4.375	26
3814.77	821.856	4.375	26
3817.1	865.536	4.375	26
3819.43	821.856	4.375	26
3821.76	821.856	4.375	26
3824.08	909.216	4.375	26
3826.41	909.216	4.375	26
3828.74	821.856	4.375	26
3831.07	909.216	4.375	26
3833.39	909.216	4.375	26
3835.72	778.176	4.375	26
3838.05	821.856	4.375	26
3840.38	778.176	4.375	26
3842.7	778.176	4.375	26
3845.03	734.496	4.375	26
3847.36	734.496	4.375	26
3849.69	909.216	4.375	26
3852.01	1083.94	4.375	26
3854.34	996.576	4.375	26
3856.67	1040.26	4.375	26
3859	952.896	4.375	26
3861.32	952.896	4.375	26
3863.65	952.896	4.375	26
3865.98	909.216	4.375	26
3868.31	734.496	4.375	26
3870.63	647.136	4.375	26
3872.96	821.856	4.375	26
3875.29	778.176	4.375	26
3877.62	865.536	4.375	26
3879.94	734.496	4.375	26
3882.27	865.536	4.375	26
3884.6	909.216	4.375	26
3886.93	952.896	4.375	26
3889.25	909.216	4.375	26
3891.58	952.896	4.375	26
3893.91	952.896	4.375	26
3896.24	909.216	4.375	26
3898.56	909.216	4.375	26
3900.89	952.896	4.375	26
3903.22	952.896	4.375	26
3905.55	909.216	4.375	26
3907.87	865.536	4.375	26
3910.2	909.216	4.375	26
3912.53	778.176	4.375	26
3914.86	865.536	4.375	26
3917.18	821.856	4.375	26
3919.51	1040.26	4.375	26
3921.84	821.856	4.375	26
3924.17	778.176	4.375	26
3926.49	821.856	4.375	26
3928.82	690.816	4.375	26
3931.15	647.136	4.375	26
3933.48	690.816	4.375	26
3935.8	690.816	4.375	26
3938.13	734.496	4.375	26
3940.46	865.536	4.375	26
3942.79	821.856	4.375	26
3945.11	690.816	4.375	26
3947.44	996.576	4.375	26
3949.77	952.896	4.375	26
3952.1	909.216	4.375	26
3954.42	778.176	4.375	26
3956.75	734.496	4.375	26
3959.08	778.176	4.375	26
3961.41	909.216	4.375	26
3963.73	821.856	4.375	26
3966.06	1040.26	4.375	26
3968.39	734.496	4.375	26
3970.72	821.856	4.375	26
3973.04	603.456	4.375	26
3975.37	690.816	4.375	26
3977.7	647.136	4.375	26
3980.03	821.856	4.375	26
3982.35	734.496	4.375	26
3984.68	734.496	4.375	26
3987.01	821.856	4.375	26
3989.34	821.856	4.375	26
3991.66	996.576	4.375	26
3993.99	1083.94	4.375	26
3996.32	952.896	4.375	26
3998.65	909.216	4.375	26
4000.97	952.896	4.375	26
4003.3	909.216	4.375	26
4005.63	821.856	4.375	26
4007.96	952.896	4.375	26
4010.28	952.896	4.375	26
4012.61	821.856	4.375	26
4014.94	821.856	4.375	26
4017.27	909.216	4.375	26
4019.59	909.216	4.375	26
4021.92	996.576	4.375	26
4024.25	909.216	4.375	26
4026.58	865.536	4.375	26
4028.9	909.216	4.375	26
4031.23	734.496	4.375	26
4033.56	734.496	4.375	26
4035.89	778.176	4.375	26
4038.21	690.816	4.375	26
4040.54	734.496	4.375	26
4042.87	778.176	4.375	26
4045.2	1083.94	4.375	26
4047.52	952.896	4.375	26
4049.85	909.216	4.375	26
4052.18	996.576	4.375	26
4054.51	821.856	4.375	26
4056.83	778.176	4.375	26
4059.16	821.856	4.375	26
4061.49	647.136	4.375	26
4063.82	690.816	4.375	26
4066.14	734.496	4.375	26
4068.47	734.496	4.375	26
4070.8	909.216	4.375	26
4073.12	821.856	4.375	26
4075.45	690.816	4.375	26
4077.78	778.176	4.375	26
4080.11	865.536	4.375	26
4082.44	952.896	4.375	26
4084.76	909.216	4.375	26
4087.09	821.856	4.375	26
4089.42	647.136	4.375	26
4091.75	690.816	4.375	26
4094.07	690.816	4.375	26
4096.4	821.856	4.375	26
4098.73	690.816	4.375	26
4101.06	690.816	4.375	26
4103.38	690.816	4.375	26
4105.71	647.136	4.375	26
4108.04	690.816	4.375	26
4110.36	690.816	4.375	26
4112.69	690.816	4.375	26
4115.02	734.496	4.375	26
4117.35	734.496	4.375	26
4119.68	734.496	4.375	26
4122	734.496	4.375	26
4124.33	734.496	4.375	26
4126.66	865.536	4.375	26
4128.99	734.496	4.375	26
4131.31	734.496	4.375	26
4133.64	734.496	4.375	26
4135.97	821.856	4.375	26
4138.3	865.536	4.375	26
4140.62	821.856	4.375	26
4142.95	821.856	4.375	26
4145.28	778.176	4.375	26
4147.61	821.856	4.375	26
4149.93	821.856	4.375	26
4152.26	778.176	4.375	26
4154.59	734.496	4.375	26
4156.91	647.136	4.375	26
4159.24	690.816	4.375	26
4161.57	690.816	4.375	26
4163.9	690.816	4.375	26
4166.23	734.496	4.375	26
4168.55	778.176	4.375	26
4170.88	778.176	4.375	26
4173.21	690.816	4.375	26
4175.53	734.496	4.375	26
4177.86	778.176	4.375	26
4180.19	690.816	4.375	26
4182.52	690.816	4.375	26
4184.85	734.496	4.375	26
4187.17	690.816	4.375	26
4189.5	778.176	4.375	26
4191.83	690.816	4.375	26
4194.16	734.496	4.375	26
4196.48	865.536	4.375	26
4198.81	778.176	4.375	26
4201.14	865.536	4.375	26
4203.47	690.816	4.375	26
4205.79	690.816	4.375	26
4208.12	690.816	4.375	26
4210.45	734.496	4.375	26
4212.78	778.176	4.375	26
4215.1	734.496	4.375	26
4217.43	734.496	4.375	26
4219.76	734.496	4.375	26
4222.09	821.856	4.375	26
4224.41	734.496	4.375	26
4226.74	690.816	4.375	26
4229.07	821.856	4.375	26
4231.4	778.176	4.375	26
4233.72	647.136	4.375	26
4236.05	778.176	4.375	26
4238.38	778.176	4.375	26
4240.7	865.536	4.375	26
4243.03	909.216	4.375	26
4245.36	865.536	4.375	26
4247.69	865.536	4.375	26
4250.02	909.216	4.375	26
4252.34	952.896	4.375	26
4254.67	865.536	4.375	26
4257	821.856	4.375	26
4259.32	734.496	4.375	26
4261.65	909.216	4.375	26
4263.98	778.176	4.375	26
4266.31	778.176	4.375	26
4268.64	865.536	4.375	26
4270.96	821.856	4.375	26
4273.29	821.856	4.375	26
4275.62	821.856	4.375	26
4277.95	821.856	4.375	26
4280.27	778.176	4.375	26
4282.6	821.856	4.375	26
4284.93	909.216	4.375	26
4287.26	865.536	4.375	26
4289.58	865.536	4.375	26
4291.91	778.176	4.375	26
4294.24	952.896	4.375	26
4296.57	865.536	4.375	26
4298.89	734.496	4.375	26
4301.22	734.496	4.375	26
4303.55	778.176	4.375	26
4305.88	996.576	4.375	26
4308.2	865.536	4.375	26
4310.53	909.216	4.375	26
4312.86	734.496	4.375	26
4315.19	734.496	4.375	26
4317.51	734.496	4.375	26
4319.84	734.496	4.375	26
4322.17	778.176	4.375	26
4324.49	821.856	4.375	26
4326.82	996.576	4.375	26
4329.15	1083.94	4.375	26
4331.48	1040.26	4.375	26
4333.81	1040.26	4.375	26
4336.13	952.896	4.375	26
4338.46	952.896	4.375	26
4340.79	734.496	4.375	26
4343.11	778.176	4.375	26
4345.44	909.216	4.375	26
4347.77	778.176	4.375	26
4350.1	909.216	4.375	26
4352.43	821.856	4.375	26
4354.75	909.216	4.375	26
4357.08	734.496	4.375	26
4359.41	909.216	4.375	26
4361.74	1040.26	4.375	26
4364.06	996.576	4.375	26
4366.39	909.216	4.375	26
4368.72	909.216	4.375	26
4371.05	996.576	4.375	26
4373.37	909.216	4.375	26
4375.7	909.216	4.375	26
4378.03	952.896	4.375	26
4380.36	821.856	4.375	26
4382.68	821.856	4.375	26
4385.01	821.856	4.375	26
4387.34	821.856	4.375	26
4389.66	1040.26	4.375	26
4391.99	821.856	4.375	26
4394.32	909.216	4.375	26
4396.65	734.496	4.375	26
4398.98	690.816	4.375	26
4401.3	734.496	4.375	26
4403.63	690.816	4.375	26
4405.96	734.496	4.375	26
4408.28	690.816	4.375	26
4410.61	778.176	4.375	26
4412.94	996.576	4.375	26
4415.27	909.216	4.375	26
4417.6	778.176	4.375	26
4419.92	778.176	4.375	26
4422.25	865.536	4.375	26
4424.58	952.896	4.375	26
4426.91	996.576	4.375	26
4429.23	996.576	4.375	26
4431.56	952.896	4.375	26
4433.89	909.216	4.375	26
4436.22	909.216	4.375	26
4438.54	865.536	4.375	26
4440.87	952.896	4.375	26
4443.2	952.896	4.375	26
4445.53	996.576	4.375	26
4447.85	909.216	4.375	26
4450.18	821.856	4.375	26
4452.51	952.896	4.375	26
4454.84	909.216	4.375	26
4457.16	821.856	4.375	26
4459.49	734.496	4.375	26
4461.82	821.856	4.375	26
4464.15	734.496	4.375	26
4466.47	734.496	4.375	26
4468.8	734.496	4.375	26
4471.13	778.176	4.375	26
4473.45	1171.3	4.375	26
4475.78	952.896	4.375	26
4478.11	952.896	4.375	26
4480.44	821.856	4.375	26
4482.77	996.576	4.375	26
4485.09	1040.26	4.375	26
4487.42	909.216	4.375	26
4489.75	778.176	4.375	26
4492.07	865.536	4.375	26
4494.4	865.536	4.375	26
4496.73	778.176	4.375	26
4499.06	821.856	4.375	26
4501.39	734.496	4.375	26
4503.71	821.856	4.375	26
4506.04	821.856	4.375	26
4508.37	778.176	4.375	26
4510.7	865.536	4.375	26
4513.02	734.496	4.375	26
4515.35	734.496	4.375	26
4517.68	909.216	4.375	26
4520.01	1083.94	4.375	26
4522.33	1171.3	4.375	26
4524.66	1040.26	4.375	26
4526.99	952.896	4.375	26
4529.32	821.856	4.375	26
4531.64	996.576	4.375	26
4533.97	1083.94	4.375	26
4536.3	909.216	4.375	26
4538.62	1083.94	4.375	26
4540.95	952.896	4.375	26
4543.28	909.216	4.375	26
4545.61	952.896	4.375	26
4547.94	909.216	4.375	26
4550.26	909.216	4.375	26
4552.59	1171.3	4.375	26
4554.92	909.216	4.375	26
4557.24	821.856	4.375	26
4559.57	778.176	4.375	26
4561.9	734.496	4.375	26
4564.23	821.856	4.375	26
4566.56	734.496	4.375	26
4568.88	865.536	4.375	26
4571.21	865.536	4.375	26
4573.54	734.496	4.375	26
4575.87	690.816	4.375	26
4578.19	734.496	4.375	26
4580.52	821.856	4.375	26
4582.85	996.576	4.375	26
4585.18	909.216	4.375	26
4587.5	821.856	4.375	26
4589.83	778.176	4.375	26
4592.16	996.576	4.375	26
4594.49	909.216	4.375	26
4596.81	778.176	4.375	26
4599.14	865.536	4.375	26
4601.47	865.536	4.375	26
4603.8	952.896	4.375	26
4606.12	996.576	4.375	26
4608.45	996.576	4.375	26
4610.78	996.576	4.375	26
4613.11	952.896	4.375	26
4615.43	778.176	4.375	26
4617.76	821.856	4.375	26
4620.09	821.856	4.375	26
4622.41	865.536	4.375	26
4624.74	778.176	4.375	26
4627.07	778.176	4.375	26
4629.4	821.856	4.375	26
4631.73	909.216	4.375	26
4634.05	909.216	4.375	26
4636.38	909.216	4.375	26
4638.71	865.536	4.375	26
4641.03	821.856	4.375	26
4643.36	909.216	4.375	26
4645.69	952.896	4.375	26
4648.02	996.576	4.375	26
4650.35	909.216	4.375	26
4652.67	1171.3	4.375	26
[truncated: 1,026,367+ more rows]

## Sheet: R(2 of 2)
Time (milliSeconds)	Current (milliAmps)	Voltage (Volts)	Temperature (Degree Celsius)
2.39352e+06	909.216	4.014	43
2.39352e+06	952.896	4.014	43
2.39352e+06	821.856	4.014	43
2.39353e+06	865.536	4.014	43
2.39353e+06	909.216	4.014	43
2.39353e+06	909.216	4.014	43
2.39353e+06	865.536	4.014	43
2.39354e+06	909.216	4.014	43
2.39354e+06	865.536	4.014	43
2.39354e+06	734.496	4.014	43
2.39354e+06	734.496	4.014	43
2.39355e+06	821.856	4.014	43
2.39355e+06	821.856	4.014	43
2.39355e+06	909.216	4.014	43
2.39355e+06	996.576	4.014	43
2.39355e+06	996.576	4.014	43
2.39356e+06	909.216	4.014	43
2.39356e+06	821.856	4.014	43
2.39356e+06	865.536	4.014	43
2.39356e+06	909.216	4.014	43
2.39357e+06	865.536	4.014	43
2.39357e+06	865.536	4.014	43
2.39357e+06	734.496	4.014	43
2.39357e+06	690.816	4.014	43
2.39358e+06	647.136	4.014	43
2.39358e+06	647.136	4.014	43
2.39358e+06	734.496	4.014	43
2.39358e+06	821.856	4.014	43
2.39358e+06	778.176	4.014	43
2.39359e+06	909.216	4.014	43
2.39359e+06	821.856	4.014	43
2.39359e+06	821.856	4.014	43
2.39359e+06	778.176	4.014	43
2.3936e+06	734.496	4.014	43
2.3936e+06	778.176	4.014	43
2393601	778.176	4.014	43
2.3936e+06	778.176	4.014	43
2.39361e+06	865.536	4.014	43
2.39361e+06	909.216	4.014	43
2.39361e+06	909.216	4.014	43
2.39361e+06	952.896	4.014	43
2.39361e+06	909.216	4.014	43
2.39362e+06	821.856	4.014	43
2.39362e+06	821.856	4.014	43
2.39362e+06	909.216	4.014	43
2.39362e+06	821.856	4.014	43
2.39363e+06	865.536	4.014	43
2.39363e+06	821.856	4.014	43
2.39363e+06	778.176	4.014	43
2.39363e+06	952.896	4.014	43
2.39364e+06	909.216	4.014	43
2.39364e+06	821.856	4.014	43
2.39364e+06	996.576	4.014	43
2.39364e+06	865.536	4.014	43
2.39365e+06	865.536	4.014	43
2.39365e+06	865.536	4.014	43
2.39365e+06	909.216	4.014	43
2.39365e+06	909.216	4.014	43
2.39365e+06	865.536	4.014	43
2.39366e+06	909.216	4.014	43
2.39366e+06	909.216	4.014	43
2.39366e+06	996.576	4.014	43
2.39366e+06	996.576	4.014	43
2.39367e+06	952.896	4.014	43
2.39367e+06	909.216	4.014	43
2.39367e+06	865.536	4.014	43
2.39367e+06	996.576	4.014	43
2.39368e+06	821.856	4.014	43
2.39368e+06	821.856	4.014	43
2.39368e+06	821.856	4.014	43
2.39368e+06	821.856	4.014	43
2.39368e+06	865.536	4.014	43
2.39369e+06	778.176	4.014	43
2.39369e+06	734.496	4.014	43
2.39369e+06	734.496	4.014	43
2.39369e+06	734.496	4.014	43
2.3937e+06	909.216	4.014	43
2.3937e+06	821.856	4.014	43
2.3937e+06	821.856	4.014	43
2.3937e+06	821.856	4.014	43
2.39371e+06	821.856	4.014	43
2.39371e+06	734.496	4.014	43
2.39371e+06	734.496	4.014	43
2.39371e+06	734.496	4.014	43
2.39372e+06	647.136	4.014	43
2.39372e+06	690.816	4.014	43
2.39372e+06	821.856	4.014	43
2.39372e+06	821.856	4.014	43
2.39372e+06	778.176	4.014	43
2.39373e+06	909.216	4.014	43
2.39373e+06	821.856	4.014	43
2.39373e+06	821.856	4.014	43
2.39373e+06	909.216	4.014	43
2.39374e+06	996.576	4.014	43
2.39374e+06	821.856	4.014	43
2.39374e+06	778.176	4.014	43
2.39374e+06	734.496	4.014	43
2.39375e+06	690.816	4.014	43
2.39375e+06	603.456	4.014	43
2.39375e+06	734.496	4.014	43
2.39375e+06	734.496	4.014	43
2.39375e+06	821.856	4.014	43
2.39376e+06	865.536	4.014	43
2.39376e+06	865.536	4.014	43
2.39376e+06	1040.26	4.014	43
2.39376e+06	734.496	4.014	43
2.39377e+06	734.496	4.014	43
2.39377e+06	778.176	4.014	43
2.39377e+06	821.856	4.014	43
2.39377e+06	821.856	4.014	43
2.39378e+06	909.216	4.014	43
2.39378e+06	909.216	4.014	43
2.39378e+06	865.536	4.014	43
2.39378e+06	734.496	4.014	43
2.39378e+06	778.176	4.014	43
2.39379e+06	821.856	4.014	43
2.39379e+06	909.216	4.014	43
2.39379e+06	865.536	4.014	43
2.39379e+06	821.856	4.014	43
2.3938e+06	778.176	4.014	43
2.3938e+06	865.536	4.014	43
2.3938e+06	778.176	4.014	43
2.3938e+06	734.496	4.014	43
2.39381e+06	734.496	4.014	43
2.39381e+06	778.176	4.014	43
2.39381e+06	690.816	4.014	43
2.39381e+06	734.496	4.014	43
2.39382e+06	734.496	4.014	43
2.39382e+06	821.856	4.014	43
2.39382e+06	821.856	4.014	43
2.39382e+06	821.856	4.014	43
2.39382e+06	865.536	4.014	43
2.39383e+06	821.856	4.014	43
2.39383e+06	690.816	4.014	43
2.39383e+06	996.576	4.014	43
2.39383e+06	909.216	4.014	43
2.39384e+06	778.176	4.014	43
2.39384e+06	734.496	4.014	43
2.39384e+06	690.816	4.014	43
2.39384e+06	734.496	4.014	43
2.39385e+06	821.856	4.014	43
2.39385e+06	909.216	4.014	43
2.39385e+06	734.496	4.014	43
2.39385e+06	734.496	4.014	43
2.39385e+06	734.496	4.014	43
2.39386e+06	690.816	4.014	43
2.39386e+06	909.216	4.014	43
2.39386e+06	865.536	4.014	43
2.39386e+06	821.856	4.014	43
2.39387e+06	778.176	4.014	43
2.39387e+06	734.496	4.014	43
2.39387e+06	734.496	4.014	43
2.39387e+06	734.496	4.014	43
2.39388e+06	821.856	4.014	43
2.39388e+06	821.856	4.014	43
2.39388e+06	778.176	4.014	43
2.39388e+06	690.816	4.014	43
2.39388e+06	690.816	4.014	43
2.39389e+06	778.176	4.014	43
2.39389e+06	647.136	4.014	43
2.39389e+06	647.136	4.014	43
2.39389e+06	690.816	4.014	43
2.3939e+06	690.816	4.014	43
2.3939e+06	778.176	4.014	43
2.3939e+06	865.536	4.014	43
2.3939e+06	821.856	4.014	43
2.39391e+06	821.856	4.014	43
2.39391e+06	821.856	4.014	43
2.39391e+06	734.496	4.014	43
2.39391e+06	734.496	4.014	43
2.39392e+06	690.816	4.014	43
2.39392e+06	734.496	4.014	43
2.39392e+06	734.496	4.014	43
2.39392e+06	647.136	4.014	43
2.39392e+06	690.816	4.014	43
2.39393e+06	821.856	4.014	43
2.39393e+06	734.496	4.014	43
2.39393e+06	778.176	4.014	43
2.39393e+06	690.816	4.014	43
2.39394e+06	734.496	4.014	43
2.39394e+06	821.856	4.014	43
2.39394e+06	734.496	4.014	43
2.39394e+06	734.496	4.014	43
2.39395e+06	690.816	4.014	43
2.39395e+06	690.816	4.014	43
2.39395e+06	690.816	4.014	43
2.39395e+06	647.136	4.014	43
2.39395e+06	647.136	4.014	43
2.39396e+06	647.136	4.014	43
2.39396e+06	690.816	4.014	43
2.39396e+06	603.456	4.014	43
2.39396e+06	647.136	4.014	43
2.39397e+06	603.456	4.014	43
2.39397e+06	690.816	4.014	43
2.39397e+06	690.816	4.014	43
2.39397e+06	690.816	4.014	43
2.39398e+06	734.496	4.014	43
2.39398e+06	821.856	4.014	43
2.39398e+06	734.496	4.014	43
2.39398e+06	821.856	4.014	43
2.39399e+06	690.816	4.014	43
2.39399e+06	734.496	4.014	43
2.39399e+06	647.136	4.014	43
2.39399e+06	647.136	4.014	43
2.39399e+06	647.136	4.014	43
2.394e+06	647.136	4.014	43
2.394e+06	778.176	4.014	43
2.394e+06	865.536	4.014	43
2.394e+06	690.816	4.014	43
2.39401e+06	647.136	4.014	43
2.39401e+06	690.816	4.014	43
2.39401e+06	778.176	4.014	43
2.39401e+06	734.496	4.014	43
2.39402e+06	734.496	4.014	43
2.39402e+06	734.496	4.014	43
2.39402e+06	778.176	4.014	43
2.39402e+06	734.496	4.014	43
2.39402e+06	734.496	4.014	43
2.39403e+06	690.816	4.014	43
2.39403e+06	647.136	4.014	43
2.39403e+06	647.136	4.014	43
2.39403e+06	647.136	4.014	43
2.39404e+06	647.136	4.014	43
2.39404e+06	603.456	4.014	43
2.39404e+06	603.456	4.014	43
2.39404e+06	603.456	4.014	43
2.39405e+06	734.496	4.014	43
2.39405e+06	734.496	4.014	43
2.39405e+06	647.136	4.014	43
2.39405e+06	603.456	4.014	43
2.39405e+06	647.136	4.014	43
2.39406e+06	647.136	4.014	43
2.39406e+06	603.456	4.014	43
2.39406e+06	647.136	4.014	43
2.39406e+06	821.856	4.014	43
2.39407e+06	996.576	4.014	43
2.39407e+06	778.176	4.014	43
2.39407e+06	778.176	4.014	43
2.39407e+06	865.536	4.014	43
2.39408e+06	778.176	4.014	43
2.39408e+06	690.816	4.014	43
2.39408e+06	734.496	4.014	43
2.39408e+06	734.496	4.014	43
2.39409e+06	647.136	4.014	43
2.39409e+06	647.136	4.014	43
2.39409e+06	778.176	4.014	43
2.39409e+06	647.136	4.014	43
2.39409e+06	647.136	4.014	43
2.3941e+06	647.136	4.014	43
2.3941e+06	690.816	4.014	43
2.3941e+06	647.136	4.014	43
2.3941e+06	734.496	4.014	43
2.39411e+06	690.816	4.014	43
2.39411e+06	734.496	4.014	43
2.39411e+06	647.136	4.014	43
2.39411e+06	778.176	4.014	43
2.39412e+06	690.816	4.014	43
2.39412e+06	865.536	4.014	43
2.39412e+06	865.536	4.014	43
2.39412e+06	690.816	4.014	43
2.39412e+06	690.816	4.014	43
2.39413e+06	647.136	4.014	43
2.39413e+06	734.496	4.014	43
2.39413e+06	821.856	4.014	43
2.39413e+06	821.856	4.014	43
2.39414e+06	778.176	4.014	43
2.39414e+06	778.176	4.014	43
2.39414e+06	734.496	4.014	43
2.39414e+06	778.176	4.014	43
2.39415e+06	690.816	4.014	43
2.39415e+06	734.496	4.014	43
2.39415e+06	778.176	4.014	43
2.39415e+06	734.496	4.014	43
2.39415e+06	778.176	4.014	43
2.39416e+06	778.176	4.014	43
2.39416e+06	821.856	4.014	43
2.39416e+06	821.856	4.014	43
2.39416e+06	821.856	4.014	43
2.39417e+06	734.496	4.014	43
2.39417e+06	778.176	4.014	43
2.39417e+06	690.816	4.014	43
2.39417e+06	821.856	4.014	43
2.39418e+06	778.176	4.014	43
2.39418e+06	690.816	4.014	43
2.39418e+06	778.176	4.014	43
2.39418e+06	734.496	4.014	43
2.39419e+06	821.856	4.014	43
2.39419e+06	821.856	4.014	43
2.39419e+06	778.176	4.014	43
2.39419e+06	821.856	4.014	43
2.39419e+06	734.496	4.014	43
2.3942e+06	647.136	4.014	43
2.3942e+06	647.136	4.014	43
2.3942e+06	734.496	4.014	43
2.3942e+06	647.136	4.014	43
2.39421e+06	690.816	4.014	43
2.39421e+06	734.496	4.014	43
2.39421e+06	647.136	4.014	43
2.39421e+06	690.816	4.014	43
2.39422e+06	690.816	4.014	43
2.39422e+06	734.496	4.014	43
2.39422e+06	690.816	4.014	43
2.39422e+06	778.176	4.014	43
2.39422e+06	821.856	4.014	43
2.39423e+06	734.496	4.014	43
2.39423e+06	778.176	4.014	43
2.39423e+06	690.816	4.014	43
2.39423e+06	690.816	4.014	43
2.39424e+06	603.456	4.014	43
2.39424e+06	603.456	4.014	43
2.39424e+06	559.776	4.014	43
2.39424e+06	603.456	4.014	43
2.39425e+06	647.136	4.014	43
2.39425e+06	690.816	4.014	43
2.39425e+06	690.816	4.014	43
2.39425e+06	647.136	4.014	43
2.39426e+06	647.136	4.014	43
2.39426e+06	690.816	4.014	43
2.39426e+06	647.136	4.014	43
2.39426e+06	603.456	4.014	43
2.39426e+06	603.456	4.014	43
2.39427e+06	647.136	4.014	43
2.39427e+06	603.456	4.014	43
2.39427e+06	647.136	4.014	43
2.39427e+06	734.496	4.014	43
2.39428e+06	734.496	4.014	43
2.39428e+06	821.856	4.014	43
2.39428e+06	996.576	4.014	43
2.39428e+06	778.176	4.014	43
2.39429e+06	734.496	4.014	43
2.39429e+06	778.176	4.014	43
2.39429e+06	734.496	4.014	43
2.39429e+06	647.136	4.014	43
2.39429e+06	647.136	4.014	43
2.3943e+06	821.856	4.014	43
2.3943e+06	821.856	4.014	43
2.3943e+06	778.176	4.014	43
2.3943e+06	647.136	4.014	43
2.39431e+06	647.136	4.014	43
2.39431e+06	690.816	4.014	43
2.39431e+06	690.816	4.014	43
2.39431e+06	647.136	4.014	43
2.39432e+06	690.816	4.014	43
2.39432e+06	821.856	4.014	43
2.39432e+06	821.856	4.014	43
2.39432e+06	821.856	4.014	43
2.39432e+06	821.856	4.014	43
2.39433e+06	865.536	4.014	43
2.39433e+06	821.856	4.014	43
2.39433e+06	821.856	4.014	43
2.39433e+06	865.536	4.014	43
2.39434e+06	821.856	4.014	43
2.39434e+06	734.496	4.014	43
2.39434e+06	778.176	4.014	43
2.39434e+06	952.896	4.014	43
2.39435e+06	1433.38	4.014	43
2.39435e+06	952.896	4.014	43
2.39435e+06	909.216	4.014	43
2.39435e+06	1171.3	4.014	43
2.39436e+06	1083.94	4.014	43
2.39436e+06	1127.62	4.014	43
2.39436e+06	865.536	4.014	43
2.39436e+06	909.216	4.014	43
2.39436e+06	952.896	4.014	43
2.39437e+06	1346.02	4.014	43
2.39437e+06	909.216	4.014	43
2.39437e+06	1214.98	4.014	43
2.39437e+06	909.216	4.014	43
2.39438e+06	1171.3	4.014	43
2.39438e+06	996.576	4.014	43
2.39438e+06	1127.62	4.014	43
2.39438e+06	996.576	4.014	43
2.39439e+06	952.896	4.014	43
2.39439e+06	1171.3	4.014	43
2.39439e+06	909.216	4.014	43
2.39439e+06	1083.94	4.014	43
2.39439e+06	1171.3	4.014	43
2.3944e+06	1171.3	4.014	43
2.3944e+06	996.576	4.014	43
2.3944e+06	1040.26	4.014	43
2.3944e+06	952.896	4.014	43
2.39441e+06	996.576	4.014	43
2.39441e+06	952.896	4.014	43
2.39441e+06	1258.66	4.014	43
2.39441e+06	1171.3	4.014	43
2.39442e+06	1083.94	4.014	43
2.39442e+06	821.856	4.014	43
2.39442e+06	996.576	4.014	43
2.39442e+06	1083.94	4.014	43
2.39442e+06	1171.3	4.014	43
2.39443e+06	1127.62	4.014	43
2.39443e+06	909.216	4.014	43
2.39443e+06	821.856	4.014	43
2.39443e+06	996.576	4.014	43
2.39444e+06	1214.98	4.014	43
2.39444e+06	1083.94	4.014	43
2.39444e+06	865.536	4.014	43
2.39444e+06	1214.98	4.014	43
2.39445e+06	996.576	4.014	43
2.39445e+06	1127.62	4.014	43
2.39445e+06	1171.3	4.014	43
2.39445e+06	996.576	4.014	43
2.39446e+06	1214.98	4.014	43
2.39446e+06	1083.94	4.014	43
2.39446e+06	996.576	4.014	43
2.39446e+06	952.896	4.014	43
2.39446e+06	1040.26	4.014	43
2.39447e+06	1127.62	4.014	43
2.39447e+06	952.896	4.014	43
2.39447e+06	996.576	4.014	43
2.39447e+06	1083.94	4.014	43
2.39448e+06	1083.94	4.014	43
2.39448e+06	1171.3	4.014	43
2.39448e+06	909.216	4.014	43
2.39448e+06	1040.26	4.014	43
2.39449e+06	952.896	4.014	43
2.39449e+06	952.896	4.014	43
2.39449e+06	821.856	4.014	43
2.39449e+06	909.216	4.014	43
2.39449e+06	996.576	4.014	43
2.3945e+06	909.216	4.014	43
2.3945e+06	1258.66	4.014	43
2.3945e+06	1214.98	4.014	43
2.3945e+06	1083.94	4.014	43
2.39451e+06	1258.66	4.014	43
2.39451e+06	1171.3	4.014	43
2.39451e+06	996.576	4.014	43
2.39451e+06	1127.62	3.987	43.5
2.39452e+06	1171.3	3.987	43.5
2.39452e+06	1083.94	3.987	43.5
2.39452e+06	1083.94	3.987	43.5
2.39452e+06	1258.66	3.987	43.5
2.39453e+06	1258.66	3.987	43.5
2.39453e+06	1258.66	3.987	43.5
2.39453e+06	1040.26	3.987	43.5
2394532	1083.94	3.987	43.5
2.39453e+06	1127.62	3.987	43.5
2.39454e+06	865.536	3.987	43.5
2.39454e+06	996.576	3.987	43.5
2.39454e+06	909.216	3.987	43.5
2.39454e+06	909.216	3.987	43.5
2.39455e+06	821.856	3.987	43.5
2.39455e+06	821.856	3.987	43.5
2.39455e+06	821.856	3.987	43.5
2.39455e+06	778.176	3.987	43.5
2.39456e+06	647.136	3.987	43.5
2.39456e+06	909.216	3.987	43.5
2.39456e+06	865.536	3.987	43.5
2.39456e+06	821.856	3.987	43.5
2.39456e+06	821.856	3.987	43.5
2.39457e+06	821.856	3.987	43.5
2.39457e+06	778.176	3.987	43.5
2.39457e+06	690.816	3.987	43.5
2.39457e+06	690.816	3.987	43.5
2.39458e+06	734.496	3.987	43.5
2.39458e+06	690.816	3.987	43.5
2.39458e+06	778.176	3.987	43.5
2.39458e+06	734.496	3.987	43.5
2.39459e+06	778.176	3.987	43.5
2.39459e+06	821.856	3.987	43.5
2.39459e+06	734.496	3.987	43.5
2.39459e+06	778.176	3.987	43.5
2.39459e+06	865.536	3.987	43.5
2.3946e+06	821.856	3.987	43.5
2.3946e+06	865.536	3.987	43.5
2.3946e+06	909.216	3.987	43.5
2.3946e+06	778.176	3.987	43.5
2.39461e+06	821.856	3.987	43.5
2.39461e+06	821.856	3.987	43.5
2.39461e+06	821.856	3.987	43.5
2.39461e+06	865.536	3.987	43.5
2.39462e+06	821.856	3.987	43.5
2.39462e+06	734.496	3.987	43.5
2.39462e+06	778.176	3.987	43.5
2.39462e+06	690.816	3.987	43.5
2.39463e+06	690.816	3.987	43.5
2.39463e+06	734.496	3.987	43.5
2.39463e+06	603.456	3.987	43.5
2.39463e+06	647.136	3.987	43.5
2.39463e+06	690.816	3.987	43.5
2.39464e+06	734.496	3.987	43.5
2.39464e+06	909.216	3.987	43.5
2.39464e+06	909.216	3.987	43.5
2.39464e+06	952.896	3.987	43.5
2.39465e+06	996.576	3.987	43.5
2.39465e+06	952.896	3.987	43.5
2.39465e+06	909.216	3.987	43.5
2.39465e+06	821.856	3.987	43.5
2.39466e+06	909.216	3.987	43.5
2.39466e+06	778.176	3.987	43.5
2.39466e+06	690.816	3.987	43.5
2.39466e+06	909.216	3.987	43.5
2.39466e+06	821.856	3.987	43.5
2.39467e+06	865.536	3.987	43.5
2.39467e+06	909.216	3.987	43.5
2.39467e+06	821.856	3.987	43.5
2.39467e+06	821.856	3.987	43.5
2.39468e+06	778.176	3.987	43.5
2.39468e+06	952.896	3.987	43.5
2.39468e+06	909.216	3.987	43.5
2.39468e+06	1083.94	3.987	43.5
2.39469e+06	996.576	3.987	43.5
2.39469e+06	996.576	3.987	43.5
2.39469e+06	909.216	3.987	43.5
2.39469e+06	778.176	3.987	43.5
2.39469e+06	734.496	3.987	43.5
2.3947e+06	821.856	3.987	43.5
2.3947e+06	996.576	3.987	43.5
2.3947e+06	821.856	3.987	43.5
2.3947e+06	865.536	3.987	43.5
2.39471e+06	909.216	3.987	43.5
2.39471e+06	734.496	3.987	43.5
2.39471e+06	734.496	3.987	43.5
2.39471e+06	734.496	3.987	43.5
2.39472e+06	865.536	3.987	43.5
2.39472e+06	952.896	3.987	43.5
2.39472e+06	996.576	3.987	43.5
2.39472e+06	952.896	3.987	43.5
2.39473e+06	909.216	3.987	43.5
2.39473e+06	909.216	3.987	43.5
2.39473e+06	909.216	3.987	43.5
2.39473e+06	952.896	3.987	43.5
2.39473e+06	865.536	3.987	43.5
2.39474e+06	821.856	3.987	43.5
2.39474e+06	778.176	3.987	43.5
2.39474e+06	778.176	3.987	43.5
2.39474e+06	778.176	3.987	43.5
2.39475e+06	690.816	3.987	43.5
2.39475e+06	690.816	3.987	43.5
2.39475e+06	778.176	3.987	43.5
2.39475e+06	909.216	3.987	43.5
2.39476e+06	909.216	3.987	43.5
2.39476e+06	909.216	3.987	43.5
2.39476e+06	952.896	3.987	43.5
2.39476e+06	996.576	3.987	43.5
2.39476e+06	952.896	3.987	43.5
2.39477e+06	909.216	3.987	43.5
2.39477e+06	909.216	3.987	43.5
2.39477e+06	909.216	3.987	43.5
2.39477e+06	996.576	3.987	43.5
2.39478e+06	865.536	3.987	43.5
2.39478e+06	821.856	3.987	43.5
2.39478e+06	821.856	3.987	43.5
2.39478e+06	821.856	3.987	43.5
2.39479e+06	821.856	3.987	43.5
2.39479e+06	952.896	3.987	43.5
2.39479e+06	865.536	3.987	43.5
2.39479e+06	909.216	3.987	43.5
2.3948e+06	1040.26	3.987	43.5
2.3948e+06	909.216	3.987	43.5
2.3948e+06	865.536	3.987	43.5
2.3948e+06	952.896	3.987	43.5
2.3948e+06	909.216	3.987	43.5
2.39481e+06	865.536	3.987	43.5
2.39481e+06	865.536	3.987	43.5
2.39481e+06	865.536	3.987	43.5
2.39481e+06	821.856	3.987	43.5
2.39482e+06	821.856	3.987	43.5
2.39482e+06	909.216	3.987	43.5
2.39482e+06	1040.26	3.987	43.5
2.39482e+06	865.536	3.987	43.5
2.39483e+06	865.536	3.987	43.5
2.39483e+06	909.216	3.987	43.5
2.39483e+06	1083.94	3.987	43.5
2.39483e+06	1040.26	3.987	43.5
2.39483e+06	996.576	3.987	43.5
2.39484e+06	909.216	3.987	43.5
2.39484e+06	952.896	3.987	43.5
2.39484e+06	952.896	3.987	43.5
2.39484e+06	909.216	3.987	43.5
2.39485e+06	909.216	3.987	43.5
2.39485e+06	909.216	3.987	43.5
2.39485e+06	996.576	3.987	43.5
2.39485e+06	778.176	3.987	43.5
2.39486e+06	778.176	3.987	43.5
2.39486e+06	909.216	3.987	43.5
2.39486e+06	909.216	3.987	43.5
2.39486e+06	909.216	3.987	43.5
2.39486e+06	821.856	3.987	43.5
2.39487e+06	996.576	3.987	43.5
2.39487e+06	952.896	3.987	43.5
2.39487e+06	996.576	3.987	43.5
2.39487e+06	952.896	3.987	43.5
2.39488e+06	909.216	3.987	43.5
2.39488e+06	865.536	3.987	43.5
2.39488e+06	952.896	3.987	43.5
2.39488e+06	865.536	3.987	43.5
2.39489e+06	821.856	3.987	43.5
2.39489e+06	821.856	3.987	43.5
2.39489e+06	821.856	3.987	43.5
2.39489e+06	778.176	3.987	43.5
2.3949e+06	865.536	3.987	43.5
2.3949e+06	952.896	3.987	43.5
2.3949e+06	909.216	3.987	43.5
2.3949e+06	865.536	3.987	43.5
2.3949e+06	821.856	3.987	43.5
2.39491e+06	865.536	3.987	43.5
2.39491e+06	909.216	3.987	43.5
2.39491e+06	865.536	3.987	43.5
2.39491e+06	821.856	3.987	43.5
2.39492e+06	821.856	3.987	43.5
2.39492e+06	778.176	3.987	43.5
2.39492e+06	734.496	3.987	43.5
2.39492e+06	778.176	3.987	43.5
2.39493e+06	909.216	3.987	43.5
2.39493e+06	821.856	3.987	43.5
2.39493e+06	865.536	3.987	43.5
2.39493e+06	865.536	3.987	43.5
2.39493e+06	865.536	3.987	43.5
2.39494e+06	865.536	3.987	43.5
2.39494e+06	909.216	3.987	43.5
2.39494e+06	996.576	3.987	43.5
2.39494e+06	996.576	3.987	43.5
2.39495e+06	1083.94	3.987	43.5
2.39495e+06	1083.94	3.987	43.5
2.39495e+06	1127.62	3.987	43.5
2.39495e+06	909.216	3.987	43.5
2.39496e+06	909.216	3.987	43.5
2.39496e+06	952.896	3.987	43.5
2.39496e+06	909.216	3.987	43.5
2.39496e+06	996.576	3.987	43.5
2.39496e+06	1127.62	3.987	43.5
2.39497e+06	1083.94	3.987	43.5
2.39497e+06	996.576	3.987	43.5
2.39497e+06	1040.26	3.987	43.5
2.39497e+06	1040.26	3.987	43.5
2.39498e+06	1040.26	3.987	43.5
2.39498e+06	996.576	3.987	43.5
2.39498e+06	734.496	3.987	43.5
2.39498e+06	778.176	3.987	43.5
2.39499e+06	952.896	3.987	43.5
2.39499e+06	952.896	3.987	43.5
2.39499e+06	1040.26	3.987	43.5
2.39499e+06	1040.26	3.987	43.5
2.395e+06	1040.26	3.987	43.5
2.395e+06	1127.62	3.987	43.5
2.395e+06	1083.94	3.987	43.5
2.395e+06	1040.26	3.987	43.5
2.395e+06	909.216	3.987	43.5
2.39501e+06	865.536	3.987	43.5
2.39501e+06	821.856	3.987	43.5
2.39501e+06	1083.94	3.987	43.5
2.39501e+06	996.576	3.987	43.5
2.39502e+06	996.576	3.987	43.5
2.39502e+06	1083.94	3.987	43.5
2.39502e+06	1083.94	3.987	43.5
2.39502e+06	1127.62	3.987	43.5
2.39503e+06	1127.62	3.987	43.5
2.39503e+06	1083.94	3.987	43.5
2.39503e+06	1127.62	3.987	43.5
2.39503e+06	1083.94	3.987	43.5
2.39503e+06	996.576	3.987	43.5
2.39504e+06	996.576	3.987	43.5
2.39504e+06	996.576	3.987	43.5
2.39504e+06	821.856	3.987	43.5
2.39504e+06	865.536	3.987	43.5
2.39505e+06	778.176	3.987	43.5
2.39505e+06	734.496	3.987	43.5
2.39505e+06	778.176	3.987	43.5
2.39505e+06	909.216	3.987	43.5
2.39506e+06	1083.94	3.987	43.5
2.39506e+06	865.536	3.987	43.5
2.39506e+06	865.536	3.987	43.5
2.39506e+06	909.216	3.987	43.5
2.39506e+06	865.536	3.987	43.5
2.39507e+06	952.896	3.987	43.5
2.39507e+06	909.216	3.987	43.5
2.39507e+06	865.536	3.987	43.5
2.39507e+06	996.576	3.987	43.5
2.39508e+06	996.576	3.987	43.5
2.39508e+06	996.576	3.987	43.5
2.39508e+06	909.216	3.987	43.5
2.39508e+06	778.176	3.987	43.5
2.39509e+06	734.496	3.987	43.5
2.39509e+06	821.856	3.987	43.5
2.39509e+06	909.216	3.987	43.5
2.39509e+06	909.216	3.987	43.5
2.3951e+06	865.536	3.987	43.5
2.3951e+06	821.856	3.987	43.5
2.3951e+06	778.176	3.987	43.5
2.3951e+06	821.856	3.987	43.5
2.3951e+06	865.536	3.987	43.5
2.39511e+06	952.896	3.987	43.5
2.39511e+06	909.216	3.987	43.5
2.39511e+06	865.536	3.987	43.5
2.39511e+06	821.856	3.987	43.5
2.39512e+06	821.856	3.987	43.5
2.39512e+06	821.856	3.987	43.5
2.39512e+06	734.496	3.987	43.5
2.39512e+06	734.496	3.987	43.5
2.39513e+06	690.816	3.987	43.5
2.39513e+06	821.856	3.987	43.5
2.39513e+06	821.856	3.987	43.5
2.39513e+06	821.856	3.987	43.5
2.39513e+06	821.856	3.987	43.5
2.39514e+06	778.176	3.987	43.5
2.39514e+06	865.536	3.987	43.5
2.39514e+06	821.856	3.987	43.5
2.39514e+06	865.536	3.987	43.5
2.39515e+06	821.856	3.987	43.5
2.39515e+06	821.856	3.987	43.5
2.39515e+06	821.856	3.987	43.5
2.39515e+06	821.856	3.987	43.5
2.39516e+06	865.536	3.987	43.5
2.39516e+06	734.496	3.987	43.5
2.39516e+06	734.496	3.987	43.5
2.39516e+06	778.176	3.987	43.5
2.39517e+06	778.176	3.987	43.5
2.39517e+06	909.216	3.987	43.5
2.39517e+06	909.216	3.987	43.5
2.39517e+06	821.856	3.987	43.5
2.39517e+06	821.856	3.987	43.5
2.39518e+06	778.176	3.987	43.5
2.39518e+06	778.176	3.987	43.5
2.39518e+06	778.176	3.987	43.5
2.39518e+06	821.856	3.987	43.5
2.39519e+06	734.496	3.987	43.5
2.39519e+06	734.496	3.987	43.5
2.39519e+06	734.496	3.987	43.5
2.39519e+06	821.856	3.987	43.5
2.3952e+06	865.536	3.987	43.5
2.3952e+06	821.856	3.987	43.5
2.3952e+06	821.856	3.987	43.5
2.3952e+06	778.176	3.987	43.5
2.3952e+06	821.856	3.987	43.5
2.39521e+06	778.176	3.987	43.5
2.39521e+06	778.176	3.987	43.5
2.39521e+06	821.856	3.987	43.5
2.39521e+06	821.856	3.987	43.5
2.39522e+06	734.496	3.987	43.5
2.39522e+06	821.856	3.987	43.5
2.39522e+06	734.496	3.987	43.5
2.39522e+06	821.856	3.987	43.5
2.39523e+06	865.536	3.987	43.5
2.39523e+06	996.576	3.987	43.5
2.39523e+06	865.536	3.987	43.5
2.39523e+06	821.856	3.987	43.5
2.39523e+06	778.176	3.987	43.5
2.39524e+06	821.856	3.987	43.5
2.39524e+06	865.536	3.987	43.5
2.39524e+06	778.176	3.987	43.5
2.39524e+06	865.536	3.987	43.5
2.39525e+06	778.176	3.987	43.5
2.39525e+06	821.856	3.987	43.5
2.39525e+06	996.576	3.987	43.5
2.39525e+06	821.856	3.987	43.5
2.39526e+06	996.576	3.987	43.5
2.39526e+06	865.536	3.987	43.5
2.39526e+06	821.856	3.987	43.5
2.39526e+06	952.896	3.987	43.5
2.39527e+06	1083.94	3.987	43.5
2.39527e+06	1040.26	3.987	43.5
2.39527e+06	952.896	3.987	43.5
2.39527e+06	996.576	3.987	43.5
2.39527e+06	996.576	3.987	43.5
2.39528e+06	1083.94	3.987	43.5
2.39528e+06	909.216	3.987	43.5
2.39528e+06	952.896	3.987	43.5
2.39528e+06	996.576	3.987	43.5
2.39529e+06	1040.26	3.987	43.5
2.39529e+06	865.536	3.987	43.5
2.39529e+06	865.536	3.987	43.5
2.39529e+06	865.536	3.987	43.5
2.3953e+06	952.896	3.987	43.5
2.3953e+06	909.216	3.987	43.5
2.3953e+06	996.576	3.987	43.5
2.3953e+06	952.896	3.987	43.5
2.3953e+06	865.536	3.987	43.5
2.39531e+06	778.176	3.987	43.5
2.39531e+06	909.216	3.987	43.5
2.39531e+06	821.856	3.987	43.5
2.39531e+06	865.536	3.987	43.5
2.39532e+06	821.856	3.987	43.5
2.39532e+06	734.496	3.987	43.5
2.39532e+06	734.496	3.987	43.5
2.39532e+06	865.536	3.987	43.5
2.39533e+06	865.536	3.987	43.5
2.39533e+06	821.856	3.987	43.5
2.39533e+06	909.216	3.987	43.5
2.39533e+06	821.856	3.987	43.5
2.39533e+06	909.216	3.987	43.5
2.39534e+06	734.496	3.987	43.5
2.39534e+06	734.496	3.987	43.5
2.39534e+06	734.496	3.987	43.5
2.39534e+06	734.496	3.987	43.5
2.39535e+06	690.816	3.987	43.5
2.39535e+06	734.496	3.987	43.5
2.39535e+06	647.136	3.987	43.5
2.39535e+06	865.536	3.987	43.5
2.39536e+06	821.856	3.987	43.5
2.39536e+06	778.176	3.987	43.5
2.39536e+06	690.816	3.987	43.5
2.39536e+06	778.176	3.987	43.5
2.39537e+06	690.816	3.987	43.5
2.39537e+06	690.816	3.987	43.5
2.39537e+06	690.816	3.987	43.5
2.39537e+06	603.456	3.987	43.5
2.39537e+06	647.136	3.987	43.5
2.39538e+06	734.496	3.987	43.5
2.39538e+06	821.856	3.987	43.5
2.39538e+06	734.496	3.987	43.5
2.39538e+06	778.176	3.987	43.5
2.39539e+06	865.536	3.987	43.5
2.39539e+06	778.176	3.987	43.5
2.39539e+06	778.176	3.987	43.5
2.39539e+06	909.216	3.987	43.5
2.3954e+06	952.896	3.987	43.5
2.3954e+06	909.216	3.987	43.5
2.3954e+06	821.856	3.987	43.5
2.3954e+06	821.856	3.987	43.5
2.3954e+06	909.216	3.987	43.5
2.39541e+06	821.856	3.987	43.5
2.39541e+06	909.216	3.987	43.5
2.39541e+06	909.216	3.987	43.5
2.39541e+06	909.216	3.987	43.5
2.39542e+06	909.216	3.987	43.5
2.39542e+06	865.536	3.987	43.5
2.39542e+06	865.536	3.987	43.5
2.39542e+06	821.856	3.987	43.5
2.39543e+06	865.536	3.987	43.5
2.39543e+06	778.176	3.987	43.5
2.39543e+06	821.856	3.987	43.5
2.39543e+06	778.176	3.987	43.5
2.39544e+06	821.856	3.987	43.5
2.39544e+06	821.856	3.987	43.5
2.39544e+06	821.856	3.987	43.5
2.39544e+06	821.856	3.987	43.5
2.39544e+06	909.216	3.987	43.5
2.39545e+06	909.216	3.987	43.5
2.39545e+06	865.536	3.987	43.5
2.39545e+06	821.856	3.987	43.5
2.39545e+06	952.896	3.987	43.5
2.39546e+06	952.896	3.987	43.5
2.39546e+06	865.536	3.987	43.5
2.39546e+06	865.536	3.987	43.5
2395463	865.536	3.987	43.5
2.39547e+06	821.856	3.987	43.5
2.39547e+06	909.216	3.987	43.5
2.39547e+06	865.536	3.987	43.5
2.39547e+06	865.536	3.987	43.5
2.39547e+06	996.576	3.987	43.5
2.39548e+06	909.216	3.987	43.5
2.39548e+06	909.216	3.987	43.5
2.39548e+06	734.496	3.987	43.5
2.39548e+06	778.176	3.987	43.5
2.39549e+06	734.496	3.987	43.5
2.39549e+06	865.536	3.987	43.5
2.39549e+06	734.496	3.987	43.5
2.39549e+06	690.816	3.987	43.5
2.3955e+06	778.176	3.987	43.5
2.3955e+06	778.176	3.987	43.5
2.3955e+06	909.216	3.987	43.5
2.3955e+06	865.536	3.987	43.5
2.3955e+06	778.176	3.987	43.5
2.39551e+06	690.816	3.987	43.5
2.39551e+06	690.816	3.987	43.5
2.39551e+06	778.176	3.987	43.5
2.39551e+06	821.856	3.987	43.5
2.39552e+06	821.856	3.987	43.5
2.39552e+06	734.496	3.987	43.5
2.39552e+06	734.496	3.987	43.5
2.39552e+06	734.496	3.987	43.5
2.39553e+06	865.536	3.987	43.5
2.39553e+06	952.896	3.987	43.5
2.39553e+06	865.536	3.987	43.5
2.39553e+06	821.856	3.987	43.5
2.39554e+06	821.856	3.987	43.5
2.39554e+06	865.536	3.987	43.5
2.39554e+06	821.856	3.987	43.5
2.39554e+06	734.496	3.987	43.5
2.39554e+06	778.176	3.987	43.5
2.39555e+06	734.496	3.987	43.5
2.39555e+06	734.496	3.987	43.5
2.39555e+06	909.216	3.987	43.5
2.39555e+06	821.856	3.987	43.5
2.39556e+06	865.536	3.987	43.5
2.39556e+06	821.856	3.987	43.5
2.39556e+06	821.856	3.987	43.5
2.39556e+06	734.496	3.987	43.5
2.39557e+06	647.136	3.987	43.5
2.39557e+06	647.136	3.987	43.5
2.39557e+06	734.496	3.987	43.5
2.39557e+06	690.816	3.987	43.5
2.39557e+06	778.176	3.987	43.5
2.39558e+06	778.176	3.987	43.5
2.39558e+06	734.496	3.987	43.5
2.39558e+06	690.816	3.987	43.5
2.39558e+06	778.176	3.987	43.5
2.39559e+06	821.856	3.987	43.5
2.39559e+06	821.856	3.987	43.5
2.39559e+06	734.496	3.987	43.5
2.39559e+06	734.496	3.987	43.5
2.3956e+06	734.496	3.987	43.5
2.3956e+06	690.816	3.987	43.5
2.3956e+06	734.496	3.987	43.5
2.3956e+06	734.496	3.987	43.5
2.3956e+06	734.496	3.987	43.5
2.39561e+06	647.136	3.987	43.5
2.39561e+06	647.136	3.987	43.5
2.39561e+06	778.176	3.987	43.5
2.39561e+06	909.216	3.987	43.5
2.39562e+06	952.896	3.987	43.5
2.39562e+06	734.496	3.987	43.5
2.39562e+06	690.816	3.987	43.5
2.39562e+06	690.816	3.987	43.5
2.39563e+06	734.496	3.987	43.5
2.39563e+06	734.496	3.987	43.5
2.39563e+06	821.856	3.987	43.5
2.39563e+06	821.856	3.987	43.5
2.39564e+06	778.176	3.987	43.5
2.39564e+06	778.176	3.987	43.5
2.39564e+06	778.176	3.987	43.5
2.39564e+06	734.496	3.987	43.5
2.39564e+06	690.816	3.987	43.5
2.39565e+06	734.496	3.987	43.5
2.39565e+06	734.496	3.987	43.5
2.39565e+06	865.536	3.987	43.5
2.39565e+06	865.536	3.987	43.5
2.39566e+06	734.496	3.987	43.5
2.39566e+06	734.496	3.987	43.5
2.39566e+06	734.496	3.987	43.5
2.39566e+06	734.496	3.987	43.5
2.39567e+06	821.856	3.987	43.5
2.39567e+06	821.856	3.987	43.5
2.39567e+06	734.496	3.987	43.5
2.39567e+06	821.856	3.987	43.5
2.39567e+06	821.856	3.987	43.5
2.39568e+06	734.496	3.987	43.5
2.39568e+06	734.496	3.987	43.5
2.39568e+06	778.176	3.987	43.5
2.39568e+06	821.856	3.987	43.5
2.39569e+06	821.856	3.987	43.5
2.39569e+06	821.856	3.987	43.5
2.39569e+06	778.176	3.987	43.5
2.39569e+06	734.496	3.987	43.5
2.3957e+06	821.856	3.987	43.5
2.3957e+06	909.216	3.987	43.5
2.3957e+06	821.856	3.987	43.5
2.3957e+06	821.856	3.987	43.5
2.39571e+06	821.856	3.987	43.5
2.39571e+06	865.536	3.987	43.5
2.39571e+06	865.536	3.987	43.5
2.39571e+06	865.536	3.987	43.5
2.39571e+06	778.176	3.987	43.5
2.39572e+06	778.176	3.987	43.5
2.39572e+06	734.496	3.987	43.5
2.39572e+06	778.176	3.987	43.5
2.39572e+06	909.216	3.987	43.5
2.39573e+06	909.216	3.987	43.5
2.39573e+06	909.216	3.987	43.5
2.39573e+06	821.856	3.987	43.5
2.39573e+06	778.176	3.987	43.5
2.39574e+06	909.216	3.987	43.5
2.39574e+06	865.536	3.987	43.5
2.39574e+06	865.536	3.987	43.5
2.39574e+06	821.856	3.987	43.5
2.39574e+06	996.576	3.987	43.5
2.39575e+06	996.576	3.987	43.5
2.39575e+06	909.216	3.987	43.5
2.39575e+06	909.216	3.987	43.5
2.39575e+06	909.216	3.987	43.5
2.39576e+06	865.536	3.987	43.5
2.39576e+06	865.536	3.987	43.5
2.39576e+06	865.536	3.987	43.5
2.39576e+06	909.216	3.987	43.5
2.39577e+06	909.216	3.987	43.5
2.39577e+06	996.576	3.987	43.5
2.39577e+06	1040.26	3.987	43.5
2.39577e+06	865.536	3.987	43.5
2.39577e+06	778.176	3.987	43.5
2.39578e+06	778.176	3.987	43.5
2.39578e+06	734.496	3.987	43.5
2.39578e+06	647.136	3.987	43.5
2.39578e+06	778.176	3.987	43.5
2.39579e+06	909.216	3.987	43.5
2.39579e+06	690.816	3.987	43.5
2.39579e+06	690.816	3.987	43.5
2.39579e+06	821.856	3.987	43.5
2.3958e+06	952.896	3.987	43.5
2.3958e+06	865.536	3.987	43.5
2.3958e+06	821.856	3.987	43.5
2.3958e+06	909.216	3.987	43.5
2.39581e+06	952.896	3.987	43.5
2.39581e+06	909.216	3.987	43.5
2.39581e+06	996.576	3.987	43.5
2.39581e+06	1040.26	3.987	43.5
2.39581e+06	952.896	3.987	43.5
2.39582e+06	996.576	3.987	43.5
2.39582e+06	996.576	3.987	43.5
2.39582e+06	952.896	3.987	43.5
2.39582e+06	952.896	3.987	43.5
2.39583e+06	909.216	3.987	43.5
2.39583e+06	909.216	3.987	43.5
2.39583e+06	909.216	3.987	43.5
2.39583e+06	1127.62	3.987	43.5
2.39584e+06	1083.94	3.987	43.5
2.39584e+06	1127.62	3.987	43.5
2.39584e+06	1171.3	3.987	43.5
2.39584e+06	996.576	3.987	43.5
2.39584e+06	865.536	3.987	43.5
2.39585e+06	909.216	3.987	43.5
2.39585e+06	909.216	3.987	43.5
2.39585e+06	952.896	3.987	43.5
2.39585e+06	821.856	3.987	43.5
2.39586e+06	865.536	3.987	43.5
2.39586e+06	952.896	3.987	43.5
2.39586e+06	909.216	3.987	43.5
2.39586e+06	996.576	3.987	43.5
2.39587e+06	952.896	3.987	43.5
2.39587e+06	909.216	3.987	43.5
2.39587e+06	952.896	3.987	43.5
2.39587e+06	996.576	3.987	43.5
2.39587e+06	865.536	3.987	43.5
2.39588e+06	909.216	3.987	43.5
2.39588e+06	865.536	3.987	43.5
2.39588e+06	909.216	3.987	43.5
2.39588e+06	909.216	3.987	43.5
2.39589e+06	909.216	3.987	43.5
2.39589e+06	865.536	3.987	43.5
2.39589e+06	821.856	3.987	43.5
2.39589e+06	865.536	3.987	43.5
2.3959e+06	778.176	3.987	43.5
2.3959e+06	821.856	3.987	43.5
2.3959e+06	865.536	3.987	43.5
2.3959e+06	909.216	3.987	43.5
2.39591e+06	996.576	3.987	43.5
2.39591e+06	952.896	3.987	43.5
2.39591e+06	1040.26	3.987	43.5
2.39591e+06	996.576	3.987	43.5
2.39591e+06	996.576	3.987	43.5
2.39592e+06	996.576	3.987	43.5
2.39592e+06	1040.26	3.987	43.5
2.39592e+06	865.536	3.987	43.5
2.39592e+06	909.216	3.987	43.5
2.39593e+06	952.896	3.987	43.5
2.39593e+06	909.216	3.987	43.5
2.39593e+06	865.536	3.987	43.5
2.39593e+06	952.896	3.987	43.5
2.39594e+06	996.576	3.987	43.5
2.39594e+06	996.576	3.987	43.5
2.39594e+06	865.536	3.987	43.5
2.39594e+06	909.216	3.987	43.5
2.39594e+06	1040.26	3.987	43.5
2.39595e+06	865.536	3.987	43.5
2.39595e+06	952.896	3.987	43.5
2.39595e+06	865.536	3.987	43.5
2.39595e+06	865.536	3.987	43.5
2.39596e+06	996.576	3.987	43.5
2.39596e+06	996.576	3.987	43.5
2.39596e+06	996.576	3.987	43.5
2.39596e+06	865.536	3.987	43.5
2.39597e+06	909.216	3.987	43.5
2.39597e+06	909.216	3.987	43.5
2.39597e+06	996.576	3.987	43.5
2.39597e+06	1083.94	3.987	43.5
2.39598e+06	1171.3	3.987	43.5
2.39598e+06	909.216	3.987	43.5
2.39598e+06	952.896	3.987	43.5
2.39598e+06	821.856	3.987	43.5
2.39598e+06	1040.26	3.987	43.5
2.39599e+06	1040.26	3.987	43.5
2.39599e+06	909.216	3.987	43.5
2.39599e+06	952.896	3.987	43.5
2.39599e+06	996.576	3.987	43.5
2.396e+06	1040.26	3.987	43.5
2.396e+06	952.896	3.987	43.5
2.396e+06	909.216	3.987	43.5
2.396e+06	909.216	3.987	43.5
2.39601e+06	996.576	3.987	43.5
2.39601e+06	909.216	3.987	43.5
2.39601e+06	909.216	3.987	43.5
2.39601e+06	865.536	3.987	43.5
2.39601e+06	734.496	3.987	43.5
2.39602e+06	821.856	3.987	43.5
2.39602e+06	734.496	3.987	43.5
2.39602e+06	778.176	3.987	43.5
2.39602e+06	821.856	3.987	43.5
2.39603e+06	734.496	3.987	43.5
2.39603e+06	734.496	3.987	43.5
2.39603e+06	778.176	3.987	43.5
2.39603e+06	778.176	3.987	43.5
2.39604e+06	734.496	3.987	43.5
2.39604e+06	909.216	3.987	43.5
2.39604e+06	865.536	3.987	43.5
2.39604e+06	778.176	3.987	43.5
2.39604e+06	865.536	3.987	43.5
2.39605e+06	821.856	3.987	43.5
2.39605e+06	952.896	3.987	43.5
2.39605e+06	865.536	3.987	43.5
2.39605e+06	778.176	3.987	43.5
2.39606e+06	778.176	3.987	43.5
2.39606e+06	778.176	3.987	43.5
2.39606e+06	734.496	3.987	43.5
2.39606e+06	952.896	3.987	43.5
2.39607e+06	996.576	3.987	43.5
2.39607e+06	821.856	3.987	43.5
2.39607e+06	909.216	3.987	43.5
2.39607e+06	734.496	3.987	43.5
2.39608e+06	821.856	3.987	43.5
2.39608e+06	778.176	3.987	43.5
2.39608e+06	778.176	3.987	43.5
2.39608e+06	734.496	3.987	43.5
2.39608e+06	778.176	3.987	43.5
2.39609e+06	734.496	3.987	43.5
2.39609e+06	734.496	3.987	43.5
2.39609e+06	778.176	3.987	43.5
2.39609e+06	690.816	3.987	43.5
2.3961e+06	778.176	3.987	43.5
2.3961e+06	865.536	3.987	43.5
2.3961e+06	778.176	3.987	43.5
2.3961e+06	909.216	3.987	43.5
2.39611e+06	821.856	3.987	43.5
2.39611e+06	865.536	3.987	43.5
2.39611e+06	778.176	3.987	43.5
2.39611e+06	865.536	3.987	43.5
2.39611e+06	996.576	3.987	43.5
2.39612e+06	996.576	3.987	43.5
2.39612e+06	952.896	3.987	43.5
2.39612e+06	909.216	3.987	43.5
2.39612e+06	996.576	3.987	43.5
2.39613e+06	865.536	3.987	43.5
2.39613e+06	821.856	3.987	43.5
2.39613e+06	909.216	3.987	43.5
2.39613e+06	821.856	3.987	43.5
2.39614e+06	821.856	3.987	43.5
2.39614e+06	865.536	3.987	43.5
2.39614e+06	778.176	3.987	43.5
2.39614e+06	821.856	3.987	43.5
2.39614e+06	909.216	3.987	43.5
2.39615e+06	996.576	3.987	43.5
2.39615e+06	865.536	3.987	43.5
2.39615e+06	909.216	3.987	43.5
2.39615e+06	952.896	3.987	43.5
2.39616e+06	909.216	3.987	43.5
2.39616e+06	952.896	3.987	43.5
2.39616e+06	865.536	3.987	43.5
2.39616e+06	865.536	3.987	43.5
2.39617e+06	909.216	3.987	43.5
2.39617e+06	909.216	3.987	43.5
2.39617e+06	996.576	3.987	43.5
2.39617e+06	909.216	3.987	43.5
2.39618e+06	865.536	3.987	43.5
2.39618e+06	996.576	3.987	43.5
2.39618e+06	821.856	3.987	43.5
2.39618e+06	821.856	3.987	43.5
2.39618e+06	952.896	3.987	43.5
2.39619e+06	996.576	3.987	43.5
2.39619e+06	952.896	3.987	43.5
2.39619e+06	909.216	3.987	43.5
2.39619e+06	952.896	3.987	43.5
2.3962e+06	909.216	3.987	43.5
2.3962e+06	996.576	3.987	43.5
2.3962e+06	952.896	3.987	43.5
2.3962e+06	821.856	3.987	43.5
2.39621e+06	778.176	3.987	43.5
2.39621e+06	821.856	3.987	43.5
2.39621e+06	821.856	3.987	43.5
2.39621e+06	821.856	3.987	43.5
2.39621e+06	821.856	3.987	43.5
2.39622e+06	821.856	3.987	43.5
2.39622e+06	909.216	3.987	43.5
2.39622e+06	909.216	3.987	43.5
2.39622e+06	821.856	3.987	43.5
2.39623e+06	865.536	3.987	43.5
2.39623e+06	821.856	3.987	43.5
2.39623e+06	821.856	3.987	43.5
2.39623e+06	952.896	3.987	43.5
2.39624e+06	909.216	3.987	43.5
2.39624e+06	909.216	3.987	43.5
2.39624e+06	821.856	3.987	43.5
2.39624e+06	821.856	3.987	43.5
2.39625e+06	734.496	3.987	43.5
2.39625e+06	821.856	3.987	43.5
2.39625e+06	865.536	3.987	43.5
2.39625e+06	909.216	3.987	43.5
2.39625e+06	865.536	3.987	43.5
2.39626e+06	865.536	3.987	43.5
2.39626e+06	865.536	3.987	43.5
2.39626e+06	821.856	3.987	43.5
2.39626e+06	734.496	3.987	43.5
2.39627e+06	734.496	3.987	43.5
2.39627e+06	734.496	3.987	43.5
2.39627e+06	865.536	3.987	43.5
2.39627e+06	778.176	3.987	43.5
2.39628e+06	690.816	3.987	43.5
2.39628e+06	734.496	3.987	43.5
2.39628e+06	778.176	3.987	43.5
2.39628e+06	690.816	3.987	43.5
2.39628e+06	821.856	3.987	43.5
2.39629e+06	821.856	3.987	43.5
2.39629e+06	821.856	3.987	43.5
2.39629e+06	821.856	3.987	43.5
2.39629e+06	821.856	3.987	43.5
2.3963e+06	821.856	3.987	43.5
2.3963e+06	734.496	3.987	43.5
2.3963e+06	821.856	3.987	43.5
2.3963e+06	821.856	3.987	43.5
2.39631e+06	778.176	3.987	43.5
2.39631e+06	734.496	3.987	43.5
2.39631e+06	865.536	3.987	43.5
2.39631e+06	865.536	3.987	43.5
2.39631e+06	821.856	3.987	43.5
2.39632e+06	865.536	3.987	43.5
2.39632e+06	778.176	3.987	43.5
2.39632e+06	778.176	3.987	43.5
2.39632e+06	734.496	3.987	43.5
2.39633e+06	778.176	3.987	43.5
2.39633e+06	778.176	3.987	43.5
2.39633e+06	909.216	3.987	43.5
2.39633e+06	909.216	3.987	43.5
2.39634e+06	821.856	3.987	43.5
2.39634e+06	865.536	3.987	43.5
2.39634e+06	690.816	3.987	43.5
2.39634e+06	734.496	3.987	43.5
2.39635e+06	690.816	3.987	43.5
2.39635e+06	690.816	3.987	43.5
2.39635e+06	690.816	3.987	43.5
2.39635e+06	734.496	3.987	43.5
2.39635e+06	734.496	3.987	43.5
2.39636e+06	734.496	3.987	43.5
2.39636e+06	996.576	3.987	43.5
2.39636e+06	952.896	3.987	43.5
2.39636e+06	996.576	3.987	43.5
2.39637e+06	996.576	3.987	43.5
2.39637e+06	734.496	3.987	43.5
2.39637e+06	778.176	3.987	43.5
2.39637e+06	821.856	3.987	43.5
2.39638e+06	734.496	3.987	43.5
2.39638e+06	778.176	3.987	43.5
2.39638e+06	734.496	3.987	43.5
2.39638e+06	690.816	3.987	43.5
2.39638e+06	734.496	3.987	43.5
2.39639e+06	778.176	3.987	43.5
2.39639e+06	821.856	3.987	43.5
2.39639e+06	821.856	3.987	43.5
2396394	778.176	3.987	43.5
2.3964e+06	734.496	3.987	43.5
2.3964e+06	821.856	3.987	43.5
2.3964e+06	952.896	3.987	43.5
2.3964e+06	996.576	3.987	43.5
2.39641e+06	778.176	3.987	43.5
2.39641e+06	996.576	3.987	43.5
2.39641e+06	909.216	3.987	43.5
2.39641e+06	996.576	3.987	43.5
2.39641e+06	952.896	3.987	43.5
2.39642e+06	734.496	3.987	43.5
2.39642e+06	734.496	3.987	43.5
2.39642e+06	734.496	3.987	43.5
2.39642e+06	734.496	3.987	43.5
2.39643e+06	734.496	3.987	43.5
2.39643e+06	734.496	3.987	43.5
2.39643e+06	778.176	3.987	43.5
2.39643e+06	734.496	3.987	43.5
2.39644e+06	734.496	3.987	43.5
2.39644e+06	778.176	3.987	43.5
2.39644e+06	778.176	3.987	43.5
2.39644e+06	778.176	3.987	43.5
2.39645e+06	734.496	3.987	43.5
2.39645e+06	734.496	3.987	43.5
2.39645e+06	821.856	3.987	43.5
2.39645e+06	821.856	3.987	43.5
2.39645e+06	821.856	3.987	43.5
2.39646e+06	778.176	3.987	43.5
2.39646e+06	821.856	3.987	43.5
2.39646e+06	821.856	3.987	43.5
2.39646e+06	690.816	3.987	43.5
2.39647e+06	690.816	3.987	43.5
2.39647e+06	690.816	3.987	43.5
2.39647e+06	734.496	3.987	43.5
2.39647e+06	690.816	3.987	43.5
2.39648e+06	690.816	3.987	43.5
2.39648e+06	734.496	3.987	43.5
2.39648e+06	734.496	3.987	43.5
2.39648e+06	647.136	3.987	43.5
2.39648e+06	690.816	3.987	43.5
2.39649e+06	778.176	3.987	43.5
2.39649e+06	734.496	3.987	43.5
2.39649e+06	778.176	3.987	43.5
2.39649e+06	734.496	3.987	43.5
2.3965e+06	734.496	3.987	43.5
2.3965e+06	734.496	3.987	43.5
2.3965e+06	647.136	3.987	43.5
2.3965e+06	647.136	3.987	43.5
2.39651e+06	690.816	3.987	43.5
2.39651e+06	734.496	3.987	43.5
2.39651e+06	734.496	3.987	43.5
2.39651e+06	647.136	3.987	43.5
2.39652e+06	647.136	3.987	43.5
2.39652e+06	690.816	3.987	43.5
2.39652e+06	690.816	3.987	43.5
2.39652e+06	647.136	3.987	43.5
2.39652e+06	690.816	3.987	43.5
2.39653e+06	690.816	3.987	43.5
2.39653e+06	647.136	3.987	43.5
2.39653e+06	647.136	3.987	43.5
2.39653e+06	603.456	3.987	43.5
2.39654e+06	647.136	3.987	43.5
2.39654e+06	778.176	3.987	43.5
2.39654e+06	734.496	3.987	43.5
2.39654e+06	690.816	3.987	43.5
2.39655e+06	734.496	3.987	43.5
2.39655e+06	603.456	3.987	43.5
2.39655e+06	603.456	3.987	43.5
2.39655e+06	690.816	3.987	43.5
2.39655e+06	690.816	3.987	43.5
2.39656e+06	778.176	3.987	43.5
2.39656e+06	778.176	3.987	43.5
2.39656e+06	734.496	3.987	43.5
2.39656e+06	647.136	3.987	43.5
2.39657e+06	603.456	3.987	43.5
2.39657e+06	603.456	3.987	43.5
2.39657e+06	690.816	3.987	43.5
2.39657e+06	603.456	3.987	43.5
2.39658e+06	603.456	3.987	43.5
2.39658e+06	603.456	3.987	43.5
2.39658e+06	647.136	3.987	43.5
2.39658e+06	603.456	3.987	43.5
2.39658e+06	647.136	3.987	43.5
2.39659e+06	690.816	3.987	43.5
2.39659e+06	778.176	3.987	43.5
2.39659e+06	647.136	3.987	43.5
2.39659e+06	603.456	3.987	43.5
2.3966e+06	559.776	3.987	43.5
2.3966e+06	603.456	3.987	43.5
2.3966e+06	821.856	3.987	43.5
2.3966e+06	603.456	3.987	43.5
2.39661e+06	690.816	3.987	43.5
2.39661e+06	603.456	3.987	43.5
2.39661e+06	559.776	3.987	43.5
2.39661e+06	603.456	3.987	43.5
2.39662e+06	690.816	3.987	43.5
2.39662e+06	821.856	3.987	43.5
2.39662e+06	778.176	3.987	43.5
2.39662e+06	603.456	3.987	43.5
2.39662e+06	559.776	3.987	43.5
2.39663e+06	647.136	3.987	43.5
2.39663e+06	734.496	3.987	43.5
2.39663e+06	690.816	3.987	43.5
2.39663e+06	647.136	3.987	43.5
2.39664e+06	603.456	3.987	43.5
2.39664e+06	603.456	3.987	43.5
2.39664e+06	647.136	3.987	43.5
2.39664e+06	603.456	3.987	43.5
2.39665e+06	734.496	3.987	43.5
2.39665e+06	603.456	3.987	43.5
2.39665e+06	603.456	3.987	43.5
2.39665e+06	559.776	3.987	43.5
2.39665e+06	778.176	3.987	43.5
2.39666e+06	734.496	3.987	43.5
2.39666e+06	734.496	3.987	43.5
2.39666e+06	647.136	3.987	43.5
2.39666e+06	603.456	3.987	43.5
2.39667e+06	647.136	3.987	43.5
2.39667e+06	690.816	3.987	43.5
2.39667e+06	734.496	3.987	43.5
2.39667e+06	690.816	3.987	43.5
2.39668e+06	647.136	3.987	43.5
2.39668e+06	647.136	3.987	43.5
2.39668e+06	603.456	3.987	43.5
2.39668e+06	647.136	3.987	43.5
2.39668e+06	647.136	3.987	43.5
2.39669e+06	603.456	3.987	43.5
2.39669e+06	647.136	3.987	43.5
2.39669e+06	603.456	3.987	43.5
2.39669e+06	647.136	3.987	43.5
2.3967e+06	647.136	3.987	43.5
2.3967e+06	778.176	3.987	43.5
2.3967e+06	734.496	3.987	43.5
2.3967e+06	734.496	3.987	43.5
2.39671e+06	734.496	3.987	43.5
2.39671e+06	647.136	3.987	43.5
2.39671e+06	821.856	3.987	43.5
2.39671e+06	734.496	3.987	43.5
2.39672e+06	603.456	3.987	43.5
2.39672e+06	559.776	3.987	43.5
2.39672e+06	690.816	3.987	43.5
2.39672e+06	647.136	3.987	43.5
2.39672e+06	734.496	3.987	43.5
2.39673e+06	603.456	3.987	43.5
2.39673e+06	559.776	3.987	43.5
2.39673e+06	559.776	3.987	43.5
2.39673e+06	647.136	3.987	43.5
2.39674e+06	559.776	3.987	43.5
2.39674e+06	647.136	3.987	43.5
2.39674e+06	647.136	3.987	43.5
2.39674e+06	603.456	3.987	43.5
2.39675e+06	647.136	3.987	43.5
2.39675e+06	559.776	3.987	43.5
2.39675e+06	603.456	3.987	43.5
2.39675e+06	603.456	3.987	43.5
2.39675e+06	821.856	3.987	43.5
2.39676e+06	647.136	3.987	43.5
2.39676e+06	690.816	3.987	43.5
2.39676e+06	734.496	3.987	43.5
2.39676e+06	734.496	3.987	43.5
2.39677e+06	603.456	3.987	43.5
2.39677e+06	647.136	3.987	43.5
2.39677e+06	690.816	3.987	43.5
2.39677e+06	647.136	3.987	43.5
2.39678e+06	559.776	3.987	43.5
2.39678e+06	559.776	3.987	43.5
2.39678e+06	603.456	3.987	43.5
2.39678e+06	603.456	3.987	43.5
2.39679e+06	559.776	3.987	43.5
2.39679e+06	647.136	3.987	43.5
2.39679e+06	647.136	3.987	43.5
2.39679e+06	647.136	3.987	43.5
2.39679e+06	690.816	3.987	43.5
2.3968e+06	734.496	3.987	43.5
2.3968e+06	603.456	3.987	43.5
2.3968e+06	559.776	3.987	43.5
2.3968e+06	559.776	3.987	43.5
2.39681e+06	734.496	3.987	43.5
2.39681e+06	734.496	3.987	43.5
2.39681e+06	559.776	3.987	43.5
2.39681e+06	603.456	3.987	43.5
2.39682e+06	690.816	3.987	43.5
2.39682e+06	821.856	3.987	43.5
2.39682e+06	647.136	3.987	43.5
2.39682e+06	734.496	3.987	43.5
2.39682e+06	821.856	3.987	43.5
2.39683e+06	647.136	3.987	43.5
2.39683e+06	603.456	3.987	43.5
2.39683e+06	559.776	3.987	43.5
2.39683e+06	603.456	3.987	43.5
2.39684e+06	647.136	3.987	43.5
2.39684e+06	559.776	3.987	43.5
2.39684e+06	559.776	3.987	43.5
2.39684e+06	603.456	3.987	43.5
2.39685e+06	603.456	3.987	43.5
2.39685e+06	647.136	3.987	43.5
2.39685e+06	559.776	3.987	43.5
2.39685e+06	603.456	3.987	43.5
2.39685e+06	821.856	3.987	43.5
2.39686e+06	647.136	3.987	43.5
2.39686e+06	603.456	3.987	43.5
2.39686e+06	603.456	3.987	43.5
2.39686e+06	559.776	3.987	43.5
2.39687e+06	603.456	3.987	43.5
2.39687e+06	647.136	3.987	43.5
2.39687e+06	603.456	3.987	43.5
2.39687e+06	734.496	3.987	43.5
2.39688e+06	603.456	3.987	43.5
2.39688e+06	734.496	3.987	43.5
2.39688e+06	647.136	3.987	43.5
2.39688e+06	559.776	3.987	43.5
2.39689e+06	647.136	3.987	43.5
2.39689e+06	603.456	3.987	43.5
2.39689e+06	647.136	3.987	43.5
2.39689e+06	690.816	3.987	43.5
2.39689e+06	690.816	3.987	43.5
2.3969e+06	734.496	3.987	43.5
2.3969e+06	734.496	3.987	43.5
2.3969e+06	690.816	3.987	43.5
2.3969e+06	778.176	3.987	43.5
2.39691e+06	690.816	3.987	43.5
2.39691e+06	647.136	3.987	43.5
2.39691e+06	647.136	3.987	43.5
2.39691e+06	603.456	3.987	43.5
2.39692e+06	603.456	3.987	43.5
2.39692e+06	559.776	3.987	43.5
2.39692e+06	603.456	3.987	43.5
2.39692e+06	603.456	3.987	43.5
2.39692e+06	603.456	3.987	43.5
2.39693e+06	559.776	3.987	43.5
2.39693e+06	734.496	3.987	43.5
2.39693e+06	647.136	3.987	43.5
2.39693e+06	778.176	3.987	43.5
2.39694e+06	690.816	3.987	43.5
2.39694e+06	690.816	3.987	43.5
2.39694e+06	734.496	3.987	43.5
2.39694e+06	603.456	3.987	43.5
2.39695e+06	647.136	3.987	43.5
2.39695e+06	690.816	3.987	43.5
2.39695e+06	559.776	3.987	43.5
2.39695e+06	690.816	3.987	43.5
2.39695e+06	559.776	3.987	43.5
2.39696e+06	821.856	3.987	43.5
2.39696e+06	690.816	3.987	43.5
2.39696e+06	647.136	3.987	43.5
2.39696e+06	778.176	3.987	43.5
2.39697e+06	647.136	3.987	43.5
2.39697e+06	647.136	3.987	43.5
2.39697e+06	734.496	3.987	43.5
2.39697e+06	690.816	3.987	43.5
2.39698e+06	647.136	3.987	43.5
2.39698e+06	603.456	3.987	43.5
2.39698e+06	734.496	3.987	43.5
2.39698e+06	778.176	3.987	43.5
2.39699e+06	734.496	3.987	43.5
2.39699e+06	647.136	3.987	43.5
2.39699e+06	690.816	3.987	43.5
2.39699e+06	734.496	3.987	43.5
2.39699e+06	690.816	3.987	43.5
2.397e+06	734.496	3.987	43.5
2.397e+06	690.816	3.987	43.5
2.397e+06	734.496	3.987	43.5
2.397e+06	690.816	3.987	43.5
2.39701e+06	690.816	3.987	43.5
2.39701e+06	690.816	3.987	43.5
2.39701e+06	647.136	3.987	43.5
2.39701e+06	559.776	3.987	43.5
2.39702e+06	647.136	3.987	43.5
2.39702e+06	647.136	3.987	43.5
2.39702e+06	647.136	3.987	43.5
2.39702e+06	603.456	3.987	43.5
2.39702e+06	647.136	3.987	43.5
2.39703e+06	603.456	3.987	43.5
2.39703e+06	690.816	3.987	43.5
2.39703e+06	603.456	3.987	43.5
2.39703e+06	647.136	3.987	43.5
2.39704e+06	647.136	3.987	43.5
2.39704e+06	647.136	3.987	43.5
2.39704e+06	690.816	3.987	43.5
2.39704e+06	647.136	3.987	43.5
2.39705e+06	603.456	3.987	43.5
2.39705e+06	647.136	3.987	43.5
2.39705e+06	647.136	3.987	43.5
2.39705e+06	603.456	3.987	43.5
2.39706e+06	603.456	3.987	43.5
2.39706e+06	559.776	3.987	43.5
2.39706e+06	647.136	3.987	43.5
2.39706e+06	647.136	3.987	43.5
2.39706e+06	559.776	3.987	43.5
2.39707e+06	647.136	3.987	43.5
2.39707e+06	647.136	3.987	43.5
2.39707e+06	603.456	3.987	43.5
2.39707e+06	603.456	3.987	43.5
2.39708e+06	647.136	3.987	43.5
2.39708e+06	559.776	3.987	43.5
2.39708e+06	603.456	3.987	43.5
2.39708e+06	647.136	3.987	43.5
2.39709e+06	734.496	3.987	43.5
2.39709e+06	647.136	3.987	43.5
2.39709e+06	690.816	3.987	43.5
2.39709e+06	647.136	3.987	43.5
2.39709e+06	647.136	3.987	43.5
2.3971e+06	647.136	3.987	43.5
2.3971e+06	734.496	3.987	43.5
2.3971e+06	647.136	3.987	43.5
2.3971e+06	603.456	3.987	43.5
2.39711e+06	690.816	3.987	43.5
2.39711e+06	647.136	3.987	43.5
2.39711e+06	734.496	3.987	43.5
2.39711e+06	647.136	3.987	43.5
2.39712e+06	690.816	3.987	43.5
2.39712e+06	734.496	3.987	43.5
2.39712e+06	647.136	3.987	43.5
2.39712e+06	647.136	3.987	43.5
2.39712e+06	690.816	3.987	43.5
2.39713e+06	647.136	3.987	43.5
2.39713e+06	647.136	3.987	43.5
2.39713e+06	647.136	3.987	43.5
2.39713e+06	690.816	3.987	43.5
2.39714e+06	647.136	3.987	43.5
2.39714e+06	559.776	3.987	43.5
2.39714e+06	647.136	3.987	43.5
2.39714e+06	603.456	3.987	43.5
2.39715e+06	690.816	3.987	43.5
2.39715e+06	690.816	3.987	43.5
2.39715e+06	559.776	3.987	43.5
2.39715e+06	647.136	3.987	43.5
2.39716e+06	647.136	3.987	43.5
2.39716e+06	734.496	3.987	43.5
2.39716e+06	603.456	3.987	43.5
2.39716e+06	778.176	3.987	43.5
2.39716e+06	734.496	3.987	43.5
2.39717e+06	734.496	3.987	43.5
2.39717e+06	734.496	3.987	43.5
2.39717e+06	690.816	3.987	43.5
2.39717e+06	647.136	3.987	43.5
2.39718e+06	734.496	3.987	43.5
2.39718e+06	690.816	3.987	43.5
2.39718e+06	647.136	3.987	43.5
2.39718e+06	647.136	3.987	43.5
2.39719e+06	734.496	3.987	43.5
2.39719e+06	778.176	3.987	43.5
2.39719e+06	778.176	3.987	43.5
2.39719e+06	647.136	3.987	43.5
2.39719e+06	647.136	3.987	43.5
2.3972e+06	821.856	3.987	43.5
2.3972e+06	909.216	3.987	43.5
2.3972e+06	734.496	3.987	43.5
2.3972e+06	690.816	3.987	43.5
2.39721e+06	865.536	3.987	43.5
2.39721e+06	734.496	3.987	43.5
2.39721e+06	690.816	3.987	43.5
2.39721e+06	647.136	3.987	43.5
2.39722e+06	821.856	3.987	43.5
2.39722e+06	647.136	3.987	43.5
2.39722e+06	734.496	3.987	43.5
2.39722e+06	734.496	3.987	43.5
2.39722e+06	647.136	3.987	43.5
2.39723e+06	690.816	3.987	43.5
2.39723e+06	603.456	3.987	43.5
2.39723e+06	647.136	3.987	43.5
2.39723e+06	778.176	3.987	43.5
2.39724e+06	778.176	3.987	43.5
2.39724e+06	734.496	3.987	43.5
2.39724e+06	778.176	3.987	43.5
2.39724e+06	647.136	3.987	43.5
2.39725e+06	778.176	3.987	43.5
2.39725e+06	734.496	3.987	43.5
2.39725e+06	734.496	3.987	43.5
2.39725e+06	690.816	3.987	43.5
2.39726e+06	734.496	3.987	43.5
2.39726e+06	647.136	3.987	43.5
2.39726e+06	603.456	3.987	43.5
2.39726e+06	734.496	3.987	43.5
2.39726e+06	647.136	3.987	43.5
2.39727e+06	778.176	3.987	43.5
2.39727e+06	734.496	3.987	43.5
2.39727e+06	734.496	3.987	43.5
2.39727e+06	778.176	3.987	43.5
2.39728e+06	647.136	3.987	43.5
2.39728e+06	821.856	3.987	43.5
2.39728e+06	734.496	3.987	43.5
2.39728e+06	909.216	3.987	43.5
2.39729e+06	647.136	3.987	43.5
2.39729e+06	690.816	3.987	43.5
2.39729e+06	647.136	3.987	43.5
2.39729e+06	647.136	3.987	43.5
2.39729e+06	690.816	3.987	43.5
2.3973e+06	734.496	3.987	43.5
2.3973e+06	647.136	3.987	43.5
2.3973e+06	690.816	3.987	43.5
2.3973e+06	690.816	3.987	43.5
2.39731e+06	690.816	3.987	43.5
2.39731e+06	647.136	3.987	43.5
2.39731e+06	647.136	3.987	43.5
2.39731e+06	647.136	3.987	43.5
2.39732e+06	647.136	3.987	43.5
2.39732e+06	690.816	3.987	43.5
2.39732e+06	778.176	3.987	43.5
2.39732e+06	734.496	3.987	43.5
2397325	690.816	3.987	43.5
2.39733e+06	778.176	3.987	43.5
2.39733e+06	821.856	3.987	43.5
2.39733e+06	690.816	3.987	43.5
2.39733e+06	603.456	3.987	43.5
2.39734e+06	559.776	3.987	43.5
2.39734e+06	603.456	3.987	43.5
2.39734e+06	603.456	3.987	43.5
2.39734e+06	647.136	3.987	43.5
2.39735e+06	647.136	3.987	43.5
2.39735e+06	734.496	3.987	43.5
2.39735e+06	690.816	3.987	43.5
2.39735e+06	690.816	3.987	43.5
2.39736e+06	734.496	3.987	43.5
2.39736e+06	734.496	3.987	43.5
2.39736e+06	734.496	3.987	43.5
2.39736e+06	690.816	3.987	43.5
2.39736e+06	690.816	3.987	43.5
2.39737e+06	690.816	3.987	43.5
2.39737e+06	734.496	3.987	43.5
2.39737e+06	690.816	3.987	43.5
2.39737e+06	734.496	3.987	43.5
2.39738e+06	690.816	3.987	43.5
2.39738e+06	734.496	3.987	43.5
2.39738e+06	559.776	3.987	43.5
2.39738e+06	559.776	3.987	43.5
2.39739e+06	559.776	3.987	43.5
2.39739e+06	559.776	3.987	43.5
2.39739e+06	603.456	3.987	43.5
2.39739e+06	647.136	3.987	43.5
2.39739e+06	778.176	3.987	43.5
2.3974e+06	778.176	3.987	43.5
2.3974e+06	690.816	3.987	43.5
2.3974e+06	647.136	3.987	43.5
2.3974e+06	647.136	3.987	43.5
2.39741e+06	647.136	3.987	43.5
2.39741e+06	647.136	3.987	43.5
2.39741e+06	647.136	3.987	43.5
2.39741e+06	690.816	3.987	43.5
2.39742e+06	690.816	3.987	43.5
2.39742e+06	647.136	3.987	43.5
2.39742e+06	690.816	3.987	43.5
2.39742e+06	647.136	3.987	43.5
2.39743e+06	647.136	3.987	43.5
2.39743e+06	647.136	3.987	43.5
2.39743e+06	647.136	3.987	43.5
2.39743e+06	647.136	3.987	43.5
2.39743e+06	647.136	3.987	43.5
2.39744e+06	647.136	3.987	43.5
2.39744e+06	778.176	3.987	43.5
2.39744e+06	778.176	3.987	43.5
2.39744e+06	690.816	3.987	43.5
2.39745e+06	647.136	3.987	43.5
2.39745e+06	690.816	3.987	43.5
2.39745e+06	690.816	3.987	43.5
2.39745e+06	647.136	3.987	43.5
2.39746e+06	647.136	3.987	43.5
2.39746e+06	690.816	3.987	43.5
2.39746e+06	734.496	3.987	43.5
2.39746e+06	821.856	3.987	43.5
2.39746e+06	690.816	3.987	43.5
2.39747e+06	690.816	3.987	43.5
2.39747e+06	647.136	3.987	43.5
2.39747e+06	690.816	3.987	43.5
2.39747e+06	603.456	3.987	43.5
2.39748e+06	647.136	3.987	43.5
2.39748e+06	603.456	3.987	43.5
2.39748e+06	603.456	3.987	43.5
2.39748e+06	603.456	3.987	43.5
2.39749e+06	690.816	3.987	43.5
2.39749e+06	603.456	3.987	43.5
2.39749e+06	647.136	3.987	43.5
2.39749e+06	690.816	3.987	43.5
2.39749e+06	603.456	3.987	43.5
2.3975e+06	603.456	3.987	43.5
2.3975e+06	603.456	3.987	43.5
2.3975e+06	647.136	3.987	43.5
2.3975e+06	647.136	3.987	43.5
2.39751e+06	690.816	3.987	43.5
2.39751e+06	690.816	3.987	43.5
2.39751e+06	647.136	3.987	43.5
2.39751e+06	690.816	3.987	43.5
2.39752e+06	559.776	3.987	43.5
2.39752e+06	559.776	3.987	43.5
2.39752e+06	603.456	3.987	43.5
2.39752e+06	734.496	3.987	43.5
2.39753e+06	647.136	3.987	43.5
2.39753e+06	647.136	3.987	43.5
2.39753e+06	647.136	3.987	43.5
2.39753e+06	647.136	3.987	43.5
2.39753e+06	603.456	3.987	43.5
2.39754e+06	603.456	3.987	43.5
2.39754e+06	647.136	3.987	43.5
2.39754e+06	647.136	3.987	43.5
2.39754e+06	647.136	3.987	43.5
2.39755e+06	603.456	3.987	43.5
2.39755e+06	603.456	3.987	43.5
2.39755e+06	603.456	3.987	43.5
2.39755e+06	603.456	3.987	43.5
2.39756e+06	603.456	3.987	43.5
2.39756e+06	559.776	3.987	43.5
2.39756e+06	647.136	3.987	43.5
2.39756e+06	647.136	3.987	43.5
2.39756e+06	603.456	3.987	43.5
2.39757e+06	690.816	3.987	43.5
2.39757e+06	647.136	3.987	43.5
2.39757e+06	647.136	3.987	43.5
2.39757e+06	734.496	3.987	43.5
2.39758e+06	559.776	3.987	43.5
2.39758e+06	559.776	3.987	43.5
2.39758e+06	559.776	3.987	43.5
2.39758e+06	647.136	3.987	43.5
2.39759e+06	690.816	3.987	43.5
2.39759e+06	647.136	3.987	43.5
2.39759e+06	559.776	3.987	43.5
2.39759e+06	559.776	3.987	43.5
2.39759e+06	603.456	3.987	43.5
2.3976e+06	559.776	3.987	43.5
2.3976e+06	559.776	3.987	43.5
2.3976e+06	647.136	3.987	43.5
2.3976e+06	647.136	3.987	43.5
2.39761e+06	647.136	3.987	43.5
2.39761e+06	647.136	3.987	43.5
2.39761e+06	647.136	3.987	43.5
2.39761e+06	559.776	3.987	43.5
2.39762e+06	603.456	3.987	43.5
2.39762e+06	603.456	3.987	43.5
2.39762e+06	559.776	3.987	43.5
2.39762e+06	559.776	3.987	43.5
2.39763e+06	647.136	3.987	43.5
2.39763e+06	690.816	3.987	43.5
2.39763e+06	647.136	3.987	43.5
2.39763e+06	690.816	3.987	43.5
2.39763e+06	734.496	3.987	43.5
2.39764e+06	778.176	3.987	43.5
2.39764e+06	647.136	3.987	43.5
2.39764e+06	821.856	3.987	43.5
2.39764e+06	690.816	3.987	43.5
2.39765e+06	559.776	3.987	43.5
2.39765e+06	603.456	3.987	43.5
2.39765e+06	603.456	3.987	43.5
2.39765e+06	603.456	3.987	43.5
2.39766e+06	603.456	3.987	43.5
2.39766e+06	647.136	3.987	43.5
2.39766e+06	647.136	3.987	43.5
2.39766e+06	690.816	3.987	43.5
2.39766e+06	647.136	3.987	43.5
2.39767e+06	647.136	3.987	43.5
2.39767e+06	559.776	3.987	43.5
2.39767e+06	559.776	3.987	43.5
2.39767e+06	559.776	3.987	43.5
2.39768e+06	603.456	3.987	43.5
2.39768e+06	603.456	3.987	43.5
2.39768e+06	647.136	3.987	43.5
2.39768e+06	603.456	3.987	43.5
2.39769e+06	603.456	3.987	43.5
2.39769e+06	603.456	3.987	43.5
2.39769e+06	559.776	3.987	43.5
2.39769e+06	559.776	3.987	43.5
2.3977e+06	603.456	3.987	43.5
2.3977e+06	647.136	3.987	43.5
2.3977e+06	647.136	3.987	43.5
2.3977e+06	603.456	3.987	43.5
2.3977e+06	603.456	3.987	43.5
2.39771e+06	647.136	3.987	43.5
2.39771e+06	603.456	3.987	43.5
2.39771e+06	603.456	3.987	43.5
2.39771e+06	647.136	3.987	43.5
2.39772e+06	647.136	3.987	43.5
2.39772e+06	647.136	3.987	43.5
2.39772e+06	603.456	3.987	43.5
2.39772e+06	603.456	3.987	43.5
2.39773e+06	559.776	3.987	43.5
2.39773e+06	647.136	3.987	43.5
2.39773e+06	603.456	3.987	43.5
2.39773e+06	647.136	3.987	43.5
2.39773e+06	690.816	3.987	43.5
2.39774e+06	647.136	3.987	43.5
2.39774e+06	603.456	3.987	43.5
2.39774e+06	603.456	3.987	43.5
2.39774e+06	647.136	3.987	43.5
2.39775e+06	603.456	3.987	43.5
2.39775e+06	559.776	3.987	43.5
2.39775e+06	559.776	3.987	43.5
2.39775e+06	603.456	3.987	43.5
2.39776e+06	603.456	3.987	43.5
2.39776e+06	647.136	3.987	43.5
2.39776e+06	603.456	3.987	43.5
2.39776e+06	603.456	3.987	43.5
2.39776e+06	603.456	3.987	43.5
2.39777e+06	559.776	3.987	43.5
2.39777e+06	559.776	3.987	43.5
2.39777e+06	603.456	3.987	43.5
2.39777e+06	647.136	3.987	43.5
2.39778e+06	690.816	3.987	43.5
2.39778e+06	603.456	3.987	43.5
2.39778e+06	603.456	3.987	43.5
2.39778e+06	559.776	3.987	43.5
2.39779e+06	647.136	3.987	43.5
2.39779e+06	559.776	3.987	43.5
2.39779e+06	647.136	3.987	43.5
2.39779e+06	690.816	3.987	43.5
2.3978e+06	690.816	3.987	43.5
2.3978e+06	559.776	3.987	43.5
2.3978e+06	559.776	3.987	43.5
2.3978e+06	559.776	3.987	43.5
2.3978e+06	603.456	3.987	43.5
2.39781e+06	647.136	3.987	43.5
2.39781e+06	647.136	3.987	43.5
2.39781e+06	603.456	3.987	43.5
2.39781e+06	647.136	3.987	43.5
2.39782e+06	690.816	3.987	43.5
2.39782e+06	603.456	3.987	43.5
2.39782e+06	603.456	3.987	43.5
2.39782e+06	603.456	3.987	43.5
2.39783e+06	603.456	3.987	43.5
2.39783e+06	647.136	3.987	43.5
2.39783e+06	647.136	3.987	43.5
2.39783e+06	690.816	3.987	43.5
2.39783e+06	690.816	3.987	43.5
2.39784e+06	603.456	3.987	43.5
2.39784e+06	647.136	3.987	43.5
2.39784e+06	647.136	3.987	43.5
2.39784e+06	559.776	3.987	43.5
2.39785e+06	603.456	3.987	43.5
2.39785e+06	603.456	3.987	43.5
2.39785e+06	690.816	3.987	43.5
2.39785e+06	559.776	3.987	43.5
2.39786e+06	559.776	3.987	43.5
2.39786e+06	603.456	3.987	43.5
2.39786e+06	559.776	3.987	43.5
2.39786e+06	603.456	3.987	43.5
2.39786e+06	603.456	3.987	43.5
2.39787e+06	734.496	3.987	43.5
2.39787e+06	603.456	3.987	43.5
2.39787e+06	603.456	3.987	43.5
2.39787e+06	516.096	3.987	43.5
2.39788e+06	647.136	3.987	43.5
2.39788e+06	690.816	3.987	43.5
2.39788e+06	603.456	3.987	43.5
2.39788e+06	559.776	3.987	43.5
2.39789e+06	559.776	3.987	43.5
2.39789e+06	559.776	3.987	43.5
2.39789e+06	559.776	3.987	43.5
2.39789e+06	559.776	3.987	43.5
2.3979e+06	559.776	3.987	43.5
2.3979e+06	647.136	3.987	43.5
2.3979e+06	559.776	3.987	43.5
2.3979e+06	603.456	3.987	43.5
2.3979e+06	603.456	3.987	43.5
2.39791e+06	559.776	3.987	43.5
2.39791e+06	603.456	3.987	43.5
2.39791e+06	603.456	3.987	43.5
2.39791e+06	559.776	3.987	43.5
2.39792e+06	559.776	3.987	43.5
2.39792e+06	647.136	3.987	43.5
2.39792e+06	647.136	3.987	43.5
2.39792e+06	690.816	3.987	43.5
2.39793e+06	647.136	3.987	43.5
2.39793e+06	603.456	3.987	43.5
2.39793e+06	647.136	3.987	43.5
2.39793e+06	603.456	3.987	43.5
2.39793e+06	690.816	3.987	43.5
2.39794e+06	603.456	3.987	43.5
2.39794e+06	647.136	3.987	43.5
2.39794e+06	734.496	3.987	43.5
2.39794e+06	778.176	3.987	43.5
2.39795e+06	603.456	3.987	43.5
2.39795e+06	647.136	3.987	43.5
2.39795e+06	559.776	3.987	43.5
2.39795e+06	603.456	3.987	43.5
2.39796e+06	603.456	3.987	43.5
2.39796e+06	647.136	3.987	43.5
2.39796e+06	734.496	3.987	43.5
2.39796e+06	734.496	3.987	43.5
2.39797e+06	690.816	3.987	43.5
2.39797e+06	647.136	3.987	43.5
2.39797e+06	690.816	3.987	43.5
2.39797e+06	690.816	3.987	43.5
2.39797e+06	603.456	3.987	43.5
2.39798e+06	647.136	3.987	43.5
2.39798e+06	690.816	3.987	43.5
2.39798e+06	603.456	3.987	43.5
2.39798e+06	647.136	3.987	43.5
2.39799e+06	603.456	3.987	43.5
2.39799e+06	603.456	3.987	43.5
2.39799e+06	690.816	3.987	43.5
2.39799e+06	734.496	3.987	43.5
2.398e+06	690.816	3.987	43.5
2.398e+06	690.816	3.987	43.5
2.398e+06	690.816	3.987	43.5
2.398e+06	690.816	3.987	43.5
2.398e+06	734.496	3.987	43.5
2.39801e+06	778.176	3.987	43.5
2.39801e+06	778.176	3.987	43.5
2.39801e+06	778.176	3.987	43.5
2.39801e+06	690.816	3.987	43.5
2.39802e+06	734.496	3.987	43.5
2.39802e+06	778.176	3.987	43.5
2.39802e+06	821.856	3.987	43.5
2.39802e+06	821.856	3.987	43.5
2.39803e+06	821.856	3.987	43.5
2.39803e+06	952.896	3.987	43.5
2.39803e+06	821.856	3.987	43.5
2.39803e+06	821.856	3.987	43.5
2.39803e+06	778.176	3.987	43.5
2.39804e+06	734.496	3.987	43.5
2.39804e+06	821.856	3.987	43.5
2.39804e+06	778.176	3.987	43.5
2.39804e+06	821.856	3.987	43.5
2.39805e+06	778.176	3.987	43.5
2.39805e+06	778.176	3.987	43.5
2.39805e+06	821.856	3.987	43.5
2.39805e+06	734.496	3.987	43.5
2.39806e+06	690.816	3.987	43.5
2.39806e+06	778.176	3.987	43.5
2.39806e+06	690.816	3.987	43.5
2.39806e+06	778.176	3.987	43.5
2.39807e+06	690.816	3.987	43.5
2.39807e+06	647.136	3.987	43.5
2.39807e+06	647.136	3.987	43.5
2.39807e+06	647.136	3.987	43.5
2.39807e+06	603.456	3.987	43.5
2.39808e+06	647.136	3.987	43.5
2.39808e+06	647.136	3.987	43.5
2.39808e+06	690.816	3.987	43.5
2.39808e+06	778.176	3.987	43.5
2.39809e+06	778.176	3.987	43.5
2.39809e+06	778.176	3.987	43.5
2.39809e+06	734.496	3.987	43.5
2.39809e+06	647.136	3.987	43.5
2.3981e+06	647.136	3.987	43.5
2.3981e+06	690.816	3.987	43.5
2.3981e+06	734.496	3.987	43.5
2.3981e+06	690.816	3.987	43.5
2.3981e+06	734.496	3.987	43.5
2.39811e+06	690.816	3.987	43.5
2.39811e+06	778.176	3.987	43.5
2.39811e+06	865.536	3.987	43.5
2.39811e+06	778.176	3.987	43.5
2.39812e+06	778.176	3.987	43.5
2.39812e+06	778.176	3.987	43.5
2.39812e+06	778.176	3.987	43.5
2.39812e+06	690.816	3.987	43.5
2.39813e+06	647.136	3.987	43.5
2.39813e+06	647.136	3.987	43.5
2.39813e+06	647.136	3.987	43.5
2.39813e+06	690.816	3.987	43.5
2.39813e+06	690.816	3.987	43.5
2.39814e+06	603.456	3.987	43.5
2.39814e+06	603.456	3.987	43.5
2.39814e+06	647.136	3.987	43.5
2.39814e+06	647.136	3.987	43.5
2.39815e+06	603.456	3.987	43.5
2.39815e+06	603.456	3.987	43.5
2.39815e+06	647.136	3.987	43.5
2.39815e+06	647.136	3.987	43.5
2.39816e+06	647.136	3.987	43.5
2.39816e+06	647.136	3.987	43.5
2.39816e+06	778.176	3.987	43.5
2.39816e+06	821.856	3.987	43.5
2.39817e+06	690.816	3.987	43.5
2.39817e+06	778.176	3.987	43.5
2.39817e+06	865.536	3.987	43.5
[truncated: 516,372+ more rows]
