# Supplementary material for: Evaluation of in-service smartphone battery drainage profile for video calling feature in major apps
Source: Sci Rep. 2023 Jul 20;13:11699. doi: 10.1038/s41598-023-38859-3 (PMC10359271; doi:10.1038/s41598-023-38859-3)
Supplement: Supplementary file 3 — Supplementary Information 3. [file 41598_2023_38859_MOESM3_ESM.xlsx]

## Sheet: R(1 of 1)
Time (milliSeconds)	Current (milliAmps)	Voltage (Volts)	Temperature (Degree Celsius)
13.0946	2433.91	3.605	27.9
26.1892	2433.91	3.605	27.9
39.2838	2433.91	3.605	27.9
52.3784	2433.91	3.605	27.9
65.473	2433.91	3.605	27.9
78.5676	2433.91	3.605	27.9
91.6622	2433.91	3.605	27.9
104.757	2433.91	3.605	27.9
117.851	2433.91	3.605	27.9
130.946	2433.91	3.605	27.9
144.041	2320.03	3.605	27.9
157.135	2320.03	3.605	27.9
170.23	2320.03	3.605	27.9
183.324	2320.03	3.605	27.9
196.419	2320.03	3.605	27.9
209.514	2320.03	3.605	27.9
222.608	2320.03	3.605	27.9
235.703	2320.03	3.605	27.9
248.797	2320.03	3.605	27.9
261.892	2320.03	3.605	27.9
274.987	2320.03	3.605	27.9
288.081	2320.03	3.605	27.9
301.176	2320.03	3.605	27.9
314.27	2320.03	3.605	27.9
327.365	2320.03	3.605	27.9
340.46	2320.03	3.605	27.9
353.554	2320.03	3.605	27.9
366.649	2320.03	3.605	27.9
379.743	2320.03	3.605	27.9
392.838	2320.03	3.605	27.9
405.933	2320.03	3.605	27.9
419.027	2320.03	3.605	27.9
432.122	2320.03	3.605	27.9
445.216	2320.03	3.605	27.9
458.311	2320.03	3.605	27.9
471.406	2320.03	3.605	27.9
484.5	2320.03	3.605	27.9
497.595	2320.03	3.605	27.9
510.689	2320.03	3.605	27.9
523.784	2320.03	3.605	27.9
536.879	2320.03	3.605	27.9
549.973	2320.03	3.605	27.9
563.068	2320.03	3.605	27.9
576.162	2320.03	3.605	27.9
589.257	2320.03	3.605	27.9
602.352	2320.03	3.605	27.9
615.446	1904.14	3.605	27.9
628.541	1904.14	3.605	27.9
641.635	1904.14	3.605	27.9
654.73	1904.14	3.605	27.9
667.825	1904.14	3.605	27.9
680.919	1904.14	3.605	27.9
694.014	1904.14	3.605	27.9
707.108	1904.14	3.605	27.9
720.203	1904.14	3.605	27.9
733.298	1904.14	3.605	27.9
746.392	1904.14	3.605	27.9
759.487	1904.14	3.605	27.9
772.581	1904.14	3.605	27.9
785.676	1904.14	3.605	27.9
798.771	1904.14	3.605	27.9
811.865	1904.14	3.605	27.9
824.96	1904.14	3.605	27.9
838.054	1904.14	3.605	27.9
851.149	1904.14	3.605	27.9
864.244	1904.14	3.605	27.9
877.338	1904.14	3.605	27.9
890.433	1904.14	3.605	27.9
903.527	1904.14	3.605	27.9
916.622	1904.14	3.605	27.9
929.717	1844.54	3.605	27.9
942.811	1844.54	3.605	27.9
955.906	1844.54	3.605	27.9
969	1844.54	3.605	27.9
982.095	1844.54	3.605	27.9
995.19	1844.54	3.605	27.9
1008.28	1844.54	3.605	27.9
1021.38	1844.54	3.605	27.9
1034.47	1844.54	3.605	27.9
1047.57	1844.54	3.605	27.9
1060.66	1844.54	3.605	27.9
1073.76	1844.54	3.605	27.9
1086.85	1844.54	3.605	27.9
1099.95	1844.54	3.605	27.9
1113.04	1844.54	3.605	27.9
1126.14	1844.54	3.605	27.9
1139.23	1844.54	3.605	27.9
1152.32	1844.54	3.605	27.9
1165.42	1844.54	3.605	27.9
1178.51	1844.54	3.605	27.9
1191.61	2652	3.605	27.9
1204.7	2652	3.605	27.9
1217.8	2652	3.605	27.9
1230.89	2652	3.605	27.9
1243.99	2652	3.605	27.9
1257.08	2652	3.605	27.9
1270.18	2652	3.605	27.9
1283.27	2652	3.605	27.9
1296.37	2652	3.605	27.9
1309.46	2652	3.605	27.9
1322.55	2652	3.605	27.9
1335.65	2652	3.605	27.9
1348.74	2652	3.605	27.9
1361.84	2652	3.605	27.9
1374.93	2652	3.605	27.9
1388.03	2652	3.605	27.9
1401.12	2652	3.605	27.9
1414.22	2652	3.605	27.9
1427.31	2652	3.605	27.9
1440.41	2652	3.605	27.9
1453.5	2652	3.605	27.9
1466.6	2652	3.605	27.9
1479.69	2652	3.605	27.9
1492.78	2652	3.605	27.9
1505.88	2652	3.605	27.9
1518.97	2652	3.605	27.9
1532.07	2652	3.605	27.9
1545.16	2652	3.605	27.9
1558.26	2652	3.605	27.9
1571.35	2652	3.605	27.9
1584.45	2652	3.605	27.9
1597.54	2652	3.605	27.9
1610.64	2652	3.605	27.9
1623.73	2652	3.605	27.9
1636.83	2652	3.605	27.9
1649.92	2652	3.605	27.9
1663.01	2652	3.605	27.9
1676.11	2652	3.605	27.9
1689.2	2652	3.605	27.9
1702.3	2652	3.605	27.9
1715.39	2652	3.605	27.9
1728.49	2652	3.605	27.9
1741.58	2652	3.605	27.9
1754.68	2652	3.605	27.9
1767.77	2652	3.605	27.9
1780.87	2019.58	3.605	27.9
1793.96	2019.58	3.605	27.9
1807.05	2019.58	3.605	27.9
1820.15	2019.58	3.605	27.9
1833.24	2019.58	3.605	27.9
1846.34	2019.58	3.605	27.9
1859.43	2019.58	3.605	27.9
1872.53	2019.58	3.605	27.9
1885.62	2019.58	3.605	27.9
1898.72	2019.58	3.605	27.9
1911.81	2019.58	3.605	27.9
1924.91	2019.58	3.605	27.9
1938	2019.58	3.605	27.9
1951.1	2019.58	3.605	27.9
1964.19	2019.58	3.605	27.9
1977.28	2019.58	3.605	27.9
1990.38	2019.58	3.605	27.9
2003.47	2019.58	3.605	27.9
2016.57	2019.58	3.605	27.9
2029.66	2019.58	3.605	27.9
2042.76	2019.58	3.605	27.9
2055.85	2019.58	3.605	27.9
2068.95	2019.58	3.605	27.9
2082.04	2019.58	3.605	27.9
2095.14	2019.58	3.605	27.9
2108.23	2019.58	3.605	27.9
2121.33	2019.58	3.605	27.9
2134.42	2019.58	3.605	27.9
2147.51	2019.58	3.605	27.9
2160.61	2019.58	3.605	27.9
2173.7	2019.58	3.605	27.9
2186.8	2019.58	3.605	27.9
2199.89	2019.58	3.605	27.9
2212.99	2019.58	3.605	27.9
2226.08	2019.58	3.605	27.9
2239.18	2019.58	3.605	27.9
2252.27	2019.58	3.605	27.9
2265.37	2019.58	3.605	27.9
2278.46	2019.58	3.605	27.9
2291.55	2019.58	3.605	27.9
2304.65	2019.58	3.605	27.9
2317.74	2019.58	3.605	27.9
2330.84	2019.58	3.605	27.9
2343.93	2019.58	3.605	27.9
2357.03	2019.58	3.605	27.9
2370.12	2019.58	3.605	27.9
2383.22	1905.7	3.605	27.9
2396.31	1905.7	3.605	27.9
2409.41	1905.7	3.605	27.9
2422.5	1905.7	3.605	27.9
2435.6	1905.7	3.605	27.9
2448.69	1905.7	3.605	27.9
2461.78	1905.7	3.605	27.9
2474.88	1905.7	3.605	27.9
2487.97	1905.7	3.605	27.9
2501.07	1905.7	3.605	27.9
2514.16	1905.7	3.605	27.9
2527.26	1905.7	3.605	27.9
2540.35	1905.7	3.605	27.9
2553.45	1905.7	3.605	27.9
2566.54	1905.7	3.605	27.9
2579.64	1905.7	3.605	27.9
2592.73	1905.7	3.605	27.9
2605.83	1905.7	3.605	27.9
2618.92	2120.66	3.605	27.9
2632.01	2120.66	3.605	27.9
2645.11	2120.66	3.605	27.9
2658.2	2120.66	3.605	27.9
2671.3	2120.66	3.605	27.9
2684.39	2120.66	3.605	27.9
2697.49	2120.66	3.605	27.9
2710.58	2120.66	3.605	27.9
2723.68	2120.66	3.605	27.9
2736.77	2120.66	3.605	27.9
2749.87	2120.66	3.605	27.9
2762.96	2120.66	3.605	27.9
2776.06	2120.66	3.605	27.9
2789.15	2120.66	3.605	27.9
2802.24	2120.66	3.605	27.9
2815.34	2120.66	3.605	27.9
2828.43	2120.66	3.605	27.9
2841.53	2120.66	3.605	27.9
2854.62	2120.66	3.605	27.9
2867.72	2120.66	3.605	27.9
2880.81	2120.66	3.605	27.9
2893.91	2120.66	3.605	27.9
2907	2120.66	3.605	27.9
2920.1	2120.66	3.605	27.9
2933.19	2120.66	3.605	27.9
2946.28	2120.66	3.605	27.9
2959.38	2120.66	3.605	27.9
2972.47	2120.66	3.605	27.9
2985.57	2120.66	3.605	27.9
2998.66	2120.66	3.605	27.9
3011.76	2994.26	3.605	27.9
3024.85	2994.26	3.605	27.9
3037.95	2994.26	3.605	27.9
3051.04	2994.26	3.605	27.9
3064.14	2994.26	3.605	27.9
3077.23	2994.26	3.605	27.9
3090.33	2994.26	3.605	27.9
3103.42	2994.26	3.605	27.9
3116.51	2994.26	3.605	27.9
3129.61	2994.26	3.605	27.9
3142.7	2994.26	3.605	27.9
3155.8	2994.26	3.605	27.9
3168.89	2994.26	3.605	27.9
3181.99	2994.26	3.605	27.9
3195.08	2994.26	3.605	27.9
3208.18	2994.26	3.605	27.9
3221.27	2994.26	3.605	27.9
3234.37	2994.26	3.605	27.9
3247.46	2994.26	3.605	27.9
3260.56	2994.26	3.605	27.9
3273.65	2994.26	3.605	27.9
3286.74	2994.26	3.605	27.9
3299.84	2994.26	3.605	27.9
3312.93	2994.26	3.605	27.9
3326.03	2994.26	3.605	27.9
3339.12	2994.26	3.605	27.9
3352.22	2994.26	3.605	27.9
3365.31	2994.26	3.605	27.9
3378.41	2994.26	3.605	27.9
3391.5	2994.26	3.605	27.9
3404.6	2265.12	3.605	27.9
3417.69	2265.12	3.605	27.9
3430.79	2265.12	3.605	27.9
3443.88	2265.12	3.605	27.9
3456.97	2265.12	3.605	27.9
3470.07	2265.12	3.605	27.9
3483.16	2265.12	3.605	27.9
3496.26	2265.12	3.605	27.9
3509.35	2265.12	3.605	27.9
3522.45	2265.12	3.605	27.9
3535.54	2265.12	3.605	27.9
3548.64	2265.12	3.605	27.9
3561.73	2265.12	3.605	27.9
3574.83	2265.12	3.605	27.9
3587.92	2265.12	3.605	27.9
3601.01	2265.12	3.605	27.9
3614.11	2265.12	3.605	27.9
3627.2	2265.12	3.605	27.9
3640.3	2265.12	3.605	27.9
3653.39	2265.12	3.605	27.9
3666.49	2265.12	3.605	27.9
3679.58	2265.12	3.605	27.9
3692.68	2265.12	3.605	27.9
3705.77	2265.12	3.605	27.9
3718.87	1951.25	3.605	27.9
3731.96	1951.25	3.605	27.9
3745.06	1951.25	3.605	27.9
3758.15	1951.25	3.605	27.9
3771.24	1951.25	3.605	27.9
3784.34	1951.25	3.605	27.9
3797.43	1951.25	3.605	27.9
3810.53	1951.25	3.605	27.9
3823.62	1951.25	3.605	27.9
3836.72	1951.25	3.605	27.9
3849.81	1951.25	3.605	27.9
3862.91	1951.25	3.605	27.9
3876	1951.25	3.605	27.9
3889.1	1951.25	3.605	27.9
3902.19	1951.25	3.605	27.9
3915.29	1951.25	3.605	27.9
3928.38	1951.25	3.605	27.9
3941.47	1951.25	3.605	27.9
3954.57	1951.25	3.605	27.9
3967.66	1951.25	3.605	27.9
3980.76	1867.01	3.605	27.9
3993.85	1867.01	3.605	27.9
4006.95	1867.01	3.605	27.9
4020.04	1867.01	3.605	27.9
4033.14	1867.01	3.605	27.9
4046.23	1867.01	3.605	27.9
4059.33	1867.01	3.605	27.9
4072.42	1867.01	3.605	27.9
4085.52	1867.01	3.605	27.9
4098.61	1867.01	3.605	27.9
4111.7	1867.01	3.605	27.9
4124.8	1867.01	3.605	27.9
4137.89	1867.01	3.605	27.9
4150.99	1867.01	3.605	27.9
4164.08	1867.01	3.605	27.9
4177.18	1867.01	3.605	27.9
4190.27	2002.73	3.605	27.9
4203.37	2002.73	3.605	27.9
4216.46	2002.73	3.605	27.9
4229.56	2002.73	3.605	27.9
4242.65	2002.73	3.605	27.9
4255.74	2002.73	3.605	27.9
4268.84	2002.73	3.605	27.9
4281.93	2002.73	3.605	27.9
4295.03	2002.73	3.605	27.9
4308.12	2002.73	3.605	27.9
4321.22	2002.73	3.605	27.9
4334.31	2002.73	3.605	27.9
4347.41	1998.36	3.605	27.9
4360.5	1998.36	3.605	27.9
4373.6	1998.36	3.605	27.9
4386.69	1998.36	3.605	27.9
4399.79	1998.36	3.605	27.9
4412.88	1998.36	3.605	27.9
4425.97	1998.36	3.605	27.9
4439.07	1929.72	3.605	27.9
4452.16	1929.72	3.605	27.9
4465.26	1929.72	3.605	27.9
4478.35	1929.72	3.605	27.9
4491.45	1929.72	3.605	27.9
4504.54	1929.72	3.605	27.9
4517.64	1929.72	3.605	27.9
4530.73	1929.72	3.605	27.9
4543.83	1929.72	3.605	27.9
4556.92	1929.72	3.605	27.9
4570.02	1929.72	3.605	27.9
4583.11	1929.72	3.605	27.9
4596.2	1929.72	3.605	27.9
4609.3	1929.72	3.605	27.9
4622.39	1871.69	3.605	27.9
4635.49	1871.69	3.605	27.9
4648.58	1871.69	3.605	27.9
4661.68	1871.69	3.605	27.9
4674.77	1871.69	3.605	27.9
4687.87	1871.69	3.605	27.9
4700.96	1871.69	3.605	27.9
4714.06	1871.69	3.605	27.9
4727.15	1871.69	3.605	27.9
4740.25	1871.69	3.605	27.9
4753.34	1871.69	3.605	27.9
4766.43	1871.69	3.605	27.9
4779.53	1871.69	3.605	27.9
4792.62	1871.69	3.605	27.9
4805.72	1871.69	3.605	27.9
4818.81	1871.69	3.605	27.9
4831.91	1871.69	3.605	27.9
4845	2047.97	3.605	27.9
4858.1	2047.97	3.605	27.9
4871.19	2047.97	3.605	27.9
4884.29	2047.97	3.605	27.9
4897.38	2047.97	3.605	27.9
4910.48	2047.97	3.605	27.9
4923.57	2047.97	3.605	27.9
4936.66	2047.97	3.605	27.9
4949.76	2047.97	3.605	27.9
4962.85	2047.97	3.605	27.9
4975.95	2047.97	3.605	27.9
4989.04	2047.97	3.605	27.9
5002.14	2047.97	3.605	27.9
5015.23	2047.97	3.605	27.9
5028.33	2047.97	3.605	27.9
5041.42	2047.97	3.605	27.9
5054.52	2063.26	3.605	27.9
5067.61	2063.26	3.605	27.9
5080.7	2063.26	3.605	27.9
5093.8	2063.26	3.605	27.9
5106.89	2063.26	3.605	27.9
5119.99	2063.26	3.605	27.9
5133.08	2063.26	3.605	27.9
5146.18	2207.09	3.605	27.9
5159.27	2207.09	3.605	27.9
5172.37	2207.09	3.605	27.9
5185.46	2207.09	3.605	27.9
5198.56	2207.09	3.605	27.9
5211.65	2207.09	3.605	27.9
5224.75	2207.09	3.605	27.9
5237.84	2207.09	3.605	27.9
5250.93	2193.36	3.605	27.9
5264.03	2193.36	3.605	27.9
5277.12	2193.36	3.605	27.9
5290.22	2697.86	3.605	27.9
5303.31	2697.86	3.605	27.9
5316.41	2697.86	3.605	27.9
5329.5	2697.86	3.605	27.9
5342.6	2063.88	3.605	27.9
5355.69	2063.88	3.605	27.9
5368.79	2063.88	3.605	27.9
5381.88	2063.88	3.605	27.9
5394.98	2063.88	3.605	27.9
5408.07	2063.88	3.605	27.9
5421.16	2063.88	3.605	27.9
5434.26	2063.88	3.605	27.9
5447.35	2063.88	3.605	27.9
5460.45	2063.88	3.605	27.9
5473.54	2063.88	3.605	27.9
5486.64	2063.88	3.605	27.9
5499.73	2063.88	3.605	27.9
5512.83	2294.14	3.605	27.9
5525.92	2294.14	3.605	27.9
5539.02	2294.14	3.605	27.9
5552.11	2247.02	3.605	27.9
5565.2	2247.02	3.605	27.9
5578.3	2247.02	3.605	27.9
5591.39	2247.02	3.605	27.9
5604.49	2247.02	3.605	27.9
5617.58	2500.99	3.605	27.9
5630.68	2500.99	3.605	27.9
5643.77	2500.99	3.605	27.9
5656.87	2500.99	3.605	27.9
5669.96	2500.99	3.605	27.9
5683.06	2500.99	3.605	27.9
5696.15	2500.99	3.605	27.9
5709.25	2500.99	3.605	27.9
5722.34	2500.99	3.605	27.9
5735.43	2413.94	3.605	27.9
5748.53	2413.94	3.605	27.9
5761.62	2413.94	3.605	27.9
5774.72	2413.94	3.605	27.9
5787.81	2413.94	3.605	27.9
5800.91	2413.94	3.605	27.9
5814	2357.47	3.605	27.9
5827.1	2357.47	3.605	27.9
5840.19	2357.47	3.605	27.9
5853.29	2357.47	3.605	27.9
5866.38	2357.47	3.605	27.9
5879.48	2357.47	3.605	27.9
5892.57	2357.47	3.605	27.9
5905.66	2357.47	3.605	27.9
5918.76	2357.47	3.605	27.9
5931.85	2357.47	3.605	27.9
5944.95	2357.47	3.605	27.9
5958.04	2357.47	3.605	27.9
5971.14	2357.47	3.605	27.9
5984.23	2357.47	3.605	27.9
5997.33	2357.47	3.605	27.9
6010.42	2222.06	3.605	27.9
6023.52	2222.06	3.605	27.9
6036.61	2222.06	3.605	27.9
6049.71	2222.06	3.605	27.9
6062.8	2222.06	3.605	27.9
6075.89	2222.06	3.605	27.9
6088.99	2222.06	3.605	27.9
6102.08	2222.06	3.605	27.9
6115.18	2222.06	3.605	27.9
6128.27	2222.06	3.605	27.9
6141.37	2222.06	3.605	27.9
6154.46	2367.77	3.605	27.9
6167.56	2367.77	3.605	27.9
6180.65	2367.77	3.605	27.9
6193.75	2367.77	3.605	27.9
6206.84	2238.29	3.605	27.9
6219.93	2238.29	3.605	27.9
6233.03	2238.29	3.605	27.9
6246.12	2238.29	3.605	27.9
6259.22	2238.29	3.605	27.9
6272.31	2238.29	3.605	27.9
6285.41	2238.29	3.605	27.9
6298.5	2238.29	3.605	27.9
6311.6	2238.29	3.605	27.9
6324.69	2550.91	3.605	27.9
6337.79	2550.91	3.605	27.9
6350.88	2550.91	3.605	27.9
6363.98	2550.91	3.605	27.9
6377.07	2550.91	3.605	27.9
6390.16	2550.91	3.605	27.9
6403.26	2550.91	3.605	27.9
6416.35	2550.91	3.605	27.9
6429.45	2182.75	3.605	27.9
6442.54	2182.75	3.605	27.9
6455.64	2182.75	3.605	27.9
6468.73	2182.75	3.605	27.9
6481.83	2182.75	3.605	27.9
6494.92	2182.75	3.605	27.9
6508.02	2182.75	3.605	27.9
6521.11	2182.75	3.605	27.9
6534.21	2182.75	3.605	27.9
6547.3	2182.75	3.605	27.9
6560.39	2182.75	3.605	27.9
6573.49	2182.75	3.605	27.9
6586.58	2182.75	3.605	27.9
6599.68	2182.75	3.605	27.9
6612.77	2182.75	3.605	27.9
6625.87	2182.75	3.605	27.9
6638.96	2182.75	3.605	27.9
6652.06	2182.75	3.605	27.9
6665.15	2182.75	3.605	27.9
6678.25	2182.75	3.605	27.9
6691.34	2182.75	3.605	27.9
6704.44	2182.75	3.605	27.9
6717.53	2182.75	3.605	27.9
6730.62	2182.75	3.605	27.9
6743.72	2182.75	3.605	27.9
6756.81	2182.75	3.605	27.9
6769.91	2182.75	3.605	27.9
6783	2182.75	3.605	27.9
6796.1	2182.75	3.605	27.9
6809.19	2162.78	3.605	27.9
6822.29	2162.78	3.605	27.9
6835.38	2162.78	3.605	27.9
6848.48	2162.78	3.605	27.9
6861.57	2162.78	3.605	27.9
6874.66	2162.78	3.605	27.9
6887.76	2162.78	3.605	27.9
6900.85	2162.78	3.605	27.9
6913.95	2162.78	3.605	27.9
6927.04	2162.78	3.605	27.9
6940.14	2162.78	3.605	27.9
6953.23	2162.78	3.605	27.9
6966.33	2162.78	3.605	27.9
6979.42	2162.78	3.605	27.9
6992.52	2162.78	3.605	27.9
7005.61	2162.78	3.605	27.9
7018.71	2425.8	3.605	27.9
7031.8	2425.8	3.605	27.9
7044.89	2425.8	3.605	27.9
7057.99	2425.8	3.605	27.9
7071.08	2425.8	3.605	27.9
7084.18	2425.8	3.605	27.9
7097.27	2425.8	3.605	27.9
7110.37	2425.8	3.605	27.9
7123.46	2425.8	3.605	27.9
7136.56	2425.8	3.605	27.9
7149.65	2425.8	3.605	27.9
7162.75	2425.8	3.605	27.9
7175.84	2425.8	3.605	27.9
7188.94	2425.8	3.605	27.9
7202.03	2425.8	3.605	27.9
7215.12	2425.8	3.605	27.9
7228.22	2425.8	3.605	27.9
7241.31	2425.8	3.605	27.9
7254.41	2420.5	3.605	27.9
7267.5	2420.5	3.605	27.9
7280.6	2420.5	3.605	27.9
7293.69	2420.5	3.605	27.9
7306.79	2420.5	3.605	27.9
7319.88	2181.19	3.605	27.9
7332.98	2181.19	3.605	27.9
7346.07	2181.19	3.605	27.9
7359.17	2181.19	3.605	27.9
7372.26	2181.19	3.605	27.9
7385.35	2181.19	3.605	27.9
7398.45	2181.19	3.605	27.9
7411.54	2181.19	3.605	27.9
7424.64	2181.19	3.605	27.9
7437.73	2181.19	3.605	27.9
7450.83	2181.19	3.605	27.9
7463.92	2181.19	3.605	27.9
7477.02	2181.19	3.605	27.9
7490.11	2181.19	3.605	27.9
7503.21	2181.19	3.605	27.9
7516.3	2181.19	3.605	27.9
7529.39	2025.82	3.605	27.9
7542.49	2025.82	3.605	27.9
7555.58	2025.82	3.605	27.9
7568.68	2025.82	3.605	27.9
7581.77	2025.82	3.605	27.9
7594.87	2025.82	3.605	27.9
7607.96	2025.82	3.605	27.9
7621.06	2025.82	3.605	27.9
7634.15	2025.82	3.605	27.9
7647.25	2025.82	3.605	27.9
7660.34	2025.82	3.605	27.9
7673.44	2025.82	3.605	27.9
7686.53	2025.82	3.605	27.9
7699.62	2025.82	3.605	27.9
7712.72	2025.82	3.605	27.9
7725.81	2025.82	3.605	27.9
7738.91	2201.16	3.605	27.9
7752	2201.16	3.605	27.9
7765.1	2201.16	3.605	27.9
7778.19	2201.16	3.605	27.9
7791.29	2201.16	3.605	27.9
7804.38	2201.16	3.605	27.9
7817.48	2201.16	3.605	27.9
7830.57	2201.16	3.605	27.9
7843.67	2201.16	3.605	27.9
7856.76	2201.16	3.605	27.9
7869.85	2201.16	3.605	27.9
7882.95	2201.16	3.605	27.9
7896.04	2201.16	3.605	27.9
7909.14	2201.16	3.605	27.9
7922.23	2201.16	3.605	27.9
7935.33	2201.16	3.605	27.9
7948.42	2201.16	3.605	27.9
7961.52	2201.16	3.605	27.9
7974.61	2201.16	3.605	27.9
7987.71	2201.16	3.605	27.9
8000.8	2201.16	3.605	27.9
8013.9	2201.16	3.605	27.9
8026.99	2018.64	3.605	27.9
8040.08	2018.64	3.605	27.9
8053.18	2018.64	3.605	27.9
8066.27	2018.64	3.605	27.9
8079.37	2018.64	3.605	27.9
8092.46	2018.64	3.605	27.9
8105.56	2018.64	3.605	27.9
8118.65	2018.64	3.605	27.9
8131.75	2018.64	3.605	27.9
8144.84	2018.64	3.605	27.9
8157.94	2018.64	3.605	27.9
8171.03	2018.64	3.605	27.9
8184.12	2018.64	3.605	27.9
8197.22	2018.64	3.605	27.9
8210.31	2018.64	3.605	27.9
8223.41	2018.64	3.605	27.9
8236.5	2018.64	3.605	27.9
8249.6	2018.64	3.605	27.9
8262.69	2018.64	3.605	27.9
8275.79	2018.64	3.605	27.9
8288.88	2018.64	3.605	27.9
8301.98	2018.64	3.605	27.9
8315.07	2018.64	3.605	27.9
8328.17	2018.64	3.605	27.9
8341.26	2018.64	3.605	27.9
8354.35	2069.81	3.605	27.9
8367.45	2069.81	3.605	27.9
8380.54	2069.81	3.605	27.9
8393.64	2069.81	3.605	27.9
8406.73	2069.81	3.605	27.9
8419.83	2069.81	3.605	27.9
8432.92	2069.81	3.605	27.9
8446.02	2069.81	3.605	27.9
8459.11	2069.81	3.605	27.9
8472.21	2069.81	3.605	27.9
8485.3	2069.81	3.605	27.9
8498.4	2069.81	3.605	27.9
8511.49	2069.81	3.605	27.9
8524.58	2069.81	3.605	27.9
8537.68	2069.81	3.605	27.9
8550.77	2069.81	3.605	27.9
8563.87	2069.81	3.605	27.9
8576.96	2069.81	3.605	27.9
8590.06	2069.81	3.605	27.9
8603.15	2069.81	3.605	27.9
8616.25	2069.81	3.605	27.9
8629.34	2069.81	3.605	27.9
8642.44	2069.81	3.605	27.9
8655.53	2069.81	3.605	27.9
8668.63	2069.81	3.605	27.9
8681.72	2069.81	3.605	27.9
8694.81	2069.81	3.605	27.9
8707.91	2069.81	3.605	27.9
8721	2027.06	3.605	27.9
8734.1	2027.06	3.605	27.9
8747.19	2027.06	3.605	27.9
8760.29	2027.06	3.605	27.9
8773.38	2027.06	3.605	27.9
8786.48	2027.06	3.605	27.9
8799.57	2027.06	3.605	27.9
8812.67	2027.06	3.605	27.9
8825.76	2027.06	3.605	27.9
8838.85	2027.06	3.605	27.9
8851.95	2027.06	3.605	27.9
8865.04	2027.06	3.605	27.9
8878.14	2027.06	3.605	27.9
8891.23	2027.06	3.605	27.9
8904.33	2027.06	3.605	27.9
8917.42	2027.06	3.605	27.9
8930.52	2027.06	3.605	27.9
8943.61	2027.06	3.605	27.9
8956.71	2027.06	3.605	27.9
8969.8	2027.06	3.605	27.9
8982.9	2027.06	3.605	27.9
8995.99	2027.06	3.605	27.9
9009.08	2393.98	3.605	27.9
9022.18	2393.98	3.605	27.9
9035.27	2393.98	3.605	27.9
9048.37	2393.98	3.605	27.9
9061.46	2393.98	3.605	27.9
9074.56	2393.98	3.605	27.9
9087.65	2393.98	3.605	27.9
9100.75	2393.98	3.605	27.9
9113.84	2393.98	3.605	27.9
9126.94	2393.98	3.605	27.9
9140.03	2393.98	3.605	27.9
9153.13	2393.98	3.605	27.9
9166.22	2393.98	3.605	27.9
9179.31	2393.98	3.605	27.9
9192.41	2393.98	3.605	27.9
9205.5	2393.98	3.605	27.9
9218.6	2393.98	3.605	27.9
9231.69	2393.98	3.605	27.9
9244.79	2393.98	3.605	27.9
9257.88	2393.98	3.605	27.9
9270.98	2393.98	3.605	27.9
9284.07	2393.98	3.605	27.9
9297.17	2393.98	3.605	27.9
9310.26	2393.98	3.605	27.9
9323.36	2393.98	3.605	27.9
9336.45	2393.98	3.605	27.9
9349.54	2393.98	3.605	27.9
9362.64	2393.98	3.605	27.9
9375.73	2393.98	3.605	27.9
9388.83	2393.98	3.605	27.9
9401.92	2393.98	3.605	27.9
9415.02	2393.98	3.605	27.9
9428.11	2393.98	3.605	27.9
9441.21	1997.11	3.605	27.9
9454.3	1997.11	3.605	27.9
9467.4	1997.11	3.605	27.9
9480.49	1997.11	3.605	27.9
9493.58	1997.11	3.605	27.9
9506.68	1997.11	3.605	27.9
9519.77	1997.11	3.605	27.9
9532.87	1997.11	3.605	27.9
9545.96	1997.11	3.605	27.9
9559.06	1997.11	3.605	27.9
9572.15	1997.11	3.605	27.9
9585.25	1997.11	3.605	27.9
9598.34	1997.11	3.605	27.9
9611.44	1997.11	3.605	27.9
9624.53	1997.11	3.605	27.9
9637.63	1997.11	3.605	27.9
9650.72	1997.11	3.605	27.9
9663.81	1997.11	3.605	27.9
9676.91	1997.11	3.605	27.9
9690	1997.11	3.605	27.9
9703.1	2227.68	3.605	27.9
9716.19	2227.68	3.605	27.9
9729.29	2227.68	3.605	27.9
9742.38	2227.68	3.605	27.9
9755.48	2227.68	3.605	27.9
9768.57	2227.68	3.605	27.9
9781.67	2227.68	3.605	27.9
9794.76	2227.68	3.605	27.9
9807.86	2227.68	3.605	27.9
9820.95	2227.68	3.605	27.9
9834.04	2227.68	3.605	27.9
9847.14	2227.68	3.605	27.9
9860.23	2227.68	3.605	27.9
9873.33	2227.68	3.605	27.9
9886.42	2227.68	3.605	27.9
9899.52	2227.68	3.605	27.9
9912.61	2227.68	3.605	27.9
9925.71	2227.68	3.605	27.9
9938.8	2227.68	3.605	27.9
9951.9	2227.68	3.605	27.9
9964.99	2227.68	3.605	27.9
9978.09	2227.68	3.605	27.9
9991.18	2227.68	3.605	27.9
10004.3	2227.68	3.605	27.9
10017.4	2227.68	3.605	27.9
10030.5	2227.68	3.605	27.9
10043.6	2227.68	3.605	27.9
10056.7	2183.38	3.605	27.9
10069.7	2183.38	3.605	27.9
10082.8	2183.38	3.605	27.9
10095.9	2183.38	3.605	27.9
10109	2183.38	3.605	27.9
10122.1	2183.38	3.605	27.9
10135.2	2183.38	3.605	27.9
10148.3	2183.38	3.605	27.9
10161.4	2183.38	3.605	27.9
10174.5	2183.38	3.605	27.9
10187.6	2183.38	3.605	27.9
10200.7	2183.38	3.605	27.9
10213.8	2183.38	3.605	27.9
10226.9	2183.38	3.605	27.9
10240	2183.38	3.605	27.9
10253.1	2183.38	3.605	27.9
10266.2	2183.38	3.605	27.9
10279.3	2183.38	3.605	27.9
10292.4	2183.38	3.605	27.9
10305.5	2183.38	3.605	27.9
10318.5	2183.38	3.605	27.9
10331.6	2183.38	3.605	27.9
10344.7	2239.22	3.605	27.9
10357.8	2239.22	3.605	27.9
10370.9	2239.22	3.605	27.9
10384	2239.22	3.605	27.9
10397.1	2239.22	3.605	27.9
10410.2	2239.22	3.605	27.9
10423.3	2239.22	3.605	27.9
10436.4	2239.22	3.605	27.9
10449.5	2239.22	3.605	27.9
10462.6	2239.22	3.605	27.9
10475.7	2239.22	3.605	27.9
10488.8	2239.22	3.605	27.9
10501.9	2239.22	3.605	27.9
10515	2239.22	3.605	27.9
10528.1	2239.22	3.605	27.9
10541.2	2239.22	3.605	27.9
10554.2	2239.22	3.605	27.9
10567.3	2239.22	3.605	27.9
10580.4	2239.22	3.605	27.9
10593.5	2239.22	3.605	27.9
10606.6	2239.22	3.605	27.9
10619.7	2239.22	3.605	27.9
10632.8	2239.22	3.605	27.9
10645.9	2611.44	3.605	27.9
10659	2611.44	3.605	27.9
10672.1	2611.44	3.605	27.9
10685.2	2611.44	3.605	27.9
10698.3	2611.44	3.605	27.9
10711.4	2611.44	3.605	27.9
10724.5	2611.44	3.605	27.9
10737.6	2611.44	3.605	27.9
10750.7	2611.44	3.605	27.9
10763.8	2611.44	3.605	27.9
10776.9	2611.44	3.605	27.9
10790	2611.44	3.605	27.9
10803	2611.44	3.605	27.9
10816.1	2611.44	3.605	27.9
10829.2	2611.44	3.605	27.9
10842.3	2611.44	3.605	27.9
10855.4	2611.44	3.605	27.9
10868.5	2611.44	3.605	27.9
10881.6	2611.44	3.605	27.9
10894.7	2611.44	3.605	27.9
10907.8	2611.44	3.605	27.9
10920.9	2675.09	3.605	27.9
10934	2675.09	3.605	27.9
10947.1	2675.09	3.605	27.9
10960.2	2675.09	3.605	27.9
10973.3	2675.09	3.605	27.9
10986.4	2675.09	3.605	27.9
10999.5	2675.09	3.605	27.9
11012.6	2675.09	3.605	27.9
11025.7	2675.09	3.605	27.9
11038.7	2675.09	3.605	27.9
11051.8	2675.09	3.605	27.9
11064.9	2675.09	3.605	27.9
11078	2675.09	3.605	27.9
11091.1	2675.09	3.605	27.9
11104.2	2675.09	3.605	27.9
11117.3	1960.92	3.605	27.9
11130.4	1960.92	3.605	27.9
11143.5	1960.92	3.605	27.9
11156.6	1960.92	3.605	27.9
11169.7	1960.92	3.605	27.9
11182.8	1960.92	3.605	27.9
11195.9	1960.92	3.605	27.9
11209	1960.92	3.605	27.9
11222.1	1960.92	3.605	27.9
11235.2	1960.92	3.605	27.9
11248.3	1960.92	3.605	27.9
11261.4	1960.92	3.605	27.9
11274.5	1960.92	3.605	27.9
11287.5	1960.92	3.605	27.9
11300.6	1960.92	3.605	27.9
11313.7	1960.92	3.605	27.9
11326.8	1960.92	3.605	27.9
11339.9	1960.92	3.605	27.9
11353	1960.92	3.605	27.9
11366.1	1960.92	3.605	27.9
11379.2	1960.92	3.605	27.9
11392.3	1960.92	3.605	27.9
11405.4	1960.92	3.605	27.9
11418.5	1960.92	3.605	27.9
11431.6	1960.92	3.605	27.9
11444.7	1960.92	3.605	27.9
11457.8	1960.92	3.605	27.9
11470.9	1960.92	3.605	27.9
11484	1960.92	3.605	27.9
11497.1	1960.92	3.605	27.9
11510.2	1960.92	3.605	27.9
11523.2	1960.92	3.605	27.9
11536.3	1960.92	3.605	27.9
11549.4	1960.92	3.605	27.9
11562.5	1949.06	3.605	27.9
11575.6	1949.06	3.605	27.9
11588.7	1949.06	3.605	27.9
11601.8	1949.06	3.605	27.9
11614.9	1949.06	3.605	27.9
11628	1949.06	3.605	27.9
11641.1	1949.06	3.605	27.9
11654.2	1949.06	3.605	27.9
11667.3	1949.06	3.605	27.9
11680.4	1949.06	3.605	27.9
11693.5	1949.06	3.605	27.9
11706.6	1949.06	3.605	27.9
11719.7	1949.06	3.605	27.9
11732.8	1949.06	3.605	27.9
11745.9	1949.06	3.605	27.9
11759	2402.09	3.605	27.9
11772	2402.09	3.605	27.9
11785.1	2402.09	3.605	27.9
11798.2	2402.09	3.605	27.9
11811.3	2402.09	3.605	27.9
11824.4	2402.09	3.605	27.9
11837.5	2402.09	3.605	27.9
11850.6	2402.09	3.605	27.9
11863.7	2402.09	3.605	27.9
11876.8	2402.09	3.605	27.9
11889.9	2402.09	3.605	27.9
11903	2276.04	3.605	27.9
11916.1	2276.04	3.605	27.9
11929.2	2276.04	3.605	27.9
11942.3	2276.04	3.605	27.9
11955.4	2276.04	3.605	27.9
11968.5	2276.04	3.605	27.9
11981.6	2276.04	3.605	27.9
11994.7	2276.04	3.605	27.9
12007.7	2276.04	3.605	27.9
12020.8	2276.04	3.605	27.9
12033.9	2276.04	3.605	27.9
12047	2276.04	3.605	27.9
12060.1	2334.7	3.605	27.9
12073.2	2334.7	3.605	27.9
12086.3	2334.7	3.605	27.9
12099.4	2334.7	3.605	27.9
12112.5	2334.7	3.605	27.9
12125.6	2334.7	3.605	27.9
12138.7	2322.84	3.605	27.9
12151.8	2573.06	3.605	27.9
12164.9	2384.3	3.605	27.9
12178	2492.57	3.605	27.9
12191.1	2465.74	3.605	27.9
12204.2	2465.74	3.605	27.9
12217.3	2465.74	3.605	27.9
12230.4	2635.46	3.605	27.9
12243.5	2635.46	3.605	27.9
12256.5	2079.48	3.605	27.9
12269.6	2138.76	3.605	27.9
12282.7	2138.76	3.605	27.9
12295.8	2164.03	3.605	27.9
12308.9	2164.03	3.605	27.9
12322	2284.15	3.605	27.9
12335.1	2284.15	3.605	27.9
12348.2	2284.15	3.605	27.9
12361.3	2237.66	3.605	27.9
12374.4	2675.09	3.605	27.9
12387.5	2440.15	3.605	27.9
12400.6	2440.15	3.605	27.9
12413.7	2440.15	3.605	27.9
12426.8	2156.23	3.605	27.9
12439.9	2156.23	3.605	27.9
12453	2313.17	3.605	27.9
12466.1	2313.17	3.605	27.9
12479.2	2313.17	3.605	27.9
12492.2	2271.05	3.605	27.9
12505.3	2271.05	3.605	27.9
12518.4	1946.88	3.605	27.9
12531.5	1946.88	3.605	27.9
12544.6	2107.56	3.605	27.9
12557.7	2107.56	3.605	27.9
12570.8	2107.56	3.605	27.9
12583.9	2107.56	3.605	27.9
12597	1998.36	3.605	27.9
12610.1	1998.36	3.605	27.9
12623.2	1998.36	3.605	27.9
12636.3	1998.36	3.605	27.9
12649.4	1998.36	3.605	27.9
12662.5	2101.94	3.605	27.9
12675.6	2101.94	3.605	27.9
12688.7	2744.04	3.605	27.9
12701.8	2744.04	3.605	27.9
12714.9	2744.04	3.605	27.9
12728	2744.04	3.605	27.9
12741	2744.04	3.605	27.9
12754.1	2157.17	3.605	27.9
12767.2	2157.17	3.605	27.9
12780.3	2296.32	3.605	27.9
12793.4	2296.32	3.605	27.9
12806.5	2112.86	3.605	27.9
12819.6	2112.86	3.605	27.9
12832.7	2134.39	3.605	27.9
12845.8	2388.67	3.605	27.9
12858.9	2388.67	3.605	27.9
12872	1700.09	3.605	27.9
12885.1	1700.09	3.605	27.9
12898.2	1700.09	3.605	27.9
12911.3	1700.09	3.605	27.9
12924.4	1742.83	3.605	27.9
12937.5	1742.83	3.605	27.9
12950.6	1742.83	3.605	27.9
12963.7	1742.83	3.605	27.9
12976.7	1742.83	3.605	27.9
12989.8	1742.83	3.605	27.9
13002.9	1742.83	3.605	27.9
13016	1742.83	3.605	27.9
13029.1	1742.83	3.605	27.9
13042.2	1742.83	3.605	27.9
13055.3	1742.83	3.605	27.9
13068.4	1742.83	3.605	27.9
13081.5	2288.21	3.605	27.9
13094.6	2288.21	3.605	27.9
13107.7	2288.21	3.605	27.9
13120.8	2288.21	3.605	27.9
13133.9	2288.21	3.605	27.9
13147	2288.21	3.605	27.9
13160.1	2421.43	3.605	27.9
13173.2	2421.43	3.605	27.9
13186.3	2421.43	3.605	27.9
13199.4	2421.43	3.605	27.9
13212.5	2421.43	3.605	27.9
13225.5	2421.43	3.605	27.9
13238.6	2421.43	3.605	27.9
13251.7	2421.43	3.605	27.9
13264.8	2421.43	3.605	27.9
13277.9	2246.4	3.605	27.9
13291	2246.4	3.605	27.9
13304.1	2246.4	3.605	27.9
13317.2	2246.4	3.605	27.9
13330.3	2246.4	3.605	27.9
13343.4	2246.4	3.605	27.9
13356.5	2246.4	3.605	27.9
13369.6	2246.4	3.605	27.9
13382.7	2246.4	3.605	27.9
13395.8	2214.89	3.605	27.9
13408.9	2214.89	3.605	27.9
13422	2214.89	3.605	27.9
13435.1	2214.89	3.605	27.9
13448.2	2214.89	3.605	27.9
13461.2	2214.89	3.605	27.9
13474.3	2214.89	3.605	27.9
13487.4	2214.89	3.605	27.9
13500.5	2214.89	3.605	27.9
13513.6	2214.89	3.605	27.9
13526.7	2214.89	3.605	27.9
13539.8	2232.98	3.605	27.9
13552.9	2232.98	3.605	27.9
13566	2232.98	3.605	27.9
13579.1	2232.98	3.605	27.9
13592.2	2232.98	3.605	27.9
13605.3	2232.98	3.605	27.9
13618.4	2232.98	3.605	27.9
13631.5	2232.98	3.605	27.9
13644.6	2232.98	3.605	27.9
13657.7	2232.98	3.605	27.9
13670.8	2140.63	3.605	27.9
13683.9	2140.63	3.605	27.9
13697	2140.63	3.605	27.9
13710	2140.63	3.605	27.9
13723.1	2140.63	3.605	27.9
13736.2	2140.63	3.605	27.9
13749.3	2140.63	3.605	27.9
13762.4	2140.63	3.605	27.9
13775.5	2140.63	3.605	27.9
13788.6	2140.63	3.605	27.9
13801.7	2140.63	3.605	27.9
13814.8	2140.63	3.605	27.9
13827.9	2140.63	3.605	27.9
13841	2140.63	3.605	27.9
13854.1	2140.63	3.605	27.9
13867.2	2140.63	3.605	27.9
13880.3	2140.63	3.605	27.9
13893.4	2140.63	3.605	27.9
13906.5	2140.63	3.605	27.9
13919.6	2140.63	3.605	27.9
13932.7	2140.63	3.605	27.9
13945.7	2140.63	3.605	27.9
13958.8	2140.63	3.605	27.9
13971.9	2140.63	3.605	27.9
13985	2140.63	3.605	27.9
13998.1	2279.78	3.605	27.9
14011.2	2279.78	3.605	27.9
14024.3	2279.78	3.605	27.9
14037.4	2279.78	3.605	27.9
14050.5	2279.78	3.605	27.9
14063.6	2279.78	3.605	27.9
14076.7	2279.78	3.605	27.9
14089.8	2279.78	3.605	27.9
14102.9	2228.3	3.605	27.9
14116	2228.3	3.605	27.9
14129.1	2228.3	3.605	27.9
14142.2	2228.3	3.605	27.9
14155.3	2228.3	3.605	27.9
14168.4	2918.14	3.605	27.9
14181.5	2918.14	3.605	27.9
14194.5	2918.14	3.605	27.9
14207.6	2918.14	3.605	27.9
14220.7	2918.14	3.605	27.9
14233.8	2288.52	3.605	27.9
14246.9	2288.52	3.605	27.9
14260	2288.52	3.605	27.9
14273.1	2288.52	3.605	27.9
14286.2	2288.52	3.605	27.9
14299.3	2288.52	3.605	27.9
14312.4	2352.79	3.605	27.9
14325.5	2352.79	3.605	27.9
14338.6	2352.79	3.605	27.9
14351.7	2352.79	3.605	27.9
14364.8	2352.79	3.605	27.9
14377.9	2352.79	3.605	27.9
14391	2352.79	3.605	27.9
14404.1	2352.79	3.605	27.9
14417.2	2352.79	3.605	27.9
14430.2	2352.79	3.605	27.9
14443.3	2352.79	3.605	27.9
14456.4	2352.79	3.605	27.9
14469.5	2352.79	3.605	27.9
14482.6	2352.79	3.605	27.9
14495.7	2352.79	3.605	27.9
14508.8	2352.79	3.605	27.9
14521.9	2352.79	3.605	27.9
14535	2352.79	3.605	27.9
14548.1	2352.79	3.605	27.9
14561.2	2352.79	3.605	27.9
14574.3	2352.79	3.605	27.9
14587.4	2352.79	3.605	27.9
14600.5	2352.79	3.605	27.9
14613.6	2352.79	3.605	27.9
14626.7	2352.79	3.605	27.9
14639.8	2054.21	3.605	27.9
14652.9	2054.21	3.605	27.9
14666	2054.21	3.605	27.9
14679	2054.21	3.605	27.9
14692.1	2054.21	3.605	27.9
14705.2	2054.21	3.605	27.9
14718.3	2111.3	3.605	27.9
14731.4	2111.3	3.605	27.9
14744.5	2111.3	3.605	27.9
14757.6	2111.3	3.605	27.9
14770.7	2111.3	3.605	27.9
14783.8	2111.3	3.605	27.9
14796.9	2111.3	3.605	27.9
14810	2111.3	3.605	27.9
14823.1	2111.3	3.605	27.9
14836.2	2111.3	3.605	27.9
14849.3	2111.3	3.605	27.9
14862.4	2111.3	3.605	27.9
14875.5	2248.27	3.605	27.9
14888.6	2248.27	3.605	27.9
14901.7	2248.27	3.605	27.9
14914.7	2248.27	3.605	27.9
14927.8	2248.27	3.605	27.9
14940.9	2248.27	3.605	27.9
14954	2248.27	3.605	27.9
14967.1	2248.27	3.605	27.9
14980.2	2248.27	3.605	27.9
14993.3	2248.27	3.605	27.9
15006.4	2248.27	3.605	27.9
15019.5	2248.27	3.605	27.9
15032.6	2248.27	3.605	27.9
15045.7	2027.69	3.605	27.9
15058.8	2027.69	3.605	27.9
15071.9	2027.69	3.605	27.9
15085	2027.69	3.605	27.9
15098.1	2027.69	3.605	27.9
15111.2	2027.69	3.605	27.9
15124.3	2027.69	3.605	27.9
15137.4	2027.69	3.605	27.9
15150.5	2027.69	3.605	27.9
15163.5	2027.69	3.605	27.9
15176.6	2027.69	3.605	27.9
15189.7	2027.69	3.605	27.9
15202.8	2027.69	3.605	27.9
15215.9	2027.69	3.605	27.9
15229	2027.69	3.605	27.9
15242.1	2027.69	3.605	27.9
15255.2	2027.69	3.605	27.9
15268.3	2027.69	3.605	27.9
15281.4	2027.69	3.605	27.9
15294.5	2027.69	3.605	27.9
15307.6	2027.69	3.605	27.9
15320.7	2027.69	3.605	27.9
15333.8	2369.95	3.605	27.9
15346.9	2369.95	3.605	27.9
15360	2369.95	3.605	27.9
15373.1	2369.95	3.605	27.9
15386.2	2369.95	3.605	27.9
15399.2	2369.95	3.605	27.9
15412.3	2369.95	3.605	27.9
15425.4	2369.95	3.605	27.9
15438.5	2369.95	3.605	27.9
15451.6	2369.95	3.605	27.9
15464.7	2369.95	3.605	27.9
15477.8	2369.95	3.605	27.9
15490.9	2369.95	3.605	27.9
15504	2369.95	3.605	27.9
15517.1	2369.95	3.605	27.9
15530.2	2369.95	3.605	27.9
15543.3	1888.54	3.605	27.9
15556.4	1888.54	3.605	27.9
15569.5	1888.54	3.605	27.9
15582.6	1888.54	3.605	27.9
15595.7	1888.54	3.605	27.9
15608.8	1888.54	3.605	27.9
15621.9	1888.54	3.605	27.9
15635	1888.54	3.605	27.9
15648	1888.54	3.605	27.9
15661.1	1888.54	3.605	27.9
15674.2	1888.54	3.605	27.9
15687.3	1888.54	3.605	27.9
15700.4	1888.54	3.605	27.9
15713.5	1888.54	3.605	27.9
15726.6	1888.54	3.605	27.9
15739.7	1888.54	3.605	27.9
15752.8	1888.54	3.605	27.9
15765.9	1888.54	3.605	27.9
15779	1888.54	3.605	27.9
15792.1	1888.54	3.605	27.9
15805.2	1888.54	3.605	27.9
15818.3	1888.54	3.605	27.9
15831.4	1888.54	3.605	27.9
15844.5	1888.54	3.605	27.9
15857.6	1841.74	3.605	27.9
15870.7	1841.74	3.605	27.9
15883.7	1841.74	3.605	27.9
15896.8	1841.74	3.605	27.9
15909.9	1841.74	3.605	27.9
15923	1841.74	3.605	27.9
15936.1	1841.74	3.605	27.9
15949.2	1841.74	3.605	27.9
15962.3	1841.74	3.605	27.9
15975.4	1841.74	3.605	27.9
15988.5	1841.74	3.605	27.9
16001.6	1841.74	3.605	27.9
16014.7	1841.74	3.605	27.9
16027.8	2532.5	3.605	27.9
16040.9	2532.5	3.605	27.9
16054	2532.5	3.605	27.9
16067.1	2532.5	3.605	27.9
16080.2	2532.5	3.605	27.9
16093.3	2532.5	3.605	27.9
16106.4	2532.5	3.605	27.9
16119.5	2532.5	3.605	27.9
16132.5	2532.5	3.605	27.9
16145.6	1829.88	3.605	27.9
16158.7	1829.88	3.605	27.9
16171.8	1829.88	3.605	27.9
16184.9	1829.88	3.605	27.9
16198	1829.88	3.605	27.9
16211.1	2622.98	3.605	27.9
16224.2	2622.98	3.605	27.9
16237.3	2622.98	3.605	27.9
16250.4	2622.98	3.605	27.9
16263.5	2622.98	3.605	27.9
16276.6	2622.98	3.605	27.9
16289.7	2622.98	3.605	27.9
16302.8	2727.19	3.605	27.9
16315.9	2727.19	3.605	27.9
16329	2727.19	3.605	27.9
16342.1	2727.19	3.605	27.9
16355.2	2727.19	3.605	27.9
16368.2	2727.19	3.605	27.9
16381.3	2727.19	3.605	27.9
16394.4	2727.19	3.605	27.9
16407.5	2727.19	3.605	27.9
16420.6	2727.19	3.605	27.9
16433.7	2727.19	3.605	27.9
16446.8	2727.19	3.605	27.9
16459.9	2727.19	3.605	27.9
16473	2727.19	3.605	27.9
16486.1	2727.19	3.605	27.9
16499.2	2727.19	3.605	27.9
16512.3	2727.19	3.605	27.9
16525.4	2727.19	3.605	27.9
16538.5	2727.19	3.605	27.9
16551.6	2727.19	3.605	27.9
16564.7	2727.19	3.605	27.9
16577.8	2727.19	3.605	27.9
16590.9	2727.19	3.605	27.9
16604	2318.47	3.605	27.9
16617	2318.47	3.605	27.9
16630.1	2318.47	3.605	27.9
16643.2	2318.47	3.605	27.9
16656.3	2318.47	3.605	27.9
16669.4	2318.47	3.605	27.9
16682.5	2318.47	3.605	27.9
16695.6	2318.47	3.605	27.9
16708.7	2318.47	3.605	27.9
16721.8	2318.47	3.605	27.9
16734.9	2318.47	3.605	27.9
16748	2318.47	3.605	27.9
16761.1	2318.47	3.605	27.9
16774.2	2318.47	3.605	27.9
16787.3	2318.47	3.605	27.9
16800.4	2318.47	3.605	27.9
16813.5	2318.47	3.605	27.9
16826.6	2318.47	3.605	27.9
16839.7	2483.52	3.605	27.9
16852.8	2483.52	3.605	27.9
16865.8	2483.52	3.605	27.9
16878.9	2483.52	3.605	27.9
16892	2483.52	3.605	27.9
16905.1	2483.52	3.605	27.9
16918.2	2483.52	3.605	27.9
16931.3	2483.52	3.605	27.9
16944.4	2483.52	3.605	27.9
16957.5	2483.52	3.605	27.9
16970.6	2483.52	3.605	27.9
16983.7	2483.52	3.605	27.9
16996.8	2483.52	3.605	27.9
17009.9	2483.52	3.605	27.9
17023	2483.52	3.605	27.9
17036.1	2483.52	3.605	27.9
17049.2	2483.52	3.605	27.9
17062.3	2483.52	3.605	27.9
17075.4	2483.52	3.605	27.9
17088.5	2483.52	3.605	27.9
17101.5	2483.52	3.605	27.9
17114.6	2483.52	3.605	27.9
17127.7	2483.52	3.605	27.9
17140.8	2483.52	3.605	27.9
17153.9	2483.52	3.605	27.9
17167	2483.52	3.605	27.9
17180.1	2483.52	3.605	27.9
17193.2	2483.52	3.605	27.9
17206.3	2331.89	3.605	27.9
17219.4	2331.89	3.605	27.9
17232.5	2331.89	3.605	27.9
17245.6	2331.89	3.605	27.9
17258.7	2331.89	3.605	27.9
17271.8	2331.89	3.605	27.9
17284.9	2331.89	3.605	27.9
17298	2331.89	3.605	27.9
17311.1	2331.89	3.605	27.9
17324.2	2331.89	3.605	27.9
17337.3	2331.89	3.605	27.9
17350.3	2331.89	3.605	27.9
17363.4	2331.89	3.605	27.9
17376.5	2331.89	3.605	27.9
17389.6	2331.89	3.605	27.9
17402.7	2331.89	3.605	27.9
17415.8	2331.89	3.605	27.9
17428.9	2331.89	3.605	27.9
17442	2331.89	3.605	27.9
17455.1	2331.89	3.605	27.9
17468.2	2331.89	3.605	27.9
17481.3	2331.89	3.605	27.9
17494.4	2331.89	3.605	27.9
17507.5	2331.89	3.605	27.9
17520.6	2331.89	3.605	27.9
17533.7	2252.02	3.605	27.9
17546.8	2252.02	3.605	27.9
17559.9	2252.02	3.605	27.9
17573	2252.02	3.605	27.9
17586	2252.02	3.605	27.9
17599.1	2252.02	3.605	27.9
17612.2	2252.02	3.605	27.9
17625.3	2252.02	3.605	27.9
17638.4	2252.02	3.605	27.9
17651.5	2252.02	3.605	27.9
17664.6	2252.02	3.605	27.9
17677.7	2252.02	3.605	27.9
17690.8	2252.02	3.605	27.9
17703.9	2252.02	3.605	27.9
17717	2252.02	3.605	27.9
17730.1	2252.02	3.605	27.9
17743.2	2252.02	3.605	27.9
17756.3	2252.02	3.605	27.9
17769.4	2252.02	3.605	27.9
17782.5	2252.02	3.605	27.9
17795.6	2252.02	3.605	27.9
17808.7	2252.02	3.605	27.9
17821.8	2252.02	3.605	27.9
17834.8	2142.19	3.605	27.9
17847.9	2142.19	3.605	27.9
17861	2142.19	3.605	27.9
17874.1	2142.19	3.605	27.9
17887.2	2142.19	3.605	27.9
17900.3	2142.19	3.605	27.9
17913.4	2142.19	3.605	27.9
17926.5	2142.19	3.605	27.9
17939.6	2142.19	3.605	27.9
17952.7	2142.19	3.605	27.9
17965.8	2142.19	3.605	27.9
17978.9	2142.19	3.605	27.9
17992	2142.19	3.605	27.9
18005.1	2142.19	3.605	27.9
18018.2	2142.19	3.605	27.9
18031.3	2142.19	3.605	27.9
18044.4	2142.19	3.605	27.9
18057.5	2142.19	3.605	27.9
18070.5	2142.19	3.605	27.9
18083.6	2142.19	3.605	27.9
18096.7	2533.13	3.605	27.9
18109.8	2533.13	3.605	27.9
18122.9	2533.13	3.605	27.9
18136	2533.13	3.605	27.9
18149.1	2533.13	3.605	27.9
18162.2	2533.13	3.605	27.9
18175.3	2533.13	3.605	27.9
18188.4	2533.13	3.605	27.9
18201.5	2533.13	3.605	27.9
18214.6	2533.13	3.605	27.9
18227.7	2533.13	3.605	27.9
18240.8	2533.13	3.605	27.9
18253.9	2533.13	3.605	27.9
18267	2533.13	3.605	27.9
18280.1	2533.13	3.605	27.9
18293.2	2533.13	3.605	27.9
18306.3	2533.13	3.605	27.9
18319.3	2533.13	3.605	27.9
18332.4	2533.13	3.605	27.9
18345.5	2193.36	3.605	27.9
18358.6	2193.36	3.605	27.9
18371.7	2193.36	3.605	27.9
18384.8	2193.36	3.605	27.9
18397.9	2193.36	3.605	27.9
18411	2193.36	3.605	27.9
18424.1	2193.36	3.605	27.9
18437.2	2193.36	3.605	27.9
18450.3	2193.36	3.605	27.9
18463.4	2193.36	3.605	27.9
18476.5	2193.36	3.605	27.9
18489.6	2193.36	3.605	27.9
18502.7	2193.36	3.605	27.9
18515.8	2193.36	3.605	27.9
18528.9	2193.36	3.605	27.9
18542	2193.36	3.605	27.9
18555	2193.36	3.605	27.9
18568.1	2193.36	3.605	27.9
18581.2	2193.36	3.605	27.9
18594.3	2193.36	3.605	27.9
18607.4	2193.36	3.605	27.9
18620.5	2193.36	3.605	27.9
18633.6	2201.47	3.605	27.9
18646.7	2201.47	3.605	27.9
18659.8	2201.47	3.605	27.9
18672.9	2201.47	3.605	27.9
18686	2201.47	3.605	27.9
18699.1	2201.47	3.605	27.9
18712.2	2201.47	3.605	27.9
18725.3	2201.47	3.605	27.9
18738.4	2201.47	3.605	27.9
18751.5	2201.47	3.605	27.9
18764.6	2201.47	3.605	27.9
18777.7	2201.47	3.605	27.9
18790.8	2201.47	3.605	27.9
18803.8	2201.47	3.605	27.9
18816.9	2201.47	3.605	27.9
18830	2201.47	3.605	27.9
18843.1	2188.99	3.605	27.9
18856.2	2188.99	3.605	27.9
18869.3	2188.99	3.605	27.9
18882.4	2188.99	3.605	27.9
18895.5	2188.99	3.605	27.9
18908.6	2188.99	3.605	27.9
18921.7	2188.99	3.605	27.9
18934.8	2538.74	3.605	27.9
18947.9	2538.74	3.605	27.9
18961	2538.74	3.605	27.9
18974.1	2538.74	3.605	27.9
18987.2	2538.74	3.605	27.9
19000.3	2538.74	3.605	27.9
19013.4	2538.74	3.605	27.9
19026.5	2538.74	3.605	27.9
19039.5	2538.74	3.605	27.9
19052.6	2538.74	3.605	27.9
19065.7	2538.74	3.605	27.9
19078.8	2538.74	3.605	27.9
19091.9	2538.74	3.605	27.9
19105	2538.74	3.605	27.9
19118.1	2538.74	3.605	27.9
19131.2	2538.74	3.605	27.9
19144.3	2538.74	3.605	27.9
19157.4	2538.74	3.605	27.9
19170.5	2538.74	3.605	27.9
19183.6	2538.74	3.605	27.9
19196.7	2538.74	3.605	27.9
19209.8	2538.74	3.605	27.9
19222.9	2369.02	3.605	27.9
19236	2369.02	3.605	27.9
19249.1	2369.02	3.605	27.9
19262.2	2369.02	3.605	27.9
19275.3	2369.02	3.605	27.9
19288.3	2369.02	3.605	27.9
19301.4	2369.02	3.605	27.9
19314.5	2369.02	3.605	27.9
19327.6	2369.02	3.605	27.9
19340.7	2369.02	3.605	27.9
19353.8	2369.02	3.605	27.9
19366.9	2369.02	3.605	27.9
19380	2369.02	3.605	27.9
19393.1	2369.02	3.605	27.9
19406.2	2369.02	3.605	27.9
19419.3	2369.02	3.605	27.9
19432.4	2369.02	3.605	27.9
19445.5	2369.02	3.605	27.9
19458.6	2369.02	3.605	27.9
19471.7	2369.02	3.605	27.9
19484.8	2369.02	3.605	27.9
19497.9	2369.02	3.605	27.9
19511	2369.02	3.605	27.9
19524	2369.02	3.605	27.9
19537.1	2369.02	3.605	27.9
19550.2	2369.02	3.605	27.9
19563.3	2055.46	3.605	27.9
19576.4	2055.46	3.605	27.9
19589.5	2055.46	3.605	27.9
19602.6	2055.46	3.605	27.9
19615.7	2055.46	3.605	27.9
19628.8	2055.46	3.605	27.9
19641.9	2055.46	3.605	27.9
19655	2055.46	3.605	27.9
19668.1	2055.46	3.605	27.9
19681.2	2055.46	3.605	27.9
19694.3	2055.46	3.605	27.9
19707.4	2055.46	3.605	27.9
19720.5	2055.46	3.605	27.9
19733.6	2055.46	3.605	27.9
19746.7	2055.46	3.605	27.9
19759.8	2055.46	3.605	27.9
19772.8	2055.46	3.605	27.9
19785.9	2055.46	3.605	27.9
19799	2055.46	3.605	27.9
19812.1	2055.46	3.605	27.9
19825.2	2055.46	3.605	27.9
19838.3	2055.46	3.605	27.9
19851.4	2055.46	3.605	27.9
19864.5	2055.46	3.605	27.9
19877.6	2505.05	3.605	27.9
19890.7	2505.05	3.605	27.9
19903.8	2505.05	3.605	27.9
19916.9	2505.05	3.605	27.9
19930	2505.05	3.605	27.9
19943.1	2505.05	3.605	27.9
19956.2	2505.05	3.605	27.9
19969.3	2505.05	3.605	27.9
19982.4	2505.05	3.605	27.9
19995.5	2505.05	3.605	27.9
20008.5	2505.05	3.605	27.9
20021.6	2505.05	3.605	27.9
20034.7	2505.05	3.605	27.9
20047.8	2505.05	3.605	27.9
20060.9	2505.05	3.605	27.9
20074	2083.85	3.605	27.9
20087.1	2083.85	3.605	27.9
20100.2	2083.85	3.605	27.9
20113.3	2083.85	3.605	27.9
20126.4	2083.85	3.605	27.9
20139.5	2083.85	3.605	27.9
20152.6	2083.85	3.605	27.9
20165.7	2083.85	3.605	27.9
20178.8	2083.85	3.605	27.9
20191.9	2083.85	3.605	27.9
20205	2083.85	3.605	27.9
20218.1	2083.85	3.605	27.9
20231.2	2083.85	3.605	27.9
20244.3	2083.85	3.605	27.9
20257.3	2083.85	3.605	27.9
20270.4	2083.85	3.605	27.9
20283.5	2106	3.605	27.9
20296.6	2106	3.605	27.9
20309.7	2106	3.605	27.9
20322.8	2106	3.605	27.9
20335.9	2106	3.605	27.9
20349	2106	3.605	27.9
20362.1	2106	3.605	27.9
20375.2	2106	3.605	27.9
20388.3	2106	3.605	27.9
20401.4	2106	3.605	27.9
20414.5	2106	3.605	27.9
20427.6	2106	3.605	27.9
20440.7	2106	3.605	27.9
20453.8	2106	3.605	27.9
20466.9	2106	3.605	27.9
20480	2106	3.605	27.9
20493	2106	3.605	27.9
20506.1	2488.51	3.605	27.9
20519.2	2488.51	3.605	27.9
20532.3	2488.51	3.605	27.9
20545.4	2488.51	3.605	27.9
20558.5	2488.51	3.605	27.9
20571.6	2488.51	3.605	27.9
20584.7	2488.51	3.605	27.9
20597.8	2488.51	3.605	27.9
20610.9	2488.51	3.605	27.9
20624	2488.51	3.605	27.9
20637.1	2481.65	3.605	27.9
20650.2	2481.65	3.605	27.9
20663.3	2481.65	3.605	27.9
20676.4	2481.65	3.605	27.9
20689.5	2481.65	3.605	27.9
20702.6	2481.65	3.605	27.9
20715.7	2481.65	3.605	27.9
20728.8	2481.65	3.605	27.9
20741.8	2481.65	3.605	27.9
20754.9	2481.65	3.605	27.9
20768	2481.65	3.605	27.9
20781.1	2481.65	3.605	27.9
20794.2	2597.09	3.605	27.9
20807.3	2597.09	3.605	27.9
20820.4	2597.09	3.605	27.9
20833.5	2597.09	3.605	27.9
20846.6	2597.09	3.605	27.9
20859.7	2597.09	3.605	27.9
20872.8	2597.09	3.605	27.9
20885.9	2597.09	3.605	27.9
20899	2597.09	3.605	27.9
20912.1	2597.09	3.605	27.9
20925.2	2597.09	3.605	27.9
20938.3	2597.09	3.605	27.9
20951.4	2597.09	3.605	27.9
20964.5	2597.09	3.605	27.9
20977.5	1591.82	3.605	27.9
20990.6	1591.82	3.605	27.9
21003.7	1591.82	3.605	27.9
21016.8	1591.82	3.605	27.9
21029.9	1591.82	3.605	27.9
21043	1591.82	3.605	27.9
21056.1	1591.82	3.605	27.9
21069.2	1591.82	3.605	27.9
21082.3	1591.82	3.605	27.9
21095.4	1591.82	3.605	27.9
21108.5	1591.82	3.605	27.9
21121.6	1591.82	3.605	27.9
21134.7	1591.82	3.605	27.9
21147.8	1591.82	3.605	27.9
21160.9	1591.82	3.605	27.9
21174	1591.82	3.605	27.9
21187.1	1591.82	3.605	27.9
21200.2	1591.82	3.605	27.9
21213.3	1591.82	3.605	27.9
21226.3	1591.82	3.605	27.9
21239.4	1591.82	3.605	27.9
21252.5	1591.82	3.605	27.9
21265.6	1591.82	3.605	27.9
21278.7	1591.82	3.605	27.9
21291.8	1591.82	3.605	27.9
21304.9	1591.82	3.605	27.9
21318	1591.82	3.605	27.9
21331.1	2135.64	3.605	27.9
21344.2	2135.64	3.605	27.9
21357.3	2135.64	3.605	27.9
21370.4	2135.64	3.605	27.9
21383.5	2135.64	3.605	27.9
21396.6	2135.64	3.605	27.9
21409.7	2135.64	3.605	27.9
21422.8	2135.64	3.605	27.9
21435.9	2135.64	3.605	27.9
21449	2135.64	3.605	27.9
21462	2135.64	3.605	27.9
21475.1	2135.64	3.605	27.9
21488.2	2135.64	3.605	27.9
21501.3	2135.64	3.605	27.9
21514.4	2135.64	3.605	27.9
21527.5	2135.64	3.605	27.9
21540.6	2135.64	3.605	27.9
21553.7	2135.64	3.605	27.9
21566.8	2135.64	3.605	27.9
21579.9	2135.64	3.605	27.9
21593	2135.64	3.605	27.9
21606.1	2135.64	3.605	27.9
21619.2	2135.64	3.605	27.9
21632.3	2135.64	3.605	27.9
21645.4	2135.64	3.605	27.9
21658.5	2135.64	3.605	27.9
21671.6	2135.64	3.605	27.9
21684.7	1883.54	3.605	27.9
21697.8	1883.54	3.605	27.9
21710.8	1883.54	3.605	27.9
21723.9	1883.54	3.605	27.9
21737	1883.54	3.605	27.9
21750.1	1883.54	3.605	27.9
21763.2	1883.54	3.605	27.9
21776.3	1883.54	3.605	27.9
21789.4	1883.54	3.605	27.9
21802.5	1883.54	3.605	27.9
21815.6	1883.54	3.605	27.9
21828.7	1883.54	3.605	27.9
21841.8	1883.54	3.605	27.9
21854.9	1883.54	3.605	27.9
21868	1883.54	3.605	27.9
21881.1	1883.54	3.605	27.9
21894.2	1883.54	3.605	27.9
21907.3	1883.54	3.605	27.9
21920.4	1883.54	3.605	27.9
21933.5	1883.54	3.605	27.9
21946.5	1883.54	3.605	27.9
21959.6	1883.54	3.605	27.9
21972.7	1883.54	3.605	27.9
21985.8	1883.54	3.605	27.9
21998.9	1883.54	3.605	27.9
22012	1883.54	3.605	27.9
22025.1	1883.54	3.605	27.9
22038.2	1883.54	3.605	27.9
22051.3	1883.54	3.605	27.9
22064.4	1883.54	3.605	27.9
22077.5	1883.54	3.605	27.9
22090.6	1883.54	3.605	27.9
22103.7	1883.54	3.605	27.9
22116.8	1883.54	3.605	27.9
22129.9	1883.54	3.605	27.9
22143	1883.54	3.605	27.9
22156.1	1883.54	3.605	27.9
22169.2	1883.54	3.605	27.9
22182.3	1638.31	3.605	27.9
22195.3	1638.31	3.605	27.9
22208.4	1638.31	3.605	27.9
22221.5	1638.31	3.605	27.9
22234.6	1638.31	3.605	27.9
22247.7	1638.31	3.605	27.9
22260.8	1638.31	3.605	27.9
22273.9	1638.31	3.605	27.9
22287	1638.31	3.605	27.9
22300.1	1638.31	3.605	27.9
22313.2	1638.31	3.605	27.9
22326.3	1638.31	3.605	27.9
22339.4	1638.31	3.605	27.9
22352.5	1638.31	3.605	27.9
22365.6	1638.31	3.605	27.9
22378.7	1638.31	3.605	27.9
22391.8	1638.31	3.605	27.9
22404.9	1638.31	3.605	27.9
22418	1638.31	3.605	27.9
22431	1638.31	3.605	27.9
22444.1	1638.31	3.605	27.9
22457.2	1638.31	3.605	27.9
22470.3	1720.06	3.605	27.9
22483.4	1720.06	3.605	27.9
22496.5	1720.06	3.605	27.9
22509.6	1720.06	3.605	27.9
22522.7	1720.06	3.605	27.9
22535.8	1720.06	3.605	27.9
22548.9	1720.06	3.605	27.9
22562	1720.06	3.605	27.9
22575.1	1720.06	3.605	27.9
22588.2	1720.06	3.605	27.9
22601.3	1720.06	3.605	27.9
22614.4	1720.06	3.605	27.9
22627.5	1720.06	3.605	27.9
22640.6	1720.06	3.605	27.9
22653.7	1720.06	3.605	27.9
22666.8	1720.06	3.605	27.9
22679.8	1720.06	3.605	27.9
22692.9	1720.06	3.605	27.9
22706	1720.06	3.605	27.9
22719.1	1720.06	3.605	27.9
22732.2	1720.06	3.605	27.9
22745.3	1720.06	3.605	27.9
22758.4	2340.94	3.605	27.9
22771.5	2340.94	3.605	27.9
22784.6	2340.94	3.605	27.9
22797.7	2340.94	3.605	27.9
22810.8	2340.94	3.605	27.9
22823.9	2340.94	3.605	27.9
22837	2340.94	3.605	27.9
22850.1	2340.94	3.605	27.9
22863.2	2340.94	3.605	27.9
22876.3	2340.94	3.605	27.9
22889.4	2340.94	3.605	27.9
22902.5	2340.94	3.605	27.9
22915.5	2340.94	3.605	27.9
22928.6	2340.94	3.605	27.9
22941.7	2340.94	3.605	27.9
22954.8	2340.94	3.605	27.9
22967.9	2340.94	3.605	27.9
22981	2340.94	3.605	27.9
22994.1	2340.94	3.605	27.9
23007.2	2340.94	3.605	27.9
23020.3	2340.94	3.605	27.9
23033.4	2340.94	3.605	27.9
23046.5	2340.94	3.605	27.9
23059.6	2340.94	3.605	27.9
23072.7	2340.94	3.605	27.9
23085.8	2340.94	3.605	27.9
23098.9	2340.94	3.605	27.9
23112	2088.22	3.605	27.9
23125.1	2088.22	3.605	27.9
23138.2	2088.22	3.605	27.9
23151.3	2088.22	3.605	27.9
23164.3	2088.22	3.605	27.9
23177.4	2088.22	3.605	27.9
23190.5	2088.22	3.605	27.9
23203.6	2088.22	3.605	27.9
23216.7	2088.22	3.605	27.9
23229.8	2088.22	3.605	27.9
23242.9	2088.22	3.605	27.9
23256	2088.22	3.605	27.9
23269.1	2088.22	3.605	27.9
23282.2	2088.22	3.605	27.9
23295.3	2088.22	3.605	27.9
23308.4	2088.22	3.605	27.9
23321.5	2088.22	3.605	27.9
23334.6	2088.22	3.605	27.9
23347.7	2088.22	3.605	27.9
23360.8	2088.22	3.605	27.9
23373.9	2088.22	3.605	27.9
23387	2088.22	3.605	27.9
23400.1	2052.34	3.605	27.9
23413.1	2052.34	3.605	27.9
23426.2	2052.34	3.605	27.9
23439.3	2052.34	3.605	27.9
23452.4	2052.34	3.605	27.9
23465.5	2052.34	3.605	27.9
23478.6	2052.34	3.605	27.9
23491.7	2052.34	3.605	27.9
23504.8	2052.34	3.605	27.9
23517.9	2052.34	3.605	27.9
23531	2052.34	3.605	27.9
23544.1	2052.34	3.605	27.9
23557.2	2052.34	3.605	27.9
23570.3	2052.34	3.605	27.9
23583.4	2052.34	3.605	27.9
23596.5	2052.34	3.605	27.9
23609.6	2052.34	3.605	27.9
23622.7	2052.34	3.605	27.9
23635.8	2052.34	3.605	27.9
23648.8	2052.34	3.605	27.9
23661.9	2052.34	3.605	27.9
23675	2052.34	3.605	27.9
23688.1	2052.34	3.605	27.9
23701.2	2052.34	3.605	27.9
23714.3	2052.34	3.605	27.9
23727.4	2161.85	3.605	27.9
23740.5	2161.85	3.605	27.9
23753.6	2161.85	3.605	27.9
23766.7	2161.85	3.605	27.9
23779.8	2161.85	3.605	27.9
23792.9	2161.85	3.605	27.9
23806	2161.85	3.605	27.9
23819.1	2161.85	3.605	27.9
23832.2	2161.85	3.605	27.9
23845.3	2161.85	3.605	27.9
23858.4	2161.85	3.605	27.9
23871.5	2161.85	3.605	27.9
23884.6	2161.85	3.605	27.9
23897.6	2161.85	3.605	27.9
23910.7	2161.85	3.605	27.9
23923.8	2161.85	3.605	27.9
23936.9	2161.85	3.605	27.9
23950	2161.85	3.605	27.9
23963.1	2161.85	3.605	27.9
23976.2	2137.2	3.605	27.9
23989.3	2137.2	3.605	27.9
24002.4	2137.2	3.605	27.9
24015.5	2137.2	3.605	27.9
24028.6	2137.2	3.605	27.9
24041.7	2137.2	3.605	27.9
24054.8	2137.2	3.605	27.9
24067.9	2137.2	3.605	27.9
24081	2137.2	3.605	27.9
24094.1	2137.2	3.605	27.9
24107.2	2137.2	3.605	27.9
24120.3	2137.2	3.605	27.9
24133.3	2137.2	3.605	27.9
24146.4	2137.2	3.605	27.9
24159.5	2137.2	3.605	27.9
24172.6	2137.2	3.605	27.9
24185.7	2137.2	3.605	27.9
24198.8	2137.2	3.605	27.9
24211.9	2137.2	3.605	27.9
24225	2137.2	3.605	27.9
24238.1	2137.2	3.605	27.9
24251.2	2137.2	3.605	27.9
24264.3	2881.63	3.605	27.9
24277.4	2881.63	3.605	27.9
24290.5	2881.63	3.605	27.9
24303.6	2881.63	3.605	27.9
24316.7	2881.63	3.605	27.9
24329.8	2881.63	3.605	27.9
24342.9	2881.63	3.605	27.9
24356	2881.63	3.605	27.9
24369.1	2881.63	3.605	27.9
24382.1	2881.63	3.605	27.9
24395.2	2881.63	3.605	27.9
24408.3	2881.63	3.605	27.9
24421.4	2881.63	3.605	27.9
24434.5	2881.63	3.605	27.9
24447.6	2881.63	3.605	27.9
24460.7	2881.63	3.605	27.9
24473.8	2881.63	3.605	27.9
24486.9	2881.63	3.605	27.9
24500	2881.63	3.605	27.9
24513.1	2881.63	3.605	27.9
24526.2	2881.63	3.605	27.9
24539.3	2881.63	3.605	27.9
24552.4	2881.63	3.605	27.9
24565.5	2316.6	3.605	27.9
24578.6	2316.6	3.605	27.9
24591.7	2316.6	3.605	27.9
24604.8	2316.6	3.605	27.9
24617.8	2316.6	3.605	27.9
24630.9	2316.6	3.605	27.9
24644	2316.6	3.605	27.9
24657.1	2316.6	3.605	27.9
24670.2	2316.6	3.605	27.9
24683.3	2316.6	3.605	27.9
24696.4	2316.6	3.605	27.9
24709.5	2316.6	3.605	27.9
24722.6	2316.6	3.605	27.9
24735.7	2316.6	3.605	27.9
24748.8	2316.6	3.605	27.9
24761.9	2316.6	3.605	27.9
24775	2316.6	3.605	27.9
24788.1	2114.42	3.605	27.9
24801.2	2114.42	3.605	27.9
24814.3	2114.42	3.605	27.9
24827.4	2114.42	3.605	27.9
24840.5	2114.42	3.605	27.9
24853.6	2114.42	3.605	27.9
24866.6	2114.42	3.605	27.9
24879.7	2114.42	3.605	27.9
24892.8	2114.42	3.605	27.9
24905.9	2114.42	3.605	27.9
24919	2114.42	3.605	27.9
24932.1	2114.42	3.605	27.9
24945.2	2114.42	3.605	27.9
24958.3	2114.42	3.605	27.9
24971.4	2114.42	3.605	27.9
24984.5	2114.42	3.605	27.9
24997.6	2114.42	3.605	27.9
25010.7	2114.42	3.605	27.9
25023.8	2114.42	3.605	27.9
25036.9	2114.42	3.605	27.9
25050	2114.42	3.605	27.9
25063.1	2114.42	3.605	27.9
25076.2	2114.42	3.605	27.9
25089.3	2114.42	3.605	27.9
25102.3	2114.42	3.605	27.9
25115.4	2460.43	3.605	27.9
25128.5	2460.43	3.605	27.9
25141.6	2460.43	3.605	27.9
25154.7	2460.43	3.605	27.9
25167.8	2460.43	3.605	27.9
25180.9	2460.43	3.605	27.9
25194	2460.43	3.605	27.9
25207.1	2460.43	3.605	27.9
25220.2	2460.43	3.605	27.9
25233.3	2460.43	3.605	27.9
25246.4	2460.43	3.605	27.9
25259.5	2460.43	3.605	27.9
25272.6	2460.43	3.605	27.9
25285.7	2460.43	3.605	27.9
25298.8	2460.43	3.605	27.9
25311.9	2460.43	3.605	27.9
25325	2460.43	3.605	27.9
25338.1	2460.43	3.605	27.9
25351.1	2460.43	3.605	27.9
25364.2	2460.43	3.605	27.9
25377.3	2460.43	3.605	27.9
25390.4	2460.43	3.605	27.9
25403.5	2460.43	3.605	27.9
25416.6	2460.43	3.605	27.9
25429.7	2460.43	3.605	27.9
25442.8	2460.43	3.605	27.9
25455.9	2460.43	3.605	27.9
25469	2122.54	3.605	27.9
25482.1	2122.54	3.605	27.9
25495.2	2122.54	3.605	27.9
25508.3	2122.54	3.605	27.9
25521.4	2122.54	3.605	27.9
25534.5	2122.54	3.605	27.9
25547.6	2122.54	3.605	27.9
25560.7	2122.54	3.605	27.9
25573.8	2122.54	3.605	27.9
25586.8	2122.54	3.605	27.9
25599.9	2122.54	3.605	27.9
25613	2122.54	3.605	27.9
25626.1	2122.54	3.605	27.9
25639.2	2122.54	3.605	27.9
25652.3	2122.54	3.605	27.9
25665.4	2122.54	3.605	27.9
25678.5	2122.54	3.605	27.9
25691.6	2122.54	3.605	27.9
25704.7	2122.54	3.605	27.9
25717.8	2122.54	3.605	27.9
25730.9	2122.54	3.605	27.9
25744	2122.54	3.605	27.9
25757.1	2122.54	3.605	27.9
25770.2	2122.54	3.605	27.9
25783.3	2122.54	3.605	27.9
25796.4	2122.54	3.605	27.9
25809.5	2122.54	3.605	27.9
25822.6	2109.43	3.605	27.9
25835.6	2109.43	3.605	27.9
25848.7	2109.43	3.605	27.9
25861.8	2109.43	3.605	27.9
25874.9	2109.43	3.605	27.9
25888	2109.43	3.605	27.9
25901.1	2109.43	3.605	27.9
25914.2	2109.43	3.605	27.9
25927.3	2109.43	3.605	27.9
25940.4	2109.43	3.605	27.9
25953.5	2109.43	3.605	27.9
25966.6	2109.43	3.605	27.9
25979.7	2109.43	3.605	27.9
25992.8	2109.43	3.605	27.9
26005.9	2109.43	3.605	27.9
26019	2109.43	3.605	27.9
26032.1	2109.43	3.605	27.9
26045.2	2109.43	3.605	27.9
26058.3	2109.43	3.605	27.9
26071.3	2109.43	3.605	27.9
26084.4	2109.43	3.605	27.9
26097.5	2109.43	3.605	27.9
26110.6	2109.43	3.605	27.9
26123.7	2109.43	3.605	27.9
26136.8	2109.43	3.605	27.9
26149.9	2109.43	3.605	27.9
26163	2485.7	3.605	27.9
26176.1	2485.7	3.605	27.9
[truncated: 272,924+ more rows]
