# Supplementary material for: Evaluation of in-service smartphone battery drainage profile for video calling feature in major apps
Source: Sci Rep. 2023 Jul 20;13:11699. doi: 10.1038/s41598-023-38859-3 (PMC10359271; doi:10.1038/s41598-023-38859-3)
Supplement: Supplementary file 4 — Supplementary Information 4. [file 41598_2023_38859_MOESM4_ESM.xlsx]

## Sheet: R(1 of 1)
Time (milliSeconds)	Current (milliAmps)	Voltage (Volts)	Temperature (Degree Celsius)
3.9833	865.536	4.382	27.5
7.9666	734.496	4.382	27.5
11.9499	603.456	4.382	27.5
15.9332	603.456	4.382	27.5
19.9165	647.136	4.382	27.5
23.8998	603.456	4.382	27.5
27.8831	516.096	4.382	27.5
31.8664	647.136	4.382	27.5
35.8497	778.176	4.382	27.5
39.833	690.816	4.382	27.5
43.8163	734.496	4.382	27.5
47.7996	778.176	4.382	27.5
51.7829	647.136	4.382	27.5
55.7662	559.776	4.382	27.5
59.7495	603.456	4.382	27.5
63.7328	603.456	4.382	27.5
67.7161	559.776	4.382	27.5
71.6994	559.776	4.382	27.5
75.6827	734.496	4.382	27.5
79.666	734.496	4.382	27.5
83.6493	778.176	4.382	27.5
87.6326	778.176	4.382	27.5
91.6159	734.496	4.382	27.5
95.5992	734.496	4.382	27.5
99.5825	647.136	4.382	27.5
103.566	690.816	4.382	27.5
107.549	603.456	4.382	27.5
111.532	559.776	4.382	27.5
115.516	603.456	4.382	27.5
119.499	952.896	4.382	27.5
123.482	734.496	4.382	27.5
127.466	821.856	4.382	27.5
131.449	996.576	4.382	27.5
135.432	603.456	4.382	27.5
139.416	647.136	4.382	27.5
143.399	647.136	4.382	27.5
147.382	690.816	4.382	27.5
151.365	559.776	4.382	27.5
155.349	778.176	4.382	27.5
159.332	690.816	4.382	27.5
163.315	690.816	4.382	27.5
167.299	909.216	4.382	27.5
171.282	734.496	4.382	27.5
175.265	690.816	4.382	27.5
179.248	734.496	4.382	27.5
183.232	559.776	4.382	27.5
187.215	603.456	4.382	27.5
191.198	647.136	4.382	27.5
195.182	865.536	4.382	27.5
199.165	647.136	4.382	27.5
203.148	603.456	4.382	27.5
207.132	603.456	4.382	27.5
211.115	559.776	4.382	27.5
215.098	559.776	4.382	27.5
219.082	559.776	4.382	27.5
223.065	516.096	4.382	27.5
227.048	647.136	4.382	27.5
231.031	690.816	4.382	27.5
235.015	734.496	4.382	27.5
238.998	603.456	4.382	27.5
242.981	603.456	4.382	27.5
246.965	690.816	4.382	27.5
250.948	821.856	4.382	27.5
254.931	734.496	4.382	27.5
258.914	603.456	4.382	27.5
262.898	603.456	4.382	27.5
266.881	734.496	4.382	27.5
270.864	865.536	4.382	27.5
274.848	909.216	4.382	27.5
278.831	821.856	4.382	27.5
282.814	778.176	4.382	27.5
286.798	778.176	4.382	27.5
290.781	734.496	4.382	27.5
294.764	821.856	4.382	27.5
298.748	778.176	4.382	27.5
302.731	778.176	4.382	27.5
306.714	734.496	4.382	27.5
310.697	734.496	4.382	27.5
314.681	690.816	4.382	27.5
318.664	690.816	4.382	27.5
322.647	734.496	4.382	27.5
326.631	734.496	4.382	27.5
330.614	690.816	4.382	27.5
334.597	821.856	4.382	27.5
338.58	821.856	4.382	27.5
342.564	865.536	4.382	27.5
346.547	821.856	4.382	27.5
350.53	734.496	4.382	27.5
354.514	647.136	4.382	27.5
358.497	821.856	4.382	27.5
362.48	865.536	4.382	27.5
366.464	778.176	4.382	27.5
370.447	734.496	4.382	27.5
374.43	778.176	4.382	27.5
378.413	821.856	4.382	27.5
382.397	821.856	4.382	27.5
386.38	778.176	4.382	27.5
390.363	734.496	4.382	27.5
394.347	778.176	4.382	27.5
398.33	647.136	4.382	27.5
402.313	603.456	4.382	27.5
406.297	734.496	4.382	27.5
410.28	690.816	4.382	27.5
414.263	690.816	4.382	27.5
418.246	647.136	4.382	27.5
422.23	778.176	4.382	27.5
426.213	690.816	4.382	27.5
430.196	734.496	4.382	27.5
434.18	690.816	4.382	27.5
438.163	603.456	4.382	27.5
442.146	603.456	4.382	27.5
446.13	690.816	4.382	27.5
450.113	603.456	4.382	27.5
454.096	559.776	4.382	27.5
458.079	690.816	4.382	27.5
462.063	778.176	4.382	27.5
466.046	821.856	4.382	27.5
470.029	734.496	4.382	27.5
474.013	734.496	4.382	27.5
477.996	778.176	4.382	27.5
481.979	734.496	4.382	27.5
485.963	734.496	4.382	27.5
489.946	690.816	4.382	27.5
493.929	734.496	4.382	27.5
497.912	559.776	4.382	27.5
501.896	690.816	4.382	27.5
505.879	778.176	4.382	27.5
509.862	734.496	4.382	27.5
513.846	647.136	4.382	27.5
517.829	647.136	4.382	27.5
521.812	690.816	4.382	27.5
525.796	559.776	4.382	27.5
529.779	559.776	4.382	27.5
533.762	603.456	4.382	27.5
537.745	603.456	4.382	27.5
541.729	734.496	4.382	27.5
545.712	690.816	4.382	27.5
549.695	778.176	4.382	27.5
553.679	690.816	4.382	27.5
557.662	734.496	4.382	27.5
561.645	690.816	4.382	27.5
565.629	647.136	4.382	27.5
569.612	647.136	4.382	27.5
573.595	603.456	4.382	27.5
577.578	559.776	4.382	27.5
581.562	603.456	4.382	27.5
585.545	778.176	4.382	27.5
589.528	690.816	4.382	27.5
593.512	690.816	4.382	27.5
597.495	647.136	4.382	27.5
601.478	690.816	4.382	27.5
605.462	690.816	4.382	27.5
609.445	603.456	4.382	27.5
613.428	559.776	4.382	27.5
617.411	690.816	4.382	27.5
621.395	821.856	4.382	27.5
625.378	559.776	4.382	27.5
629.361	690.816	4.382	27.5
633.345	647.136	4.382	27.5
637.328	734.496	4.382	27.5
641.311	778.176	4.382	27.5
645.295	734.496	4.382	27.5
649.278	647.136	4.382	27.5
653.261	690.816	4.382	27.5
657.245	647.136	4.382	27.5
661.228	603.456	4.382	27.5
665.211	647.136	4.382	27.5
669.194	734.496	4.382	27.5
673.178	690.816	4.382	27.5
677.161	559.776	4.382	27.5
681.144	603.456	4.382	27.5
685.128	734.496	4.382	27.5
689.111	778.176	4.382	27.5
693.094	778.176	4.382	27.5
697.077	647.136	4.382	27.5
701.061	821.856	4.382	27.5
705.044	690.816	4.382	27.5
709.027	603.456	4.382	27.5
713.011	559.776	4.382	27.5
716.994	647.136	4.382	27.5
720.977	690.816	4.382	27.5
724.961	647.136	4.382	27.5
728.944	734.496	4.382	27.5
732.927	778.176	4.382	27.5
736.91	778.176	4.382	27.5
740.894	690.816	4.382	27.5
744.877	690.816	4.382	27.5
748.86	647.136	4.382	27.5
752.844	559.776	4.382	27.5
756.827	603.456	4.382	27.5
760.81	603.456	4.382	27.5
764.794	559.776	4.382	27.5
768.777	559.776	4.382	27.5
772.76	603.456	4.382	27.5
776.743	603.456	4.382	27.5
780.727	603.456	4.382	27.5
784.71	778.176	4.382	27.5
788.693	734.496	4.382	27.5
792.677	559.776	4.382	27.5
796.66	603.456	4.382	27.5
800.643	559.776	4.382	27.5
804.627	603.456	4.382	27.5
808.61	559.776	4.382	27.5
812.593	559.776	4.382	27.5
816.577	559.776	4.382	27.5
820.56	734.496	4.382	27.5
824.543	734.496	4.382	27.5
828.526	690.816	4.382	27.5
832.51	690.816	4.382	27.5
836.493	647.136	4.382	27.5
840.476	690.816	4.382	27.5
844.46	647.136	4.382	27.5
848.443	647.136	4.382	27.5
852.426	559.776	4.382	27.5
856.409	690.816	4.382	27.5
860.393	559.776	4.382	27.5
864.376	516.096	4.382	27.5
868.359	821.856	4.382	27.5
872.343	603.456	4.382	27.5
876.326	603.456	4.382	27.5
880.309	603.456	4.382	27.5
884.293	647.136	4.382	27.5
888.276	559.776	4.382	27.5
892.259	603.456	4.382	27.5
896.242	603.456	4.382	27.5
900.226	778.176	4.382	27.5
904.209	559.776	4.382	27.5
908.192	603.456	4.382	27.5
912.176	472.416	4.382	27.5
916.159	516.096	4.382	27.5
920.142	516.096	4.382	27.5
924.126	603.456	4.382	27.5
928.109	559.776	4.382	27.5
932.092	516.096	4.382	27.5
936.075	472.416	4.382	27.5
940.059	516.096	4.382	27.5
944.042	472.416	4.382	27.5
948.025	559.776	4.382	27.5
952.009	559.776	4.382	27.5
955.992	516.096	4.382	27.5
959.975	472.416	4.382	27.5
963.959	472.416	4.382	27.5
967.942	472.416	4.382	27.5
971.925	472.416	4.382	27.5
975.909	516.096	4.382	27.5
979.892	603.456	4.382	27.5
983.875	516.096	4.382	27.5
987.858	472.416	4.382	27.5
991.842	516.096	4.382	27.5
995.825	472.416	4.382	27.5
999.808	516.096	4.382	27.5
1003.79	559.776	4.382	27.5
1007.77	603.456	4.382	27.5
1011.76	516.096	4.382	27.5
1015.74	559.776	4.382	27.5
1019.72	516.096	4.382	27.5
1023.71	516.096	4.382	27.5
1027.69	472.416	4.382	27.5
1031.67	472.416	4.382	27.5
1035.66	428.736	4.382	27.5
1039.64	472.416	4.382	27.5
1043.62	472.416	4.382	27.5
1047.61	516.096	4.382	27.5
1051.59	472.416	4.382	27.5
1055.57	428.736	4.382	27.5
1059.56	428.736	4.382	27.5
1063.54	428.736	4.382	27.5
1067.52	428.736	4.382	27.5
1071.51	428.736	4.382	27.5
1075.49	428.736	4.382	27.5
1079.47	472.416	4.382	27.5
1083.46	516.096	4.382	27.5
1087.44	472.416	4.382	27.5
1091.42	428.736	4.382	27.5
1095.41	428.736	4.382	27.5
1099.39	428.736	4.382	27.5
1103.37	428.736	4.382	27.5
1107.36	472.416	4.382	27.5
1111.34	472.416	4.382	27.5
1115.32	472.416	4.382	27.5
1119.31	472.416	4.382	27.5
1123.29	428.736	4.382	27.5
1127.27	428.736	4.382	27.5
1131.26	472.416	4.382	27.5
1135.24	428.736	4.382	27.5
1139.22	472.416	4.382	27.5
1143.21	472.416	4.382	27.5
1147.19	516.096	4.382	27.5
1151.17	472.416	4.382	27.5
1155.16	472.416	4.382	27.5
1159.14	428.736	4.382	27.5
1163.12	428.736	4.382	27.5
1167.11	428.736	4.382	27.5
1171.09	428.736	4.382	27.5
1175.07	428.736	4.382	27.5
1179.06	428.736	4.382	27.5
1183.04	472.416	4.382	27.5
1187.02	472.416	4.382	27.5
1191.01	472.416	4.382	27.5
1194.99	472.416	4.382	27.5
1198.97	472.416	4.382	27.5
1202.96	472.416	4.382	27.5
1206.94	516.096	4.382	27.5
1210.92	472.416	4.382	27.5
1214.91	428.736	4.382	27.5
1218.89	472.416	4.382	27.5
1222.87	472.416	4.382	27.5
1226.86	516.096	4.382	27.5
1230.84	559.776	4.382	27.5
1234.82	603.456	4.382	27.5
1238.81	516.096	4.382	27.5
1242.79	472.416	4.382	27.5
1246.77	472.416	4.382	27.5
1250.76	472.416	4.382	27.5
1254.74	516.096	4.382	27.5
1258.72	472.416	4.382	27.5
1262.71	516.096	4.382	27.5
1266.69	516.096	4.382	27.5
1270.67	559.776	4.382	27.5
1274.66	559.776	4.382	27.5
1278.64	472.416	4.382	27.5
1282.62	472.416	4.382	27.5
1286.61	559.776	4.382	27.5
1290.59	559.776	4.382	27.5
1294.57	516.096	4.382	27.5
1298.56	559.776	4.382	27.5
1302.54	516.096	4.382	27.5
1306.52	559.776	4.382	27.5
1310.51	516.096	4.382	27.5
1314.49	472.416	4.382	27.5
1318.47	559.776	4.382	27.5
1322.46	559.776	4.382	27.5
1326.44	559.776	4.382	27.5
1330.42	690.816	4.382	27.5
1334.41	559.776	4.382	27.5
1338.39	603.456	4.382	27.5
1342.37	559.776	4.382	27.5
1346.36	647.136	4.382	27.5
1350.34	559.776	4.382	27.5
1354.32	559.776	4.382	27.5
1358.31	647.136	4.382	27.5
1362.29	690.816	4.382	27.5
1366.27	647.136	4.382	27.5
1370.26	603.456	4.382	27.5
1374.24	603.456	4.382	27.5
1378.22	647.136	4.382	27.5
1382.21	690.816	4.382	27.5
1386.19	690.816	4.382	27.5
1390.17	647.136	4.382	27.5
1394.15	647.136	4.382	27.5
1398.14	603.456	4.382	27.5
1402.12	778.176	4.382	27.5
1406.1	865.536	4.382	27.5
1410.09	821.856	4.382	27.5
1414.07	690.816	4.382	27.5
1418.05	690.816	4.382	27.5
1422.04	821.856	4.382	27.5
1426.02	821.856	4.382	27.5
1430	734.496	4.382	27.5
1433.99	778.176	4.382	27.5
1437.97	952.896	4.382	27.5
1441.95	865.536	4.382	27.5
1445.94	865.536	4.382	27.5
1449.92	996.576	4.382	27.5
1453.9	1127.62	4.382	27.5
1457.89	1083.94	4.382	27.5
1461.87	1083.94	4.382	27.5
1465.85	996.576	4.382	27.5
1469.84	1127.62	4.382	27.5
1473.82	1127.62	4.382	27.5
1477.8	1040.26	4.382	27.5
1481.79	821.856	4.382	27.5
1485.77	909.216	4.382	27.5
1489.75	778.176	4.382	27.5
1493.74	821.856	4.382	27.5
1497.72	865.536	4.382	27.5
1501.7	734.496	4.382	27.5
1505.69	996.576	4.382	27.5
1509.67	996.576	4.382	27.5
1513.65	821.856	4.382	27.5
1517.64	865.536	4.382	27.5
1521.62	865.536	4.382	27.5
1525.6	1040.26	4.382	27.5
1529.59	952.896	4.382	27.5
1533.57	996.576	4.382	27.5
1537.55	1040.26	4.382	27.5
1541.54	952.896	4.382	27.5
1545.52	1040.26	4.382	27.5
1549.5	778.176	4.382	27.5
1553.49	821.856	4.382	27.5
1557.47	821.856	4.382	27.5
1561.45	865.536	4.382	27.5
1565.44	778.176	4.382	27.5
1569.42	821.856	4.382	27.5
1573.4	909.216	4.382	27.5
1577.39	909.216	4.382	27.5
1581.37	952.896	4.382	27.5
1585.35	909.216	4.382	27.5
1589.34	821.856	4.382	27.5
1593.32	865.536	4.382	27.5
1597.3	821.856	4.382	27.5
1601.29	821.856	4.382	27.5
1605.27	996.576	4.382	27.5
1609.25	909.216	4.382	27.5
1613.24	909.216	4.382	27.5
1617.22	952.896	4.382	27.5
1621.2	996.576	4.382	27.5
1625.19	909.216	4.382	27.5
1629.17	865.536	4.382	27.5
1633.15	1083.94	4.382	27.5
1637.14	996.576	4.382	27.5
1641.12	1083.94	4.382	27.5
1645.1	996.576	4.382	27.5
1649.09	1083.94	4.382	27.5
1653.07	996.576	4.382	27.5
1657.05	1127.62	4.382	27.5
1661.04	996.576	4.382	27.5
1665.02	996.576	4.382	27.5
1669	821.856	4.382	27.5
1672.99	996.576	4.382	27.5
1676.97	996.576	4.382	27.5
1680.95	996.576	4.382	27.5
1684.94	1083.94	4.382	27.5
1688.92	952.896	4.382	27.5
1692.9	821.856	4.382	27.5
1696.89	1083.94	4.382	27.5
1700.87	996.576	4.382	27.5
1704.85	909.216	4.382	27.5
1708.84	865.536	4.382	27.5
1712.82	1083.94	4.382	27.5
1716.8	1083.94	4.382	27.5
1720.79	996.576	4.382	27.5
1724.77	952.896	4.382	27.5
1728.75	909.216	4.382	27.5
1732.74	996.576	4.382	27.5
1736.72	821.856	4.382	27.5
1740.7	821.856	4.382	27.5
1744.69	1083.94	4.382	27.5
1748.67	1083.94	4.382	27.5
1752.65	1389.7	4.382	27.5
1756.64	1520.74	4.382	27.5
1760.62	1608.1	4.382	27.5
1764.6	1302.34	4.382	27.5
1768.59	1695.46	4.382	27.5
1772.57	1346.02	4.382	27.5
1776.55	1651.78	4.382	27.5
1780.54	1695.46	4.382	27.5
1784.52	1520.74	4.382	27.5
1788.5	1389.7	4.382	27.5
1792.48	1433.38	4.382	27.5
1796.47	1564.42	4.382	27.5
1800.45	1520.74	4.382	27.5
1804.43	1695.46	4.382	27.5
1808.42	1302.34	4.382	27.5
1812.4	1302.34	4.382	27.5
1816.38	1433.38	4.382	27.5
1820.37	1083.94	4.382	27.5
1824.35	1171.3	4.382	27.5
1828.33	1083.94	4.382	27.5
1832.32	1214.98	4.382	27.5
1836.3	1346.02	4.382	27.5
1840.28	1346.02	4.382	27.5
1844.27	1127.62	4.382	27.5
1848.25	996.576	4.382	27.5
1852.23	1171.3	4.382	27.5
1856.22	1346.02	4.382	27.5
1860.2	1258.66	4.382	27.5
1864.18	1214.98	4.382	27.5
1868.17	1389.7	4.382	27.5
1872.15	1651.78	4.382	27.5
1876.13	1171.3	4.382	27.5
1880.12	1171.3	4.382	27.5
1884.1	778.176	4.382	27.5
1888.08	1083.94	4.382	27.5
1892.07	1040.26	4.382	27.5
1896.05	909.216	4.382	27.5
1900.03	1127.62	4.382	27.5
1904.02	1389.7	4.382	27.5
1908	1826.5	4.382	27.5
1911.98	1564.42	4.382	27.5
1915.97	1258.66	4.382	27.5
1919.95	996.576	4.382	27.5
1923.93	1127.62	4.382	27.5
1927.92	1564.42	4.382	27.5
1931.9	1695.46	4.382	27.5
1935.88	1346.02	4.382	27.5
1939.87	1127.62	4.382	27.5
1943.85	1258.66	4.382	27.5
1947.83	1302.34	4.382	27.5
1951.82	1171.3	4.382	27.5
1955.8	1127.62	4.382	27.5
1959.78	1564.42	4.382	27.5
1963.77	1127.62	4.382	27.5
1967.75	1520.74	4.382	27.5
1971.73	1214.98	4.382	27.5
1975.72	1477.06	4.382	27.5
1979.7	1564.42	4.382	27.5
1983.68	1127.62	4.382	27.5
1987.67	1520.74	4.382	27.5
1991.65	1389.7	4.382	27.5
1995.63	1346.02	4.382	27.5
1999.62	1302.34	4.382	27.5
2003.6	1608.1	4.382	27.5
2007.58	1302.34	4.382	27.5
2011.57	1520.74	4.382	27.5
2015.55	1171.3	4.382	27.5
2019.53	1214.98	4.382	27.5
2023.52	1214.98	4.382	27.5
2027.5	865.536	4.382	27.5
2031.48	1040.26	4.382	27.5
2035.47	1258.66	4.382	27.5
2039.45	1564.42	4.382	27.5
2043.43	1520.74	4.382	27.5
2047.42	1083.94	4.382	27.5
2051.4	1302.34	4.382	27.5
2055.38	909.216	4.382	27.5
2059.37	909.216	4.382	27.5
2063.35	1171.3	4.382	27.5
2067.33	1433.38	4.382	27.5
2071.32	1040.26	4.382	27.5
2075.3	1346.02	4.382	27.5
2079.28	1302.34	4.382	27.5
2083.27	1346.02	4.382	27.5
2087.25	1739.14	4.382	27.5
2091.23	1040.26	4.382	27.5
2095.22	1433.38	4.382	27.5
2099.2	1214.98	4.382	27.5
2103.18	1171.3	4.382	27.5
2107.17	909.216	4.382	27.5
2111.15	1346.02	4.382	27.5
2115.13	1171.3	4.382	27.5
2119.12	1171.3	4.382	27.5
2123.1	1389.7	4.382	27.5
2127.08	1346.02	4.382	27.5
2131.07	1477.06	4.382	27.5
2135.05	1127.62	4.382	27.5
2139.03	952.896	4.382	27.5
2143.02	865.536	4.382	27.5
2147	1040.26	4.382	27.5
2150.98	778.176	4.382	27.5
2154.97	909.216	4.382	27.5
2158.95	909.216	4.382	27.5
2162.93	909.216	4.382	27.5
2166.92	821.856	4.382	27.5
2170.9	996.576	4.382	27.5
2174.88	734.496	4.382	27.5
2178.87	559.776	4.382	27.5
2182.85	690.816	4.382	27.5
2186.83	690.816	4.382	27.5
2190.82	734.496	4.382	27.5
2194.8	778.176	4.382	27.5
2198.78	821.856	4.382	27.5
2202.76	996.576	4.382	27.5
2206.75	909.216	4.382	27.5
2210.73	865.536	4.382	27.5
2214.71	647.136	4.382	27.5
2218.7	734.496	4.382	27.5
2222.68	690.816	4.382	27.5
2226.66	778.176	4.382	27.5
2230.65	734.496	4.382	27.5
2234.63	952.896	4.382	27.5
2238.61	778.176	4.382	27.5
2242.6	909.216	4.382	27.5
2246.58	909.216	4.382	27.5
2250.56	647.136	4.382	27.5
2254.55	559.776	4.382	27.5
2258.53	778.176	4.382	27.5
2262.51	778.176	4.382	27.5
2266.5	865.536	4.382	27.5
2270.48	734.496	4.382	27.5
2274.46	909.216	4.382	27.5
2278.45	865.536	4.382	27.5
2282.43	865.536	4.382	27.5
2286.41	821.856	4.382	27.5
2290.4	734.496	4.382	27.5
2294.38	559.776	4.382	27.5
2298.36	734.496	4.382	27.5
2302.35	778.176	4.382	27.5
2306.33	647.136	4.382	27.5
2310.31	821.856	4.382	27.5
2314.3	1083.94	4.382	27.5
2318.28	952.896	4.382	27.5
2322.26	996.576	4.382	27.5
2326.25	996.576	4.382	27.5
2330.23	734.496	4.382	27.5
2334.21	996.576	4.382	27.5
2338.2	996.576	4.382	27.5
2342.18	909.216	4.382	27.5
2346.16	909.216	4.382	27.5
2350.15	734.496	4.382	27.5
2354.13	734.496	4.382	27.5
2358.11	821.856	4.382	27.5
2362.1	778.176	4.382	27.5
2366.08	734.496	4.382	27.5
2370.06	865.536	4.382	27.5
2374.05	865.536	4.382	27.5
2378.03	865.536	4.382	27.5
2382.01	865.536	4.382	27.5
2386	909.216	4.382	27.5
2389.98	778.176	4.382	27.5
2393.96	734.496	4.382	27.5
2397.95	734.496	4.382	27.5
2401.93	734.496	4.382	27.5
2405.91	778.176	4.382	27.5
2409.9	865.536	4.382	27.5
2413.88	952.896	4.382	27.5
2417.86	865.536	4.382	27.5
2421.85	909.216	4.382	27.5
2425.83	909.216	4.382	27.5
2429.81	865.536	4.382	27.5
2433.8	778.176	4.382	27.5
2437.78	778.176	4.382	27.5
2441.76	778.176	4.382	27.5
2445.75	778.176	4.382	27.5
2449.73	778.176	4.382	27.5
2453.71	734.496	4.382	27.5
2457.7	734.496	4.382	27.5
2461.68	690.816	4.382	27.5
2465.66	996.576	4.382	27.5
2469.65	952.896	4.382	27.5
2473.63	778.176	4.382	27.5
2477.61	778.176	4.382	27.5
2481.6	734.496	4.382	27.5
2485.58	778.176	4.382	27.5
2489.56	778.176	4.382	27.5
2493.55	778.176	4.382	27.5
2497.53	865.536	4.382	27.5
2501.51	778.176	4.382	27.5
2505.5	734.496	4.382	27.5
2509.48	734.496	4.382	27.5
2513.46	690.816	4.382	27.5
2517.45	734.496	4.382	27.5
2521.43	690.816	4.382	27.5
2525.41	690.816	4.382	27.5
2529.4	690.816	4.382	27.5
2533.38	778.176	4.382	27.5
2537.36	734.496	4.382	27.5
2541.35	821.856	4.382	27.5
2545.33	952.896	4.382	27.5
2549.31	909.216	4.382	27.5
2553.3	734.496	4.382	27.5
2557.28	734.496	4.382	27.5
2561.26	690.816	4.382	27.5
2565.25	734.496	4.382	27.5
2569.23	690.816	4.382	27.5
2573.21	690.816	4.382	27.5
2577.2	821.856	4.382	27.5
2581.18	865.536	4.382	27.5
2585.16	909.216	4.382	27.5
2589.14	778.176	4.382	27.5
2593.13	909.216	4.382	27.5
2597.11	778.176	4.382	27.5
2601.09	821.856	4.382	27.5
2605.08	690.816	4.382	27.5
2609.06	734.496	4.382	27.5
2613.04	734.496	4.382	27.5
2617.03	690.816	4.382	27.5
2621.01	778.176	4.382	27.5
2624.99	778.176	4.382	27.5
2628.98	952.896	4.382	27.5
2632.96	821.856	4.382	27.5
2636.94	821.856	4.382	27.5
2640.93	778.176	4.382	27.5
2644.91	690.816	4.382	27.5
2648.89	778.176	4.382	27.5
2652.88	821.856	4.382	27.5
2656.86	778.176	4.382	27.5
2660.84	734.496	4.382	27.5
2664.83	821.856	4.382	27.5
2668.81	821.856	4.382	27.5
2672.79	690.816	4.382	27.5
2676.78	690.816	4.382	27.5
2680.76	690.816	4.382	27.5
2684.74	690.816	4.382	27.5
2688.73	734.496	4.382	27.5
2692.71	821.856	4.382	27.5
2696.69	647.136	4.382	27.5
2700.68	690.816	4.382	27.5
2704.66	690.816	4.382	27.5
2708.64	690.816	4.382	27.5
2712.63	734.496	4.382	27.5
2716.61	690.816	4.382	27.5
2720.59	690.816	4.382	27.5
2724.58	647.136	4.382	27.5
2728.56	603.456	4.382	27.5
2732.54	603.456	4.382	27.5
2736.53	690.816	4.382	27.5
2740.51	603.456	4.382	27.5
2744.49	603.456	4.382	27.5
2748.48	603.456	4.382	27.5
2752.46	647.136	4.382	27.5
2756.44	603.456	4.382	27.5
2760.43	603.456	4.382	27.5
2764.41	603.456	4.382	27.5
2768.39	647.136	4.382	27.5
2772.38	603.456	4.382	27.5
2776.36	559.776	4.382	27.5
2780.34	559.776	4.382	27.5
2784.33	690.816	4.382	27.5
2788.31	821.856	4.382	27.5
2792.29	647.136	4.382	27.5
2796.28	647.136	4.382	27.5
2800.26	690.816	4.382	27.5
2804.24	690.816	4.382	27.5
2808.23	647.136	4.382	27.5
2812.21	603.456	4.382	27.5
2816.19	603.456	4.382	27.5
2820.18	603.456	4.382	27.5
2824.16	559.776	4.382	27.5
2828.14	603.456	4.382	27.5
2832.13	603.456	4.382	27.5
2836.11	603.456	4.382	27.5
2840.09	690.816	4.382	27.5
2844.08	647.136	4.382	27.5
2848.06	559.776	4.382	27.5
2852.04	603.456	4.382	27.5
2856.03	603.456	4.382	27.5
2860.01	559.776	4.382	27.5
2863.99	647.136	4.382	27.5
2867.98	603.456	4.382	27.5
2871.96	690.816	4.382	27.5
2875.94	603.456	4.382	27.5
2879.93	690.816	4.382	27.5
2883.91	647.136	4.382	27.5
2887.89	559.776	4.382	27.5
2891.88	603.456	4.382	27.5
2895.86	647.136	4.382	27.5
2899.84	647.136	4.382	27.5
2903.83	559.776	4.382	27.5
2907.81	603.456	4.382	27.5
2911.79	647.136	4.382	27.5
2915.78	603.456	4.382	27.5
2919.76	603.456	4.382	27.5
2923.74	734.496	4.382	27.5
2927.73	559.776	4.382	27.5
2931.71	603.456	4.382	27.5
2935.69	603.456	4.382	27.5
2939.68	603.456	4.382	27.5
2943.66	690.816	4.382	27.5
2947.64	559.776	4.382	27.5
2951.63	603.456	4.382	27.5
2955.61	647.136	4.382	27.5
2959.59	603.456	4.382	27.5
2963.58	559.776	4.382	27.5
2967.56	603.456	4.382	27.5
2971.54	559.776	4.382	27.5
2975.53	559.776	4.382	27.5
2979.51	734.496	4.382	27.5
2983.49	603.456	4.382	27.5
2987.47	821.856	4.382	27.5
2991.46	559.776	4.382	27.5
2995.44	603.456	4.382	27.5
2999.42	559.776	4.382	27.5
3003.41	559.776	4.382	27.5
3007.39	647.136	4.382	27.5
3011.37	603.456	4.382	27.5
3015.36	603.456	4.382	27.5
3019.34	559.776	4.382	27.5
3023.32	559.776	4.382	27.5
3027.31	559.776	4.382	27.5
3031.29	647.136	4.382	27.5
3035.27	559.776	4.382	27.5
3039.26	603.456	4.382	27.5
3043.24	778.176	4.382	27.5
3047.22	647.136	4.382	27.5
3051.21	559.776	4.382	27.5
3055.19	559.776	4.382	27.5
3059.17	603.456	4.382	27.5
3063.16	647.136	4.382	27.5
3067.14	647.136	4.382	27.5
3071.12	603.456	4.382	27.5
3075.11	603.456	4.382	27.5
3079.09	603.456	4.382	27.5
3083.07	559.776	4.382	27.5
3087.06	647.136	4.382	27.5
3091.04	603.456	4.382	27.5
3095.02	690.816	4.382	27.5
3099.01	559.776	4.382	27.5
3102.99	559.776	4.382	27.5
3106.97	516.096	4.382	27.5
3110.96	559.776	4.382	27.5
3114.94	516.096	4.382	27.5
3118.92	472.416	4.382	27.5
3122.91	559.776	4.382	27.5
3126.89	603.456	4.382	27.5
3130.87	647.136	4.382	27.5
3134.86	603.456	4.382	27.5
3138.84	516.096	4.382	27.5
3142.82	559.776	4.382	27.5
3146.81	516.096	4.382	27.5
3150.79	559.776	4.382	27.5
3154.77	559.776	4.382	27.5
3158.76	603.456	4.382	27.5
3162.74	603.456	4.382	27.5
3166.72	690.816	4.382	27.5
3170.71	603.456	4.382	27.5
3174.69	516.096	4.382	27.5
3178.67	559.776	4.382	27.5
3182.66	472.416	4.382	27.5
3186.64	472.416	4.382	27.5
3190.62	516.096	4.382	27.5
3194.61	516.096	4.382	27.5
3198.59	516.096	4.382	27.5
3202.57	516.096	4.382	27.5
3206.56	472.416	4.382	27.5
3210.54	472.416	4.382	27.5
3214.52	428.736	4.382	27.5
3218.51	559.776	4.382	27.5
3222.49	516.096	4.382	27.5
3226.47	472.416	4.382	27.5
3230.46	516.096	4.382	27.5
3234.44	647.136	4.382	27.5
3238.42	559.776	4.382	27.5
3242.41	472.416	4.382	27.5
3246.39	516.096	4.382	27.5
3250.37	516.096	4.382	27.5
3254.36	472.416	4.382	27.5
3258.34	603.456	4.382	27.5
3262.32	516.096	4.382	27.5
3266.31	516.096	4.382	27.5
3270.29	472.416	4.382	27.5
3274.27	428.736	4.382	27.5
3278.26	472.416	4.382	27.5
3282.24	472.416	4.382	27.5
3286.22	516.096	4.382	27.5
3290.21	559.776	4.382	27.5
3294.19	516.096	4.382	27.5
3298.17	516.096	4.382	27.5
3302.16	559.776	4.382	27.5
3306.14	690.816	4.382	27.5
3310.12	647.136	4.382	27.5
3314.11	559.776	4.382	27.5
3318.09	516.096	4.382	27.5
3322.07	603.456	4.382	27.5
3326.06	516.096	4.382	27.5
3330.04	516.096	4.382	27.5
3334.02	516.096	4.382	27.5
3338.01	516.096	4.382	27.5
3341.99	559.776	4.382	27.5
3345.97	603.456	4.382	27.5
3349.96	516.096	4.382	27.5
3353.94	516.096	4.382	27.5
3357.92	559.776	4.382	27.5
3361.91	647.136	4.382	27.5
3365.89	603.456	4.382	27.5
3369.87	472.416	4.382	27.5
3373.86	516.096	4.382	27.5
3377.84	516.096	4.382	27.5
3381.82	516.096	4.382	27.5
3385.8	472.416	4.382	27.5
3389.79	472.416	4.382	27.5
3393.77	472.416	4.382	27.5
3397.75	472.416	4.382	27.5
3401.74	472.416	4.382	27.5
3405.72	516.096	4.382	27.5
3409.7	516.096	4.382	27.5
3413.69	472.416	4.382	27.5
3417.67	472.416	4.382	27.5
3421.65	428.736	4.382	27.5
3425.64	428.736	4.382	27.5
3429.62	472.416	4.382	27.5
3433.6	472.416	4.382	27.5
3437.59	385.056	4.382	27.5
3441.57	428.736	4.382	27.5
3445.55	428.736	4.382	27.5
3449.54	516.096	4.382	27.5
3453.52	428.736	4.382	27.5
3457.5	428.736	4.382	27.5
3461.49	516.096	4.382	27.5
3465.47	472.416	4.382	27.5
3469.45	428.736	4.382	27.5
3473.44	385.056	4.382	27.5
3477.42	428.736	4.382	27.5
3481.4	428.736	4.382	27.5
3485.39	428.736	4.382	27.5
3489.37	428.736	4.382	27.5
3493.35	428.736	4.382	27.5
3497.34	472.416	4.382	27.5
3501.32	428.736	4.382	27.5
3505.3	428.736	4.382	27.5
3509.29	472.416	4.382	27.5
3513.27	472.416	4.382	27.5
3517.25	472.416	4.382	27.5
3521.24	385.056	4.382	27.5
3525.22	385.056	4.382	27.5
3529.2	428.736	4.382	27.5
3533.19	428.736	4.382	27.5
3537.17	428.736	4.382	27.5
3541.15	428.736	4.382	27.5
3545.14	428.736	4.382	27.5
3549.12	472.416	4.382	27.5
3553.1	428.736	4.382	27.5
3557.09	428.736	4.382	27.5
3561.07	472.416	4.382	27.5
3565.05	472.416	4.382	27.5
3569.04	428.736	4.382	27.5
3573.02	385.056	4.382	27.5
3577	385.056	4.382	27.5
3580.99	385.056	4.382	27.5
3584.97	385.056	4.382	27.5
3588.95	385.056	4.382	27.5
3592.94	385.056	4.382	27.5
3596.92	428.736	4.382	27.5
3600.9	472.416	4.382	27.5
3604.89	428.736	4.382	27.5
3608.87	472.416	4.382	27.5
3612.85	516.096	4.382	27.5
3616.84	428.736	4.382	27.5
3620.82	472.416	4.382	27.5
3624.8	472.416	4.382	27.5
3628.79	559.776	4.382	27.5
3632.77	472.416	4.382	27.5
3636.75	472.416	4.382	27.5
3640.74	472.416	4.382	27.5
3644.72	428.736	4.382	27.5
3648.7	385.056	4.382	27.5
3652.69	428.736	4.382	27.5
3656.67	385.056	4.382	27.5
3660.65	385.056	4.382	27.5
3664.64	428.736	4.382	27.5
3668.62	385.056	4.382	27.5
3672.6	428.736	4.382	27.5
3676.59	428.736	4.382	27.5
3680.57	385.056	4.382	27.5
3684.55	428.736	4.382	27.5
3688.54	428.736	4.382	27.5
3692.52	428.736	4.382	27.5
3696.5	385.056	4.382	27.5
3700.49	385.056	4.382	27.5
3704.47	385.056	4.382	27.5
3708.45	385.056	4.382	27.5
3712.44	472.416	4.382	27.5
3716.42	428.736	4.382	27.5
3720.4	385.056	4.382	27.5
3724.39	385.056	4.382	27.5
3728.37	428.736	4.382	27.5
3732.35	385.056	4.382	27.5
3736.34	385.056	4.382	27.5
3740.32	385.056	4.382	27.5
3744.3	385.056	4.382	27.5
3748.29	428.736	4.382	27.5
3752.27	472.416	4.382	27.5
3756.25	428.736	4.382	27.5
3760.24	385.056	4.382	27.5
3764.22	385.056	4.382	27.5
3768.2	428.736	4.382	27.5
3772.19	385.056	4.382	27.5
3776.17	428.736	4.382	27.5
3780.15	385.056	4.382	27.5
3784.13	428.736	4.382	27.5
3788.12	428.736	4.382	27.5
3792.1	385.056	4.382	27.5
3796.08	428.736	4.382	27.5
3800.07	385.056	4.382	27.5
3804.05	385.056	4.382	27.5
3808.03	428.736	4.382	27.5
3812.02	428.736	4.382	27.5
3816	472.416	4.382	27.5
3819.98	472.416	4.382	27.5
3823.97	428.736	4.382	27.5
3827.95	428.736	4.382	27.5
3831.93	385.056	4.382	27.5
3835.92	428.736	4.382	27.5
3839.9	428.736	4.382	27.5
3843.88	385.056	4.382	27.5
3847.87	385.056	4.382	27.5
3851.85	385.056	4.382	27.5
3855.83	428.736	4.382	27.5
3859.82	385.056	4.382	27.5
3863.8	428.736	4.382	27.5
3867.78	428.736	4.382	27.5
3871.77	385.056	4.382	27.5
3875.75	385.056	4.382	27.5
3879.73	385.056	4.382	27.5
3883.72	385.056	4.382	27.5
3887.7	385.056	4.382	27.5
3891.68	428.736	4.382	27.5
3895.67	385.056	4.382	27.5
3899.65	472.416	4.382	27.5
3903.63	428.736	4.382	27.5
3907.62	385.056	4.382	27.5
3911.6	385.056	4.382	27.5
3915.58	428.736	4.382	27.5
3919.57	428.736	4.382	27.5
3923.55	428.736	4.382	27.5
3927.53	428.736	4.382	27.5
3931.52	428.736	4.382	27.5
3935.5	428.736	4.382	27.5
3939.48	516.096	4.382	27.5
3943.47	428.736	4.382	27.5
3947.45	472.416	4.382	27.5
3951.43	385.056	4.382	27.5
3955.42	385.056	4.382	27.5
3959.4	472.416	4.382	27.5
3963.38	428.736	4.382	27.5
3967.37	428.736	4.382	27.5
3971.35	428.736	4.382	27.5
3975.33	472.416	4.382	27.5
3979.32	428.736	4.382	27.5
3983.3	428.736	4.382	27.5
3987.28	428.736	4.382	27.5
3991.27	428.736	4.382	27.5
3995.25	385.056	4.382	27.5
3999.23	385.056	4.382	27.5
4003.22	428.736	4.382	27.5
4007.2	385.056	4.382	27.5
4011.18	385.056	4.382	27.5
4015.17	385.056	4.382	27.5
4019.15	428.736	4.382	27.5
4023.13	428.736	4.382	27.5
4027.12	385.056	4.382	27.5
4031.1	385.056	4.382	27.5
4035.08	385.056	4.382	27.5
4039.07	385.056	4.382	27.5
4043.05	385.056	4.382	27.5
4047.03	385.056	4.382	27.5
4051.02	385.056	4.382	27.5
4055	428.736	4.382	27.5
4058.98	472.416	4.382	27.5
4062.97	428.736	4.382	27.5
4066.95	428.736	4.382	27.5
4070.93	385.056	4.382	27.5
4074.92	385.056	4.382	27.5
4078.9	385.056	4.382	27.5
4082.88	428.736	4.382	27.5
4086.87	385.056	4.382	27.5
4090.85	385.056	4.382	27.5
4094.83	428.736	4.382	27.5
4098.82	428.736	4.382	27.5
4102.8	428.736	4.382	27.5
4106.78	428.736	4.382	27.5
4110.77	428.736	4.382	27.5
4114.75	385.056	4.382	27.5
4118.73	385.056	4.382	27.5
4122.72	385.056	4.382	27.5
4126.7	428.736	4.382	27.5
4130.68	428.736	4.382	27.5
4134.67	385.056	4.382	27.5
4138.65	385.056	4.382	27.5
4142.63	428.736	4.382	27.5
4146.62	385.056	4.382	27.5
4150.6	472.416	4.382	27.5
4154.58	385.056	4.382	27.5
4158.57	385.056	4.382	27.5
4162.55	385.056	4.382	27.5
4166.53	385.056	4.382	27.5
4170.52	385.056	4.382	27.5
4174.5	385.056	4.382	27.5
4178.48	428.736	4.382	27.5
4182.47	428.736	4.382	27.5
4186.45	385.056	4.382	27.5
4190.43	428.736	4.382	27.5
4194.41	428.736	4.382	27.5
4198.4	385.056	4.382	27.5
4202.38	428.736	4.382	27.5
4206.36	428.736	4.382	27.5
4210.35	385.056	4.382	27.5
4214.33	428.736	4.382	27.5
4218.31	428.736	4.382	27.5
4222.3	428.736	4.382	27.5
4226.28	385.056	4.382	27.5
4230.26	428.736	4.382	27.5
4234.25	428.736	4.382	27.5
4238.23	385.056	4.382	27.5
4242.21	385.056	4.382	27.5
4246.2	428.736	4.382	27.5
4250.18	428.736	4.382	27.5
4254.16	428.736	4.382	27.5
4258.15	428.736	4.382	27.5
4262.13	385.056	4.382	27.5
4266.11	385.056	4.382	27.5
4270.1	385.056	4.382	27.5
4274.08	385.056	4.382	27.5
4278.06	385.056	4.382	27.5
4282.05	385.056	4.382	27.5
4286.03	385.056	4.382	27.5
4290.01	472.416	4.382	27.5
4294	428.736	4.382	27.5
4297.98	385.056	4.382	27.5
4301.96	428.736	4.382	27.5
4305.95	428.736	4.382	27.5
4309.93	428.736	4.382	27.5
4313.91	428.736	4.382	27.5
4317.9	428.736	4.382	27.5
4321.88	428.736	4.382	27.5
4325.86	428.736	4.382	27.5
4329.85	428.736	4.382	27.5
4333.83	428.736	4.382	27.5
4337.81	472.416	4.382	27.5
4341.8	472.416	4.382	27.5
4345.78	516.096	4.382	27.5
4349.76	472.416	4.382	27.5
4353.75	472.416	4.382	27.5
4357.73	472.416	4.382	27.5
4361.71	472.416	4.382	27.5
4365.7	428.736	4.382	27.5
4369.68	472.416	4.382	27.5
4373.66	428.736	4.382	27.5
4377.65	428.736	4.382	27.5
4381.63	472.416	4.382	27.5
4385.61	472.416	4.382	27.5
4389.6	472.416	4.382	27.5
4393.58	428.736	4.382	27.5
4397.56	385.056	4.382	27.5
4401.55	385.056	4.382	27.5
4405.53	385.056	4.382	27.5
4409.51	428.736	4.382	27.5
4413.5	428.736	4.382	27.5
4417.48	428.736	4.382	27.5
4421.46	385.056	4.382	27.5
4425.45	428.736	4.382	27.5
4429.43	385.056	4.382	27.5
4433.41	385.056	4.382	27.5
4437.4	428.736	4.382	27.5
4441.38	385.056	4.382	27.5
4445.36	385.056	4.382	27.5
4449.35	385.056	4.382	27.5
4453.33	385.056	4.382	27.5
4457.31	428.736	4.382	27.5
4461.3	385.056	4.382	27.5
4465.28	428.736	4.382	27.5
4469.26	472.416	4.382	27.5
4473.25	472.416	4.382	27.5
4477.23	385.056	4.382	27.5
4481.21	385.056	4.382	27.5
4485.2	385.056	4.382	27.5
4489.18	385.056	4.382	27.5
4493.16	385.056	4.382	27.5
4497.15	385.056	4.382	27.5
4501.13	428.736	4.382	27.5
4505.11	428.736	4.382	27.5
4509.1	385.056	4.382	27.5
4513.08	385.056	4.382	27.5
4517.06	385.056	4.382	27.5
4521.05	385.056	4.382	27.5
4525.03	385.056	4.382	27.5
4529.01	428.736	4.382	27.5
4533	428.736	4.382	27.5
4536.98	472.416	4.382	27.5
4540.96	385.056	4.382	27.5
4544.95	428.736	4.382	27.5
4548.93	385.056	4.382	27.5
4552.91	385.056	4.382	27.5
4556.9	385.056	4.382	27.5
4560.88	385.056	4.382	27.5
4564.86	385.056	4.382	27.5
4568.85	428.736	4.382	27.5
4572.83	385.056	4.382	27.5
4576.81	428.736	4.382	27.5
4580.8	385.056	4.382	27.5
4584.78	385.056	4.382	27.5
4588.76	385.056	4.382	27.5
4592.74	385.056	4.382	27.5
4596.73	428.736	4.382	27.5
4600.71	428.736	4.382	27.5
4604.69	428.736	4.382	27.5
4608.68	428.736	4.382	27.5
4612.66	428.736	4.382	27.5
4616.64	341.376	4.382	27.5
4620.63	385.056	4.382	27.5
4624.61	385.056	4.382	27.5
4628.59	428.736	4.382	27.5
4632.58	428.736	4.382	27.5
4636.56	472.416	4.382	27.5
4640.54	385.056	4.382	27.5
4644.53	385.056	4.382	27.5
4648.51	385.056	4.382	27.5
4652.49	385.056	4.382	27.5
4656.48	385.056	4.382	27.5
4660.46	385.056	4.382	27.5
4664.44	428.736	4.382	27.5
4668.43	472.416	4.382	27.5
4672.41	472.416	4.382	27.5
4676.39	472.416	4.382	27.5
4680.38	472.416	4.382	27.5
4684.36	428.736	4.382	27.5
4688.34	385.056	4.382	27.5
4692.33	428.736	4.382	27.5
4696.31	428.736	4.382	27.5
4700.29	385.056	4.382	27.5
4704.28	428.736	4.382	27.5
4708.26	428.736	4.382	27.5
4712.24	385.056	4.382	27.5
4716.23	472.416	4.382	27.5
4720.21	385.056	4.382	27.5
4724.19	472.416	4.382	27.5
4728.18	385.056	4.382	27.5
4732.16	428.736	4.382	27.5
4736.14	428.736	4.382	27.5
4740.13	385.056	4.382	27.5
4744.11	341.376	4.382	27.5
4748.09	428.736	4.382	27.5
4752.08	428.736	4.382	27.5
4756.06	385.056	4.382	27.5
4760.04	385.056	4.382	27.5
4764.03	385.056	4.382	27.5
4768.01	385.056	4.382	27.5
4771.99	428.736	4.382	27.5
4775.98	428.736	4.382	27.5
4779.96	385.056	4.382	27.5
4783.94	385.056	4.382	27.5
4787.93	385.056	4.382	27.5
4791.91	385.056	4.382	27.5
4795.89	385.056	4.382	27.5
4799.88	385.056	4.382	27.5
4803.86	385.056	4.382	27.5
4807.84	385.056	4.382	27.5
4811.83	385.056	4.382	27.5
4815.81	428.736	4.382	27.5
4819.79	428.736	4.382	27.5
4823.78	385.056	4.382	27.5
4827.76	385.056	4.382	27.5
4831.74	428.736	4.382	27.5
4835.73	428.736	4.382	27.5
4839.71	472.416	4.382	27.5
4843.69	385.056	4.382	27.5
4847.68	428.736	4.382	27.5
4851.66	472.416	4.382	27.5
4855.64	559.776	4.382	27.5
4859.63	472.416	4.382	27.5
4863.61	472.416	4.382	27.5
4867.59	472.416	4.382	27.5
4871.58	472.416	4.382	27.5
4875.56	472.416	4.382	27.5
4879.54	472.416	4.382	27.5
4883.53	385.056	4.382	27.5
4887.51	385.056	4.382	27.5
4891.49	385.056	4.382	27.5
4895.48	385.056	4.382	27.5
4899.46	428.736	4.382	27.5
4903.44	385.056	4.382	27.5
4907.43	385.056	4.382	27.5
4911.41	385.056	4.382	27.5
4915.39	472.416	4.382	27.5
4919.38	559.776	4.382	27.5
4923.36	472.416	4.382	27.5
4927.34	385.056	4.382	27.5
4931.33	385.056	4.382	27.5
4935.31	385.056	4.382	27.5
4939.29	472.416	4.382	27.5
4943.28	428.736	4.382	27.5
4947.26	428.736	4.382	27.5
4951.24	472.416	4.382	27.5
4955.23	428.736	4.382	27.5
4959.21	385.056	4.382	27.5
4963.19	428.736	4.382	27.5
4967.18	385.056	4.382	27.5
4971.16	385.056	4.382	27.5
4975.14	428.736	4.382	27.5
4979.12	428.736	4.382	27.5
4983.11	428.736	4.382	27.5
4987.09	472.416	4.382	27.5
4991.07	385.056	4.382	27.5
4995.06	428.736	4.382	27.5
4999.04	385.056	4.382	27.5
5003.02	385.056	4.382	27.5
5007.01	385.056	4.382	27.5
5010.99	428.736	4.382	27.5
5014.97	341.376	4.382	27.5
5018.96	385.056	4.382	27.5
5022.94	341.376	4.382	27.5
5026.92	428.736	4.382	27.5
5030.91	385.056	4.382	27.5
5034.89	472.416	4.382	27.5
5038.87	472.416	4.382	27.5
5042.86	428.736	4.382	27.5
5046.84	428.736	4.382	27.5
5050.82	385.056	4.382	27.5
5054.81	385.056	4.382	27.5
5058.79	472.416	4.382	27.5
5062.77	385.056	4.382	27.5
5066.76	385.056	4.382	27.5
5070.74	472.416	4.382	27.5
5074.72	385.056	4.382	27.5
5078.71	428.736	4.382	27.5
5082.69	428.736	4.382	27.5
5086.67	428.736	4.382	27.5
5090.66	428.736	4.382	27.5
5094.64	341.376	4.382	27.5
5098.62	385.056	4.382	27.5
5102.61	385.056	4.382	27.5
5106.59	428.736	4.382	27.5
5110.57	341.376	4.382	27.5
5114.56	385.056	4.382	27.5
5118.54	385.056	4.382	27.5
5122.52	341.376	4.382	27.5
5126.51	428.736	4.382	27.5
5130.49	385.056	4.382	27.5
5134.47	428.736	4.382	27.5
5138.46	472.416	4.382	27.5
5142.44	385.056	4.382	27.5
5146.42	385.056	4.382	27.5
5150.41	385.056	4.382	27.5
5154.39	385.056	4.382	27.5
5158.37	428.736	4.382	27.5
5162.36	385.056	4.382	27.5
5166.34	385.056	4.382	27.5
5170.32	385.056	4.382	27.5
5174.31	385.056	4.382	27.5
5178.29	428.736	4.382	27.5
5182.27	385.056	4.382	27.5
5186.26	428.736	4.382	27.5
5190.24	385.056	4.382	27.5
5194.22	385.056	4.382	27.5
5198.21	385.056	4.382	27.5
5202.19	428.736	4.382	27.5
5206.17	472.416	4.382	27.5
5210.16	472.416	4.382	27.5
5214.14	472.416	4.382	27.5
5218.12	428.736	4.382	27.5
5222.11	385.056	4.382	27.5
5226.09	428.736	4.382	27.5
5230.07	385.056	4.382	27.5
5234.06	385.056	4.382	27.5
5238.04	385.056	4.382	27.5
5242.02	428.736	4.382	27.5
5246.01	428.736	4.382	27.5
5249.99	472.416	4.382	27.5
5253.97	385.056	4.382	27.5
5257.96	472.416	4.382	27.5
5261.94	385.056	4.382	27.5
5265.92	428.736	4.382	27.5
5269.91	472.416	4.382	27.5
5273.89	385.056	4.382	27.5
5277.87	385.056	4.382	27.5
5281.86	385.056	4.382	27.5
5285.84	428.736	4.382	27.5
5289.82	428.736	4.382	27.5
5293.81	472.416	4.382	27.5
5297.79	428.736	4.382	27.5
5301.77	385.056	4.382	27.5
5305.76	472.416	4.382	27.5
5309.74	428.736	4.382	27.5
5313.72	385.056	4.382	27.5
5317.71	428.736	4.382	27.5
5321.69	385.056	4.382	27.5
5325.67	385.056	4.382	27.5
5329.66	385.056	4.382	27.5
5333.64	428.736	4.382	27.5
5337.62	428.736	4.382	27.5
5341.61	428.736	4.382	27.5
5345.59	428.736	4.382	27.5
5349.57	428.736	4.382	27.5
5353.56	428.736	4.382	27.5
5357.54	472.416	4.382	27.5
5361.52	428.736	4.382	27.5
5365.51	472.416	4.382	27.5
5369.49	385.056	4.382	27.5
5373.47	385.056	4.382	27.5
5377.45	472.416	4.382	27.5
5381.44	428.736	4.382	27.5
5385.42	385.056	4.382	27.5
5389.4	428.736	4.382	27.5
5393.39	472.416	4.382	27.5
5397.37	472.416	4.382	27.5
5401.35	428.736	4.382	27.5
5405.34	385.056	4.382	27.5
5409.32	428.736	4.382	27.5
5413.3	385.056	4.382	27.5
5417.29	428.736	4.382	27.5
5421.27	385.056	4.382	27.5
5425.25	385.056	4.382	27.5
5429.24	385.056	4.382	27.5
5433.22	472.416	4.382	27.5
5437.2	472.416	4.382	27.5
5441.19	385.056	4.382	27.5
5445.17	385.056	4.382	27.5
5449.15	385.056	4.382	27.5
5453.14	385.056	4.382	27.5
5457.12	385.056	4.382	27.5
5461.1	385.056	4.382	27.5
5465.09	385.056	4.382	27.5
5469.07	385.056	4.382	27.5
5473.05	385.056	4.382	27.5
5477.04	385.056	4.382	27.5
5481.02	385.056	4.382	27.5
5485	385.056	4.382	27.5
5488.99	385.056	4.382	27.5
5492.97	385.056	4.382	27.5
5496.95	428.736	4.382	27.5
5500.94	428.736	4.382	27.5
5504.92	428.736	4.382	27.5
5508.9	428.736	4.382	27.5
5512.89	428.736	4.382	27.5
5516.87	385.056	4.382	27.5
5520.85	385.056	4.382	27.5
5524.84	385.056	4.382	27.5
5528.82	428.736	4.382	27.5
5532.8	385.056	4.382	27.5
5536.79	385.056	4.382	27.5
5540.77	428.736	4.382	27.5
5544.75	385.056	4.382	27.5
5548.74	385.056	4.382	27.5
5552.72	385.056	4.382	27.5
5556.7	385.056	4.382	27.5
5560.69	428.736	4.382	27.5
5564.67	428.736	4.382	27.5
5568.65	385.056	4.382	27.5
5572.64	385.056	4.382	27.5
5576.62	428.736	4.382	27.5
5580.6	385.056	4.382	27.5
5584.59	472.416	4.382	27.5
5588.57	428.736	4.382	27.5
5592.55	428.736	4.382	27.5
5596.54	428.736	4.382	27.5
5600.52	472.416	4.382	27.5
5604.5	385.056	4.382	27.5
5608.49	428.736	4.382	27.5
5612.47	428.736	4.382	27.5
5616.45	385.056	4.382	27.5
5620.44	428.736	4.382	27.5
5624.42	385.056	4.382	27.5
5628.4	385.056	4.382	27.5
5632.39	472.416	4.382	27.5
5636.37	428.736	4.382	27.5
5640.35	472.416	4.382	27.5
5644.34	385.056	4.382	27.5
5648.32	428.736	4.382	27.5
5652.3	428.736	4.382	27.5
5656.29	385.056	4.382	27.5
5660.27	472.416	4.382	27.5
5664.25	472.416	4.382	27.5
5668.24	472.416	4.382	27.5
5672.22	472.416	4.382	27.5
5676.2	385.056	4.382	27.5
5680.19	385.056	4.382	27.5
5684.17	472.416	4.382	27.5
5688.15	428.736	4.382	27.5
5692.14	428.736	4.382	27.5
5696.12	385.056	4.382	27.5
5700.1	385.056	4.382	27.5
5704.09	428.736	4.382	27.5
5708.07	385.056	4.382	27.5
5712.05	341.376	4.382	27.5
5716.04	385.056	4.382	27.5
5720.02	385.056	4.382	27.5
5724	385.056	4.382	27.5
5727.99	428.736	4.382	27.5
5731.97	472.416	4.382	27.5
5735.95	428.736	4.382	27.5
5739.94	428.736	4.382	27.5
5743.92	385.056	4.382	27.5
5747.9	385.056	4.382	27.5
5751.89	385.056	4.382	27.5
5755.87	385.056	4.382	27.5
5759.85	385.056	4.382	27.5
5763.84	385.056	4.382	27.5
5767.82	385.056	4.382	27.5
5771.8	428.736	4.382	27.5
5775.78	385.056	4.382	27.5
5779.77	385.056	4.382	27.5
5783.75	428.736	4.382	27.5
5787.73	472.416	4.382	27.5
5791.72	428.736	4.382	27.5
5795.7	385.056	4.382	27.5
5799.68	385.056	4.382	27.5
5803.67	385.056	4.382	27.5
5807.65	385.056	4.382	27.5
5811.63	341.376	4.382	27.5
5815.62	428.736	4.382	27.5
5819.6	428.736	4.382	27.5
5823.58	428.736	4.382	27.5
5827.57	428.736	4.382	27.5
5831.55	472.416	4.382	27.5
5835.53	559.776	4.382	27.5
5839.52	559.776	4.382	27.5
5843.5	472.416	4.382	27.5
5847.48	385.056	4.382	27.5
5851.47	428.736	4.382	27.5
5855.45	385.056	4.382	27.5
5859.43	385.056	4.382	27.5
5863.42	428.736	4.382	27.5
5867.4	428.736	4.382	27.5
5871.38	428.736	4.382	27.5
5875.37	385.056	4.382	27.5
5879.35	385.056	4.382	27.5
5883.33	385.056	4.382	27.5
5887.32	428.736	4.382	27.5
5891.3	428.736	4.382	27.5
5895.28	428.736	4.382	27.5
5899.27	428.736	4.382	27.5
5903.25	428.736	4.382	27.5
5907.23	428.736	4.382	27.5
5911.22	428.736	4.382	27.5
5915.2	428.736	4.382	27.5
5919.18	472.416	4.382	27.5
5923.17	428.736	4.382	27.5
5927.15	428.736	4.382	27.5
5931.13	428.736	4.382	27.5
5935.12	428.736	4.382	27.5
5939.1	472.416	4.382	27.5
5943.08	472.416	4.382	27.5
5947.07	428.736	4.382	27.5
5951.05	428.736	4.382	27.5
5955.03	428.736	4.382	27.5
5959.02	472.416	4.382	27.5
5963	603.456	4.382	27.5
5966.98	603.456	4.382	27.5
5970.97	603.456	4.382	27.5
5974.95	603.456	4.382	27.5
5978.93	647.136	4.382	27.5
5982.92	516.096	4.382	27.5
5986.9	472.416	4.382	27.5
5990.88	559.776	4.382	27.5
5994.87	472.416	4.382	27.5
5998.85	472.416	4.382	27.5
6002.83	472.416	4.382	27.5
6006.82	472.416	4.382	27.5
6010.8	472.416	4.382	27.5
6014.78	472.416	4.382	27.5
6018.77	472.416	4.382	27.5
6022.75	516.096	4.382	27.5
6026.73	472.416	4.382	27.5
6030.72	472.416	4.382	27.5
6034.7	559.776	4.382	27.5
6038.68	516.096	4.382	27.5
6042.67	603.456	4.382	27.5
6046.65	472.416	4.382	27.5
6050.63	472.416	4.382	27.5
6054.62	516.096	4.382	27.5
6058.6	516.096	4.382	27.5
6062.58	472.416	4.382	27.5
6066.57	516.096	4.382	27.5
6070.55	472.416	4.382	27.5
6074.53	472.416	4.382	27.5
6078.52	472.416	4.382	27.5
6082.5	472.416	4.382	27.5
6086.48	472.416	4.382	27.5
6090.47	472.416	4.382	27.5
6094.45	428.736	4.382	27.5
6098.43	385.056	4.382	27.5
6102.42	472.416	4.382	27.5
6106.4	472.416	4.382	27.5
6110.38	516.096	4.382	27.5
6114.37	472.416	4.382	27.5
6118.35	428.736	4.382	27.5
6122.33	428.736	4.382	27.5
6126.32	428.736	4.382	27.5
6130.3	428.736	4.382	27.5
6134.28	385.056	4.382	27.5
6138.27	472.416	4.382	27.5
6142.25	428.736	4.382	27.5
6146.23	472.416	4.382	27.5
6150.22	385.056	4.382	27.5
6154.2	428.736	4.382	27.5
6158.18	472.416	4.382	27.5
6162.17	472.416	4.382	27.5
6166.15	428.736	4.382	27.5
6170.13	516.096	4.382	27.5
6174.11	385.056	4.382	27.5
6178.1	385.056	4.382	27.5
6182.08	428.736	4.382	27.5
6186.06	428.736	4.382	27.5
6190.05	428.736	4.382	27.5
6194.03	472.416	4.382	27.5
6198.01	428.736	4.382	27.5
6202	428.736	4.382	27.5
6205.98	516.096	4.382	27.5
6209.96	516.096	4.382	27.5
6213.95	472.416	4.382	27.5
6217.93	472.416	4.382	27.5
6221.91	472.416	4.382	27.5
6225.9	516.096	4.382	27.5
6229.88	516.096	4.382	27.5
6233.86	516.096	4.382	27.5
6237.85	559.776	4.382	27.5
6241.83	559.776	4.382	27.5
6245.81	516.096	4.382	27.5
6249.8	516.096	4.382	27.5
6253.78	559.776	4.382	27.5
6257.76	516.096	4.382	27.5
6261.75	516.096	4.382	27.5
6265.73	559.776	4.382	27.5
6269.71	559.776	4.382	27.5
6273.7	559.776	4.382	27.5
6277.68	559.776	4.382	27.5
6281.66	603.456	4.382	27.5
6285.65	559.776	4.382	27.5
6289.63	603.456	4.382	27.5
6293.61	647.136	4.382	27.5
6297.6	559.776	4.382	27.5
6301.58	603.456	4.382	27.5
6305.56	603.456	4.382	27.5
6309.55	559.776	4.382	27.5
6313.53	559.776	4.382	27.5
6317.51	603.456	4.382	27.5
6321.5	559.776	4.382	27.5
6325.48	516.096	4.382	27.5
6329.46	559.776	4.382	27.5
6333.45	603.456	4.382	27.5
6337.43	690.816	4.382	27.5
6341.41	690.816	4.382	27.5
6345.4	603.456	4.382	27.5
6349.38	647.136	4.382	27.5
6353.36	603.456	4.382	27.5
6357.35	647.136	4.382	27.5
6361.33	734.496	4.382	27.5
6365.31	821.856	4.382	27.5
6369.3	734.496	4.382	27.5
6373.28	690.816	4.382	27.5
6377.26	690.816	4.382	27.5
6381.25	734.496	4.382	27.5
6385.23	734.496	4.382	27.5
6389.21	559.776	4.382	27.5
6393.2	778.176	4.382	27.5
6397.18	778.176	4.382	27.5
6401.16	821.856	4.382	27.5
6405.15	690.816	4.382	27.5
6409.13	603.456	4.382	27.5
6413.11	603.456	4.382	27.5
6417.1	559.776	4.382	27.5
6421.08	603.456	4.382	27.5
6425.06	647.136	4.382	27.5
6429.05	559.776	4.382	27.5
6433.03	603.456	4.382	27.5
6437.01	690.816	4.382	27.5
6441	690.816	4.382	27.5
6444.98	603.456	4.382	27.5
6448.96	559.776	4.382	27.5
6452.95	559.776	4.382	27.5
6456.93	603.456	4.382	27.5
6460.91	559.776	4.382	27.5
6464.9	690.816	4.382	27.5
6468.88	690.816	4.382	27.5
6472.86	690.816	4.382	27.5
6476.85	821.856	4.382	27.5
6480.83	778.176	4.382	27.5
6484.81	647.136	4.382	27.5
6488.8	603.456	4.382	27.5
6492.78	603.456	4.382	27.5
6496.76	516.096	4.382	27.5
6500.75	559.776	4.382	27.5
6504.73	603.456	4.382	27.5
6508.71	559.776	4.382	27.5
6512.7	690.816	4.382	27.5
6516.68	690.816	4.382	27.5
6520.66	734.496	4.382	27.5
6524.65	647.136	4.382	27.5
6528.63	559.776	4.382	27.5
6532.61	559.776	4.382	27.5
6536.6	516.096	4.382	27.5
6540.58	603.456	4.382	27.5
6544.56	690.816	4.382	27.5
6548.55	559.776	4.382	27.5
6552.53	690.816	4.382	27.5
6556.51	734.496	4.382	27.5
6560.5	690.816	4.382	27.5
6564.48	690.816	4.382	27.5
6568.46	559.776	4.382	27.5
6572.44	559.776	4.382	27.5
6576.43	559.776	4.382	27.5
6580.41	647.136	4.382	27.5
6584.39	690.816	4.382	27.5
6588.38	647.136	4.382	27.5
6592.36	516.096	4.382	27.5
6596.34	472.416	4.382	27.5
6600.33	647.136	4.382	27.5
6604.31	690.816	4.382	27.5
6608.29	647.136	4.382	27.5
6612.28	559.776	4.382	27.5
6616.26	559.776	4.382	27.5
6620.24	559.776	4.382	27.5
6624.23	603.456	4.382	27.5
6628.21	603.456	4.382	27.5
6632.19	516.096	4.382	27.5
6636.18	559.776	4.382	27.5
6640.16	559.776	4.382	27.5
6644.14	603.456	4.382	27.5
6648.13	647.136	4.382	27.5
6652.11	603.456	4.382	27.5
6656.09	516.096	4.382	27.5
6660.08	516.096	4.382	27.5
6664.06	516.096	4.382	27.5
6668.04	516.096	4.382	27.5
6672.03	516.096	4.382	27.5
6676.01	690.816	4.382	27.5
6679.99	603.456	4.382	27.5
6683.98	559.776	4.382	27.5
6687.96	603.456	4.382	27.5
6691.94	559.776	4.382	27.5
6695.93	690.816	4.382	27.5
6699.91	647.136	4.382	27.5
6703.89	647.136	4.382	27.5
6707.88	690.816	4.382	27.5
6711.86	559.776	4.382	27.5
6715.84	559.776	4.382	27.5
6719.83	559.776	4.382	27.5
6723.81	647.136	4.382	27.5
6727.79	690.816	4.382	27.5
6731.78	559.776	4.382	27.5
6735.76	647.136	4.382	27.5
6739.74	647.136	4.382	27.5
6743.73	734.496	4.382	27.5
6747.71	690.816	4.382	27.5
6751.69	690.816	4.382	27.5
6755.68	647.136	4.382	27.5
6759.66	603.456	4.382	27.5
6763.64	516.096	4.382	27.5
6767.63	559.776	4.382	27.5
6771.61	603.456	4.382	27.5
6775.59	647.136	4.382	27.5
6779.58	647.136	4.382	27.5
6783.56	603.456	4.382	27.5
6787.54	647.136	4.382	27.5
6791.53	690.816	4.382	27.5
6795.51	472.416	4.382	27.5
6799.49	516.096	4.382	27.5
6803.48	559.776	4.382	27.5
6807.46	603.456	4.382	27.5
6811.44	647.136	4.382	27.5
6815.43	603.456	4.382	27.5
6819.41	734.496	4.382	27.5
6823.39	734.496	4.382	27.5
6827.38	647.136	4.382	27.5
6831.36	603.456	4.382	27.5
6835.34	516.096	4.382	27.5
6839.33	603.456	4.382	27.5
6843.31	559.776	4.382	27.5
6847.29	647.136	4.382	27.5
6851.28	690.816	4.382	27.5
6855.26	734.496	4.382	27.5
6859.24	690.816	4.382	27.5
6863.23	690.816	4.382	27.5
6867.21	647.136	4.382	27.5
6871.19	647.136	4.382	27.5
6875.18	603.456	4.382	27.5
6879.16	734.496	4.382	27.5
6883.14	690.816	4.382	27.5
6887.13	734.496	4.382	27.5
6891.11	734.496	4.382	27.5
6895.09	734.496	4.382	27.5
6899.08	909.216	4.382	27.5
6903.06	996.576	4.382	27.5
6907.04	952.896	4.382	27.5
6911.03	996.576	4.382	27.5
6915.01	952.896	4.382	27.5
6918.99	1040.26	4.382	27.5
6922.98	1040.26	4.382	27.5
6926.96	996.576	4.382	27.5
6930.94	996.576	4.382	27.5
6934.93	1127.62	4.382	27.5
6938.91	909.216	4.382	27.5
6942.89	952.896	4.382	27.5
6946.88	1040.26	4.382	27.5
6950.86	1040.26	4.382	27.5
6954.84	909.216	4.382	27.5
6958.83	952.896	4.382	27.5
6962.81	909.216	4.382	27.5
6966.79	996.576	4.382	27.5
6970.77	1040.26	4.382	27.5
6974.76	1083.94	4.382	27.5
6978.74	996.576	4.382	27.5
6982.72	1040.26	4.382	27.5
6986.71	1040.26	4.382	27.5
6990.69	996.576	4.382	27.5
6994.67	1040.26	4.382	27.5
6998.66	996.576	4.382	27.5
7002.64	1083.94	4.382	27.5
7006.62	821.856	4.382	27.5
7010.61	909.216	4.382	27.5
7014.59	909.216	4.382	27.5
7018.57	909.216	4.382	27.5
7022.56	865.536	4.382	27.5
7026.54	909.216	4.382	27.5
7030.52	996.576	4.382	27.5
7034.51	1040.26	4.382	27.5
7038.49	952.896	4.382	27.5
7042.47	865.536	4.382	27.5
7046.46	821.856	4.382	27.5
7050.44	734.496	4.382	27.5
7054.42	778.176	4.382	27.5
7058.41	821.856	4.382	27.5
7062.39	909.216	4.382	27.5
7066.37	734.496	4.382	27.5
7070.36	734.496	4.382	27.5
7074.34	778.176	4.382	27.5
7078.32	909.216	4.382	27.5
7082.31	778.176	4.382	27.5
7086.29	865.536	4.382	27.5
7090.27	1083.94	4.382	27.5
7094.26	1040.26	4.382	27.5
7098.24	821.856	4.382	27.5
7102.22	865.536	4.382	27.5
7106.21	909.216	4.382	27.5
7110.19	778.176	4.382	27.5
7114.17	821.856	4.382	27.5
7118.16	1040.26	4.382	27.5
7122.14	1083.94	4.382	27.5
7126.12	1040.26	4.382	27.5
7130.11	1083.94	4.382	27.5
7134.09	1040.26	4.382	27.5
7138.07	996.576	4.382	27.5
7142.06	996.576	4.382	27.5
7146.04	1083.94	4.382	27.5
7150.02	1083.94	4.382	27.5
7154.01	1171.3	4.382	27.5
7157.99	1083.94	4.382	27.5
7161.97	1083.94	4.382	27.5
7165.96	1127.62	4.382	27.5
7169.94	1171.3	4.382	27.5
7173.92	996.576	4.382	27.5
7177.91	1040.26	4.382	27.5
7181.89	1083.94	4.382	27.5
7185.87	996.576	4.382	27.5
7189.86	1083.94	4.382	27.5
7193.84	1040.26	4.382	27.5
7197.82	1040.26	4.382	27.5
7201.81	1127.62	4.382	27.5
7205.79	1083.94	4.382	27.5
7209.77	909.216	4.382	27.5
7213.76	1083.94	4.382	27.5
7217.74	1083.94	4.382	27.5
7221.72	1127.62	4.382	27.5
7225.71	1127.62	4.382	27.5
7229.69	1127.62	4.382	27.5
7233.67	1040.26	4.382	27.5
7237.66	1127.62	4.382	27.5
7241.64	1083.94	4.382	27.5
7245.62	1083.94	4.382	27.5
7249.61	1083.94	4.382	27.5
7253.59	1083.94	4.382	27.5
7257.57	952.896	4.382	27.5
7261.56	1083.94	4.382	27.5
7265.54	1040.26	4.382	27.5
7269.52	1083.94	4.382	27.5
7273.51	1171.3	4.382	27.5
7277.49	1214.98	4.382	27.5
7281.47	1214.98	4.382	27.5
7285.46	1214.98	4.382	27.5
7289.44	1214.98	4.382	27.5
7293.42	1214.98	4.382	27.5
7297.41	1214.98	4.382	27.5
7301.39	1214.98	4.382	27.5
7305.37	1171.3	4.382	27.5
7309.36	1258.66	4.382	27.5
7313.34	1171.3	4.382	27.5
7317.32	1214.98	4.382	27.5
7321.31	1214.98	4.382	27.5
7325.29	1171.3	4.382	27.5
7329.27	1258.66	4.382	27.5
7333.26	1171.3	4.382	27.5
7337.24	1171.3	4.382	27.5
7341.22	1214.98	4.382	27.5
7345.21	1302.34	4.382	27.5
7349.19	1171.3	4.382	27.5
7353.17	1171.3	4.382	27.5
7357.16	1127.62	4.382	27.5
7361.14	1040.26	4.382	27.5
7365.12	1083.94	4.382	27.5
7369.1	1171.3	4.382	27.5
7373.09	1171.3	4.382	27.5
7377.07	1040.26	4.382	27.5
7381.05	1127.62	4.382	27.5
7385.04	1127.62	4.382	27.5
7389.02	1214.98	4.382	27.5
7393	1083.94	4.382	27.5
7396.99	1083.94	4.382	27.5
7400.97	1040.26	4.382	27.5
7404.95	1083.94	4.382	27.5
7408.94	1127.62	4.382	27.5
7412.92	1127.62	4.382	27.5
7416.9	1171.3	4.382	27.5
7420.89	1214.98	4.382	27.5
7424.87	1258.66	4.382	27.5
7428.85	1171.3	4.382	27.5
7432.84	1171.3	4.382	27.5
7436.82	1127.62	4.382	27.5
7440.8	1258.66	4.382	27.5
7444.79	1214.98	4.382	27.5
7448.77	1083.94	4.382	27.5
7452.75	1258.66	4.382	27.5
7456.74	1083.94	4.382	27.5
7460.72	1258.66	4.382	27.5
7464.7	1214.98	4.382	27.5
7468.69	1083.94	4.382	27.5
7472.67	1171.3	4.382	27.5
7476.65	1171.3	4.382	27.5
7480.64	1171.3	4.382	27.5
7484.62	1214.98	4.382	27.5
7488.6	1171.3	4.382	27.5
7492.59	1214.98	4.382	27.5
7496.57	996.576	4.382	27.5
7500.55	1127.62	4.382	27.5
7504.54	1214.98	4.382	27.5
7508.52	1083.94	4.382	27.5
7512.5	1127.62	4.382	27.5
7516.49	1171.3	4.382	27.5
7520.47	1171.3	4.382	27.5
7524.45	1171.3	4.382	27.5
7528.44	1127.62	4.382	27.5
7532.42	1171.3	4.382	27.5
7536.4	1040.26	4.382	27.5
7540.39	1171.3	4.382	27.5
7544.37	1171.3	4.382	27.5
7548.35	1171.3	4.382	27.5
7552.34	1127.62	4.382	27.5
7556.32	1214.98	4.382	27.5
7560.3	1171.3	4.382	27.5
7564.29	1171.3	4.382	27.5
7568.27	1083.94	4.382	27.5
7572.25	1127.62	4.382	27.5
7576.24	1171.3	4.382	27.5
7580.22	1171.3	4.382	27.5
7584.2	1258.66	4.382	27.5
7588.19	1127.62	4.382	27.5
7592.17	1171.3	4.382	27.5
7596.15	1214.98	4.382	27.5
7600.14	1171.3	4.382	27.5
7604.12	1040.26	4.382	27.5
7608.1	1083.94	4.382	27.5
7612.09	1258.66	4.382	27.5
7616.07	1214.98	4.382	27.5
7620.05	1171.3	4.382	27.5
7624.04	1258.66	4.382	27.5
7628.02	1040.26	4.382	27.5
7632	1258.66	4.382	27.5
7635.99	1171.3	4.382	27.5
7639.97	1127.62	4.382	27.5
7643.95	1127.62	4.382	27.5
7647.94	909.216	4.382	27.5
7651.92	996.576	4.382	27.5
7655.9	1040.26	4.382	27.5
7659.89	1083.94	4.382	27.5
7663.87	1214.98	4.382	27.5
7667.85	1214.98	4.382	27.5
7671.84	1346.02	4.382	27.5
7675.82	1346.02	4.382	27.5
7679.8	1171.3	4.382	27.5
7683.79	1171.3	4.382	27.5
7687.77	1127.62	4.382	27.5
7691.75	1040.26	4.382	27.5
7695.74	1127.62	4.382	27.5
7699.72	996.576	4.382	27.5
7703.7	996.576	4.382	27.5
7707.69	1083.94	4.382	27.5
7711.67	1040.26	4.382	27.5
7715.65	1127.62	4.382	27.5
7719.64	1171.3	4.382	27.5
7723.62	1040.26	4.382	27.5
7727.6	1171.3	4.382	27.5
7731.59	1214.98	4.382	27.5
7735.57	1214.98	4.382	27.5
7739.55	1171.3	4.382	27.5
7743.54	1127.62	4.382	27.5
7747.52	1127.62	4.382	27.5
7751.5	1127.62	4.382	27.5
7755.49	996.576	4.382	27.5
7759.47	1040.26	4.382	27.5
7763.45	1083.94	4.382	27.5
7767.43	1214.98	4.382	27.5
7771.42	1083.94	4.382	27.5
7775.4	1171.3	4.382	27.5
7779.38	1127.62	4.382	27.5
7783.37	1040.26	4.382	27.5
7787.35	865.536	4.382	27.5
7791.33	996.576	4.382	27.5
7795.32	1040.26	4.382	27.5
7799.3	1171.3	4.382	27.5
7803.28	1214.98	4.382	27.5
7807.27	1127.62	4.382	27.5
7811.25	996.576	4.382	27.5
7815.23	1083.94	4.382	27.5
7819.22	1040.26	4.382	27.5
7823.2	1040.26	4.382	27.5
7827.18	909.216	4.382	27.5
7831.17	909.216	4.382	27.5
7835.15	821.856	4.382	27.5
7839.13	821.856	4.382	27.5
7843.12	778.176	4.382	27.5
7847.1	865.536	4.382	27.5
7851.08	1083.94	4.382	27.5
7855.07	1083.94	4.382	27.5
7859.05	1083.94	4.382	27.5
7863.03	1171.3	4.382	27.5
7867.02	1171.3	4.382	27.5
7871	1171.3	4.382	27.5
7874.98	1258.66	4.382	27.5
7878.97	1171.3	4.382	27.5
7882.95	1083.94	4.382	27.5
7886.93	1083.94	4.382	27.5
7890.92	1127.62	4.382	27.5
7894.9	1258.66	4.382	27.5
7898.88	1214.98	4.382	27.5
7902.87	1127.62	4.382	27.5
7906.85	1214.98	4.382	27.5
7910.83	1127.62	4.382	27.5
7914.82	1258.66	4.382	27.5
7918.8	1302.34	4.382	27.5
7922.78	1258.66	4.382	27.5
7926.77	1258.66	4.382	27.5
7930.75	1346.02	4.382	27.5
7934.73	1258.66	4.382	27.5
7938.72	1171.3	4.382	27.5
7942.7	1258.66	4.382	27.5
7946.68	1346.02	4.382	27.5
7950.67	1214.98	4.382	27.5
7954.65	1171.3	4.382	27.5
7958.63	952.896	4.382	27.5
7962.62	996.576	4.382	27.5
[truncated: 901,786+ more rows]
