# Supplementary material for: Evaluation of in-service smartphone battery drainage profile for video calling feature in major apps
Source: Sci Rep. 2023 Jul 20;13:11699. doi: 10.1038/s41598-023-38859-3 (PMC10359271; doi:10.1038/s41598-023-38859-3)
Supplement: Supplementary file 5 — Supplementary Information 5. [file 41598_2023_38859_MOESM5_ESM.xlsx]

## Sheet: R(1 of 1)
Time (milliSeconds)	Current (milliAmps)	Voltage (Volts)	Temperature (Degree Celsius)
4.56066	940.992	3.945	27.5
9.12132	940.992	3.945	27.5
13.682	940.992	3.945	27.5
18.2426	940.992	3.945	27.5
22.8033	940.992	3.945	27.5
27.364	940.992	3.945	27.5
31.9246	940.992	3.945	27.5
36.4853	940.992	3.945	27.5
41.0459	940.992	3.945	27.5
45.6066	940.992	3.945	27.5
50.1673	940.992	3.945	27.5
54.7279	940.992	3.945	27.5
59.2886	940.992	3.945	27.5
63.8492	940.992	3.945	27.5
68.4099	940.992	3.945	27.5
72.9706	940.992	3.945	27.5
77.5312	940.992	3.945	27.5
82.0919	940.992	3.945	27.5
86.6525	940.992	3.945	27.5
91.2132	1392.14	3.945	27.5
95.7739	1392.14	3.945	27.5
100.335	1392.14	3.945	27.5
104.895	1392.14	3.945	27.5
109.456	1392.14	3.945	27.5
114.017	1392.14	3.945	27.5
118.577	1392.14	3.945	27.5
123.138	1392.14	3.945	27.5
127.698	1392.14	3.945	27.5
132.259	1392.14	3.945	27.5
136.82	1392.14	3.945	27.5
141.38	1392.14	3.945	27.5
145.941	1392.14	3.945	27.5
150.502	1392.14	3.945	27.5
155.062	1392.14	3.945	27.5
159.623	1392.14	3.945	27.5
164.184	1392.14	3.945	27.5
168.744	1392.14	3.945	27.5
173.305	1392.14	3.945	27.5
177.866	1392.14	3.945	27.5
182.426	1392.14	3.945	27.5
186.987	1392.14	3.945	27.5
191.548	1392.14	3.945	27.5
196.108	1392.14	3.945	27.5
200.669	1392.14	3.945	27.5
205.23	1392.14	3.945	27.5
209.79	1392.14	3.945	27.5
214.351	1392.14	3.945	27.5
218.912	1392.14	3.945	27.5
223.472	1392.14	3.945	27.5
228.033	1392.14	3.945	27.5
232.594	1392.14	3.945	27.5
237.154	1392.14	3.945	27.5
241.715	1392.14	3.945	27.5
246.276	1392.14	3.945	27.5
250.836	1392.14	3.945	27.5
255.397	1392.14	3.945	27.5
259.958	1392.14	3.945	27.5
264.518	1392.14	3.945	27.5
269.079	1392.14	3.945	27.5
273.64	1392.14	3.945	27.5
278.2	1392.14	3.945	27.5
282.761	1392.14	3.945	27.5
287.322	1392.14	3.945	27.5
291.882	1286.06	3.945	27.5
296.443	1286.06	3.945	27.5
301.004	1286.06	3.945	27.5
305.564	1286.06	3.945	27.5
310.125	1286.06	3.945	27.5
314.686	1286.06	3.945	27.5
319.246	1286.06	3.945	27.5
323.807	1286.06	3.945	27.5
328.368	1286.06	3.945	27.5
332.928	1286.06	3.945	27.5
337.489	1286.06	3.945	27.5
342.05	1286.06	3.945	27.5
346.61	1286.06	3.945	27.5
351.171	1286.06	3.945	27.5
355.731	1286.06	3.945	27.5
360.292	1286.06	3.945	27.5
364.853	1286.06	3.945	27.5
369.413	1286.06	3.945	27.5
373.974	1286.06	3.945	27.5
378.535	1286.06	3.945	27.5
383.095	1286.06	3.945	27.5
387.656	1286.06	3.945	27.5
392.217	1286.06	3.945	27.5
396.777	1286.06	3.945	27.5
401.338	1286.06	3.945	27.5
405.899	1286.06	3.945	27.5
410.459	1286.06	3.945	27.5
415.02	1286.06	3.945	27.5
419.581	1286.06	3.945	27.5
424.141	1286.06	3.945	27.5
428.702	1286.06	3.945	27.5
433.263	1286.06	3.945	27.5
437.823	1286.06	3.945	27.5
442.384	1286.06	3.945	27.5
446.945	1286.06	3.945	27.5
451.505	1286.06	3.945	27.5
456.066	1286.06	3.945	27.5
460.627	1155.34	3.945	27.5
465.187	1155.34	3.945	27.5
469.748	1155.34	3.945	27.5
474.309	1155.34	3.945	27.5
478.869	1155.34	3.945	27.5
483.43	1155.34	3.945	27.5
487.991	1155.34	3.945	27.5
492.551	1155.34	3.945	27.5
497.112	1155.34	3.945	27.5
501.673	1155.34	3.945	27.5
506.233	1155.34	3.945	27.5
510.794	1155.34	3.945	27.5
515.355	1155.34	3.945	27.5
519.915	1155.34	3.945	27.5
524.476	1155.34	3.945	27.5
529.037	1155.34	3.945	27.5
533.597	1155.34	3.945	27.5
538.158	1155.34	3.945	27.5
542.719	1155.34	3.945	27.5
547.279	1155.34	3.945	27.5
551.84	1155.34	3.945	27.5
556.401	1155.34	3.945	27.5
560.961	1155.34	3.945	27.5
565.522	1155.34	3.945	27.5
570.083	1155.34	3.945	27.5
574.643	1155.34	3.945	27.5
579.204	1155.34	3.945	27.5
583.764	1155.34	3.945	27.5
588.325	1155.34	3.945	27.5
592.886	1155.34	3.945	27.5
597.446	1430.52	3.945	27.5
602.007	1430.52	3.945	27.5
606.568	1430.52	3.945	27.5
611.128	1430.52	3.945	27.5
615.689	1430.52	3.945	27.5
620.25	1430.52	3.945	27.5
624.81	1430.52	3.945	27.5
629.371	1430.52	3.945	27.5
633.932	1430.52	3.945	27.5
638.492	1430.52	3.945	27.5
643.053	1430.52	3.945	27.5
647.614	1430.52	3.945	27.5
652.174	1430.52	3.945	27.5
656.735	1430.52	3.945	27.5
661.296	1430.52	3.945	27.5
665.856	1430.52	3.945	27.5
670.417	1430.52	3.945	27.5
674.978	1430.52	3.945	27.5
679.538	1430.52	3.945	27.5
684.099	1430.52	3.945	27.5
688.66	1430.52	3.945	27.5
693.22	1430.52	3.945	27.5
697.781	1430.52	3.945	27.5
702.342	1430.52	3.945	27.5
706.902	1430.52	3.945	27.5
711.463	1430.52	3.945	27.5
716.024	1430.52	3.945	27.5
720.584	1430.52	3.945	27.5
725.145	1430.52	3.945	27.5
729.706	1430.52	3.945	27.5
734.266	1430.52	3.945	27.5
738.827	1430.52	3.945	27.5
743.388	1430.52	3.945	27.5
747.948	1430.52	3.945	27.5
752.509	1430.52	3.945	27.5
757.07	1430.52	3.945	27.5
761.63	1430.52	3.945	27.5
766.191	1430.52	3.945	27.5
770.752	1443.94	3.945	27.5
775.312	1443.94	3.945	27.5
779.873	1443.94	3.945	27.5
784.434	1443.94	3.945	27.5
788.994	1443.94	3.945	27.5
793.555	1443.94	3.945	27.5
798.116	1443.94	3.945	27.5
802.676	1443.94	3.945	27.5
807.237	1443.94	3.945	27.5
811.797	1443.94	3.945	27.5
816.358	1443.94	3.945	27.5
820.919	1443.94	3.945	27.5
825.479	1443.94	3.945	27.5
830.04	1443.94	3.945	27.5
834.601	1443.94	3.945	27.5
839.161	1443.94	3.945	27.5
843.722	1443.94	3.945	27.5
848.283	1443.94	3.945	27.5
852.843	1443.94	3.945	27.5
857.404	1443.94	3.945	27.5
861.965	1443.94	3.945	27.5
866.525	1443.94	3.945	27.5
871.086	1443.94	3.945	27.5
875.647	1443.94	3.945	27.5
880.207	1443.94	3.945	27.5
884.768	1443.94	3.945	27.5
889.329	1443.94	3.945	27.5
893.889	1443.94	3.945	27.5
898.45	1443.94	3.945	27.5
903.011	1443.94	3.945	27.5
907.571	1443.94	3.945	27.5
912.132	1443.94	3.945	27.5
916.693	1443.94	3.945	27.5
921.253	1443.94	3.945	27.5
925.814	1443.94	3.945	27.5
930.375	1743.77	3.945	27.5
934.935	1743.77	3.945	27.5
939.496	1743.77	3.945	27.5
944.057	1743.77	3.945	27.5
948.617	1743.77	3.945	27.5
953.178	1743.77	3.945	27.5
957.739	1743.77	3.945	27.5
962.299	1743.77	3.945	27.5
966.86	1743.77	3.945	27.5
971.421	1743.77	3.945	27.5
975.981	1743.77	3.945	27.5
980.542	1743.77	3.945	27.5
985.103	1743.77	3.945	27.5
989.663	1743.77	3.945	27.5
994.224	1743.77	3.945	27.5
998.785	1743.77	3.945	27.5
1003.35	1743.77	3.945	27.5
1007.91	1743.77	3.945	27.5
1012.47	1743.77	3.945	27.5
1017.03	1743.77	3.945	27.5
1021.59	1743.77	3.945	27.5
1026.15	1743.77	3.945	27.5
1030.71	1743.77	3.945	27.5
1035.27	1743.77	3.945	27.5
1039.83	1743.77	3.945	27.5
1044.39	1743.77	3.945	27.5
1048.95	1743.77	3.945	27.5
1053.51	1743.77	3.945	27.5
1058.07	1743.77	3.945	27.5
1062.63	1743.77	3.945	27.5
1067.19	1743.77	3.945	27.5
1071.76	1743.77	3.945	27.5
1076.32	1743.77	3.945	27.5
1080.88	1743.77	3.945	27.5
1085.44	1743.77	3.945	27.5
1090	1743.77	3.945	27.5
1094.56	1743.77	3.945	27.5
1099.12	1743.77	3.945	27.5
1103.68	1743.77	3.945	27.5
1108.24	1743.77	3.945	27.5
1112.8	1462.03	3.945	27.5
1117.36	1462.03	3.945	27.5
1121.92	1462.03	3.945	27.5
1126.48	1462.03	3.945	27.5
1131.04	1462.03	3.945	27.5
1135.6	1462.03	3.945	27.5
1140.17	1462.03	3.945	27.5
1144.73	1462.03	3.945	27.5
1149.29	1462.03	3.945	27.5
1153.85	1462.03	3.945	27.5
1158.41	1462.03	3.945	27.5
1162.97	1462.03	3.945	27.5
1167.53	1462.03	3.945	27.5
1172.09	1462.03	3.945	27.5
1176.65	1462.03	3.945	27.5
1181.21	1462.03	3.945	27.5
1185.77	1462.03	3.945	27.5
1190.33	1462.03	3.945	27.5
1194.89	1462.03	3.945	27.5
1199.45	1462.03	3.945	27.5
1204.01	1462.03	3.945	27.5
1208.57	1462.03	3.945	27.5
1213.14	1462.03	3.945	27.5
1217.7	1462.03	3.945	27.5
1222.26	1462.03	3.945	27.5
1226.82	1462.03	3.945	27.5
1231.38	1462.03	3.945	27.5
1235.94	1462.03	3.945	27.5
1240.5	1462.03	3.945	27.5
1245.06	1462.03	3.945	27.5
1249.62	1462.03	3.945	27.5
1254.18	1462.03	3.945	27.5
1258.74	1462.03	3.945	27.5
1263.3	1462.03	3.945	27.5
1267.86	1462.03	3.945	27.5
1272.42	1462.03	3.945	27.5
1276.98	1462.03	3.945	27.5
1281.55	1462.03	3.945	27.5
1286.11	1462.03	3.945	27.5
1290.67	1462.03	3.945	27.5
1295.23	1462.03	3.945	27.5
1299.79	1462.03	3.945	27.5
1304.35	1223.66	3.945	27.5
1308.91	1223.66	3.945	27.5
1313.47	1223.66	3.945	27.5
1318.03	1223.66	3.945	27.5
1322.59	1223.66	3.945	27.5
1327.15	1223.66	3.945	27.5
1331.71	1223.66	3.945	27.5
1336.27	1223.66	3.945	27.5
1340.83	1223.66	3.945	27.5
1345.39	1223.66	3.945	27.5
1349.96	1223.66	3.945	27.5
1354.52	1223.66	3.945	27.5
1359.08	1223.66	3.945	27.5
1363.64	1223.66	3.945	27.5
1368.2	1223.66	3.945	27.5
1372.76	1223.66	3.945	27.5
1377.32	1223.66	3.945	27.5
1381.88	1223.66	3.945	27.5
1386.44	1223.66	3.945	27.5
1391	1223.66	3.945	27.5
1395.56	1223.66	3.945	27.5
1400.12	1223.66	3.945	27.5
1404.68	1223.66	3.945	27.5
1409.24	1223.66	3.945	27.5
1413.8	1223.66	3.945	27.5
1418.37	1223.66	3.945	27.5
1422.93	1223.66	3.945	27.5
1427.49	1223.66	3.945	27.5
1432.05	1223.66	3.945	27.5
1436.61	1223.66	3.945	27.5
1441.17	1223.66	3.945	27.5
1445.73	1223.66	3.945	27.5
1450.29	1223.66	3.945	27.5
1454.85	1223.66	3.945	27.5
1459.41	1223.66	3.945	27.5
1463.97	1223.66	3.945	27.5
1468.53	1223.66	3.945	27.5
1473.09	1223.66	3.945	27.5
1477.65	1223.66	3.945	27.5
1482.21	1223.66	3.945	27.5
1486.78	1223.66	3.945	27.5
1491.34	1223.66	3.945	27.5
1495.9	989.04	3.945	27.5
1500.46	989.04	3.945	27.5
1505.02	989.04	3.945	27.5
1509.58	989.04	3.945	27.5
1514.14	989.04	3.945	27.5
1518.7	989.04	3.945	27.5
1523.26	989.04	3.945	27.5
1527.82	989.04	3.945	27.5
1532.38	989.04	3.945	27.5
1536.94	989.04	3.945	27.5
1541.5	989.04	3.945	27.5
1546.06	989.04	3.945	27.5
1550.62	989.04	3.945	27.5
1555.19	989.04	3.945	27.5
1559.75	989.04	3.945	27.5
1564.31	989.04	3.945	27.5
1568.87	989.04	3.945	27.5
1573.43	989.04	3.945	27.5
1577.99	989.04	3.945	27.5
1582.55	989.04	3.945	27.5
1587.11	989.04	3.945	27.5
1591.67	989.04	3.945	27.5
1596.23	989.04	3.945	27.5
1600.79	989.04	3.945	27.5
1605.35	989.04	3.945	27.5
1609.91	989.04	3.945	27.5
1614.47	989.04	3.945	27.5
1619.03	989.04	3.945	27.5
1623.59	989.04	3.945	27.5
1628.16	989.04	3.945	27.5
1632.72	989.04	3.945	27.5
1637.28	989.04	3.945	27.5
1641.84	989.04	3.945	27.5
1646.4	989.04	3.945	27.5
1650.96	989.04	3.945	27.5
1655.52	989.04	3.945	27.5
1660.08	989.04	3.945	27.5
1664.64	989.04	3.945	27.5
1669.2	989.04	3.945	27.5
1673.76	989.04	3.945	27.5
1678.32	989.04	3.945	27.5
1682.88	989.04	3.945	27.5
1687.44	989.04	3.945	27.5
1692	989.04	3.945	27.5
1696.57	1034.28	3.945	27.5
1701.13	1034.28	3.945	27.5
1705.69	1034.28	3.945	27.5
1710.25	1034.28	3.945	27.5
1714.81	1034.28	3.945	27.5
1719.37	1034.28	3.945	27.5
1723.93	1034.28	3.945	27.5
1728.49	1034.28	3.945	27.5
1733.05	1034.28	3.945	27.5
1737.61	1034.28	3.945	27.5
1742.17	1034.28	3.945	27.5
1746.73	1034.28	3.945	27.5
1751.29	1034.28	3.945	27.5
1755.85	1034.28	3.945	27.5
1760.41	1034.28	3.945	27.5
1764.98	1034.28	3.945	27.5
1769.54	1034.28	3.945	27.5
1774.1	1034.28	3.945	27.5
1778.66	1034.28	3.945	27.5
1783.22	1034.28	3.945	27.5
1787.78	1034.28	3.945	27.5
1792.34	1034.28	3.945	27.5
1796.9	1034.28	3.945	27.5
1801.46	1034.28	3.945	27.5
1806.02	1034.28	3.945	27.5
1810.58	1034.28	3.945	27.5
1815.14	1034.28	3.945	27.5
1819.7	1034.28	3.945	27.5
1824.26	1034.28	3.945	27.5
1828.82	1034.28	3.945	27.5
1833.39	1034.28	3.945	27.5
1837.95	1034.28	3.945	27.5
1842.51	1034.28	3.945	27.5
1847.07	1034.28	3.945	27.5
1851.63	1034.28	3.945	27.5
1856.19	1034.28	3.945	27.5
1860.75	1034.28	3.945	27.5
1865.31	1034.28	3.945	27.5
1869.87	1034.28	3.945	27.5
1874.43	1034.28	3.945	27.5
1878.99	1034.28	3.945	27.5
1883.55	1034.28	3.945	27.5
1888.11	1034.28	3.945	27.5
1892.67	1034.28	3.945	27.5
1897.23	1034.28	3.945	27.5
1901.8	1034.28	3.945	27.5
1906.36	1034.28	3.945	27.5
1910.92	852.072	3.945	27.5
1915.48	852.072	3.945	27.5
1920.04	852.072	3.945	27.5
1924.6	852.072	3.945	27.5
1929.16	852.072	3.945	27.5
1933.72	852.072	3.945	27.5
1938.28	852.072	3.945	27.5
1942.84	852.072	3.945	27.5
1947.4	852.072	3.945	27.5
1951.96	852.072	3.945	27.5
1956.52	852.072	3.945	27.5
1961.08	852.072	3.945	27.5
1965.64	852.072	3.945	27.5
1970.21	852.072	3.945	27.5
1974.77	852.072	3.945	27.5
1979.33	852.072	3.945	27.5
1983.89	852.072	3.945	27.5
1988.45	852.072	3.945	27.5
1993.01	852.072	3.945	27.5
1997.57	852.072	3.945	27.5
2002.13	852.072	3.945	27.5
2006.69	852.072	3.945	27.5
2011.25	852.072	3.945	27.5
2015.81	852.072	3.945	27.5
2020.37	852.072	3.945	27.5
2024.93	852.072	3.945	27.5
2029.49	852.072	3.945	27.5
2034.05	852.072	3.945	27.5
2038.62	852.072	3.945	27.5
2043.18	852.072	3.945	27.5
2047.74	852.072	3.945	27.5
2052.3	852.072	3.945	27.5
2056.86	852.072	3.945	27.5
2061.42	852.072	3.945	27.5
2065.98	852.072	3.945	27.5
2070.54	852.072	3.945	27.5
2075.1	852.072	3.945	27.5
2079.66	1091.38	3.945	27.5
2084.22	1091.38	3.945	27.5
2088.78	1091.38	3.945	27.5
2093.34	1091.38	3.945	27.5
2097.9	1091.38	3.945	27.5
2102.46	1091.38	3.945	27.5
2107.02	1091.38	3.945	27.5
2111.59	1091.38	3.945	27.5
2116.15	1091.38	3.945	27.5
2120.71	1091.38	3.945	27.5
2125.27	1091.38	3.945	27.5
2129.83	1091.38	3.945	27.5
2134.39	1091.38	3.945	27.5
2138.95	1091.38	3.945	27.5
2143.51	1091.38	3.945	27.5
2148.07	1091.38	3.945	27.5
2152.63	1091.38	3.945	27.5
2157.19	1091.38	3.945	27.5
2161.75	1091.38	3.945	27.5
2166.31	1091.38	3.945	27.5
2170.87	1091.38	3.945	27.5
2175.43	1091.38	3.945	27.5
2180	1091.38	3.945	27.5
2184.56	1091.38	3.945	27.5
2189.12	1091.38	3.945	27.5
2193.68	1091.38	3.945	27.5
2198.24	1091.38	3.945	27.5
2202.8	1091.38	3.945	27.5
2207.36	1091.38	3.945	27.5
2211.92	1091.38	3.945	27.5
2216.48	1091.38	3.945	27.5
2221.04	1091.38	3.945	27.5
2225.6	1091.38	3.945	27.5
2230.16	1091.38	3.945	27.5
2234.72	1091.38	3.945	27.5
2239.28	1091.38	3.945	27.5
2243.84	1030.54	3.945	27.5
2248.41	1030.54	3.945	27.5
2252.97	1030.54	3.945	27.5
2257.53	1030.54	3.945	27.5
2262.09	1030.54	3.945	27.5
2266.65	1030.54	3.945	27.5
2271.21	1030.54	3.945	27.5
2275.77	1030.54	3.945	27.5
2280.33	1030.54	3.945	27.5
2284.89	1030.54	3.945	27.5
2289.45	1030.54	3.945	27.5
2294.01	1030.54	3.945	27.5
2298.57	1030.54	3.945	27.5
2303.13	1030.54	3.945	27.5
2307.69	1030.54	3.945	27.5
2312.25	1030.54	3.945	27.5
2316.82	1030.54	3.945	27.5
2321.38	1030.54	3.945	27.5
2325.94	1030.54	3.945	27.5
2330.5	1030.54	3.945	27.5
2335.06	1030.54	3.945	27.5
2339.62	1030.54	3.945	27.5
2344.18	1030.54	3.945	27.5
2348.74	1030.54	3.945	27.5
2353.3	1030.54	3.945	27.5
2357.86	1030.54	3.945	27.5
2362.42	1030.54	3.945	27.5
2366.98	1030.54	3.945	27.5
2371.54	1030.54	3.945	27.5
2376.1	1030.54	3.945	27.5
2380.66	1030.54	3.945	27.5
2385.23	1030.54	3.945	27.5
2389.79	1030.54	3.945	27.5
2394.35	1030.54	3.945	27.5
2398.91	1030.54	3.945	27.5
2403.47	1030.54	3.945	27.5
2408.03	1030.54	3.945	27.5
2412.59	1030.54	3.945	27.5
2417.15	1030.54	3.945	27.5
2421.71	1504.78	3.945	27.5
2426.27	1504.78	3.945	27.5
2430.83	1504.78	3.945	27.5
2435.39	1504.78	3.945	27.5
2439.95	1504.78	3.945	27.5
2444.51	1504.78	3.945	27.5
2449.07	1504.78	3.945	27.5
2453.64	1504.78	3.945	27.5
2458.2	1504.78	3.945	27.5
2462.76	1504.78	3.945	27.5
2467.32	1504.78	3.945	27.5
2471.88	1504.78	3.945	27.5
2476.44	1504.78	3.945	27.5
2481	1504.78	3.945	27.5
2485.56	1504.78	3.945	27.5
2490.12	1504.78	3.945	27.5
2494.68	1504.78	3.945	27.5
2499.24	1504.78	3.945	27.5
2503.8	1504.78	3.945	27.5
2508.36	1504.78	3.945	27.5
2512.92	1504.78	3.945	27.5
2517.48	1504.78	3.945	27.5
2522.04	1504.78	3.945	27.5
2526.61	1504.78	3.945	27.5
2531.17	1504.78	3.945	27.5
2535.73	1504.78	3.945	27.5
2540.29	1504.78	3.945	27.5
2544.85	1504.78	3.945	27.5
2549.41	1504.78	3.945	27.5
2553.97	1504.78	3.945	27.5
2558.53	1504.78	3.945	27.5
2563.09	1504.78	3.945	27.5
2567.65	1504.78	3.945	27.5
2572.21	1504.78	3.945	27.5
2576.77	1504.78	3.945	27.5
2581.33	1504.78	3.945	27.5
2585.89	1504.78	3.945	27.5
2590.45	1504.78	3.945	27.5
2595.02	1504.78	3.945	27.5
2599.58	1504.78	3.945	27.5
2604.14	1504.78	3.945	27.5
2608.7	1504.78	3.945	27.5
2613.26	1504.78	3.945	27.5
2617.82	1513.2	3.945	27.5
2622.38	1513.2	3.945	27.5
2626.94	1513.2	3.945	27.5
2631.5	1513.2	3.945	27.5
2636.06	1513.2	3.945	27.5
2640.62	1513.2	3.945	27.5
2645.18	1513.2	3.945	27.5
2649.74	1513.2	3.945	27.5
2654.3	1513.2	3.945	27.5
2658.86	1513.2	3.945	27.5
2663.43	1513.2	3.945	27.5
2667.99	1513.2	3.945	27.5
2672.55	1513.2	3.945	27.5
2677.11	1513.2	3.945	27.5
2681.67	1513.2	3.945	27.5
2686.23	1513.2	3.945	27.5
2690.79	1513.2	3.945	27.5
2695.35	1513.2	3.945	27.5
2699.91	1513.2	3.945	27.5
2704.47	1513.2	3.945	27.5
2709.03	1513.2	3.945	27.5
2713.59	1513.2	3.945	27.5
2718.15	1513.2	3.945	27.5
2722.71	1513.2	3.945	27.5
2727.27	1513.2	3.945	27.5
2731.84	1513.2	3.945	27.5
2736.4	1513.2	3.945	27.5
2740.96	1513.2	3.945	27.5
2745.52	1513.2	3.945	27.5
2750.08	1513.2	3.945	27.5
2754.64	1513.2	3.945	27.5
2759.2	1513.2	3.945	27.5
2763.76	1513.2	3.945	27.5
2768.32	1513.2	3.945	27.5
2772.88	1513.2	3.945	27.5
2777.44	1513.2	3.945	27.5
2782	1513.2	3.945	27.5
2786.56	1513.2	3.945	27.5
2791.12	1513.2	3.945	27.5
2795.68	1513.2	3.945	27.5
2800.25	1513.2	3.945	27.5
2804.81	1513.2	3.945	27.5
2809.37	1513.2	3.945	27.5
2813.93	1513.2	3.945	27.5
2818.49	1513.2	3.945	27.5
2823.05	1438.32	3.945	27.5
2827.61	1438.32	3.945	27.5
2832.17	1438.32	3.945	27.5
2836.73	1438.32	3.945	27.5
2841.29	1438.32	3.945	27.5
2845.85	1438.32	3.945	27.5
2850.41	1438.32	3.945	27.5
2854.97	1438.32	3.945	27.5
2859.53	1438.32	3.945	27.5
2864.09	1438.32	3.945	27.5
2868.66	1438.32	3.945	27.5
2873.22	1438.32	3.945	27.5
2877.78	1438.32	3.945	27.5
2882.34	1438.32	3.945	27.5
2886.9	1438.32	3.945	27.5
2891.46	1438.32	3.945	27.5
2896.02	1438.32	3.945	27.5
2900.58	1438.32	3.945	27.5
2905.14	1438.32	3.945	27.5
2909.7	1438.32	3.945	27.5
2914.26	1438.32	3.945	27.5
2918.82	1438.32	3.945	27.5
2923.38	1438.32	3.945	27.5
2927.94	1438.32	3.945	27.5
2932.5	1438.32	3.945	27.5
2937.07	1438.32	3.945	27.5
2941.63	1438.32	3.945	27.5
2946.19	1438.32	3.945	27.5
2950.75	1438.32	3.945	27.5
2955.31	1438.32	3.945	27.5
2959.87	1438.32	3.945	27.5
2964.43	1438.32	3.945	27.5
2968.99	1438.32	3.945	27.5
2973.55	1438.32	3.945	27.5
2978.11	1438.32	3.945	27.5
2982.67	1438.32	3.945	27.5
2987.23	1438.32	3.945	27.5
2991.79	1438.32	3.945	27.5
2996.35	1438.32	3.945	27.5
3000.91	1438.32	3.945	27.5
3005.47	1438.32	3.945	27.5
3010.04	1438.32	3.945	27.5
3014.6	1438.32	3.945	27.5
3019.16	1438.32	3.945	27.5
3023.72	1438.32	3.945	27.5
3028.28	1438.32	3.945	27.5
3032.84	1438.32	3.945	27.5
3037.4	965.328	3.945	27.5
3041.96	965.328	3.945	27.5
3046.52	965.328	3.945	27.5
3051.08	965.328	3.945	27.5
3055.64	965.328	3.945	27.5
3060.2	965.328	3.945	27.5
3064.76	965.328	3.945	27.5
3069.32	965.328	3.945	27.5
3073.88	965.328	3.945	27.5
3078.45	965.328	3.945	27.5
3083.01	965.328	3.945	27.5
3087.57	965.328	3.945	27.5
3092.13	965.328	3.945	27.5
3096.69	965.328	3.945	27.5
3101.25	965.328	3.945	27.5
3105.81	965.328	3.945	27.5
3110.37	965.328	3.945	27.5
3114.93	965.328	3.945	27.5
3119.49	965.328	3.945	27.5
3124.05	965.328	3.945	27.5
3128.61	965.328	3.945	27.5
3133.17	965.328	3.945	27.5
3137.73	965.328	3.945	27.5
3142.29	965.328	3.945	27.5
3146.86	965.328	3.945	27.5
3151.42	965.328	3.945	27.5
3155.98	965.328	3.945	27.5
3160.54	965.328	3.945	27.5
3165.1	965.328	3.945	27.5
3169.66	965.328	3.945	27.5
3174.22	965.328	3.945	27.5
3178.78	965.328	3.945	27.5
3183.34	965.328	3.945	27.5
3187.9	870.792	3.945	27.5
3192.46	870.792	3.945	27.5
3197.02	870.792	3.945	27.5
3201.58	870.792	3.945	27.5
3206.14	870.792	3.945	27.5
3210.7	870.792	3.945	27.5
3215.27	870.792	3.945	27.5
3219.83	870.792	3.945	27.5
3224.39	870.792	3.945	27.5
3228.95	870.792	3.945	27.5
3233.51	870.792	3.945	27.5
3238.07	870.792	3.945	27.5
3242.63	870.792	3.945	27.5
3247.19	870.792	3.945	27.5
3251.75	870.792	3.945	27.5
3256.31	870.792	3.945	27.5
3260.87	870.792	3.945	27.5
3265.43	870.792	3.945	27.5
3269.99	870.792	3.945	27.5
3274.55	870.792	3.945	27.5
3279.11	870.792	3.945	27.5
3283.68	870.792	3.945	27.5
3288.24	870.792	3.945	27.5
3292.8	870.792	3.945	27.5
3297.36	870.792	3.945	27.5
3301.92	870.792	3.945	27.5
3306.48	870.792	3.945	27.5
3311.04	870.792	3.945	27.5
3315.6	870.792	3.945	27.5
3320.16	870.792	3.945	27.5
3324.72	1356.26	3.945	27.5
3329.28	1356.26	3.945	27.5
3333.84	1356.26	3.945	27.5
3338.4	1356.26	3.945	27.5
3342.96	1356.26	3.945	27.5
3347.52	1356.26	3.945	27.5
3352.09	1356.26	3.945	27.5
3356.65	1356.26	3.945	27.5
3361.21	1356.26	3.945	27.5
3365.77	1356.26	3.945	27.5
3370.33	1356.26	3.945	27.5
3374.89	1356.26	3.945	27.5
3379.45	1356.26	3.945	27.5
3384.01	1356.26	3.945	27.5
3388.57	1356.26	3.945	27.5
3393.13	1356.26	3.945	27.5
3397.69	1356.26	3.945	27.5
3402.25	1356.26	3.945	27.5
3406.81	1356.26	3.945	27.5
3411.37	1356.26	3.945	27.5
3415.93	1356.26	3.945	27.5
3420.5	1356.26	3.945	27.5
3425.06	1356.26	3.945	27.5
3429.62	1356.26	3.945	27.5
3434.18	1356.26	3.945	27.5
3438.74	1356.26	3.945	27.5
3443.3	1356.26	3.945	27.5
3447.86	1356.26	3.945	27.5
3452.42	1356.26	3.945	27.5
3456.98	1356.26	3.945	27.5
3461.54	1356.26	3.945	27.5
3466.1	1356.26	3.945	27.5
3470.66	1356.26	3.945	27.5
3475.22	1356.26	3.945	27.5
3479.78	1356.26	3.945	27.5
3484.34	1356.26	3.945	27.5
3488.9	1356.26	3.945	27.5
3493.47	1356.26	3.945	27.5
3498.03	1356.26	3.945	27.5
3502.59	1356.26	3.945	27.5
3507.15	1052.06	3.945	27.5
3511.71	1052.06	3.945	27.5
3516.27	1052.06	3.945	27.5
3520.83	1052.06	3.945	27.5
3525.39	1052.06	3.945	27.5
3529.95	1052.06	3.945	27.5
3534.51	1052.06	3.945	27.5
3539.07	1052.06	3.945	27.5
3543.63	1052.06	3.945	27.5
3548.19	1052.06	3.945	27.5
3552.75	1052.06	3.945	27.5
3557.31	1052.06	3.945	27.5
3561.88	1052.06	3.945	27.5
3566.44	1052.06	3.945	27.5
3571	1052.06	3.945	27.5
3575.56	1052.06	3.945	27.5
3580.12	1052.06	3.945	27.5
3584.68	1052.06	3.945	27.5
3589.24	1052.06	3.945	27.5
3593.8	1052.06	3.945	27.5
3598.36	1052.06	3.945	27.5
3602.92	1052.06	3.945	27.5
3607.48	1052.06	3.945	27.5
3612.04	1052.06	3.945	27.5
3616.6	1052.06	3.945	27.5
3621.16	1052.06	3.945	27.5
3625.72	1052.06	3.945	27.5
3630.29	1052.06	3.945	27.5
3634.85	1052.06	3.945	27.5
3639.41	1052.06	3.945	27.5
3643.97	1052.06	3.945	27.5
3648.53	1052.06	3.945	27.5
3653.09	1052.06	3.945	27.5
3657.65	1052.06	3.945	27.5
3662.21	1052.06	3.945	27.5
3666.77	1052.06	3.945	27.5
3671.33	979.992	3.945	27.5
3675.89	979.992	3.945	27.5
3680.45	979.992	3.945	27.5
3685.01	979.992	3.945	27.5
3689.57	979.992	3.945	27.5
3694.13	979.992	3.945	27.5
3698.7	979.992	3.945	27.5
3703.26	979.992	3.945	27.5
3707.82	979.992	3.945	27.5
3712.38	979.992	3.945	27.5
3716.94	979.992	3.945	27.5
3721.5	979.992	3.945	27.5
3726.06	979.992	3.945	27.5
3730.62	979.992	3.945	27.5
3735.18	979.992	3.945	27.5
3739.74	979.992	3.945	27.5
3744.3	979.992	3.945	27.5
3748.86	979.992	3.945	27.5
3753.42	979.992	3.945	27.5
3757.98	979.992	3.945	27.5
3762.54	979.992	3.945	27.5
3767.11	979.992	3.945	27.5
3771.67	979.992	3.945	27.5
3776.23	979.992	3.945	27.5
3780.79	979.992	3.945	27.5
3785.35	979.992	3.945	27.5
3789.91	979.992	3.945	27.5
3794.47	979.992	3.945	27.5
3799.03	979.992	3.945	27.5
3803.59	979.992	3.945	27.5
3808.15	979.992	3.945	27.5
3812.71	979.992	3.945	27.5
3817.27	979.992	3.945	27.5
3821.83	979.992	3.945	27.5
3826.39	979.992	3.945	27.5
3830.95	979.992	3.945	27.5
3835.52	979.992	3.945	27.5
3840.08	979.992	3.945	27.5
3844.64	979.992	3.945	27.5
3849.2	795.912	3.945	27.5
3853.76	795.912	3.945	27.5
3858.32	795.912	3.945	27.5
3862.88	795.912	3.945	27.5
3867.44	795.912	3.945	27.5
3872	795.912	3.945	27.5
3876.56	795.912	3.945	27.5
3881.12	795.912	3.945	27.5
3885.68	795.912	3.945	27.5
3890.24	795.912	3.945	27.5
3894.8	795.912	3.945	27.5
3899.36	795.912	3.945	27.5
3903.92	795.912	3.945	27.5
3908.49	795.912	3.945	27.5
3913.05	795.912	3.945	27.5
3917.61	795.912	3.945	27.5
3922.17	795.912	3.945	27.5
3926.73	795.912	3.945	27.5
3931.29	795.912	3.945	27.5
3935.85	795.912	3.945	27.5
3940.41	795.912	3.945	27.5
3944.97	795.912	3.945	27.5
3949.53	795.912	3.945	27.5
3954.09	795.912	3.945	27.5
3958.65	795.912	3.945	27.5
3963.21	795.912	3.945	27.5
3967.77	795.912	3.945	27.5
3972.33	795.912	3.945	27.5
3976.9	795.912	3.945	27.5
3981.46	795.912	3.945	27.5
3986.02	795.912	3.945	27.5
3990.58	795.912	3.945	27.5
3995.14	795.912	3.945	27.5
3999.7	795.912	3.945	27.5
4004.26	795.912	3.945	27.5
4008.82	795.912	3.945	27.5
4013.38	1014.94	3.945	27.5
4017.94	1014.94	3.945	27.5
4022.5	1014.94	3.945	27.5
4027.06	1014.94	3.945	27.5
4031.62	1014.94	3.945	27.5
4036.18	1014.94	3.945	27.5
4040.74	1014.94	3.945	27.5
4045.31	1014.94	3.945	27.5
4049.87	1014.94	3.945	27.5
4054.43	1014.94	3.945	27.5
4058.99	1014.94	3.945	27.5
4063.55	1014.94	3.945	27.5
4068.11	1014.94	3.945	27.5
4072.67	1014.94	3.945	27.5
4077.23	1014.94	3.945	27.5
4081.79	1014.94	3.945	27.5
4086.35	1014.94	3.945	27.5
4090.91	1014.94	3.945	27.5
4095.47	1014.94	3.945	27.5
4100.03	1014.94	3.945	27.5
4104.59	1014.94	3.945	27.5
4109.15	1014.94	3.945	27.5
4113.72	1014.94	3.945	27.5
4118.28	1014.94	3.945	27.5
4122.84	1014.94	3.945	27.5
4127.4	1014.94	3.945	27.5
4131.96	1014.94	3.945	27.5
4136.52	1014.94	3.945	27.5
4141.08	1014.94	3.945	27.5
4145.64	1014.94	3.945	27.5
4150.2	1014.94	3.945	27.5
4154.76	1014.94	3.945	27.5
4159.32	1014.94	3.945	27.5
4163.88	1014.94	3.945	27.5
4168.44	1014.94	3.945	27.5
4173	1014.94	3.945	27.5
4177.56	1014.94	3.945	27.5
4182.13	1014.94	3.945	27.5
4186.69	1014.94	3.945	27.5
4191.25	1014.94	3.945	27.5
4195.81	1014.94	3.945	27.5
4200.37	901.368	3.945	27.5
4204.93	901.368	3.945	27.5
4209.49	901.368	3.945	27.5
4214.05	901.368	3.945	27.5
4218.61	901.368	3.945	27.5
4223.17	901.368	3.945	27.5
4227.73	901.368	3.945	27.5
4232.29	901.368	3.945	27.5
4236.85	901.368	3.945	27.5
4241.41	901.368	3.945	27.5
4245.97	901.368	3.945	27.5
4250.54	901.368	3.945	27.5
4255.1	901.368	3.945	27.5
4259.66	901.368	3.945	27.5
4264.22	901.368	3.945	27.5
4268.78	901.368	3.945	27.5
4273.34	901.368	3.945	27.5
4277.9	901.368	3.945	27.5
4282.46	901.368	3.945	27.5
4287.02	901.368	3.945	27.5
4291.58	901.368	3.945	27.5
4296.14	901.368	3.945	27.5
4300.7	901.368	3.945	27.5
4305.26	901.368	3.945	27.5
4309.82	901.368	3.945	27.5
4314.38	1701.65	3.945	27.5
4318.95	1701.65	3.945	27.5
4323.51	1701.65	3.945	27.5
4328.07	1701.65	3.945	27.5
4332.63	1701.65	3.945	27.5
4337.19	1701.65	3.945	27.5
4341.75	1701.65	3.945	27.5
4346.31	1701.65	3.945	27.5
4350.87	1701.65	3.945	27.5
4355.43	1701.65	3.945	27.5
4359.99	1701.65	3.945	27.5
4364.55	1701.65	3.945	27.5
4369.11	1701.65	3.945	27.5
4373.67	1701.65	3.945	27.5
4378.23	1701.65	3.945	27.5
4382.79	1701.65	3.945	27.5
4387.35	1701.65	3.945	27.5
4391.92	1701.65	3.945	27.5
4396.48	1959.36	3.945	27.5
4401.04	1959.36	3.945	27.5
4405.6	1959.36	3.945	27.5
4410.16	1959.36	3.945	27.5
4414.72	1959.36	3.945	27.5
4419.28	1959.36	3.945	27.5
4423.84	1959.36	3.945	27.5
4428.4	1959.36	3.945	27.5
4432.96	1959.36	3.945	27.5
4437.52	1959.36	3.945	27.5
4442.08	1959.36	3.945	27.5
4446.64	1959.36	3.945	27.5
4451.2	1959.36	3.945	27.5
4455.76	1959.36	3.945	27.5
4460.33	1959.36	3.945	27.5
4464.89	1959.36	3.945	27.5
4469.45	1959.36	3.945	27.5
4474.01	1959.36	3.945	27.5
4478.57	1959.36	3.945	27.5
4483.13	1959.36	3.945	27.5
4487.69	1959.36	3.945	27.5
4492.25	1959.36	3.945	27.5
4496.81	1959.36	3.945	27.5
4501.37	1758.12	3.945	27.5
4505.93	1758.12	3.945	27.5
4510.49	1758.12	3.945	27.5
4515.05	1758.12	3.945	27.5
4519.61	1758.12	3.945	27.5
4524.17	1758.12	3.945	27.5
4528.74	1758.12	3.945	27.5
4533.3	1758.12	3.945	27.5
4537.86	1758.12	3.945	27.5
4542.42	1758.12	3.945	27.5
4546.98	1758.12	3.945	27.5
4551.54	1758.12	3.945	27.5
4556.1	1758.12	3.945	27.5
4560.66	1758.12	3.945	27.5
4565.22	1758.12	3.945	27.5
4569.78	1758.12	3.945	27.5
4574.34	1758.12	3.945	27.5
4578.9	1758.12	3.945	27.5
4583.46	1758.12	3.945	27.5
4588.02	1758.12	3.945	27.5
4592.58	1758.12	3.945	27.5
4597.15	1758.12	3.945	27.5
4601.71	1758.12	3.945	27.5
4606.27	1758.12	3.945	27.5
4610.83	1758.12	3.945	27.5
4615.39	1758.12	3.945	27.5
4619.95	1758.12	3.945	27.5
4624.51	1758.12	3.945	27.5
4629.07	1758.12	3.945	27.5
4633.63	1758.12	3.945	27.5
4638.19	1758.12	3.945	27.5
4642.75	1791.5	3.945	27.5
4647.31	1791.5	3.945	27.5
4651.87	1791.5	3.945	27.5
4656.43	1791.5	3.945	27.5
4660.99	1791.5	3.945	27.5
4665.56	1791.5	3.945	27.5
4670.12	1791.5	3.945	27.5
4674.68	1791.5	3.945	27.5
4679.24	1791.5	3.945	27.5
4683.8	1791.5	3.945	27.5
4688.36	1791.5	3.945	27.5
4692.92	1791.5	3.945	27.5
4697.48	1791.5	3.945	27.5
4702.04	1791.5	3.945	27.5
4706.6	1791.5	3.945	27.5
4711.16	1791.5	3.945	27.5
4715.72	1791.5	3.945	27.5
4720.28	1791.5	3.945	27.5
4724.84	1791.5	3.945	27.5
4729.4	1791.5	3.945	27.5
4733.97	1791.5	3.945	27.5
4738.53	1791.5	3.945	27.5
4743.09	1791.5	3.945	27.5
4747.65	1791.5	3.945	27.5
4752.21	1791.5	3.945	27.5
4756.77	1791.5	3.945	27.5
4761.33	1791.5	3.945	27.5
4765.89	1791.5	3.945	27.5
4770.45	1791.5	3.945	27.5
4775.01	1791.5	3.945	27.5
4779.57	1791.5	3.945	27.5
4784.13	1791.5	3.945	27.5
4788.69	1791.5	3.945	27.5
4793.25	1791.5	3.945	27.5
4797.81	1791.5	3.945	27.5
4802.37	1791.5	3.945	27.5
4806.94	1791.5	3.945	27.5
4811.5	1791.5	3.945	27.5
4816.06	1717.87	3.945	27.5
4820.62	1717.87	3.945	27.5
4825.18	1717.87	3.945	27.5
4829.74	1717.87	3.945	27.5
4834.3	1717.87	3.945	27.5
4838.86	1717.87	3.945	27.5
4843.42	1717.87	3.945	27.5
4847.98	1717.87	3.945	27.5
4852.54	1717.87	3.945	27.5
4857.1	1717.87	3.945	27.5
4861.66	1717.87	3.945	27.5
4866.22	1717.87	3.945	27.5
4870.78	1717.87	3.945	27.5
4875.35	1717.87	3.945	27.5
4879.91	1717.87	3.945	27.5
4884.47	1717.87	3.945	27.5
4889.03	1717.87	3.945	27.5
4893.59	1717.87	3.945	27.5
4898.15	1717.87	3.945	27.5
4902.71	1717.87	3.945	27.5
4907.27	1717.87	3.945	27.5
4911.83	1717.87	3.945	27.5
4916.39	1717.87	3.945	27.5
4920.95	1717.87	3.945	27.5
4925.51	1717.87	3.945	27.5
4930.07	1717.87	3.945	27.5
4934.63	1717.87	3.945	27.5
4939.19	1717.87	3.945	27.5
4943.76	1717.87	3.945	27.5
4948.32	1717.87	3.945	27.5
4952.88	1717.87	3.945	27.5
4957.44	1717.87	3.945	27.5
4962	1717.87	3.945	27.5
4966.56	1717.87	3.945	27.5
4971.12	1717.87	3.945	27.5
4975.68	1717.87	3.945	27.5
4980.24	1717.87	3.945	27.5
4984.8	1717.87	3.945	27.5
4989.36	1717.87	3.945	27.5
4993.92	1717.87	3.945	27.5
4998.48	1717.87	3.945	27.5
5003.04	1717.87	3.945	27.5
5007.6	1717.87	3.945	27.5
5012.17	1717.87	3.945	27.5
5016.73	1717.87	3.945	27.5
5021.29	1710.07	3.945	27.5
5025.85	1710.07	3.945	27.5
5030.41	1710.07	3.945	27.5
5034.97	1710.07	3.945	27.5
5039.53	1710.07	3.945	27.5
5044.09	1710.07	3.945	27.5
5048.65	1710.07	3.945	27.5
5053.21	1710.07	3.945	27.5
5057.77	1710.07	3.945	27.5
5062.33	1710.07	3.945	27.5
5066.89	1710.07	3.945	27.5
5071.45	1710.07	3.945	27.5
5076.01	1710.07	3.945	27.5
5080.58	1710.07	3.945	27.5
5085.14	1710.07	3.945	27.5
5089.7	1710.07	3.945	27.5
5094.26	1710.07	3.945	27.5
5098.82	1710.07	3.945	27.5
5103.38	1710.07	3.945	27.5
5107.94	1710.07	3.945	27.5
5112.5	1710.07	3.945	27.5
5117.06	1710.07	3.945	27.5
5121.62	1710.07	3.945	27.5
5126.18	1710.07	3.945	27.5
5130.74	1710.07	3.945	27.5
5135.3	1710.07	3.945	27.5
5139.86	1710.07	3.945	27.5
5144.42	1710.07	3.945	27.5
5148.99	1710.07	3.945	27.5
5153.55	1710.07	3.945	27.5
5158.11	1710.07	3.945	27.5
5162.67	1710.07	3.945	27.5
5167.23	1710.07	3.945	27.5
5171.79	1710.07	3.945	27.5
5176.35	1710.07	3.945	27.5
5180.91	1710.07	3.945	27.5
5185.47	1710.07	3.945	27.5
5190.03	1710.07	3.945	27.5
5194.59	1710.07	3.945	27.5
5199.15	1710.07	3.945	27.5
5203.71	1710.07	3.945	27.5
5208.27	1710.07	3.945	27.5
5212.83	1710.07	3.945	27.5
5217.4	1710.07	3.945	27.5
5221.96	1445.5	3.945	27.5
5226.52	1445.5	3.945	27.5
5231.08	1445.5	3.945	27.5
5235.64	1445.5	3.945	27.5
5240.2	1445.5	3.945	27.5
5244.76	1445.5	3.945	27.5
5249.32	1445.5	3.945	27.5
5253.88	1445.5	3.945	27.5
5258.44	1445.5	3.945	27.5
5263	1445.5	3.945	27.5
5267.56	1445.5	3.945	27.5
5272.12	1445.5	3.945	27.5
5276.68	1445.5	3.945	27.5
5281.24	1445.5	3.945	27.5
5285.8	1445.5	3.945	27.5
5290.37	1445.5	3.945	27.5
5294.93	1445.5	3.945	27.5
5299.49	1445.5	3.945	27.5
5304.05	1445.5	3.945	27.5
5308.61	1445.5	3.945	27.5
5313.17	1445.5	3.945	27.5
5317.73	1445.5	3.945	27.5
5322.29	1445.5	3.945	27.5
5326.85	1445.5	3.945	27.5
5331.41	1445.5	3.945	27.5
5335.97	1445.5	3.945	27.5
5340.53	1445.5	3.945	27.5
5345.09	1445.5	3.945	27.5
5349.65	1445.5	3.945	27.5
5354.21	1445.5	3.945	27.5
5358.78	1445.5	3.945	27.5
5363.34	1445.5	3.945	27.5
5367.9	1445.5	3.945	27.5
5372.46	1445.5	3.945	27.5
5377.02	1445.5	3.945	27.5
5381.58	1445.5	3.945	27.5
5386.14	1445.5	3.945	27.5
5390.7	1445.5	3.945	27.5
5395.26	1445.5	3.945	27.5
5399.82	1445.5	3.945	27.5
5404.38	1445.5	3.945	27.5
5408.94	1445.5	3.945	27.5
5413.5	1445.5	3.945	27.5
5418.06	1445.5	3.945	27.5
5422.62	1445.5	3.945	27.5
5427.19	1445.5	3.945	27.5
5431.75	1445.5	3.945	27.5
5436.31	1437.38	3.945	27.5
5440.87	1437.38	3.945	27.5
5445.43	1437.38	3.945	27.5
5449.99	1437.38	3.945	27.5
5454.55	1437.38	3.945	27.5
5459.11	1437.38	3.945	27.5
5463.67	1437.38	3.945	27.5
5468.23	1437.38	3.945	27.5
5472.79	1437.38	3.945	27.5
5477.35	1437.38	3.945	27.5
5481.91	1437.38	3.945	27.5
5486.47	1437.38	3.945	27.5
5491.03	1437.38	3.945	27.5
5495.6	1437.38	3.945	27.5
5500.16	1437.38	3.945	27.5
5504.72	1437.38	3.945	27.5
5509.28	1437.38	3.945	27.5
5513.84	1437.38	3.945	27.5
5518.4	1437.38	3.945	27.5
5522.96	1437.38	3.945	27.5
5527.52	1437.38	3.945	27.5
5532.08	1437.38	3.945	27.5
5536.64	1437.38	3.945	27.5
5541.2	1437.38	3.945	27.5
5545.76	1437.38	3.945	27.5
5550.32	1437.38	3.945	27.5
5554.88	1437.38	3.945	27.5
5559.44	1437.38	3.945	27.5
5564.01	1437.38	3.945	27.5
5568.57	1437.38	3.945	27.5
5573.13	1437.38	3.945	27.5
5577.69	1437.38	3.945	27.5
5582.25	1437.38	3.945	27.5
5586.81	1437.38	3.945	27.5
5591.37	1437.38	3.945	27.5
5595.93	1437.38	3.945	27.5
5600.49	1437.38	3.945	27.5
5605.05	1437.38	3.945	27.5
5609.61	1437.38	3.945	27.5
5614.17	1437.38	3.945	27.5
5618.73	1437.38	3.945	27.5
5623.29	1437.38	3.945	27.5
5627.85	1437.38	3.945	27.5
5632.42	1437.38	3.945	27.5
5636.98	1437.38	3.945	27.5
5641.54	1437.38	3.945	27.5
5646.1	1437.38	3.945	27.5
5650.66	1437.38	3.945	27.5
5655.22	1437.38	3.945	27.5
5659.78	1434.26	3.945	27.5
5664.34	1434.26	3.945	27.5
5668.9	1434.26	3.945	27.5
5673.46	1434.26	3.945	27.5
5678.02	1434.26	3.945	27.5
5682.58	1434.26	3.945	27.5
5687.14	1434.26	3.945	27.5
5691.7	1434.26	3.945	27.5
5696.26	1434.26	3.945	27.5
5700.83	1434.26	3.945	27.5
5705.39	1434.26	3.945	27.5
5709.95	1434.26	3.945	27.5
5714.51	1434.26	3.945	27.5
5719.07	1434.26	3.945	27.5
5723.63	1434.26	3.945	27.5
5728.19	1434.26	3.945	27.5
5732.75	1434.26	3.945	27.5
5737.31	1434.26	3.945	27.5
5741.87	1434.26	3.945	27.5
5746.43	1434.26	3.945	27.5
5750.99	1434.26	3.945	27.5
5755.55	1434.26	3.945	27.5
5760.11	1434.26	3.945	27.5
5764.67	1434.26	3.945	27.5
5769.23	1434.26	3.945	27.5
5773.8	1434.26	3.945	27.5
5778.36	1434.26	3.945	27.5
5782.92	1434.26	3.945	27.5
5787.48	1434.26	3.945	27.5
5792.04	1434.26	3.945	27.5
5796.6	1434.26	3.945	27.5
5801.16	1434.26	3.945	27.5
5805.72	1434.26	3.945	27.5
5810.28	1434.26	3.945	27.5
5814.84	1434.26	3.945	27.5
5819.4	1434.26	3.945	27.5
5823.96	1434.26	3.945	27.5
5828.52	1434.26	3.945	27.5
5833.08	1434.26	3.945	27.5
5837.64	1434.26	3.945	27.5
5842.21	1434.26	3.945	27.5
5846.77	1434.26	3.945	27.5
5851.33	1434.26	3.945	27.5
5855.89	1434.26	3.945	27.5
5860.45	1434.26	3.945	27.5
5865.01	1434.26	3.945	27.5
5869.57	1434.26	3.945	27.5
5874.13	1254.24	3.945	27.5
5878.69	1254.24	3.945	27.5
5883.25	1254.24	3.945	27.5
5887.81	1254.24	3.945	27.5
5892.37	1254.24	3.945	27.5
5896.93	1254.24	3.945	27.5
5901.49	1254.24	3.945	27.5
5906.05	1254.24	3.945	27.5
5910.62	1254.24	3.945	27.5
5915.18	1254.24	3.945	27.5
5919.74	1254.24	3.945	27.5
5924.3	1254.24	3.945	27.5
5928.86	1254.24	3.945	27.5
5933.42	1254.24	3.945	27.5
5937.98	1254.24	3.945	27.5
5942.54	1254.24	3.945	27.5
5947.1	1254.24	3.945	27.5
5951.66	1254.24	3.945	27.5
5956.22	1254.24	3.945	27.5
5960.78	1254.24	3.945	27.5
5965.34	1254.24	3.945	27.5
5969.9	1254.24	3.945	27.5
5974.46	1254.24	3.945	27.5
5979.03	1254.24	3.945	27.5
5983.59	1254.24	3.945	27.5
5988.15	1254.24	3.945	27.5
5992.71	1254.24	3.945	27.5
5997.27	1254.24	3.945	27.5
6001.83	1254.24	3.945	27.5
6006.39	1254.24	3.945	27.5
6010.95	1254.24	3.945	27.5
6015.51	1254.24	3.945	27.5
6020.07	1254.24	3.945	27.5
6024.63	1254.24	3.945	27.5
6029.19	1254.24	3.945	27.5
6033.75	1254.24	3.945	27.5
6038.31	1254.24	3.945	27.5
6042.87	1157.52	3.945	27.5
6047.44	1157.52	3.945	27.5
6052	1157.52	3.945	27.5
6056.56	1157.52	3.945	27.5
6061.12	1157.52	3.945	27.5
6065.68	1157.52	3.945	27.5
6070.24	1157.52	3.945	27.5
6074.8	1157.52	3.945	27.5
6079.36	1157.52	3.945	27.5
6083.92	1157.52	3.945	27.5
6088.48	1157.52	3.945	27.5
6093.04	1157.52	3.945	27.5
6097.6	1157.52	3.945	27.5
6102.16	1157.52	3.945	27.5
6106.72	1157.52	3.945	27.5
6111.28	1157.52	3.945	27.5
6115.85	1157.52	3.945	27.5
6120.41	1157.52	3.945	27.5
6124.97	1157.52	3.945	27.5
6129.53	1157.52	3.945	27.5
6134.09	1157.52	3.945	27.5
6138.65	1157.52	3.945	27.5
6143.21	1157.52	3.945	27.5
6147.77	1157.52	3.945	27.5
6152.33	1157.52	3.945	27.5
6156.89	1157.52	3.945	27.5
6161.45	1157.52	3.945	27.5
6166.01	1157.52	3.945	27.5
6170.57	1157.52	3.945	27.5
6175.13	1157.52	3.945	27.5
6179.69	1157.52	3.945	27.5
6184.25	1157.52	3.945	27.5
6188.82	1157.52	3.945	27.5
6193.38	1157.52	3.945	27.5
6197.94	1157.52	3.945	27.5
6202.5	1157.52	3.945	27.5
6207.06	1157.52	3.945	27.5
6211.62	1157.52	3.945	27.5
6216.18	1157.52	3.945	27.5
6220.74	1157.52	3.945	27.5
6225.3	1157.52	3.945	27.5
6229.86	1157.52	3.945	27.5
6234.42	1157.52	3.945	27.5
6238.98	1157.52	3.945	27.5
6243.54	1157.52	3.945	27.5
6248.1	1157.52	3.945	27.5
6252.66	1157.52	3.945	27.5
6257.23	1157.52	3.945	27.5
6261.79	1157.52	3.945	27.5
6266.35	1176.55	3.945	27.5
6270.91	1176.55	3.945	27.5
6275.47	1176.55	3.945	27.5
6280.03	1176.55	3.945	27.5
6284.59	1176.55	3.945	27.5
6289.15	1176.55	3.945	27.5
6293.71	1176.55	3.945	27.5
6298.27	1176.55	3.945	27.5
6302.83	1176.55	3.945	27.5
6307.39	1176.55	3.945	27.5
6311.95	1176.55	3.945	27.5
6316.51	1176.55	3.945	27.5
6321.07	1176.55	3.945	27.5
6325.64	1176.55	3.945	27.5
6330.2	1176.55	3.945	27.5
6334.76	1176.55	3.945	27.5
6339.32	1176.55	3.945	27.5
6343.88	1176.55	3.945	27.5
6348.44	1176.55	3.945	27.5
6353	1176.55	3.945	27.5
6357.56	1176.55	3.945	27.5
6362.12	1176.55	3.945	27.5
6366.68	1176.55	3.945	27.5
6371.24	1176.55	3.945	27.5
6375.8	1176.55	3.945	27.5
6380.36	1176.55	3.945	27.5
6384.92	1176.55	3.945	27.5
6389.48	1176.55	3.945	27.5
6394.05	1176.55	3.945	27.5
6398.61	1176.55	3.945	27.5
6403.17	1176.55	3.945	27.5
6407.73	1176.55	3.945	27.5
6412.29	1176.55	3.945	27.5
6416.85	1176.55	3.945	27.5
6421.41	1176.55	3.945	27.5
6425.97	1176.55	3.945	27.5
6430.53	1176.55	3.945	27.5
6435.09	1176.55	3.945	27.5
6439.65	1176.55	3.945	27.5
6444.21	1176.55	3.945	27.5
6448.77	1176.55	3.945	27.5
6453.33	1176.55	3.945	27.5
6457.89	1176.55	3.945	27.5
6462.46	1228.97	3.945	27.5
6467.02	1228.97	3.945	27.5
6471.58	1228.97	3.945	27.5
6476.14	1228.97	3.945	27.5
6480.7	1228.97	3.945	27.5
6485.26	1228.97	3.945	27.5
6489.82	1228.97	3.945	27.5
6494.38	1228.97	3.945	27.5
6498.94	1228.97	3.945	27.5
6503.5	1228.97	3.945	27.5
6508.06	1228.97	3.945	27.5
6512.62	1228.97	3.945	27.5
6517.18	1228.97	3.945	27.5
6521.74	1228.97	3.945	27.5
6526.3	1228.97	3.945	27.5
6530.87	1228.97	3.945	27.5
6535.43	1228.97	3.945	27.5
6539.99	1228.97	3.945	27.5
6544.55	1228.97	3.945	27.5
6549.11	1228.97	3.945	27.5
6553.67	1228.97	3.945	27.5
6558.23	1228.97	3.945	27.5
6562.79	1228.97	3.945	27.5
6567.35	1228.97	3.945	27.5
6571.91	1228.97	3.945	27.5
6576.47	1228.97	3.945	27.5
6581.03	1228.97	3.945	27.5
6585.59	1228.97	3.945	27.5
6590.15	1228.97	3.945	27.5
6594.71	1228.97	3.945	27.5
6599.28	1228.97	3.945	27.5
6603.84	1228.97	3.945	27.5
6608.4	1228.97	3.945	27.5
6612.96	1228.97	3.945	27.5
6617.52	1228.97	3.945	27.5
6622.08	1228.97	3.945	27.5
6626.64	1228.97	3.945	27.5
6631.2	1228.97	3.945	27.5
6635.76	1228.97	3.945	27.5
6640.32	1228.97	3.945	27.5
6644.88	1228.97	3.945	27.5
6649.44	1228.97	3.945	27.5
6654	1228.97	3.945	27.5
6658.56	1228.97	3.945	27.5
6663.12	986.232	3.945	27.5
6667.68	986.232	3.945	27.5
6672.25	986.232	3.945	27.5
6676.81	986.232	3.945	27.5
6681.37	986.232	3.945	27.5
6685.93	986.232	3.945	27.5
6690.49	986.232	3.945	27.5
6695.05	986.232	3.945	27.5
6699.61	986.232	3.945	27.5
6704.17	986.232	3.945	27.5
6708.73	986.232	3.945	27.5
6713.29	986.232	3.945	27.5
6717.85	986.232	3.945	27.5
6722.41	986.232	3.945	27.5
6726.97	986.232	3.945	27.5
6731.53	986.232	3.945	27.5
6736.09	986.232	3.945	27.5
6740.66	986.232	3.945	27.5
6745.22	986.232	3.945	27.5
6749.78	986.232	3.945	27.5
6754.34	986.232	3.945	27.5
6758.9	986.232	3.945	27.5
6763.46	986.232	3.945	27.5
6768.02	986.232	3.945	27.5
6772.58	986.232	3.945	27.5
6777.14	986.232	3.945	27.5
6781.7	986.232	3.945	27.5
6786.26	986.232	3.945	27.5
6790.82	986.232	3.945	27.5
6795.38	986.232	3.945	27.5
6799.94	986.232	3.945	27.5
6804.5	986.232	3.945	27.5
6809.07	986.232	3.945	27.5
6813.63	986.232	3.945	27.5
6818.19	986.232	3.945	27.5
6822.75	986.232	3.945	27.5
6827.31	986.232	3.945	27.5
6831.87	986.232	3.945	27.5
6836.43	986.232	3.945	27.5
6840.99	986.232	3.945	27.5
6845.55	986.232	3.945	27.5
6850.11	986.232	3.945	27.5
6854.67	986.232	3.945	27.5
6859.23	1363.75	3.945	27.5
6863.79	1363.75	3.945	27.5
6868.35	1363.75	3.945	27.5
6872.91	1363.75	3.945	27.5
6877.48	1363.75	3.945	27.5
6882.04	1363.75	3.945	27.5
6886.6	1363.75	3.945	27.5
6891.16	1363.75	3.945	27.5
6895.72	1363.75	3.945	27.5
6900.28	1363.75	3.945	27.5
6904.84	1363.75	3.945	27.5
6909.4	1363.75	3.945	27.5
6913.96	1363.75	3.945	27.5
6918.52	1363.75	3.945	27.5
6923.08	1363.75	3.945	27.5
6927.64	1363.75	3.945	27.5
6932.2	1363.75	3.945	27.5
6936.76	1363.75	3.945	27.5
6941.32	1363.75	3.945	27.5
6945.89	1363.75	3.945	27.5
6950.45	1363.75	3.945	27.5
6955.01	1363.75	3.945	27.5
6959.57	1363.75	3.945	27.5
6964.13	1363.75	3.945	27.5
6968.69	1363.75	3.945	27.5
6973.25	1363.75	3.945	27.5
6977.81	1363.75	3.945	27.5
6982.37	1363.75	3.945	27.5
6986.93	1363.75	3.945	27.5
6991.49	1363.75	3.945	27.5
6996.05	1363.75	3.945	27.5
7000.61	1363.75	3.945	27.5
7005.17	1363.75	3.945	27.5
7009.73	1363.75	3.945	27.5
7014.3	1363.75	3.945	27.5
7018.86	1363.75	3.945	27.5
7023.42	1363.75	3.945	27.5
7027.98	1363.75	3.945	27.5
7032.54	1363.75	3.945	27.5
7037.1	1363.75	3.945	27.5
7041.66	1363.75	3.945	27.5
7046.22	1363.75	3.945	27.5
7050.78	1363.75	3.945	27.5
7055.34	1363.75	3.945	27.5
7059.9	1363.75	3.945	27.5
7064.46	1363.75	3.945	27.5
7069.02	1363.75	3.945	27.5
7073.58	1515.07	3.945	27.5
7078.14	1515.07	3.945	27.5
7082.7	1515.07	3.945	27.5
7087.27	1515.07	3.945	27.5
7091.83	1515.07	3.945	27.5
7096.39	1515.07	3.945	27.5
7100.95	1515.07	3.945	27.5
7105.51	1515.07	3.945	27.5
7110.07	1515.07	3.945	27.5
7114.63	1515.07	3.945	27.5
7119.19	1515.07	3.945	27.5
7123.75	1515.07	3.945	27.5
7128.31	1515.07	3.945	27.5
7132.87	1515.07	3.945	27.5
7137.43	1515.07	3.945	27.5
7141.99	1515.07	3.945	27.5
7146.55	1515.07	3.945	27.5
7151.11	1515.07	3.945	27.5
7155.68	1515.07	3.945	27.5
7160.24	1515.07	3.945	27.5
7164.8	1515.07	3.945	27.5
7169.36	1515.07	3.945	27.5
7173.92	1515.07	3.945	27.5
7178.48	1515.07	3.945	27.5
7183.04	1515.07	3.945	27.5
7187.6	1515.07	3.945	27.5
7192.16	1515.07	3.945	27.5
7196.72	1515.07	3.945	27.5
7201.28	1515.07	3.945	27.5
7205.84	1515.07	3.945	27.5
7210.4	1515.07	3.945	27.5
7214.96	1515.07	3.945	27.5
7219.52	1515.07	3.945	27.5
7224.09	1515.07	3.945	27.5
7228.65	1515.07	3.945	27.5
7233.21	1515.07	3.945	27.5
7237.77	1515.07	3.945	27.5
7242.33	1515.07	3.945	27.5
7246.89	1515.07	3.945	27.5
7251.45	1515.07	3.945	27.5
7256.01	1515.07	3.945	27.5
7260.57	1515.07	3.945	27.5
7265.13	1515.07	3.945	27.5
7269.69	1515.07	3.945	27.5
7274.25	1372.18	3.945	27.5
7278.81	1372.18	3.945	27.5
7283.37	1372.18	3.945	27.5
7287.93	1372.18	3.945	27.5
7292.5	1372.18	3.945	27.5
7297.06	1372.18	3.945	27.5
7301.62	1372.18	3.945	27.5
7306.18	1372.18	3.945	27.5
7310.74	1372.18	3.945	27.5
7315.3	1372.18	3.945	27.5
7319.86	1372.18	3.945	27.5
7324.42	1372.18	3.945	27.5
7328.98	1372.18	3.945	27.5
7333.54	1372.18	3.945	27.5
7338.1	1372.18	3.945	27.5
7342.66	1372.18	3.945	27.5
7347.22	1372.18	3.945	27.5
7351.78	1372.18	3.945	27.5
7356.34	1372.18	3.945	27.5
7360.91	1372.18	3.945	27.5
7365.47	1372.18	3.945	27.5
7370.03	1372.18	3.945	27.5
7374.59	1372.18	3.945	27.5
7379.15	1372.18	3.945	27.5
7383.71	1372.18	3.945	27.5
7388.27	1372.18	3.945	27.5
7392.83	1372.18	3.945	27.5
7397.39	1372.18	3.945	27.5
7401.95	1372.18	3.945	27.5
7406.51	1372.18	3.945	27.5
7411.07	1372.18	3.945	27.5
7415.63	1372.18	3.945	27.5
7420.19	1372.18	3.945	27.5
7424.75	1372.18	3.945	27.5
7429.32	1372.18	3.945	27.5
7433.88	1372.18	3.945	27.5
7438.44	1372.18	3.945	27.5
7443	1372.18	3.945	27.5
7447.56	1372.18	3.945	27.5
7452.12	1372.18	3.945	27.5
7456.68	1372.18	3.945	27.5
7461.24	1372.18	3.945	27.5
7465.8	1372.18	3.945	27.5
7470.36	1372.18	3.945	27.5
7474.92	1372.18	3.945	27.5
7479.48	1226.47	3.945	27.5
7484.04	1226.47	3.945	27.5
7488.6	1226.47	3.945	27.5
7493.16	1226.47	3.945	27.5
7497.73	1226.47	3.945	27.5
7502.29	1226.47	3.945	27.5
7506.85	1226.47	3.945	27.5
7511.41	1226.47	3.945	27.5
7515.97	1226.47	3.945	27.5
7520.53	1226.47	3.945	27.5
7525.09	1226.47	3.945	27.5
7529.65	1226.47	3.945	27.5
7534.21	1226.47	3.945	27.5
7538.77	1226.47	3.945	27.5
7543.33	1226.47	3.945	27.5
7547.89	1226.47	3.945	27.5
7552.45	1226.47	3.945	27.5
7557.01	1226.47	3.945	27.5
7561.57	1226.47	3.945	27.5
7566.13	1226.47	3.945	27.5
7570.7	1226.47	3.945	27.5
7575.26	1226.47	3.945	27.5
7579.82	1226.47	3.945	27.5
7584.38	1226.47	3.945	27.5
7588.94	1226.47	3.945	27.5
7593.5	1226.47	3.945	27.5
7598.06	1226.47	3.945	27.5
7602.62	1226.47	3.945	27.5
7607.18	1226.47	3.945	27.5
7611.74	1226.47	3.945	27.5
7616.3	1226.47	3.945	27.5
7620.86	1226.47	3.945	27.5
7625.42	1226.47	3.945	27.5
7629.98	1226.47	3.945	27.5
7634.54	1226.47	3.945	27.5
7639.11	1226.47	3.945	27.5
7643.67	1226.47	3.945	27.5
7648.23	1226.47	3.945	27.5
7652.79	1226.47	3.945	27.5
7657.35	1226.47	3.945	27.5
7661.91	1226.47	3.945	27.5
7666.47	1226.47	3.945	27.5
7671.03	1226.47	3.945	27.5
7675.59	1149.1	3.945	27.5
7680.15	1149.1	3.945	27.5
7684.71	1149.1	3.945	27.5
7689.27	1149.1	3.945	27.5
7693.83	1149.1	3.945	27.5
7698.39	1149.1	3.945	27.5
7702.95	1149.1	3.945	27.5
7707.52	1149.1	3.945	27.5
7712.08	1149.1	3.945	27.5
7716.64	1149.1	3.945	27.5
7721.2	1149.1	3.945	27.5
7725.76	1149.1	3.945	27.5
7730.32	1149.1	3.945	27.5
7734.88	1149.1	3.945	27.5
7739.44	1149.1	3.945	27.5
7744	1149.1	3.945	27.5
7748.56	1149.1	3.945	27.5
7753.12	1149.1	3.945	27.5
7757.68	1149.1	3.945	27.5
7762.24	1149.1	3.945	27.5
7766.8	1149.1	3.945	27.5
7771.36	1149.1	3.945	27.5
7775.93	1149.1	3.945	27.5
7780.49	1149.1	3.945	27.5
7785.05	1149.1	3.945	27.5
7789.61	1149.1	3.945	27.5
7794.17	1149.1	3.945	27.5
7798.73	1149.1	3.945	27.5
7803.29	1149.1	3.945	27.5
7807.85	1149.1	3.945	27.5
7812.41	1149.1	3.945	27.5
7816.97	1149.1	3.945	27.5
7821.53	1149.1	3.945	27.5
7826.09	1149.1	3.945	27.5
7830.65	1149.1	3.945	27.5
7835.21	1149.1	3.945	27.5
7839.77	1149.1	3.945	27.5
7844.34	1149.1	3.945	27.5
7848.9	1149.1	3.945	27.5
7853.46	1149.1	3.945	27.5
7858.02	1149.1	3.945	27.5
7862.58	1149.1	3.945	27.5
7867.14	1149.1	3.945	27.5
7871.7	1149.1	3.945	27.5
7876.26	1149.1	3.945	27.5
7880.82	1149.1	3.945	27.5
7885.38	1251.12	3.945	27.5
7889.94	1251.12	3.945	27.5
7894.5	1251.12	3.945	27.5
7899.06	1251.12	3.945	27.5
7903.62	1251.12	3.945	27.5
7908.18	1251.12	3.945	27.5
7912.75	1251.12	3.945	27.5
7917.31	1251.12	3.945	27.5
7921.87	1251.12	3.945	27.5
7926.43	1251.12	3.945	27.5
7930.99	1251.12	3.945	27.5
7935.55	1251.12	3.945	27.5
7940.11	1251.12	3.945	27.5
7944.67	1251.12	3.945	27.5
7949.23	1251.12	3.945	27.5
7953.79	1251.12	3.945	27.5
7958.35	1251.12	3.945	27.5
7962.91	1251.12	3.945	27.5
7967.47	1251.12	3.945	27.5
7972.03	1251.12	3.945	27.5
7976.59	1251.12	3.945	27.5
7981.16	1251.12	3.945	27.5
7985.72	1251.12	3.945	27.5
7990.28	1251.12	3.945	27.5
7994.84	1251.12	3.945	27.5
7999.4	1251.12	3.945	27.5
8003.96	1251.12	3.945	27.5
8008.52	1251.12	3.945	27.5
8013.08	1251.12	3.945	27.5
8017.64	1251.12	3.945	27.5
8022.2	1251.12	3.945	27.5
8026.76	1251.12	3.945	27.5
8031.32	1251.12	3.945	27.5
8035.88	1251.12	3.945	27.5
8040.44	1251.12	3.945	27.5
8045	1251.12	3.945	27.5
8049.56	1251.12	3.945	27.5
8054.13	1251.12	3.945	27.5
8058.69	1251.12	3.945	27.5
8063.25	1251.12	3.945	27.5
8067.81	1251.12	3.945	27.5
8072.37	1251.12	3.945	27.5
8076.93	1251.12	3.945	27.5
8081.49	1251.12	3.945	27.5
8086.05	1251.12	3.945	27.5
8090.61	1251.12	3.945	27.5
8095.17	1251.12	3.945	27.5
8099.73	1251.12	3.945	27.5
8104.29	1251.12	3.945	27.5
8108.85	1269.53	3.945	27.5
8113.41	1269.53	3.945	27.5
8117.97	1269.53	3.945	27.5
8122.54	1269.53	3.945	27.5
8127.1	1269.53	3.945	27.5
8131.66	1269.53	3.945	27.5
8136.22	1269.53	3.945	27.5
8140.78	1269.53	3.945	27.5
8145.34	1269.53	3.945	27.5
8149.9	1269.53	3.945	27.5
8154.46	1269.53	3.945	27.5
8159.02	1269.53	3.945	27.5
8163.58	1269.53	3.945	27.5
8168.14	1269.53	3.945	27.5
8172.7	1269.53	3.945	27.5
8177.26	1269.53	3.945	27.5
8181.82	1269.53	3.945	27.5
8186.38	1269.53	3.945	27.5
8190.95	1269.53	3.945	27.5
8195.51	1269.53	3.945	27.5
8200.07	1269.53	3.945	27.5
8204.63	1269.53	3.945	27.5
8209.19	1269.53	3.945	27.5
8213.75	1269.53	3.945	27.5
8218.31	1269.53	3.945	27.5
8222.87	1269.53	3.945	27.5
8227.43	1269.53	3.945	27.5
8231.99	1269.53	3.945	27.5
8236.55	1269.53	3.945	27.5
8241.11	1269.53	3.945	27.5
8245.67	1269.53	3.945	27.5
8250.23	1269.53	3.945	27.5
8254.79	1269.53	3.945	27.5
8259.36	1269.53	3.945	27.5
8263.92	1269.53	3.945	27.5
8268.48	1269.53	3.945	27.5
8273.04	1269.53	3.945	27.5
8277.6	1269.53	3.945	27.5
8282.16	1269.53	3.945	27.5
8286.72	1269.53	3.945	27.5
8291.28	1269.53	3.945	27.5
8295.84	1269.53	3.945	27.5
8300.4	1269.53	3.945	27.5
8304.96	1269.53	3.945	27.5
8309.52	1269.53	3.945	27.5
8314.08	1269.53	3.945	27.5
8318.64	1269.53	3.945	27.5
8323.2	1028.98	3.945	27.5
8327.77	1028.98	3.945	27.5
8332.33	1028.98	3.945	27.5
8336.89	1028.98	3.945	27.5
8341.45	1028.98	3.945	27.5
8346.01	1028.98	3.945	27.5
8350.57	1028.98	3.945	27.5
8355.13	1028.98	3.945	27.5
8359.69	1028.98	3.945	27.5
8364.25	1028.98	3.945	27.5
8368.81	1028.98	3.945	27.5
8373.37	1028.98	3.945	27.5
8377.93	1028.98	3.945	27.5
8382.49	1028.98	3.945	27.5
8387.05	1028.98	3.945	27.5
8391.61	1028.98	3.945	27.5
8396.18	1028.98	3.945	27.5
8400.74	1028.98	3.945	27.5
8405.3	1028.98	3.945	27.5
8409.86	1028.98	3.945	27.5
8414.42	1028.98	3.945	27.5
8418.98	1028.98	3.945	27.5
8423.54	1028.98	3.945	27.5
8428.1	1028.98	3.945	27.5
8432.66	1028.98	3.945	27.5
8437.22	1028.98	3.945	27.5
8441.78	1028.98	3.945	27.5
8446.34	1028.98	3.945	27.5
8450.9	1028.98	3.945	27.5
8455.46	1028.98	3.945	27.5
8460.02	1028.98	3.945	27.5
8464.58	1028.98	3.945	27.5
8469.15	1028.98	3.945	27.5
8473.71	1028.98	3.945	27.5
8478.27	1028.98	3.945	27.5
8482.83	1028.98	3.945	27.5
8487.39	1028.98	3.945	27.5
8491.95	1028.98	3.945	27.5
8496.51	1028.98	3.945	27.5
8501.07	1028.98	3.945	27.5
8505.63	1028.98	3.945	27.5
8510.19	1028.98	3.945	27.5
8514.75	1028.98	3.945	27.5
8519.31	1028.98	3.945	27.5
8523.87	1028.98	3.945	27.5
8528.43	1028.98	3.945	27.5
8532.99	1028.98	3.945	27.5
8537.56	1276.08	3.945	27.5
8542.12	1276.08	3.945	27.5
8546.68	1276.08	3.945	27.5
8551.24	1276.08	3.945	27.5
8555.8	1276.08	3.945	27.5
8560.36	1276.08	3.945	27.5
8564.92	1276.08	3.945	27.5
8569.48	1276.08	3.945	27.5
8574.04	1276.08	3.945	27.5
8578.6	1276.08	3.945	27.5
8583.16	1276.08	3.945	27.5
8587.72	1276.08	3.945	27.5
8592.28	1276.08	3.945	27.5
8596.84	1276.08	3.945	27.5
8601.4	1276.08	3.945	27.5
8605.97	1276.08	3.945	27.5
8610.53	1276.08	3.945	27.5
8615.09	1276.08	3.945	27.5
8619.65	1276.08	3.945	27.5
8624.21	1276.08	3.945	27.5
8628.77	1276.08	3.945	27.5
8633.33	1276.08	3.945	27.5
8637.89	1276.08	3.945	27.5
8642.45	1276.08	3.945	27.5
8647.01	1276.08	3.945	27.5
8651.57	1276.08	3.945	27.5
8656.13	1276.08	3.945	27.5
8660.69	1276.08	3.945	27.5
8665.25	1276.08	3.945	27.5
8669.81	1276.08	3.945	27.5
8674.38	1276.08	3.945	27.5
8678.94	1276.08	3.945	27.5
8683.5	1276.08	3.945	27.5
8688.06	1276.08	3.945	27.5
8692.62	1276.08	3.945	27.5
8697.18	1276.08	3.945	27.5
8701.74	1276.08	3.945	27.5
8706.3	1276.08	3.945	27.5
8710.86	1276.08	3.945	27.5
8715.42	1496.66	3.945	27.5
8719.98	1496.66	3.945	27.5
8724.54	1496.66	3.945	27.5
8729.1	1496.66	3.945	27.5
8733.66	1496.66	3.945	27.5
8738.22	1496.66	3.945	27.5
8742.79	1496.66	3.945	27.5
8747.35	1496.66	3.945	27.5
8751.91	1496.66	3.945	27.5
8756.47	1496.66	3.945	27.5
8761.03	1496.66	3.945	27.5
8765.59	1496.66	3.945	27.5
8770.15	1496.66	3.945	27.5
8774.71	1496.66	3.945	27.5
8779.27	1496.66	3.945	27.5
8783.83	1496.66	3.945	27.5
8788.39	1496.66	3.945	27.5
8792.95	1496.66	3.945	27.5
8797.51	1496.66	3.945	27.5
8802.07	1496.66	3.945	27.5
8806.63	1496.66	3.945	27.5
8811.2	1496.66	3.945	27.5
8815.76	1496.66	3.945	27.5
8820.32	1496.66	3.945	27.5
8824.88	1496.66	3.945	27.5
8829.44	1496.66	3.945	27.5
8834	1496.66	3.945	27.5
8838.56	1496.66	3.945	27.5
8843.12	1496.66	3.945	27.5
8847.68	1496.66	3.945	27.5
8852.24	1496.66	3.945	27.5
8856.8	1496.66	3.945	27.5
8861.36	1496.66	3.945	27.5
8865.92	1496.66	3.945	27.5
8870.48	1496.66	3.945	27.5
8875.04	1496.66	3.945	27.5
8879.61	1496.66	3.945	27.5
8884.17	1496.66	3.945	27.5
8888.73	1496.66	3.945	27.5
8893.29	1496.66	3.945	27.5
8897.85	1496.66	3.945	27.5
8902.41	1496.66	3.945	27.5
8906.97	1496.66	3.945	27.5
8911.53	1496.66	3.945	27.5
8916.09	1496.66	3.945	27.5
8920.65	1496.66	3.945	27.5
8925.21	1496.66	3.945	27.5
8929.77	1496.66	3.945	27.5
8934.33	1098.86	3.945	27.5
8938.89	1098.86	3.945	27.5
8943.45	1098.86	3.945	27.5
8948.01	1098.86	3.945	27.5
8952.58	1098.86	3.945	27.5
8957.14	1098.86	3.945	27.5
8961.7	1098.86	3.945	27.5
8966.26	1098.86	3.945	27.5
8970.82	1098.86	3.945	27.5
8975.38	1098.86	3.945	27.5
8979.94	1098.86	3.945	27.5
8984.5	1098.86	3.945	27.5
8989.06	1098.86	3.945	27.5
8993.62	1098.86	3.945	27.5
8998.18	1098.86	3.945	27.5
9002.74	1098.86	3.945	27.5
9007.3	1098.86	3.945	27.5
9011.86	1098.86	3.945	27.5
9016.42	1098.86	3.945	27.5
9020.99	1098.86	3.945	27.5
9025.55	1098.86	3.945	27.5
9030.11	1098.86	3.945	27.5
9034.67	1098.86	3.945	27.5
9039.23	1098.86	3.945	27.5
9043.79	1098.86	3.945	27.5
9048.35	1098.86	3.945	27.5
9052.91	1098.86	3.945	27.5
9057.47	1098.86	3.945	27.5
9062.03	1098.86	3.945	27.5
9066.59	1098.86	3.945	27.5
9071.15	1098.86	3.945	27.5
9075.71	1098.86	3.945	27.5
9080.27	1098.86	3.945	27.5
9084.83	1098.86	3.945	27.5
9089.4	1098.86	3.945	27.5
9093.96	1098.86	3.945	27.5
9098.52	1098.86	3.945	27.5
9103.08	1098.86	3.945	27.5
9107.64	1098.86	3.945	27.5
9112.2	1098.86	3.945	27.5
9116.76	1098.86	3.945	27.5
[truncated: 787,363+ more rows]
