# Supplementary material for: Evaluation of in-service smartphone battery drainage profile for video calling feature in major apps
Source: Sci Rep. 2023 Jul 20;13:11699. doi: 10.1038/s41598-023-38859-3 (PMC10359271; doi:10.1038/s41598-023-38859-3)
Supplement: Supplementary file 6 — Supplementary Information 6. [file 41598_2023_38859_MOESM6_ESM.xlsx]

## Sheet: R(1 of 2)
Time (milliSeconds)	Current (milliAmps)	Voltage (Volts)	Temperature (Degree Celsius)
2.60469	1171.3	4.195	35
5.20938	1258.66	4.195	35
7.81407	1127.62	4.195	35
10.4188	1083.94	4.195	35
13.0235	952.896	4.195	35
15.6281	1040.26	4.195	35
18.2328	1083.94	4.195	35
20.8375	1083.94	4.195	35
23.4422	1214.98	4.195	35
26.0469	1171.3	4.195	35
28.6516	1083.94	4.195	35
31.2563	1127.62	4.195	35
33.861	1083.94	4.195	35
36.4657	1127.62	4.195	35
39.0704	1083.94	4.195	35
41.675	1040.26	4.195	35
44.2797	996.576	4.195	35
46.8844	1083.94	4.195	35
49.4891	1040.26	4.195	35
52.0938	909.216	4.195	35
54.6985	1171.3	4.195	35
57.3032	1083.94	4.195	35
59.9079	1127.62	4.195	35
62.5126	1127.62	4.195	35
65.1172	1083.94	4.195	35
67.7219	996.576	4.195	35
70.3266	952.896	4.195	35
72.9313	909.216	4.195	35
75.536	1040.26	4.195	35
78.1407	952.896	4.195	35
80.7454	952.896	4.195	35
83.3501	909.216	4.195	35
85.9548	952.896	4.195	35
88.5595	1127.62	4.195	35
91.1642	1040.26	4.195	35
93.7688	952.896	4.195	35
96.3735	1040.26	4.195	35
98.9782	1083.94	4.195	35
101.583	996.576	4.195	35
104.188	996.576	4.195	35
106.792	996.576	4.195	35
109.397	1127.62	4.195	35
112.002	952.896	4.195	35
114.606	1083.94	4.195	35
117.211	1083.94	4.195	35
119.816	996.576	4.195	35
122.42	952.896	4.195	35
125.025	1083.94	4.195	35
127.63	1083.94	4.195	35
130.234	1040.26	4.195	35
132.839	1127.62	4.195	35
135.444	1127.62	4.195	35
138.049	1171.3	4.195	35
140.653	1171.3	4.195	35
143.258	1258.66	4.195	35
145.863	1258.66	4.195	35
148.467	1171.3	4.195	35
151.072	1127.62	4.195	35
153.677	1214.98	4.195	35
156.281	1258.66	4.195	35
158.886	1258.66	4.195	35
161.491	1258.66	4.195	35
164.095	1083.94	4.195	35
166.7	1258.66	4.195	35
169.305	1171.3	4.195	35
171.91	1258.66	4.195	35
174.514	1258.66	4.195	35
177.119	1258.66	4.195	35
179.724	1302.34	4.195	35
182.328	1258.66	4.195	35
184.933	1171.3	4.195	35
187.538	1258.66	4.195	35
190.142	1171.3	4.195	35
192.747	1171.3	4.195	35
195.352	1127.62	4.195	35
197.956	1127.62	4.195	35
200.561	1302.34	4.195	35
203.166	1258.66	4.195	35
205.771	1214.98	4.195	35
208.375	1171.3	4.195	35
210.98	1214.98	4.195	35
213.585	1127.62	4.195	35
216.189	1127.62	4.195	35
218.794	1127.62	4.195	35
221.399	1083.94	4.195	35
224.003	1171.3	4.195	35
226.608	1171.3	4.195	35
229.213	1171.3	4.195	35
231.817	1040.26	4.195	35
234.422	1083.94	4.195	35
237.027	1171.3	4.195	35
239.631	1214.98	4.195	35
242.236	1258.66	4.195	35
244.841	1214.98	4.195	35
247.446	1040.26	4.195	35
250.05	1040.26	4.195	35
252.655	1171.3	4.195	35
255.26	1214.98	4.195	35
257.864	1171.3	4.195	35
260.469	1040.26	4.195	35
263.074	1083.94	4.195	35
265.678	865.536	4.195	35
268.283	865.536	4.195	35
270.888	996.576	4.195	35
273.492	1171.3	4.195	35
276.097	1258.66	4.195	35
278.702	1171.3	4.195	35
281.307	1083.94	4.195	35
283.911	1346.02	4.195	35
286.516	1258.66	4.195	35
289.121	1214.98	4.195	35
291.725	1083.94	4.195	35
294.33	1083.94	4.195	35
296.935	1127.62	4.195	35
299.539	1171.3	4.195	35
302.144	1083.94	4.195	35
304.749	1258.66	4.195	35
307.353	1171.3	4.195	35
309.958	1214.98	4.195	35
312.563	1171.3	4.195	35
315.167	1127.62	4.195	35
317.772	952.896	4.195	35
320.377	996.576	4.195	35
322.982	1083.94	4.195	35
325.586	1040.26	4.195	35
328.191	996.576	4.195	35
330.796	996.576	4.195	35
333.4	1258.66	4.195	35
336.005	1302.34	4.195	35
338.61	1171.3	4.195	35
341.214	952.896	4.195	35
343.819	1083.94	4.195	35
346.424	1040.26	4.195	35
349.028	1171.3	4.195	35
351.633	1171.3	4.195	35
354.238	1171.3	4.195	35
356.843	1127.62	4.195	35
359.447	1171.3	4.195	35
362.052	1040.26	4.195	35
364.657	952.896	4.195	35
367.261	996.576	4.195	35
369.866	952.896	4.195	35
372.471	1083.94	4.195	35
375.075	1127.62	4.195	35
377.68	1258.66	4.195	35
380.285	1214.98	4.195	35
382.889	1258.66	4.195	35
385.494	1302.34	4.195	35
388.099	1346.02	4.195	35
390.704	1214.98	4.195	35
393.308	1302.34	4.195	35
395.913	1258.66	4.195	35
398.518	1389.7	4.195	35
401.122	1258.66	4.195	35
403.727	1214.98	4.195	35
406.332	1127.62	4.195	35
408.936	1171.3	4.195	35
411.541	1083.94	4.195	35
414.146	1040.26	4.195	35
416.75	1083.94	4.195	35
419.355	1083.94	4.195	35
421.96	1083.94	4.195	35
424.564	1083.94	4.195	35
427.169	1127.62	4.195	35
429.774	1171.3	4.195	35
432.379	909.216	4.195	35
434.983	1083.94	4.195	35
437.588	1040.26	4.195	35
440.193	1083.94	4.195	35
442.797	1214.98	4.195	35
445.402	1171.3	4.195	35
448.007	1346.02	4.195	35
450.611	1346.02	4.195	35
453.216	1346.02	4.195	35
455.821	1258.66	4.195	35
458.425	1302.34	4.195	35
461.03	1258.66	4.195	35
463.635	1302.34	4.195	35
466.24	1258.66	4.195	35
468.844	1214.98	4.195	35
471.449	1171.3	4.195	35
474.054	1214.98	4.195	35
476.658	1083.94	4.195	35
479.263	1083.94	4.195	35
481.868	1171.3	4.195	35
484.472	1346.02	4.195	35
487.077	1258.66	4.195	35
489.682	1346.02	4.195	35
492.286	1258.66	4.195	35
494.891	1083.94	4.195	35
497.496	1171.3	4.195	35
500.1	1127.62	4.195	35
502.705	1171.3	4.195	35
505.31	1127.62	4.195	35
507.915	1083.94	4.195	35
510.519	1040.26	4.195	35
513.124	1214.98	4.195	35
515.729	1171.3	4.195	35
518.333	1214.98	4.195	35
520.938	1258.66	4.195	35
523.543	1302.34	4.195	35
526.147	1127.62	4.195	35
528.752	1083.94	4.195	35
531.357	1127.62	4.195	35
533.961	1127.62	4.195	35
536.566	1171.3	4.195	35
539.171	1127.62	4.195	35
541.776	996.576	4.195	35
544.38	1040.26	4.195	35
546.985	996.576	4.195	35
549.59	1127.62	4.195	35
552.194	1171.3	4.195	35
554.799	1258.66	4.195	35
557.404	1083.94	4.195	35
560.008	1083.94	4.195	35
562.613	996.576	4.195	35
565.218	1040.26	4.195	35
567.822	952.896	4.195	35
570.427	952.896	4.195	35
573.032	996.576	4.195	35
575.636	952.896	4.195	35
578.241	952.896	4.195	35
580.846	952.896	4.195	35
583.451	952.896	4.195	35
586.055	996.576	4.195	35
588.66	996.576	4.195	35
591.265	909.216	4.195	35
593.869	952.896	4.195	35
596.474	952.896	4.195	35
599.079	996.576	4.195	35
601.683	1127.62	4.195	35
604.288	1127.62	4.195	35
606.893	1127.62	4.195	35
609.497	1171.3	4.195	35
612.102	1040.26	4.195	35
614.707	952.896	4.195	35
617.312	952.896	4.195	35
619.916	996.576	4.195	35
622.521	865.536	4.195	35
625.126	909.216	4.195	35
627.73	996.576	4.195	35
630.335	1083.94	4.195	35
632.94	1171.3	4.195	35
635.544	1171.3	4.195	35
638.149	1083.94	4.195	35
640.754	1040.26	4.195	35
643.358	996.576	4.195	35
645.963	909.216	4.195	35
648.568	865.536	4.195	35
651.173	909.216	4.195	35
653.777	821.856	4.195	35
656.382	821.856	4.195	35
658.987	865.536	4.195	35
661.591	996.576	4.195	35
664.196	1083.94	4.195	35
666.801	1127.62	4.195	35
669.405	1214.98	4.195	35
672.01	1214.98	4.195	35
674.615	1214.98	4.195	35
677.219	1127.62	4.195	35
679.824	1083.94	4.195	35
682.429	1040.26	4.195	35
685.033	909.216	4.195	35
687.638	996.576	4.195	35
690.243	1083.94	4.195	35
692.848	996.576	4.195	35
695.452	996.576	4.195	35
698.057	909.216	4.195	35
700.662	909.216	4.195	35
703.266	996.576	4.195	35
705.871	996.576	4.195	35
708.476	1040.26	4.195	35
711.08	1040.26	4.195	35
713.685	1040.26	4.195	35
716.29	1040.26	4.195	35
718.894	1083.94	4.195	35
721.499	952.896	4.195	35
724.104	1083.94	4.195	35
726.709	952.896	4.195	35
729.313	996.576	4.195	35
731.918	996.576	4.195	35
734.523	1083.94	4.195	35
737.127	778.176	4.195	35
739.732	821.856	4.195	35
742.337	821.856	4.195	35
744.941	865.536	4.195	35
747.546	821.856	4.195	35
750.151	865.536	4.195	35
752.755	996.576	4.195	35
755.36	996.576	4.195	35
757.965	865.536	4.195	35
760.569	952.896	4.195	35
763.174	909.216	4.195	35
765.779	1083.94	4.195	35
768.384	1040.26	4.195	35
770.988	909.216	4.195	35
773.593	952.896	4.195	35
776.198	909.216	4.195	35
778.802	821.856	4.195	35
781.407	865.536	4.195	35
784.012	952.896	4.195	35
786.616	909.216	4.195	35
789.221	909.216	4.195	35
791.826	909.216	4.195	35
794.43	952.896	4.195	35
797.035	909.216	4.195	35
799.64	952.896	4.195	35
802.245	909.216	4.195	35
804.849	952.896	4.195	35
807.454	909.216	4.195	35
810.059	909.216	4.195	35
812.663	952.896	4.195	35
815.268	909.216	4.195	35
817.873	996.576	4.195	35
820.477	1083.94	4.195	35
823.082	996.576	4.195	35
825.687	909.216	4.195	35
828.291	952.896	4.195	35
830.896	821.856	4.195	35
833.501	865.536	4.195	35
836.105	996.576	4.195	35
838.71	821.856	4.195	35
841.315	865.536	4.195	35
843.92	821.856	4.195	35
846.524	821.856	4.195	35
849.129	821.856	4.195	35
851.734	821.856	4.195	35
854.338	996.576	4.195	35
856.943	996.576	4.195	35
859.548	1040.26	4.195	35
862.152	909.216	4.195	35
864.757	909.216	4.195	35
867.362	909.216	4.195	35
869.966	909.216	4.195	35
872.571	909.216	4.195	35
875.176	996.576	4.195	35
877.781	1564.42	4.195	35
880.385	1171.3	4.195	35
882.99	996.576	4.195	35
885.595	1083.94	4.195	35
888.199	1171.3	4.195	35
890.804	1083.94	4.195	35
893.409	1040.26	4.195	35
896.013	1171.3	4.195	35
898.618	1083.94	4.195	35
901.223	865.536	4.195	35
903.827	865.536	4.195	35
906.432	909.216	4.195	35
909.037	1127.62	4.195	35
911.642	1171.3	4.195	35
914.246	821.856	4.195	35
916.851	1171.3	4.195	35
919.456	1040.26	4.195	35
922.06	1258.66	4.195	35
924.665	996.576	4.195	35
927.27	1040.26	4.195	35
929.874	1040.26	4.195	35
932.479	1214.98	4.195	35
935.084	996.576	4.195	35
937.688	1258.66	4.195	35
940.293	1083.94	4.195	35
942.898	996.576	4.195	35
945.502	1171.3	4.195	35
948.107	1083.94	4.195	35
950.712	996.576	4.195	35
953.317	996.576	4.195	35
955.921	909.216	4.195	35
958.526	952.896	4.195	35
961.131	1040.26	4.195	35
963.735	909.216	4.195	35
966.34	821.856	4.195	35
968.945	996.576	4.195	35
971.549	734.496	4.195	35
974.154	821.856	4.195	35
976.759	996.576	4.195	35
979.363	1040.26	4.195	35
981.968	1083.94	4.195	35
984.573	909.216	4.195	35
987.178	1171.3	4.195	35
989.782	952.896	4.195	35
992.387	952.896	4.195	35
994.992	909.216	4.195	35
997.596	996.576	4.195	35
1000.2	909.216	4.195	35
1002.81	1040.26	4.195	35
1005.41	1083.94	4.195	35
1008.02	821.856	4.195	35
1010.62	865.536	4.195	35
1013.22	1040.26	4.195	35
1015.83	909.216	4.195	35
1018.43	996.576	4.195	35
1021.04	1083.94	4.195	35
1023.64	1083.94	4.195	35
1026.25	1040.26	4.195	35
1028.85	1083.94	4.195	35
1031.46	1214.98	4.195	35
1034.06	1083.94	4.195	35
1036.67	1171.3	4.195	35
1039.27	1127.62	4.195	35
1041.88	1083.94	4.195	35
1044.48	952.896	4.195	35
1047.09	1171.3	4.195	35
1049.69	909.216	4.195	35
1052.29	778.176	4.195	35
1054.9	1040.26	4.195	35
1057.5	952.896	4.195	35
1060.11	952.896	4.195	35
1062.71	1127.62	4.195	35
1065.32	1171.3	4.195	35
1067.92	996.576	4.195	35
1070.53	1083.94	4.195	35
1073.13	952.896	4.195	35
1075.74	996.576	4.195	35
1078.34	909.216	4.195	35
1080.95	952.896	4.195	35
1083.55	821.856	4.195	35
1086.16	909.216	4.195	35
1088.76	996.576	4.195	35
1091.37	909.216	4.195	35
1093.97	778.176	4.195	35
1096.57	778.176	4.195	35
1099.18	734.496	4.195	35
1101.78	734.496	4.195	35
1104.39	821.856	4.195	35
1106.99	778.176	4.195	35
1109.6	690.816	4.195	35
1112.2	647.136	4.195	35
1114.81	690.816	4.195	35
1117.41	647.136	4.195	35
1120.02	734.496	4.195	35
1122.62	734.496	4.195	35
1125.23	734.496	4.195	35
1127.83	690.816	4.195	35
1130.44	603.456	4.195	35
1133.04	647.136	4.195	35
1135.64	647.136	4.195	35
1138.25	778.176	4.195	35
1140.85	821.856	4.195	35
1143.46	865.536	4.195	35
1146.06	865.536	4.195	35
1148.67	909.216	4.195	35
1151.27	865.536	4.195	35
1153.88	865.536	4.195	35
1156.48	865.536	4.195	35
1159.09	865.536	4.195	35
1161.69	865.536	4.195	35
1164.3	865.536	4.195	35
1166.9	952.896	4.195	35
1169.51	909.216	4.195	35
1172.11	909.216	4.195	35
1174.72	865.536	4.195	35
1177.32	821.856	4.195	35
1179.92	821.856	4.195	35
1182.53	778.176	4.195	35
1185.13	909.216	4.195	35
1187.74	734.496	4.195	35
1190.34	734.496	4.195	35
1192.95	778.176	4.195	35
1195.55	734.496	4.195	35
1198.16	734.496	4.195	35
1200.76	734.496	4.195	35
1203.37	821.856	4.195	35
1205.97	734.496	4.195	35
1208.58	734.496	4.195	35
1211.18	734.496	4.195	35
1213.79	821.856	4.195	35
1216.39	909.216	4.195	35
1218.99	821.856	4.195	35
1221.6	865.536	4.195	35
1224.2	821.856	4.195	35
1226.81	865.536	4.195	35
1229.41	865.536	4.195	35
1232.02	865.536	4.195	35
1234.62	909.216	4.195	35
1237.23	909.216	4.195	35
1239.83	865.536	4.195	35
1242.44	865.536	4.195	35
1245.04	909.216	4.195	35
1247.65	1040.26	4.195	35
1250.25	909.216	4.195	35
1252.86	778.176	4.195	35
1255.46	909.216	4.195	35
1258.07	952.896	4.195	35
1260.67	778.176	4.195	35
1263.27	821.856	4.195	35
1265.88	821.856	4.195	35
1268.48	821.856	4.195	35
1271.09	778.176	4.195	35
1273.69	821.856	4.195	35
1276.3	734.496	4.195	35
1278.9	865.536	4.195	35
1281.51	909.216	4.195	35
1284.11	821.856	4.195	35
1286.72	996.576	4.195	35
1289.32	996.576	4.195	35
1291.93	996.576	4.195	35
1294.53	821.856	4.195	35
1297.14	1171.3	4.195	35
1299.74	996.576	4.195	35
1302.35	996.576	4.195	35
1304.95	909.216	4.195	35
1307.55	909.216	4.195	35
1310.16	909.216	4.195	35
1312.76	909.216	4.195	35
1315.37	909.216	4.195	35
1317.97	909.216	4.195	35
1320.58	909.216	4.195	35
1323.18	909.216	4.195	35
1325.79	909.216	4.195	35
1328.39	778.176	4.195	35
1331	909.216	4.195	35
1333.6	952.896	4.195	35
1336.21	952.896	4.195	35
1338.81	1040.26	4.195	35
1341.42	1127.62	4.195	35
1344.02	1083.94	4.195	35
1346.62	1040.26	4.195	35
1349.23	1083.94	4.195	35
1351.83	1127.62	4.195	35
1354.44	1083.94	4.195	35
1357.04	1040.26	4.195	35
1359.65	1040.26	4.195	35
1362.25	1083.94	4.195	35
1364.86	1040.26	4.195	35
1367.46	1040.26	4.195	35
1370.07	996.576	4.195	35
1372.67	1083.94	4.195	35
1375.28	952.896	4.195	35
1377.88	1127.62	4.195	35
1380.49	909.216	4.195	35
1383.09	865.536	4.195	35
1385.7	865.536	4.195	35
1388.3	865.536	4.195	35
1390.9	909.216	4.195	35
1393.51	734.496	4.195	35
1396.11	909.216	4.195	35
1398.72	778.176	4.195	35
1401.32	909.216	4.195	35
1403.93	734.496	4.195	35
1406.53	821.856	4.195	35
1409.14	778.176	4.195	35
1411.74	778.176	4.195	35
1414.35	821.856	4.195	35
1416.95	996.576	4.195	35
1419.56	996.576	4.195	35
1422.16	1127.62	4.195	35
1424.77	996.576	4.195	35
1427.37	996.576	4.195	35
1429.97	996.576	4.195	35
1432.58	996.576	4.195	35
1435.18	996.576	4.195	35
1437.79	952.896	4.195	35
1440.39	909.216	4.195	35
1443	952.896	4.195	35
1445.6	996.576	4.195	35
1448.21	952.896	4.195	35
1450.81	909.216	4.195	35
1453.42	996.576	4.195	35
1456.02	865.536	4.195	35
1458.63	996.576	4.195	35
1461.23	1083.94	4.195	35
1463.84	996.576	4.195	35
1466.44	952.896	4.195	35
1469.05	996.576	4.195	35
1471.65	865.536	4.195	35
1474.25	865.536	4.195	35
1476.86	821.856	4.195	35
1479.46	865.536	4.195	35
1482.07	821.856	4.195	35
1484.67	734.496	4.195	35
1487.28	865.536	4.195	35
1489.88	996.576	4.195	35
1492.49	778.176	4.195	35
1495.09	778.176	4.195	35
1497.7	821.856	4.195	35
1500.3	778.176	4.195	35
1502.91	865.536	4.195	35
1505.51	996.576	4.195	35
1508.12	1040.26	4.195	35
1510.72	865.536	4.195	35
1513.32	996.576	4.195	35
1515.93	996.576	4.195	35
1518.53	1040.26	4.195	35
1521.14	1083.94	4.195	35
1523.74	1040.26	4.195	35
1526.35	1040.26	4.195	35
1528.95	1040.26	4.195	35
1531.56	996.576	4.195	35
1534.16	996.576	4.195	35
1536.77	996.576	4.195	35
1539.37	865.536	4.195	35
1541.98	865.536	4.195	35
1544.58	865.536	4.195	35
1547.19	865.536	4.195	35
1549.79	1040.26	4.195	35
1552.4	909.216	4.195	35
1555	909.216	4.195	35
1557.6	996.576	4.195	35
1560.21	909.216	4.195	35
1562.81	909.216	4.195	35
1565.42	865.536	4.195	35
1568.02	865.536	4.195	35
1570.63	909.216	4.195	35
1573.23	952.896	4.195	35
1575.84	996.576	4.195	35
1578.44	909.216	4.195	35
1581.05	821.856	4.195	35
1583.65	821.856	4.195	35
1586.26	821.856	4.195	35
1588.86	821.856	4.195	35
1591.47	821.856	4.195	35
1594.07	909.216	4.195	35
1596.67	996.576	4.195	35
1599.28	996.576	4.195	35
1601.88	1127.62	4.195	35
1604.49	996.576	4.195	35
1607.09	996.576	4.195	35
1609.7	952.896	4.195	35
1612.3	952.896	4.195	35
1614.91	865.536	4.195	35
1617.51	996.576	4.195	35
1620.12	821.856	4.195	35
1622.72	1040.26	4.195	35
1625.33	1171.3	4.195	35
1627.93	909.216	4.195	35
1630.54	821.856	4.195	35
1633.14	865.536	4.195	35
1635.75	865.536	4.195	35
1638.35	865.536	4.195	35
1640.95	865.536	4.195	35
1643.56	865.536	4.195	35
1646.16	909.216	4.195	35
1648.77	909.216	4.195	35
1651.37	865.536	4.195	35
1653.98	778.176	4.195	35
1656.58	865.536	4.195	35
1659.19	1083.94	4.195	35
1661.79	996.576	4.195	35
1664.4	952.896	4.195	35
1667	909.216	4.195	35
1669.61	952.896	4.195	35
1672.21	952.896	4.195	35
1674.82	952.896	4.195	35
1677.42	996.576	4.195	35
1680.03	865.536	4.195	35
1682.63	909.216	4.195	35
1685.23	909.216	4.195	35
1687.84	909.216	4.195	35
1690.44	1040.26	4.195	35
1693.05	952.896	4.195	35
1695.65	909.216	4.195	35
1698.26	865.536	4.195	35
1700.86	909.216	4.195	35
1703.47	909.216	4.195	35
1706.07	909.216	4.195	35
1708.68	909.216	4.195	35
1711.28	865.536	4.195	35
1713.89	865.536	4.195	35
1716.49	909.216	4.195	35
1719.1	821.856	4.195	35
1721.7	821.856	4.195	35
1724.3	865.536	4.195	35
1726.91	909.216	4.195	35
1729.51	865.536	4.195	35
1732.12	865.536	4.195	35
1734.72	821.856	4.195	35
1737.33	865.536	4.195	35
1739.93	821.856	4.195	35
1742.54	821.856	4.195	35
1745.14	1083.94	4.195	35
1747.75	996.576	4.195	35
1750.35	996.576	4.195	35
1752.96	1040.26	4.195	35
1755.56	1040.26	4.195	35
1758.17	1083.94	4.195	35
1760.77	1083.94	4.195	35
1763.38	1040.26	4.195	35
1765.98	1040.26	4.195	35
1768.58	996.576	4.195	35
1771.19	996.576	4.195	35
1773.79	952.896	4.195	35
1776.4	996.576	4.195	35
1779	952.896	4.195	35
1781.61	909.216	4.195	35
1784.21	865.536	4.195	35
1786.82	865.536	4.195	35
1789.42	865.536	4.195	35
1792.03	865.536	4.195	35
1794.63	865.536	4.195	35
1797.24	1040.26	4.195	35
1799.84	909.216	4.195	35
1802.45	996.576	4.195	35
1805.05	1040.26	4.195	35
1807.65	1171.3	4.195	35
1810.26	865.536	4.195	35
1812.86	909.216	4.195	35
1815.47	821.856	4.195	35
1818.07	821.856	4.195	35
1820.68	821.856	4.195	35
1823.28	865.536	4.195	35
1825.89	909.216	4.195	35
1828.49	821.856	4.195	35
1831.1	778.176	4.195	35
1833.7	821.856	4.195	35
1836.31	778.176	4.195	35
1838.91	952.896	4.195	35
1841.52	996.576	4.195	35
1844.12	952.896	4.195	35
1846.73	996.576	4.195	35
1849.33	996.576	4.195	35
1851.93	952.896	4.195	35
1854.54	952.896	4.195	35
1857.14	996.576	4.195	35
1859.75	865.536	4.195	35
1862.35	952.896	4.195	35
1864.96	952.896	4.195	35
1867.56	909.216	4.195	35
1870.17	909.216	4.195	35
1872.77	865.536	4.195	35
1875.38	821.856	4.195	35
1877.98	909.216	4.195	35
1880.59	821.856	4.195	35
1883.19	778.176	4.195	35
1885.8	778.176	4.195	35
1888.4	865.536	4.195	35
1891	865.536	4.195	35
1893.61	734.496	4.195	35
1896.21	647.136	4.195	35
1898.82	690.816	4.195	35
1901.42	690.816	4.195	35
1904.03	690.816	4.195	35
1906.63	647.136	4.195	35
1909.24	647.136	4.195	35
1911.84	821.856	4.195	35
1914.45	952.896	4.195	35
1917.05	952.896	4.195	35
1919.66	778.176	4.195	35
1922.26	865.536	4.195	35
1924.87	865.536	4.195	35
1927.47	821.856	4.195	35
1930.08	865.536	4.195	35
1932.68	821.856	4.195	35
1935.28	865.536	4.195	35
1937.89	821.856	4.195	35
1940.49	734.496	4.195	35
1943.1	821.856	4.195	35
1945.7	821.856	4.195	35
1948.31	996.576	4.195	35
1950.91	865.536	4.195	35
1953.52	734.496	4.195	35
1956.12	690.816	4.195	35
1958.73	778.176	4.195	35
1961.33	734.496	4.195	35
1963.94	865.536	4.195	35
1966.54	865.536	4.195	35
1969.15	909.216	4.195	35
1971.75	909.216	4.195	35
1974.36	909.216	4.195	35
1976.96	865.536	4.195	35
1979.56	865.536	4.195	35
1982.17	909.216	4.195	35
1984.77	1127.62	4.195	35
1987.38	1083.94	4.195	35
1989.98	1083.94	4.195	35
1992.59	1083.94	4.195	35
1995.19	1083.94	4.195	35
1997.8	1040.26	4.195	35
2000.4	1214.98	4.195	35
2003.01	1258.66	4.195	35
2005.61	1171.3	4.195	35
2008.22	1083.94	4.195	35
2010.82	1171.3	4.195	35
2013.43	1040.26	4.195	35
2016.03	1083.94	4.195	35
2018.63	1214.98	4.195	35
2021.24	1258.66	4.195	35
2023.84	1171.3	4.195	35
2026.45	1083.94	4.195	35
2029.05	1083.94	4.195	35
2031.66	1040.26	4.195	35
2034.26	1083.94	4.195	35
2036.87	1171.3	4.195	35
2039.47	1171.3	4.195	35
2042.08	1258.66	4.195	35
2044.68	1258.66	4.195	35
2047.29	1171.3	4.195	35
2049.89	1127.62	4.195	35
2052.5	1127.62	4.195	35
2055.1	1214.98	4.195	35
2057.71	1258.66	4.195	35
2060.31	1040.26	4.195	35
2062.91	1040.26	4.195	35
2065.52	1214.98	4.195	35
2068.12	1040.26	4.195	35
2070.73	996.576	4.195	35
2073.33	1040.26	4.195	35
2075.94	1083.94	4.195	35
2078.54	1083.94	4.195	35
2081.15	1083.94	4.195	35
2083.75	909.216	4.195	35
2086.36	1083.94	4.195	35
2088.96	909.216	4.195	35
2091.57	821.856	4.195	35
2094.17	865.536	4.195	35
2096.78	865.536	4.195	35
2099.38	865.536	4.195	35
2101.98	909.216	4.195	35
2104.59	1083.94	4.195	35
2107.19	996.576	4.195	35
2109.8	821.856	4.195	35
2112.4	865.536	4.195	35
2115.01	996.576	4.195	35
2117.61	821.856	4.195	35
2120.22	865.536	4.195	35
2122.82	996.576	4.195	35
2125.43	1040.26	4.195	35
2128.03	1214.98	4.195	35
2130.64	1214.98	4.195	35
2133.24	1171.3	4.195	35
2135.85	1083.94	4.195	35
2138.45	1214.98	4.195	35
2141.06	1127.62	4.195	35
2143.66	1083.94	4.195	35
2146.26	1258.66	4.195	35
2148.87	1258.66	4.195	35
2151.47	1127.62	4.195	35
2154.08	1214.98	4.195	35
2156.68	1040.26	4.195	35
2159.29	952.896	4.195	35
2161.89	1258.66	4.195	35
2164.5	1302.34	4.195	35
2167.1	1258.66	4.195	35
2169.71	1258.66	4.195	35
2172.31	1171.3	4.195	35
2174.92	1040.26	4.195	35
2177.52	1171.3	4.195	35
2180.13	1258.66	4.195	35
2182.73	1127.62	4.195	35
2185.33	996.576	4.195	35
2187.94	1040.26	4.195	35
2190.54	1083.94	4.195	35
2193.15	1127.62	4.195	35
2195.75	1258.66	4.195	35
2198.36	1258.66	4.195	35
2200.96	1214.98	4.195	35
2203.57	1258.66	4.195	35
2206.17	1302.34	4.195	35
2208.78	1214.98	4.195	35
2211.38	1346.02	4.195	35
2213.99	1258.66	4.195	35
2216.59	1083.94	4.195	35
2219.2	1389.7	4.195	35
2221.8	1258.66	4.195	35
2224.41	1171.3	4.195	35
2227.01	1258.66	4.195	35
2229.61	1214.98	4.195	35
2232.22	1171.3	4.195	35
2234.82	1127.62	4.195	35
2237.43	1040.26	4.195	35
2240.03	996.576	4.195	35
2242.64	1258.66	4.195	35
2245.24	1258.66	4.195	35
2247.85	1258.66	4.195	35
2250.45	1258.66	4.195	35
2253.06	1258.66	4.195	35
2255.66	1346.02	4.195	35
2258.27	1083.94	4.195	35
2260.87	1258.66	4.195	35
2263.48	1258.66	4.195	35
2266.08	1258.66	4.195	35
2268.68	1258.66	4.195	35
2271.29	1302.34	4.195	35
2273.89	1258.66	4.195	35
2276.5	1214.98	4.195	35
2279.1	1302.34	4.195	35
2281.71	1302.34	4.195	35
2284.31	1258.66	4.195	35
2286.92	1302.34	4.195	35
2289.52	1171.3	4.195	35
2292.13	1258.66	4.195	35
2294.73	1258.66	4.195	35
2297.34	1258.66	4.195	35
2299.94	1302.34	4.195	35
2302.55	1346.02	4.195	35
2305.15	1302.34	4.195	35
2307.76	1258.66	4.195	35
2310.36	1389.7	4.195	35
2312.96	1346.02	4.195	35
2315.57	1258.66	4.195	35
2318.17	1258.66	4.195	35
2320.78	1302.34	4.195	35
2323.38	1346.02	4.195	35
2325.99	1171.3	4.195	35
2328.59	1171.3	4.195	35
2331.2	1083.94	4.195	35
2333.8	952.896	4.195	35
2336.41	1171.3	4.195	35
2339.01	1346.02	4.195	35
2341.62	1258.66	4.195	35
2344.22	1171.3	4.195	35
2346.83	1083.94	4.195	35
2349.43	1214.98	4.195	35
2352.04	1302.34	4.195	35
2354.64	1389.7	4.195	35
2357.24	1346.02	4.195	35
2359.85	1171.3	4.195	35
2362.45	1171.3	4.195	35
2365.06	1258.66	4.195	35
2367.66	1346.02	4.195	35
2370.27	909.216	4.195	35
2372.87	952.896	4.195	35
2375.48	996.576	4.195	35
2378.08	1040.26	4.195	35
2380.69	996.576	4.195	35
2383.29	996.576	4.195	35
2385.9	1127.62	4.195	35
2388.5	996.576	4.195	35
2391.11	1083.94	4.195	35
2393.71	996.576	4.195	35
2396.31	865.536	4.195	35
2398.92	909.216	4.195	35
2401.52	1171.3	4.195	35
2404.13	1214.98	4.195	35
2406.73	1258.66	4.195	35
2409.34	1258.66	4.195	35
2411.94	1171.3	4.195	35
2414.55	1127.62	4.195	35
2417.15	1171.3	4.195	35
2419.76	1302.34	4.195	35
2422.36	1171.3	4.195	35
2424.97	1171.3	4.195	35
2427.57	1083.94	4.195	35
2430.18	996.576	4.195	35
2432.78	1127.62	4.195	35
2435.39	1127.62	4.195	35
2437.99	1258.66	4.195	35
2440.59	1258.66	4.195	35
2443.2	1083.94	4.195	35
2445.8	996.576	4.195	35
2448.41	1083.94	4.195	35
2451.01	1040.26	4.195	35
2453.62	1214.98	4.195	35
2456.22	1083.94	4.195	35
2458.83	1127.62	4.195	35
2461.43	952.896	4.195	35
2464.04	996.576	4.195	35
2466.64	1258.66	4.195	35
2469.25	1083.94	4.195	35
2471.85	1258.66	4.195	35
2474.46	1171.3	4.195	35
2477.06	1258.66	4.195	35
2479.66	1258.66	4.195	35
2482.27	1214.98	4.195	35
2484.87	1171.3	4.195	35
2487.48	1302.34	4.195	35
2490.08	1433.38	4.195	35
2492.69	1389.7	4.195	35
2495.29	1346.02	4.195	35
2497.9	1171.3	4.195	35
2500.5	1127.62	4.195	35
2503.11	1083.94	4.195	35
2505.71	1083.94	4.195	35
2508.32	1171.3	4.195	35
2510.92	1258.66	4.195	35
2513.53	1433.38	4.195	35
2516.13	1214.98	4.195	35
2518.74	1040.26	4.195	35
2521.34	909.216	4.195	35
2523.94	821.856	4.195	35
2526.55	996.576	4.195	35
2529.15	1127.62	4.195	35
2531.76	1083.94	4.195	35
2534.36	1171.3	4.195	35
2536.97	1127.62	4.195	35
2539.57	996.576	4.195	35
2542.18	1214.98	4.195	35
2544.78	1171.3	4.195	35
2547.39	1346.02	4.195	35
2549.99	1258.66	4.195	35
2552.6	1302.34	4.195	35
2555.2	1346.02	4.195	35
2557.81	1258.66	4.195	35
2560.41	1127.62	4.195	35
2563.01	1258.66	4.195	35
2565.62	1302.34	4.195	35
2568.22	1214.98	4.195	35
2570.83	1258.66	4.195	35
2573.43	1214.98	4.195	35
2576.04	1171.3	4.195	35
2578.64	1214.98	4.195	35
2581.25	1171.3	4.195	35
2583.85	1389.7	4.195	35
2586.46	1433.38	4.195	35
2589.06	1214.98	4.195	35
2591.67	1214.98	4.195	35
2594.27	1214.98	4.195	35
2596.88	1214.98	4.195	35
2599.48	1346.02	4.195	35
2602.09	1127.62	4.195	35
2604.69	1214.98	4.195	35
2607.29	1258.66	4.195	35
2609.9	1258.66	4.195	35
2612.5	1302.34	4.195	35
2615.11	1258.66	4.195	35
2617.71	1346.02	4.195	35
2620.32	1258.66	4.195	35
2622.92	1258.66	4.195	35
2625.53	1302.34	4.195	35
2628.13	1214.98	4.195	35
2630.74	1127.62	4.195	35
2633.34	1083.94	4.195	35
2635.95	821.856	4.195	35
2638.55	909.216	4.195	35
2641.16	996.576	4.195	35
2643.76	996.576	4.195	35
2646.37	1040.26	4.195	35
2648.97	1214.98	4.195	35
2651.57	1127.62	4.195	35
2654.18	1040.26	4.195	35
2656.78	1127.62	4.195	35
2659.39	1083.94	4.195	35
2661.99	1127.62	4.195	35
2664.6	1040.26	4.195	35
2667.2	1127.62	4.195	35
2669.81	1127.62	4.195	35
2672.41	1171.3	4.195	35
2675.02	1040.26	4.195	35
2677.62	1083.94	4.195	35
2680.23	909.216	4.195	35
2682.83	996.576	4.195	35
2685.44	952.896	4.195	35
2688.04	909.216	4.195	35
2690.64	909.216	4.195	35
2693.25	952.896	4.195	35
2695.85	996.576	4.195	35
2698.46	1040.26	4.195	35
2701.06	865.536	4.195	35
2703.67	865.536	4.195	35
2706.27	778.176	4.195	35
2708.88	1040.26	4.195	35
2711.48	865.536	4.195	35
2714.09	734.496	4.195	35
2716.69	647.136	4.195	35
2719.3	647.136	4.195	35
2721.9	647.136	4.195	35
2724.51	734.496	4.195	35
2727.11	821.856	4.195	35
2729.72	996.576	4.195	35
2732.32	909.216	4.195	35
2734.92	909.216	4.195	35
2737.53	952.896	4.195	35
2740.13	909.216	4.195	35
2742.74	909.216	4.195	35
2745.34	909.216	4.195	35
2747.95	909.216	4.195	35
2750.55	865.536	4.195	35
2753.16	865.536	4.195	35
2755.76	821.856	4.195	35
2758.37	821.856	4.195	35
2760.97	821.856	4.195	35
2763.58	821.856	4.195	35
2766.18	909.216	4.195	35
2768.79	778.176	4.195	35
2771.39	821.856	4.195	35
2773.99	865.536	4.195	35
2776.6	734.496	4.195	35
2779.2	909.216	4.195	35
2781.81	734.496	4.195	35
2784.41	734.496	4.195	35
2787.02	734.496	4.195	35
2789.62	821.856	4.195	35
2792.23	734.496	4.195	35
2794.83	647.136	4.195	35
2797.44	690.816	4.195	35
2800.04	647.136	4.195	35
2802.65	734.496	4.195	35
2805.25	647.136	4.195	35
2807.86	734.496	4.195	35
2810.46	647.136	4.195	35
2813.07	778.176	4.195	35
2815.67	734.496	4.195	35
2818.27	647.136	4.195	35
2820.88	603.456	4.195	35
2823.48	603.456	4.195	35
2826.09	603.456	4.195	35
2828.69	734.496	4.195	35
2831.3	734.496	4.195	35
2833.9	778.176	4.195	35
2836.51	778.176	4.195	35
2839.11	821.856	4.195	35
2841.72	821.856	4.195	35
2844.32	821.856	4.195	35
2846.93	778.176	4.195	35
2849.53	690.816	4.195	35
2852.14	690.816	4.195	35
2854.74	690.816	4.195	35
2857.34	690.816	4.195	35
2859.95	690.816	4.195	35
2862.55	734.496	4.195	35
2865.16	909.216	4.195	35
2867.76	909.216	4.195	35
2870.37	821.856	4.195	35
2872.97	821.856	4.195	35
2875.58	734.496	4.195	35
2878.18	778.176	4.195	35
2880.79	690.816	4.195	35
2883.39	778.176	4.195	35
2886	647.136	4.195	35
2888.6	647.136	4.195	35
2891.21	690.816	4.195	35
2893.81	603.456	4.195	35
2896.42	647.136	4.195	35
2899.02	603.456	4.195	35
2901.62	734.496	4.195	35
2904.23	734.496	4.195	35
2906.83	734.496	4.195	35
2909.44	865.536	4.195	35
2912.04	821.856	4.195	35
2914.65	821.856	4.195	35
2917.25	734.496	4.195	35
2919.86	821.856	4.195	35
2922.46	821.856	4.195	35
2925.07	778.176	4.195	35
2927.67	821.856	4.195	35
2930.28	778.176	4.195	35
2932.88	821.856	4.195	35
2935.49	865.536	4.195	35
2938.09	821.856	4.195	35
2940.7	821.856	4.195	35
2943.3	821.856	4.195	35
2945.9	734.496	4.195	35
2948.51	909.216	4.195	35
2951.11	778.176	4.195	35
2953.72	734.496	4.195	35
2956.32	821.856	4.195	35
2958.93	821.856	4.195	35
2961.53	865.536	4.195	35
2964.14	734.496	4.195	35
2966.74	821.856	4.195	35
2969.35	909.216	4.195	35
2971.95	821.856	4.195	35
2974.56	821.856	4.195	35
2977.16	647.136	4.195	35
2979.77	734.496	4.195	35
2982.37	996.576	4.195	35
2984.97	821.856	4.195	35
2987.58	1040.26	4.195	35
2990.18	1083.94	4.195	35
2992.79	996.576	4.195	35
2995.39	821.856	4.195	35
2998	909.216	4.195	35
3000.6	778.176	4.195	35
3003.21	734.496	4.195	35
3005.81	690.816	4.195	35
3008.42	690.816	4.195	35
3011.02	821.856	4.195	35
3013.63	778.176	4.195	35
3016.23	909.216	4.195	35
3018.84	734.496	4.195	35
3021.44	690.816	4.195	35
3024.05	734.496	4.195	35
3026.65	690.816	4.195	35
3029.25	778.176	4.195	35
3031.86	778.176	4.195	35
3034.46	690.816	4.195	35
3037.07	778.176	4.195	35
3039.67	734.496	4.195	35
3042.28	734.496	4.195	35
3044.88	909.216	4.195	35
3047.49	821.856	4.195	35
3050.09	865.536	4.195	35
3052.7	778.176	4.195	35
3055.3	821.856	4.195	35
3057.91	821.856	4.195	35
3060.51	821.856	4.195	35
3063.12	734.496	4.195	35
3065.72	778.176	4.195	35
3068.32	734.496	4.195	35
3070.93	778.176	4.195	35
3073.53	821.856	4.195	35
3076.14	821.856	4.195	35
3078.74	821.856	4.195	35
3081.35	865.536	4.195	35
3083.95	778.176	4.195	35
3086.56	734.496	4.195	35
3089.16	734.496	4.195	35
3091.77	690.816	4.195	35
3094.37	690.816	4.195	35
3096.98	778.176	4.195	35
3099.58	865.536	4.195	35
3102.19	952.896	4.195	35
3104.79	821.856	4.195	35
3107.4	865.536	4.195	35
3110	909.216	4.195	35
3112.6	821.856	4.195	35
3115.21	690.816	4.195	35
3117.81	734.496	4.195	35
3120.42	821.856	4.195	35
3123.02	647.136	4.195	35
3125.63	690.816	4.195	35
3128.23	690.816	4.195	35
3130.84	821.856	4.195	35
3133.44	647.136	4.195	35
3136.05	647.136	4.195	35
3138.65	647.136	4.195	35
3141.26	821.856	4.195	35
3143.86	821.856	4.195	35
3146.47	821.856	4.195	35
3149.07	865.536	4.195	35
3151.67	909.216	4.195	35
3154.28	996.576	4.195	35
3156.88	909.216	4.195	35
3159.49	952.896	4.195	35
3162.09	865.536	4.195	35
3164.7	821.856	4.195	35
3167.3	821.856	4.195	35
3169.91	865.536	4.195	35
3172.51	909.216	4.195	35
3175.12	909.216	4.195	35
3177.72	909.216	4.195	35
3180.33	909.216	4.195	35
3182.93	996.576	4.195	35
3185.54	1083.94	4.195	35
3188.14	1127.62	4.195	35
3190.75	952.896	4.195	35
3193.35	952.896	4.195	35
3195.95	1171.3	4.195	35
3198.56	1127.62	4.195	35
3201.16	1127.62	4.195	35
3203.77	1083.94	4.195	35
3206.37	996.576	4.195	35
3208.98	996.576	4.195	35
3211.58	1040.26	4.195	35
3214.19	1171.3	4.195	35
3216.79	1127.62	4.195	35
3219.4	1346.02	4.195	35
3222	1127.62	4.195	35
3224.61	1651.78	4.195	35
3227.21	1083.94	4.195	35
3229.82	1171.3	4.195	35
3232.42	996.576	4.195	35
3235.02	996.576	4.195	35
3237.63	1171.3	4.195	35
3240.23	1040.26	4.195	35
3242.84	909.216	4.195	35
3245.44	1040.26	4.195	35
3248.05	1171.3	4.195	35
3250.65	1171.3	4.195	35
3253.26	1083.94	4.195	35
3255.86	1083.94	4.195	35
3258.47	1302.34	4.195	35
3261.07	1302.34	4.195	35
3263.68	1346.02	4.195	35
3266.28	1214.98	4.195	35
3268.89	1040.26	4.195	35
3271.49	1083.94	4.195	35
3274.1	1040.26	4.195	35
3276.7	1258.66	4.195	35
3279.3	1083.94	4.195	35
3281.91	1083.94	4.195	35
3284.51	1127.62	4.195	35
3287.12	1214.98	4.195	35
3289.72	1389.7	4.195	35
3292.33	1083.94	4.195	35
3294.93	996.576	4.195	35
3297.54	996.576	4.195	35
3300.14	1127.62	4.195	35
3302.75	952.896	4.195	35
3305.35	952.896	4.195	35
3307.96	1171.3	4.195	35
3310.56	1083.94	4.195	35
3313.17	1127.62	4.195	35
3315.77	1171.3	4.195	35
3318.38	1258.66	4.195	35
3320.98	952.896	4.195	35
3323.58	952.896	4.195	35
3326.19	1302.34	4.195	35
3328.79	1564.42	4.195	35
3331.4	1433.38	4.195	35
3334	1346.02	4.195	35
3336.61	1083.94	4.195	35
3339.21	1127.62	4.195	35
3341.82	1171.3	4.195	35
3344.42	1258.66	4.195	35
3347.03	1171.3	4.195	35
3349.63	1127.62	4.195	35
3352.24	1083.94	4.195	35
3354.84	1083.94	4.195	35
3357.45	952.896	4.195	35
3360.05	865.536	4.195	35
3362.65	1083.94	4.195	35
3365.26	1171.3	4.195	35
3367.86	1171.3	4.195	35
3370.47	1389.7	4.195	35
3373.07	1171.3	4.195	35
3375.68	1258.66	4.195	35
3378.28	1171.3	4.195	35
3380.89	1346.02	4.195	35
3383.49	1127.62	4.195	35
3386.1	909.216	4.195	35
3388.7	1302.34	4.195	35
3391.31	1171.3	4.195	35
3393.91	996.576	4.195	35
3396.52	996.576	4.195	35
3399.12	909.216	4.195	35
3401.73	1083.94	4.195	35
3404.33	909.216	4.195	35
3406.93	865.536	4.195	35
3409.54	865.536	4.195	35
3412.14	865.536	4.195	35
3414.75	1127.62	4.195	35
3417.35	1040.26	4.195	35
3419.96	1214.98	4.195	35
3422.56	1214.98	4.195	35
3425.17	952.896	4.195	35
3427.77	1127.62	4.195	35
3430.38	1083.94	4.195	35
3432.98	996.576	4.195	35
3435.59	1127.62	4.195	35
3438.19	1083.94	4.195	35
3440.8	1083.94	4.195	35
3443.4	1127.62	4.195	35
3446	1214.98	4.195	35
3448.61	1040.26	4.195	35
3451.21	1083.94	4.195	35
3453.82	909.216	4.195	35
3456.42	1083.94	4.195	35
3459.03	996.576	4.195	35
3461.63	996.576	4.195	35
3464.24	1346.02	4.195	35
3466.84	1171.3	4.195	35
3469.45	1127.62	4.195	35
3472.05	1171.3	4.195	35
3474.66	1127.62	4.195	35
3477.26	1083.94	4.195	35
3479.87	1171.3	4.195	35
3482.47	1214.98	4.195	35
3485.08	909.216	4.195	35
3487.68	1040.26	4.195	35
3490.28	1083.94	4.195	35
3492.89	1258.66	4.195	35
3495.49	1302.34	4.195	35
3498.1	1171.3	4.195	35
3500.7	1258.66	4.195	35
3503.31	1214.98	4.195	35
3505.91	1127.62	4.195	35
3508.52	1127.62	4.195	35
3511.12	1214.98	4.195	35
3513.73	1127.62	4.195	35
3516.33	1258.66	4.195	35
3518.94	1258.66	4.195	35
3521.54	996.576	4.195	35
3524.15	1083.94	4.195	35
3526.75	996.576	4.195	35
3529.35	996.576	4.195	35
3531.96	996.576	4.195	35
3534.56	996.576	4.195	35
3537.17	1040.26	4.195	35
3539.77	1083.94	4.195	35
3542.38	909.216	4.195	35
3544.98	996.576	4.195	35
3547.59	1171.3	4.195	35
3550.19	996.576	4.195	35
3552.8	996.576	4.195	35
3555.4	1127.62	4.195	35
3558.01	1083.94	4.195	35
3560.61	1127.62	4.195	35
3563.22	1083.94	4.195	35
3565.82	1040.26	4.195	35
3568.43	1040.26	4.195	35
3571.03	952.896	4.195	35
3573.63	1127.62	4.195	35
3576.24	996.576	4.195	35
3578.84	996.576	4.195	35
3581.45	996.576	4.195	35
3584.05	1083.94	4.195	35
3586.66	1127.62	4.195	35
3589.26	1258.66	4.195	35
3591.87	1127.62	4.195	35
3594.47	1040.26	4.195	35
3597.08	1214.98	4.195	35
3599.68	1127.62	4.195	35
3602.29	996.576	4.195	35
3604.89	909.216	4.195	35
3607.5	865.536	4.195	35
3610.1	1083.94	4.195	35
3612.71	1083.94	4.195	35
3615.31	1040.26	4.195	35
3617.91	1083.94	4.195	35
3620.52	1127.62	4.195	35
3623.12	1083.94	4.195	35
3625.73	1171.3	4.195	35
3628.33	1258.66	4.195	35
3630.94	1258.66	4.195	35
3633.54	1171.3	4.195	35
3636.15	1258.66	4.195	35
3638.75	1083.94	4.195	35
3641.36	1171.3	4.195	35
3643.96	1040.26	4.195	35
3646.57	909.216	4.195	35
3649.17	1040.26	4.195	35
3651.78	1171.3	4.195	35
3654.38	1171.3	4.195	35
3656.98	1127.62	4.195	35
3659.59	1127.62	4.195	35
3662.19	1083.94	4.195	35
3664.8	1083.94	4.195	35
3667.4	865.536	4.195	35
3670.01	865.536	4.195	35
3672.61	1040.26	4.195	35
3675.22	952.896	4.195	35
3677.82	909.216	4.195	35
3680.43	1040.26	4.195	35
3683.03	1040.26	4.195	35
3685.64	1127.62	4.195	35
3688.24	1040.26	4.195	35
3690.85	996.576	4.195	35
3693.45	1214.98	4.195	35
3696.06	1214.98	4.195	35
3698.66	1214.98	4.195	35
3701.26	1302.34	4.195	35
3703.87	1346.02	4.195	35
3706.47	1171.3	4.195	35
3709.08	1040.26	4.195	35
3711.68	1127.62	4.195	35
3714.29	1083.94	4.195	35
3716.89	1258.66	4.195	35
3719.5	1258.66	4.195	35
3722.1	1214.98	4.195	35
3724.71	1214.98	4.195	35
3727.31	1171.3	4.195	35
3729.92	1083.94	4.195	35
3732.52	1083.94	4.195	35
3735.13	1083.94	4.195	35
3737.73	1127.62	4.195	35
3740.33	1258.66	4.195	35
3742.94	1171.3	4.195	35
3745.54	1083.94	4.195	35
3748.15	1083.94	4.195	35
3750.75	1127.62	4.195	35
3753.36	1083.94	4.195	35
3755.96	1302.34	4.195	35
3758.57	1346.02	4.195	35
3761.17	1389.7	4.195	35
3763.78	1346.02	4.195	35
3766.38	1258.66	4.195	35
3768.99	1040.26	4.195	35
3771.59	1040.26	4.195	35
3774.2	1083.94	4.195	35
3776.8	1258.66	4.195	35
3779.41	1171.3	4.195	35
3782.01	1258.66	4.195	35
3784.61	1258.66	4.195	35
3787.22	1258.66	4.195	35
3789.82	1171.3	4.195	35
3792.43	1127.62	4.195	35
3795.03	1171.3	4.195	35
3797.64	1171.3	4.195	35
3800.24	1214.98	4.195	35
3802.85	1171.3	4.195	35
3805.45	1127.62	4.195	35
3808.06	1214.98	4.195	35
3810.66	1171.3	4.195	35
3813.27	1302.34	4.195	35
3815.87	1302.34	4.195	35
3818.48	1258.66	4.195	35
3821.08	1302.34	4.195	35
3823.68	1258.66	4.195	35
3826.29	1171.3	4.195	35
3828.89	1171.3	4.195	35
3831.5	1258.66	4.195	35
3834.1	1214.98	4.195	35
3836.71	1083.94	4.195	35
3839.31	1258.66	4.195	35
3841.92	1171.3	4.195	35
3844.52	1127.62	4.195	35
3847.13	1258.66	4.195	35
3849.73	1214.98	4.195	35
3852.34	1258.66	4.195	35
3854.94	1258.66	4.195	35
3857.55	1258.66	4.195	35
3860.15	1083.94	4.195	35
3862.76	909.216	4.195	35
3865.36	952.896	4.195	35
3867.96	1258.66	4.195	35
3870.57	1040.26	4.195	35
3873.17	909.216	4.195	35
3875.78	1171.3	4.195	35
3878.38	1214.98	4.195	35
3880.99	1214.98	4.195	35
3883.59	1258.66	4.195	35
3886.2	1171.3	4.195	35
3888.8	1171.3	4.195	35
3891.41	1083.94	4.195	35
3894.01	1083.94	4.195	35
3896.62	1171.3	4.195	35
3899.22	1083.94	4.195	35
3901.83	996.576	4.195	35
3904.43	996.576	4.195	35
3907.04	1040.26	4.195	35
3909.64	996.576	4.195	35
3912.24	952.896	4.195	35
3914.85	865.536	4.195	35
3917.45	952.896	4.195	35
3920.06	909.216	4.195	35
3922.66	1127.62	4.195	35
3925.27	952.896	4.195	35
3927.87	909.216	4.195	35
3930.48	952.896	4.195	35
3933.08	1171.3	4.195	35
3935.69	865.536	4.195	35
3938.29	778.176	4.195	35
3940.9	734.496	4.195	35
3943.5	690.816	4.195	35
3946.11	690.816	4.195	35
3948.71	734.496	4.195	35
3951.31	821.856	4.195	35
3953.92	690.816	4.195	35
3956.52	778.176	4.195	35
3959.13	821.856	4.195	35
3961.73	1040.26	4.195	35
3964.34	1083.94	4.195	35
3966.94	1083.94	4.195	35
3969.55	996.576	4.195	35
3972.15	1214.98	4.195	35
3974.76	1083.94	4.195	35
3977.36	1127.62	4.195	35
3979.97	1171.3	4.195	35
3982.57	1171.3	4.195	35
3985.18	996.576	4.195	35
3987.78	1127.62	4.195	35
3990.39	996.576	4.195	35
3992.99	996.576	4.195	35
3995.59	952.896	4.195	35
3998.2	996.576	4.195	35
4000.8	952.896	4.195	35
4003.41	734.496	4.195	35
4006.01	734.496	4.195	35
4008.62	821.856	4.195	35
4011.22	952.896	4.195	35
4013.83	778.176	4.195	35
4016.43	865.536	4.195	35
4019.04	1083.94	4.195	35
4021.64	1083.94	4.195	35
4024.25	1127.62	4.195	35
4026.85	1040.26	4.195	35
4029.46	909.216	4.195	35
4032.06	821.856	4.195	35
4034.66	821.856	4.195	35
4037.27	734.496	4.195	35
4039.87	821.856	4.195	35
4042.48	778.176	4.195	35
4045.08	778.176	4.195	35
4047.69	778.176	4.195	35
4050.29	734.496	4.195	35
4052.9	778.176	4.195	35
4055.5	865.536	4.195	35
4058.11	865.536	4.195	35
4060.71	821.856	4.195	35
4063.32	778.176	4.195	35
4065.92	778.176	4.195	35
4068.53	909.216	4.195	35
4071.13	909.216	4.195	35
4073.74	1127.62	4.195	35
4076.34	1083.94	4.195	35
4078.94	1040.26	4.195	35
4081.55	1083.94	4.195	35
4084.15	996.576	4.195	35
4086.76	996.576	4.195	35
4089.36	909.216	4.195	35
4091.97	865.536	4.195	35
4094.57	909.216	4.195	35
4097.18	952.896	4.195	35
4099.78	865.536	4.195	35
4102.39	909.216	4.195	35
4104.99	821.856	4.195	35
4107.6	778.176	4.195	35
4110.2	778.176	4.195	35
4112.81	865.536	4.195	35
4115.41	865.536	4.195	35
4118.01	909.216	4.195	35
4120.62	909.216	4.195	35
4123.22	996.576	4.195	35
4125.83	1083.94	4.195	35
4128.43	1040.26	4.195	35
4131.04	996.576	4.195	35
4133.64	865.536	4.195	35
4136.25	909.216	4.195	35
4138.85	996.576	4.195	35
4141.46	1040.26	4.195	35
4144.06	821.856	4.195	35
4146.67	821.856	4.195	35
4149.27	1083.94	4.195	35
4151.88	909.216	4.195	35
4154.48	778.176	4.195	35
4157.09	734.496	4.195	35
4159.69	734.496	4.195	35
4162.29	734.496	4.195	35
4164.9	734.496	4.195	35
4167.5	734.496	4.195	35
4170.11	734.496	4.195	35
4172.71	909.216	4.195	35
4175.32	778.176	4.195	35
4177.92	821.856	4.195	35
4180.53	865.536	4.195	35
4183.13	909.216	4.195	35
4185.74	909.216	4.195	35
4188.34	909.216	4.195	35
4190.95	909.216	4.195	35
4193.55	952.896	4.195	35
4196.16	996.576	4.195	35
4198.76	909.216	4.195	35
4201.36	909.216	4.195	35
4203.97	865.536	4.195	35
4206.57	909.216	4.195	35
4209.18	865.536	4.195	35
4211.78	952.896	4.195	35
4214.39	909.216	4.195	35
4216.99	865.536	4.195	35
4219.6	821.856	4.195	35
4222.2	821.856	4.195	35
4224.81	821.856	4.195	35
4227.41	909.216	4.195	35
4230.02	865.536	4.195	35
4232.62	865.536	4.195	35
4235.23	734.496	4.195	35
4237.83	690.816	4.195	35
4240.44	778.176	4.195	35
4243.04	821.856	4.195	35
4245.64	996.576	4.195	35
4248.25	909.216	4.195	35
4250.85	821.856	4.195	35
4253.46	690.816	4.195	35
4256.06	734.496	4.195	35
4258.67	690.816	4.195	35
4261.27	734.496	4.195	35
4263.88	734.496	4.195	35
4266.48	690.816	4.195	35
4269.09	865.536	4.195	35
4271.69	778.176	4.195	35
4274.3	734.496	4.195	35
4276.9	778.176	4.195	35
4279.51	690.816	4.195	35
4282.11	952.896	4.195	35
4284.72	909.216	4.195	35
4287.32	952.896	4.195	35
4289.92	1040.26	4.195	35
4292.53	952.896	4.195	35
4295.13	909.216	4.195	35
4297.74	909.216	4.195	35
4300.34	865.536	4.195	35
4302.95	865.536	4.195	35
4305.55	865.536	4.195	35
4308.16	865.536	4.195	35
4310.76	821.856	4.195	35
4313.37	821.856	4.195	35
4315.97	734.496	4.195	35
4318.58	909.216	4.195	35
4321.18	909.216	4.195	35
4323.79	996.576	4.195	35
4326.39	865.536	4.195	35
4328.99	865.536	4.195	35
4331.6	734.496	4.195	35
4334.2	865.536	4.195	35
4336.81	909.216	4.195	35
4339.41	821.856	4.195	35
4342.02	647.136	4.195	35
4344.62	647.136	4.195	35
4347.23	690.816	4.195	35
4349.83	821.856	4.195	35
4352.44	690.816	4.195	35
4355.04	647.136	4.195	35
4357.65	690.816	4.195	35
4360.25	734.496	4.195	35
4362.86	647.136	4.195	35
4365.46	603.456	4.195	35
4368.07	647.136	4.195	35
4370.67	778.176	4.195	35
4373.27	821.856	4.195	35
4375.88	909.216	4.195	35
4378.48	1083.94	4.195	35
4381.09	1433.38	4.195	35
4383.69	1258.66	4.195	35
4386.3	1608.1	4.195	35
4388.9	1127.62	4.195	35
4391.51	1083.94	4.195	35
4394.11	1302.34	4.195	35
4396.72	1127.62	4.195	35
4399.32	1433.38	4.195	35
4401.93	1258.66	4.195	35
4404.53	952.896	4.195	35
4407.14	865.536	4.195	35
4409.74	909.216	4.195	35
4412.34	690.816	4.195	35
4414.95	690.816	4.195	35
4417.55	734.496	4.195	35
4420.16	778.176	4.195	35
4422.76	952.896	4.195	35
4425.37	909.216	4.195	35
4427.97	909.216	4.195	35
4430.58	996.576	4.195	35
4433.18	996.576	4.195	35
4435.79	1083.94	4.195	35
4438.39	996.576	4.195	35
4441	996.576	4.195	35
4443.6	996.576	4.195	35
4446.21	821.856	4.195	35
4448.81	996.576	4.195	35
4451.42	1040.26	4.195	35
4454.02	996.576	4.195	35
4456.62	996.576	4.195	35
4459.23	865.536	4.195	35
4461.83	909.216	4.195	35
4464.44	996.576	4.195	35
4467.04	1083.94	4.195	35
4469.65	996.576	4.195	35
4472.25	1040.26	4.195	35
4474.86	996.576	4.195	35
4477.46	996.576	4.195	35
4480.07	996.576	4.195	35
4482.67	909.216	4.195	35
4485.28	909.216	4.195	35
4487.88	996.576	4.195	35
4490.49	1040.26	4.195	35
4493.09	1040.26	4.195	35
4495.69	1171.3	4.195	35
4498.3	996.576	4.195	35
4500.9	952.896	4.195	35
4503.51	952.896	4.195	35
4506.11	1040.26	4.195	35
4508.72	1171.3	4.195	35
4511.32	1127.62	4.195	35
4513.93	1040.26	4.195	35
4516.53	1083.94	4.195	35
4519.14	1040.26	4.195	35
4521.74	952.896	4.195	35
4524.35	909.216	4.195	35
4526.95	1346.02	4.195	35
4529.56	1171.3	4.195	35
4532.16	1258.66	4.195	35
4534.77	909.216	4.195	35
4537.37	1083.94	4.195	35
4539.97	909.216	4.195	35
4542.58	909.216	4.195	35
4545.18	865.536	4.195	35
4547.79	821.856	4.195	35
4550.39	865.536	4.195	35
4553	821.856	4.195	35
4555.6	909.216	4.195	35
4558.21	734.496	4.195	35
4560.81	996.576	4.195	35
4563.42	996.576	4.195	35
4566.02	1040.26	4.195	35
4568.63	821.856	4.195	35
4571.23	909.216	4.195	35
4573.84	952.896	4.195	35
4576.44	1171.3	4.195	35
4579.05	1258.66	4.195	35
4581.65	996.576	4.195	35
4584.25	909.216	4.195	35
4586.86	1083.94	4.195	35
4589.46	909.216	4.195	35
4592.07	909.216	4.195	35
4594.67	1040.26	4.195	35
4597.28	909.216	4.195	35
4599.88	952.896	4.195	35
4602.49	778.176	4.195	35
4605.09	909.216	4.195	35
4607.7	778.176	4.195	35
4610.3	778.176	4.195	35
4612.91	690.816	4.195	35
4615.51	821.856	4.195	35
4618.12	865.536	4.195	35
4620.72	865.536	4.195	35
4623.32	909.216	4.195	35
4625.93	996.576	4.195	35
4628.53	821.856	4.195	35
4631.14	865.536	4.195	35
4633.74	778.176	4.195	35
4636.35	778.176	4.195	35
4638.95	821.856	4.195	35
4641.56	865.536	4.195	35
4644.16	734.496	4.195	35
4646.77	865.536	4.195	35
4649.37	778.176	4.195	35
4651.98	1040.26	4.195	35
4654.58	821.856	4.195	35
4657.19	821.856	4.195	35
4659.79	865.536	4.195	35
4662.4	821.856	4.195	35
4665	734.496	4.195	35
4667.6	734.496	4.195	35
4670.21	821.856	4.195	35
4672.81	821.856	4.195	35
4675.42	778.176	4.195	35
4678.02	734.496	4.195	35
4680.63	734.496	4.195	35
4683.23	690.816	4.195	35
4685.84	647.136	4.195	35
4688.44	865.536	4.195	35
4691.05	734.496	4.195	35
4693.65	821.856	4.195	35
4696.26	690.816	4.195	35
4698.86	690.816	4.195	35
4701.47	909.216	4.195	35
4704.07	821.856	4.195	35
4706.67	909.216	4.195	35
4709.28	996.576	4.195	35
4711.88	821.856	4.195	35
4714.49	952.896	4.195	35
4717.09	909.216	4.195	35
4719.7	865.536	4.195	35
4722.3	865.536	4.195	35
4724.91	821.856	4.195	35
4727.51	909.216	4.195	35
4730.12	909.216	4.195	35
4732.72	865.536	4.195	35
4735.33	996.576	4.195	35
4737.93	952.896	4.195	35
4740.54	909.216	4.195	35
4743.14	909.216	4.195	35
4745.75	909.216	4.195	35
4748.35	952.896	4.195	35
4750.95	996.576	4.195	35
4753.56	821.856	4.195	35
4756.16	996.576	4.195	35
4758.77	909.216	4.195	35
4761.37	996.576	4.195	35
4763.98	952.896	4.195	35
4766.58	909.216	4.195	35
4769.19	996.576	4.195	35
4771.79	996.576	4.195	35
4774.4	909.216	4.195	35
4777	778.176	4.195	35
4779.61	778.176	4.195	35
4782.21	821.856	4.195	35
4784.82	821.856	4.195	35
4787.42	865.536	4.195	35
4790.02	865.536	4.195	35
4792.63	909.216	4.195	35
4795.23	909.216	4.195	35
4797.84	865.536	4.195	35
4800.44	909.216	4.195	35
4803.05	996.576	4.195	35
4805.65	909.216	4.195	35
4808.26	865.536	4.195	35
4810.86	909.216	4.195	35
4813.47	778.176	4.195	35
4816.07	734.496	4.195	35
4818.68	690.816	4.195	35
4821.28	690.816	4.195	35
4823.89	690.816	4.195	35
4826.49	821.856	4.195	35
4829.1	821.856	4.195	35
4831.7	734.496	4.195	35
4834.3	734.496	4.195	35
4836.91	690.816	4.195	35
4839.51	734.496	4.195	35
4842.12	865.536	4.195	35
4844.72	865.536	4.195	35
4847.33	734.496	4.195	35
4849.93	821.856	4.195	35
4852.54	821.856	4.195	35
4855.14	865.536	4.195	35
4857.75	778.176	4.195	35
4860.35	821.856	4.195	35
4862.96	821.856	4.195	35
4865.56	778.176	4.195	35
4868.17	821.856	4.195	35
4870.77	734.496	4.195	35
4873.37	690.816	4.195	35
4875.98	778.176	4.195	35
4878.58	690.816	4.195	35
4881.19	690.816	4.195	35
4883.79	690.816	4.195	35
4886.4	734.496	4.195	35
4889	690.816	4.195	35
4891.61	690.816	4.195	35
4894.21	647.136	4.195	35
4896.82	734.496	4.195	35
4899.42	647.136	4.195	35
4902.03	647.136	4.195	35
4904.63	821.856	4.195	35
4907.24	821.856	4.195	35
4909.84	1127.62	4.195	35
4912.45	1040.26	4.195	35
4915.05	952.896	4.195	35
4917.65	909.216	4.195	35
4920.26	821.856	4.195	35
4922.86	865.536	4.195	35
4925.47	734.496	4.195	35
4928.07	778.176	4.195	35
4930.68	909.216	4.195	35
4933.28	821.856	4.195	35
4935.89	821.856	4.195	35
4938.49	778.176	4.195	35
4941.1	778.176	4.195	35
4943.7	778.176	4.195	35
4946.31	778.176	4.195	35
4948.91	778.176	4.195	35
4951.52	909.216	4.195	35
4954.12	734.496	4.195	35
4956.73	690.816	4.195	35
4959.33	690.816	4.195	35
4961.93	690.816	4.195	35
4964.54	778.176	4.195	35
4967.14	690.816	4.195	35
4969.75	690.816	4.195	35
4972.35	603.456	4.195	35
4974.96	647.136	4.195	35
4977.56	603.456	4.195	35
4980.17	647.136	4.195	35
4982.77	734.496	4.195	35
4985.38	734.496	4.195	35
4987.98	734.496	4.195	35
4990.59	734.496	4.195	35
4993.19	778.176	4.195	35
4995.8	865.536	4.195	35
4998.4	821.856	4.195	35
5001	778.176	4.195	35
5003.61	778.176	4.195	35
5006.21	778.176	4.195	35
5008.82	821.856	4.195	35
5011.42	778.176	4.195	35
5014.03	865.536	4.195	35
5016.63	909.216	4.195	35
5019.24	996.576	4.195	35
5021.84	909.216	4.195	35
5024.45	1040.26	4.195	35
5027.05	952.896	4.195	35
5029.66	734.496	4.195	35
5032.26	734.496	4.195	35
5034.87	734.496	4.195	35
5037.47	865.536	4.195	35
5040.08	865.536	4.195	35
5042.68	734.496	4.195	35
5045.28	690.816	4.195	35
5047.89	734.496	4.195	35
5050.49	734.496	4.195	35
5053.1	734.496	4.195	35
5055.7	690.816	4.195	35
5058.31	690.816	4.195	35
5060.91	865.536	4.195	35
5063.52	734.496	4.195	35
5066.12	865.536	4.195	35
5068.73	690.816	4.195	35
5071.33	603.456	4.195	35
5073.94	647.136	4.195	35
5076.54	690.816	4.195	35
5079.15	734.496	4.195	35
5081.75	647.136	4.195	35
5084.35	647.136	4.195	35
5086.96	734.496	4.195	35
5089.56	690.816	4.195	35
5092.17	734.496	4.195	35
5094.77	734.496	4.195	35
5097.38	690.816	4.195	35
5099.98	647.136	4.195	35
5102.59	778.176	4.195	35
5105.19	647.136	4.195	35
5107.8	603.456	4.195	35
5110.4	647.136	4.195	35
5113.01	647.136	4.195	35
5115.61	690.816	4.195	35
5118.22	734.496	4.195	35
5120.82	778.176	4.195	35
5123.43	778.176	4.195	35
5126.03	647.136	4.195	35
5128.63	734.496	4.195	35
5131.24	734.496	4.195	35
5133.84	821.856	4.195	35
5136.45	734.496	4.195	35
5139.05	734.496	4.195	35
5141.66	778.176	4.195	35
5144.26	778.176	4.195	35
5146.87	734.496	4.195	35
5149.47	734.496	4.195	35
5152.08	734.496	4.195	35
5154.68	690.816	4.195	35
5157.29	690.816	4.195	35
5159.89	690.816	4.195	35
5162.5	734.496	4.195	35
5165.1	778.176	4.195	35
5167.7	690.816	4.195	35
5170.31	690.816	4.195	35
5172.91	778.176	4.195	35
5175.52	734.496	4.195	35
5178.12	734.496	4.195	35
5180.73	778.176	4.195	35
5183.33	821.856	4.195	35
5185.94	821.856	4.195	35
5188.54	690.816	4.195	35
5191.15	690.816	4.195	35
5193.75	690.816	4.195	35
5196.36	734.496	4.195	35
5198.96	865.536	4.195	35
5201.57	865.536	4.195	35
5204.17	690.816	4.195	35
5206.78	690.816	4.195	35
[truncated: 952,440+ more rows]

## Sheet: R(2 of 2)
Time (milliSeconds)	Current (milliAmps)	Voltage (Volts)	Temperature (Degree Celsius)
2.48602e+06	909.216	4.023	47
2.48602e+06	909.216	4.023	47
2.48603e+06	865.536	4.023	47
2.48603e+06	821.856	4.023	47
2.48603e+06	865.536	4.023	47
2.48603e+06	865.536	4.023	47
2.48604e+06	865.536	4.023	47
2.48604e+06	909.216	4.023	47
2.48604e+06	865.536	4.023	47
2.48604e+06	909.216	4.023	47
2.48605e+06	865.536	4.023	47
2.48605e+06	778.176	4.023	47
2.48605e+06	909.216	4.023	47
2.48605e+06	952.896	4.023	47
2.48606e+06	996.576	4.023	47
2.48606e+06	996.576	4.023	47
2.48606e+06	909.216	4.023	47
2.48606e+06	909.216	4.023	47
2.48607e+06	865.536	4.023	47
2.48607e+06	778.176	4.023	47
2.48607e+06	821.856	4.023	47
2.48608e+06	909.216	4.023	47
2.48608e+06	909.216	4.023	47
2.48608e+06	909.216	4.023	47
2.48608e+06	909.216	4.023	47
2.48609e+06	821.856	4.023	47
2.48609e+06	909.216	4.023	47
2.48609e+06	865.536	4.023	47
2.48609e+06	909.216	4.023	47
2.4861e+06	909.216	4.023	47
2.4861e+06	909.216	4.023	47
2.4861e+06	821.856	4.023	47
2.4861e+06	778.176	4.023	47
2.48611e+06	865.536	4.023	47
2.48611e+06	865.536	4.023	47
2.48611e+06	909.216	4.023	47
2.48611e+06	865.536	4.023	47
2.48612e+06	778.176	4.023	47
2.48612e+06	821.856	4.023	47
2.48612e+06	821.856	4.023	47
2.48612e+06	865.536	4.023	47
2.48613e+06	821.856	4.023	47
2.48613e+06	778.176	4.023	47
2.48613e+06	865.536	4.023	47
2.48613e+06	821.856	4.023	47
2.48614e+06	865.536	4.023	47
2.48614e+06	821.856	4.023	47
2.48614e+06	821.856	4.023	47
2.48615e+06	821.856	4.023	47
2.48615e+06	821.856	4.023	47
2.48615e+06	778.176	4.023	47
2.48615e+06	778.176	4.023	47
2.48616e+06	778.176	4.023	47
2.48616e+06	821.856	4.023	47
2.48616e+06	778.176	4.023	47
2.48616e+06	909.216	4.023	47
2.48617e+06	821.856	4.023	47
2.48617e+06	778.176	4.023	47
2.48617e+06	734.496	4.023	47
2.48617e+06	690.816	4.023	47
2.48618e+06	690.816	4.023	47
2.48618e+06	734.496	4.023	47
2.48618e+06	778.176	4.023	47
2.48618e+06	734.496	4.023	47
2.48619e+06	821.856	4.023	47
2.48619e+06	821.856	4.023	47
2.48619e+06	778.176	4.023	47
2.48619e+06	734.496	4.023	47
2.4862e+06	734.496	4.023	47
2.4862e+06	734.496	4.023	47
2.4862e+06	734.496	4.023	47
2.48621e+06	821.856	4.023	47
2.48621e+06	734.496	4.023	47
2.48621e+06	821.856	4.023	47
2.48621e+06	821.856	4.023	47
2.48622e+06	778.176	4.023	47
2.48622e+06	647.136	4.023	47
2.48622e+06	690.816	4.023	47
2.48622e+06	690.816	4.023	47
2.48623e+06	778.176	4.023	47
2.48623e+06	690.816	4.023	47
2.48623e+06	865.536	4.023	47
2.48623e+06	778.176	4.023	47
2.48624e+06	821.856	4.023	47
2.48624e+06	821.856	4.023	47
2.48624e+06	821.856	4.023	47
2.48624e+06	778.176	4.023	47
2.48625e+06	778.176	4.023	47
2.48625e+06	778.176	4.023	47
2.48625e+06	778.176	4.023	47
2.48625e+06	778.176	4.023	47
2.48626e+06	778.176	4.023	47
2.48626e+06	909.216	4.023	47
2.48626e+06	865.536	4.023	47
2.48627e+06	865.536	4.023	47
2.48627e+06	734.496	4.023	47
2.48627e+06	778.176	4.023	47
2.48627e+06	865.536	4.023	47
2.48628e+06	821.856	4.023	47
2.48628e+06	734.496	4.023	47
2.48628e+06	734.496	4.023	47
2.48628e+06	734.496	4.023	47
2.48629e+06	821.856	4.023	47
2.48629e+06	821.856	4.023	47
2.48629e+06	778.176	4.023	47
2.48629e+06	734.496	4.023	47
2.4863e+06	734.496	4.023	47
2.4863e+06	778.176	4.023	47
2.4863e+06	821.856	4.023	47
2.4863e+06	734.496	4.023	47
2.48631e+06	909.216	4.023	47
2.48631e+06	821.856	4.023	47
2.48631e+06	734.496	4.023	47
2.48631e+06	778.176	4.023	47
2.48632e+06	778.176	4.023	47
2.48632e+06	734.496	4.023	47
2.48632e+06	821.856	4.023	47
2.48633e+06	734.496	4.023	47
2.48633e+06	778.176	4.023	47
2.48633e+06	821.856	4.023	47
2.48633e+06	821.856	4.023	47
2.48634e+06	909.216	4.023	47
2.48634e+06	821.856	4.023	47
2.48634e+06	690.816	4.023	47
2.48634e+06	778.176	4.023	47
2.48635e+06	734.496	4.023	47
2.48635e+06	690.816	4.023	47
2.48635e+06	690.816	4.023	47
2.48635e+06	778.176	4.023	47
2.48636e+06	821.856	4.023	47
2.48636e+06	865.536	4.023	47
2.48636e+06	821.856	4.023	47
2.48636e+06	778.176	4.023	47
2.48637e+06	734.496	4.023	47
2.48637e+06	734.496	4.023	47
2.48637e+06	734.496	4.023	47
2.48637e+06	778.176	4.023	47
2.48638e+06	690.816	4.023	47
2.48638e+06	690.816	4.023	47
2.48638e+06	778.176	4.023	47
2.48638e+06	821.856	4.023	47
2.48639e+06	821.856	4.023	47
2.48639e+06	778.176	4.023	47
2.48639e+06	734.496	4.023	47
2.4864e+06	690.816	4.023	47
2.4864e+06	690.816	4.023	47
2.4864e+06	734.496	4.023	47
2.4864e+06	778.176	4.023	47
2.48641e+06	821.856	4.023	47
2.48641e+06	821.856	4.023	47
2.48641e+06	734.496	4.023	47
2.48641e+06	821.856	4.023	47
2.48642e+06	734.496	4.023	47
2.48642e+06	734.496	4.023	47
2.48642e+06	821.856	4.023	47
2.48642e+06	821.856	4.023	47
2.48643e+06	734.496	4.023	47
2.48643e+06	865.536	4.023	47
2.48643e+06	778.176	4.023	47
2.48643e+06	647.136	4.023	47
2.48644e+06	821.856	4.023	47
2.48644e+06	821.856	4.023	47
2.48644e+06	734.496	4.023	47
2.48644e+06	778.176	4.023	47
2.48645e+06	821.856	4.023	47
2.48645e+06	821.856	4.023	47
2.48645e+06	778.176	4.023	47
2.48646e+06	909.216	4.023	47
2.48646e+06	821.856	4.023	47
2.48646e+06	821.856	4.023	47
2.48646e+06	909.216	4.023	47
2.48647e+06	821.856	4.023	47
2.48647e+06	778.176	4.023	47
2.48647e+06	821.856	4.023	47
2.48647e+06	778.176	4.023	47
2.48648e+06	909.216	4.023	47
2.48648e+06	865.536	4.023	47
2.48648e+06	734.496	4.023	47
2.48648e+06	821.856	4.023	47
2.48649e+06	821.856	4.023	47
2.48649e+06	778.176	4.023	47
2.48649e+06	821.856	4.023	47
2.48649e+06	821.856	4.023	47
2.4865e+06	865.536	4.023	47
2.4865e+06	690.816	4.023	47
2.4865e+06	778.176	4.023	47
2.4865e+06	778.176	4.023	47
2.48651e+06	821.856	4.023	47
2.48651e+06	865.536	4.023	47
2.48651e+06	821.856	4.023	47
2.48652e+06	865.536	4.023	47
2.48652e+06	778.176	4.023	47
2.48652e+06	734.496	4.023	47
2.48652e+06	909.216	4.023	47
2.48653e+06	909.216	4.023	47
2.48653e+06	909.216	4.023	47
2.48653e+06	865.536	4.023	47
2.48653e+06	821.856	4.023	47
2.48654e+06	909.216	4.023	47
2.48654e+06	909.216	4.023	47
2.48654e+06	821.856	4.023	47
2.48654e+06	778.176	4.023	47
2.48655e+06	909.216	4.023	47
2.48655e+06	952.896	4.023	47
2.48655e+06	1346.02	4.023	47
2.48655e+06	1171.3	4.023	47
2.48656e+06	1083.94	4.023	47
2.48656e+06	1040.26	4.023	47
2.48656e+06	1258.66	4.023	47
2.48656e+06	1127.62	4.023	47
2.48657e+06	1171.3	4.023	47
2.48657e+06	1389.7	4.023	47
2.48657e+06	909.216	4.023	47
2.48658e+06	996.576	4.023	47
2.48658e+06	952.896	4.023	47
2.48658e+06	1171.3	4.023	47
2.48658e+06	996.576	4.023	47
2.48659e+06	1346.02	4.023	47
2.48659e+06	1302.34	4.023	47
2.48659e+06	1083.94	4.023	47
2.48659e+06	1127.62	4.023	47
2.4866e+06	1171.3	4.023	47
2.4866e+06	1346.02	4.023	47
2.4866e+06	1127.62	4.023	47
2.4866e+06	1214.98	4.023	47
2.48661e+06	1346.02	4.023	47
2.48661e+06	1346.02	4.023	47
2.48661e+06	1127.62	4.023	47
2.48661e+06	1171.3	4.023	47
2.48662e+06	1258.66	4.023	47
2.48662e+06	1346.02	4.023	47
2.48662e+06	1040.26	4.023	47
2.48662e+06	1258.66	4.023	47
2.48663e+06	1302.34	4.023	47
2.48663e+06	1083.94	4.023	47
2.48663e+06	1040.26	4.023	47
2.48664e+06	1258.66	4.023	47
2.48664e+06	1258.66	4.023	47
2.48664e+06	1302.34	4.023	47
2.48664e+06	1171.3	4.023	47
2.48665e+06	1302.34	4.023	47
2.48665e+06	1302.34	4.023	47
2.48665e+06	1083.94	4.023	47
2.48665e+06	1171.3	4.023	47
2.48666e+06	1083.94	4.023	47
2.48666e+06	1171.3	4.023	47
2.48666e+06	1214.98	4.023	47
2.48666e+06	996.576	4.023	47
2.48667e+06	1346.02	4.023	47
2.48667e+06	1346.02	4.023	47
2.48667e+06	1214.98	4.023	47
2.48667e+06	1083.94	4.023	47
2.48668e+06	909.216	4.023	47
2.48668e+06	996.576	4.023	47
2.48668e+06	1171.3	4.023	47
2.48668e+06	1127.62	4.023	47
2.48669e+06	996.576	4.023	47
2.48669e+06	996.576	4.023	47
2.48669e+06	909.216	4.023	47
2.48669e+06	909.216	4.023	47
2.4867e+06	952.896	4.023	47
2.4867e+06	996.576	4.023	47
2.4867e+06	778.176	4.023	47
2.48671e+06	996.576	4.023	47
2.48671e+06	952.896	4.023	47
2.48671e+06	996.576	4.023	47
2.48671e+06	778.176	4.023	47
2.48672e+06	865.536	4.023	47
2.48672e+06	909.216	4.023	47
2.48672e+06	909.216	4.023	47
2.48672e+06	952.896	4.023	47
2.48673e+06	821.856	4.023	47
2.48673e+06	821.856	4.023	47
2.48673e+06	996.576	4.023	47
2.48673e+06	996.576	4.023	47
2.48674e+06	996.576	4.023	47
2.48674e+06	952.896	4.023	47
2.48674e+06	909.216	4.023	47
2.48674e+06	734.496	4.023	47
2.48675e+06	952.896	4.023	47
2.48675e+06	909.216	4.023	47
2.48675e+06	909.216	4.023	47
2.48675e+06	952.896	4.023	47
2.48676e+06	734.496	4.023	47
2.48676e+06	996.576	4.023	47
2.48676e+06	996.576	4.023	47
2.48677e+06	996.576	4.023	47
2.48677e+06	996.576	4.023	47
2.48677e+06	996.576	4.023	47
2.48677e+06	909.216	4.023	47
2.48678e+06	909.216	4.023	47
2.48678e+06	734.496	4.023	47
2.48678e+06	996.576	4.023	47
2.48678e+06	996.576	4.023	47
2.48679e+06	996.576	4.023	47
2.48679e+06	909.216	4.023	47
2.48679e+06	865.536	4.023	47
2.48679e+06	952.896	4.023	47
2.4868e+06	952.896	4.023	47
2.4868e+06	952.896	4.023	47
2.4868e+06	909.216	4.023	47
2.4868e+06	821.856	4.023	47
2.48681e+06	821.856	4.023	47
2.48681e+06	778.176	4.023	47
2.48681e+06	734.496	4.023	47
2.48681e+06	778.176	4.023	47
2.48682e+06	734.496	4.023	47
2.48682e+06	734.496	4.023	47
2.48682e+06	734.496	4.023	47
2.48683e+06	734.496	4.023	47
2.48683e+06	821.856	4.023	47
2.48683e+06	778.176	4.023	47
2.48683e+06	690.816	4.023	47
2.48684e+06	734.496	4.023	47
2.48684e+06	778.176	4.023	47
2.48684e+06	865.536	4.023	47
2.48684e+06	821.856	4.023	47
2.48685e+06	734.496	4.023	47
2.48685e+06	778.176	4.023	47
2.48685e+06	778.176	4.023	47
2.48685e+06	734.496	4.023	47
2.48686e+06	690.816	4.023	47
2.48686e+06	734.496	4.023	47
2.48686e+06	778.176	4.023	47
2.48686e+06	734.496	4.023	47
2.48687e+06	690.816	4.023	47
2.48687e+06	734.496	4.023	47
2.48687e+06	690.816	4.023	47
2.48687e+06	690.816	4.023	47
2.48688e+06	690.816	4.023	47
2.48688e+06	690.816	4.023	47
2.48688e+06	690.816	4.023	47
2.48689e+06	690.816	4.023	47
2.48689e+06	647.136	4.023	47
2.48689e+06	734.496	4.023	47
2.48689e+06	734.496	4.023	47
2.4869e+06	734.496	4.023	47
2.4869e+06	734.496	4.023	47
2.4869e+06	734.496	4.023	47
2.4869e+06	778.176	4.023	47
2.48691e+06	778.176	4.023	47
2.48691e+06	734.496	4.023	47
2.48691e+06	690.816	4.023	47
2.48691e+06	647.136	4.023	47
2.48692e+06	734.496	4.023	47
2.48692e+06	690.816	4.023	47
2.48692e+06	647.136	4.023	47
2.48692e+06	647.136	4.023	47
2.48693e+06	647.136	4.023	47
2.48693e+06	603.456	4.023	47
2.48693e+06	647.136	4.023	47
2.48693e+06	647.136	4.023	47
2.48694e+06	734.496	4.023	47
2.48694e+06	690.816	4.023	47
2.48694e+06	690.816	4.023	47
2.48694e+06	690.816	4.023	47
2.48695e+06	734.496	4.023	47
2.48695e+06	734.496	4.023	47
2.48695e+06	690.816	4.023	47
2.48696e+06	690.816	4.023	47
2.48696e+06	690.816	4.023	47
2.48696e+06	690.816	4.023	47
2.48696e+06	690.816	4.023	47
2.48697e+06	734.496	4.023	47
2.48697e+06	603.456	4.023	47
2.48697e+06	603.456	4.023	47
2.48697e+06	603.456	4.023	47
2.48698e+06	647.136	4.023	47
2.48698e+06	603.456	4.023	47
2.48698e+06	647.136	4.023	47
2.48698e+06	603.456	4.023	47
2.48699e+06	647.136	4.023	47
2.48699e+06	734.496	4.023	47
2.48699e+06	647.136	4.023	47
2.48699e+06	647.136	4.023	47
2.487e+06	647.136	4.023	47
2.487e+06	647.136	4.023	47
2.487e+06	647.136	4.023	47
2.487e+06	603.456	4.023	47
2.48701e+06	603.456	4.023	47
2.48701e+06	647.136	4.023	47
2.48701e+06	647.136	4.023	47
2.48702e+06	603.456	4.023	47
2.48702e+06	647.136	4.023	47
2.48702e+06	647.136	4.023	47
2.48702e+06	690.816	4.023	47
2.48703e+06	734.496	4.023	47
2.48703e+06	734.496	4.023	47
2.48703e+06	734.496	4.023	47
2.48703e+06	690.816	4.023	47
2.48704e+06	647.136	4.023	47
2.48704e+06	647.136	4.023	47
2.48704e+06	647.136	4.023	47
2.48704e+06	690.816	4.023	47
2.48705e+06	647.136	4.023	47
2.48705e+06	647.136	4.023	47
2.48705e+06	647.136	4.023	47
2.48705e+06	647.136	4.023	47
2.48706e+06	603.456	4.023	47
2.48706e+06	603.456	4.023	47
2.48706e+06	603.456	4.023	47
2.48706e+06	603.456	4.023	47
2.48707e+06	603.456	4.023	47
2.48707e+06	690.816	4.023	47
2.48707e+06	690.816	4.023	47
2.48708e+06	603.456	4.023	47
2.48708e+06	690.816	4.023	47
2.48708e+06	603.456	4.023	47
2.48708e+06	603.456	4.023	47
2.48709e+06	647.136	4.023	47
2.48709e+06	647.136	4.023	47
2.48709e+06	559.776	4.023	47
2.48709e+06	603.456	4.023	47
2.4871e+06	559.776	4.023	47
2.4871e+06	603.456	4.023	47
2.4871e+06	603.456	4.023	47
2.4871e+06	559.776	4.023	47
2.48711e+06	603.456	4.023	47
2.48711e+06	603.456	4.023	47
2.48711e+06	647.136	4.023	47
2.48711e+06	603.456	4.023	47
2.48712e+06	603.456	4.023	47
2.48712e+06	603.456	4.023	47
2.48712e+06	690.816	4.023	47
2.48712e+06	690.816	4.023	47
2.48713e+06	647.136	4.023	47
2.48713e+06	647.136	4.023	47
2.48713e+06	647.136	4.023	47
2.48714e+06	647.136	4.023	47
2.48714e+06	647.136	4.023	47
2.48714e+06	603.456	4.023	47
2.48714e+06	690.816	4.023	47
2.48715e+06	690.816	4.023	47
2.48715e+06	647.136	4.023	47
2.48715e+06	690.816	4.023	47
2.48715e+06	690.816	4.023	47
2.48716e+06	690.816	4.023	47
2.48716e+06	734.496	4.023	47
2.48716e+06	821.856	4.023	47
2.48716e+06	778.176	4.023	47
2.48717e+06	647.136	4.023	47
2.48717e+06	647.136	4.023	47
2.48717e+06	734.496	4.023	47
2.48717e+06	690.816	4.023	47
2.48718e+06	690.816	4.023	47
2.48718e+06	690.816	4.023	47
2.48718e+06	690.816	4.023	47
2.48718e+06	690.816	4.023	47
2.48719e+06	734.496	4.023	47
2.48719e+06	734.496	4.023	47
2.48719e+06	734.496	4.023	47
2.4872e+06	778.176	4.023	47
2.4872e+06	821.856	4.023	47
2.4872e+06	909.216	4.023	47
2.4872e+06	909.216	4.023	47
2.48721e+06	865.536	4.023	47
2.48721e+06	821.856	4.023	47
2.48721e+06	821.856	4.023	47
2.48721e+06	734.496	4.023	47
2.48722e+06	821.856	4.023	47
2.48722e+06	865.536	4.023	47
2.48722e+06	821.856	4.023	47
2.48722e+06	778.176	4.023	47
2.48723e+06	821.856	4.023	47
2.48723e+06	734.496	4.023	47
2.48723e+06	865.536	4.023	47
2.48723e+06	778.176	4.023	47
2.48724e+06	778.176	4.023	47
2.48724e+06	778.176	4.023	47
2.48724e+06	821.856	4.023	47
2.48724e+06	909.216	4.023	47
2.48725e+06	865.536	4.023	47
2.48725e+06	821.856	4.023	47
2.48725e+06	865.536	4.023	47
2.48725e+06	952.896	4.023	47
2.48726e+06	821.856	4.023	47
2.48726e+06	821.856	4.023	47
2.48726e+06	821.856	4.023	47
2.48727e+06	865.536	4.023	47
2.48727e+06	865.536	4.023	47
2.48727e+06	865.536	4.023	47
2.48727e+06	821.856	4.023	47
2.48728e+06	865.536	4.023	47
2.48728e+06	865.536	4.023	47
2.48728e+06	778.176	4.023	47
2.48728e+06	865.536	4.023	47
2.48729e+06	909.216	4.023	47
2.48729e+06	865.536	4.023	47
2.48729e+06	821.856	4.023	47
2.48729e+06	734.496	4.023	47
2.4873e+06	734.496	4.023	47
2.4873e+06	734.496	4.023	47
2.4873e+06	690.816	4.023	47
2.4873e+06	865.536	4.023	47
2.48731e+06	909.216	4.023	47
2.48731e+06	952.896	4.023	47
2.48731e+06	909.216	4.023	47
2.48731e+06	821.856	4.023	47
2.48732e+06	821.856	4.023	47
2.48732e+06	865.536	4.023	47
2.48732e+06	690.816	4.023	47
2.48733e+06	734.496	4.023	47
2.48733e+06	865.536	4.023	47
2.48733e+06	734.496	4.023	47
2.48733e+06	821.856	4.023	47
2.48734e+06	778.176	4.023	47
2.48734e+06	821.856	4.023	47
2.48734e+06	865.536	4.023	47
2.48734e+06	821.856	4.023	47
2.48735e+06	734.496	4.023	47
2.48735e+06	821.856	4.023	47
2.48735e+06	647.136	4.023	47
2.48735e+06	690.816	4.023	47
2.48736e+06	690.816	4.023	47
2.48736e+06	778.176	4.023	47
2.48736e+06	778.176	4.023	47
2.48736e+06	778.176	4.023	47
2.48737e+06	734.496	4.023	47
2.48737e+06	821.856	4.023	47
2.48737e+06	778.176	4.023	47
2.48737e+06	734.496	4.023	47
2.48738e+06	778.176	4.023	47
2.48738e+06	778.176	4.023	47
2.48738e+06	821.856	4.023	47
2.48739e+06	690.816	4.023	47
2.48739e+06	865.536	4.023	47
2.48739e+06	647.136	4.023	47
2.48739e+06	778.176	4.023	47
2.4874e+06	690.816	4.023	47
2.4874e+06	690.816	4.023	47
2.4874e+06	647.136	4.023	47
2.4874e+06	647.136	4.023	47
2.48741e+06	647.136	4.023	47
2.48741e+06	603.456	4.023	47
2.48741e+06	647.136	4.023	47
2.48741e+06	647.136	4.023	47
2.48742e+06	821.856	4.023	47
2.48742e+06	821.856	4.023	47
2.48742e+06	821.856	4.023	47
2.48742e+06	778.176	4.023	47
2.48743e+06	734.496	4.023	47
2.48743e+06	690.816	4.023	47
2.48743e+06	690.816	4.023	47
2.48743e+06	690.816	4.023	47
2.48744e+06	778.176	4.023	47
2.48744e+06	778.176	4.023	47
2.48744e+06	734.496	4.023	47
2.48745e+06	734.496	4.023	47
2.48745e+06	734.496	4.023	47
2.48745e+06	690.816	4.023	47
2.48745e+06	690.816	4.023	47
2.48746e+06	690.816	4.023	47
2.48746e+06	821.856	4.023	47
2.48746e+06	821.856	4.023	47
2.48746e+06	778.176	4.023	47
2.48747e+06	821.856	4.023	47
2.48747e+06	778.176	4.023	47
2.48747e+06	734.496	4.023	47
2.48747e+06	865.536	4.023	47
2.48748e+06	778.176	4.023	47
2.48748e+06	734.496	4.023	47
2.48748e+06	734.496	4.023	47
2.48748e+06	821.856	4.023	47
2.48749e+06	734.496	4.023	47
2.48749e+06	821.856	4.023	47
2.48749e+06	821.856	4.023	47
2.48749e+06	865.536	4.023	47
2.4875e+06	865.536	4.023	47
2.4875e+06	821.856	4.023	47
2.4875e+06	734.496	4.023	47
2.4875e+06	778.176	4.023	47
2.48751e+06	821.856	4.023	47
2.48751e+06	821.856	4.023	47
2.48751e+06	865.536	4.023	47
2.48752e+06	821.856	4.023	47
2.48752e+06	821.856	4.023	47
2.48752e+06	821.856	4.023	47
2.48752e+06	865.536	4.023	47
2.48753e+06	865.536	4.023	47
2.48753e+06	821.856	4.023	47
2.48753e+06	952.896	4.023	47
2.48753e+06	821.856	4.023	47
2.48754e+06	821.856	4.023	47
2.48754e+06	865.536	4.023	47
2.48754e+06	690.816	4.023	47
2.48754e+06	865.536	4.023	47
2.48755e+06	778.176	4.023	47
2.48755e+06	821.856	4.023	47
2.48755e+06	865.536	4.023	47
2.48755e+06	865.536	4.023	47
2.48756e+06	909.216	4.023	47
2.48756e+06	778.176	4.023	47
2.48756e+06	778.176	4.023	47
2.48756e+06	690.816	4.023	47
2.48757e+06	734.496	4.023	47
2.48757e+06	778.176	4.023	47
2.48757e+06	821.856	4.023	47
2.48758e+06	821.856	4.023	47
2.48758e+06	821.856	4.023	47
2.48758e+06	821.856	4.023	47
2.48758e+06	821.856	4.023	47
2.48759e+06	821.856	4.023	47
2.48759e+06	778.176	4.023	47
2.48759e+06	778.176	4.023	47
2.48759e+06	778.176	4.023	47
2.4876e+06	734.496	4.023	47
2.4876e+06	821.856	4.023	47
2.4876e+06	778.176	4.023	47
2.4876e+06	865.536	4.023	47
2.48761e+06	821.856	4.023	47
2.48761e+06	734.496	4.023	47
2.48761e+06	865.536	4.023	47
2.48761e+06	778.176	4.023	47
2.48762e+06	734.496	4.023	47
2.48762e+06	734.496	4.023	47
2.48762e+06	821.856	4.023	47
2.48762e+06	865.536	4.023	47
2.48763e+06	865.536	4.023	47
2.48763e+06	865.536	4.023	47
2.48763e+06	734.496	4.023	47
2.48764e+06	778.176	4.023	47
2.48764e+06	734.496	4.023	47
2.48764e+06	821.856	4.023	47
2.48764e+06	821.856	4.023	47
2.48765e+06	909.216	4.023	47
2.48765e+06	865.536	4.023	47
2.48765e+06	865.536	4.023	47
2.48765e+06	778.176	4.023	47
2.48766e+06	734.496	4.023	47
2.48766e+06	778.176	4.023	47
2.48766e+06	909.216	4.023	47
2.48766e+06	778.176	4.023	47
2.48767e+06	821.856	4.023	47
2.48767e+06	821.856	4.023	47
2.48767e+06	909.216	4.023	47
2.48767e+06	821.856	4.023	47
2.48768e+06	821.856	4.023	47
2.48768e+06	690.816	4.023	47
2.48768e+06	778.176	4.023	47
2.48768e+06	865.536	4.023	47
2.48769e+06	909.216	4.023	47
2.48769e+06	821.856	4.023	47
2.48769e+06	821.856	4.023	47
2.4877e+06	690.816	4.023	47
2.4877e+06	734.496	4.023	47
2.4877e+06	778.176	4.023	47
2.4877e+06	909.216	4.023	47
2.48771e+06	778.176	4.023	47
2.48771e+06	734.496	4.023	47
2.48771e+06	690.816	4.023	47
2.48771e+06	778.176	4.023	47
2.48772e+06	778.176	4.023	47
2.48772e+06	778.176	4.023	47
2.48772e+06	778.176	4.023	47
2.48772e+06	647.136	4.023	47
2.48773e+06	690.816	4.023	47
2.48773e+06	647.136	4.023	47
2.48773e+06	647.136	4.023	47
2.48773e+06	821.856	4.023	47
2.48774e+06	690.816	4.023	47
2.48774e+06	734.496	4.023	47
2.48774e+06	778.176	4.023	47
2.48774e+06	821.856	4.023	47
2.48775e+06	778.176	4.023	47
2.48775e+06	778.176	4.023	47
2.48775e+06	821.856	4.023	47
2.48776e+06	821.856	4.023	47
2.48776e+06	821.856	4.023	47
2.48776e+06	690.816	4.023	47
2.48776e+06	690.816	4.023	47
2.48777e+06	778.176	4.023	47
2.48777e+06	778.176	4.023	47
2.48777e+06	734.496	4.023	47
2.48777e+06	778.176	4.023	47
2.48778e+06	734.496	4.023	47
2.48778e+06	821.856	4.023	47
2.48778e+06	909.216	4.023	47
2.48778e+06	821.856	4.023	47
2.48779e+06	778.176	4.023	47
2.48779e+06	778.176	4.023	47
2.48779e+06	734.496	4.023	47
2.48779e+06	734.496	4.023	47
2.4878e+06	734.496	4.023	47
2.4878e+06	778.176	4.023	47
2.4878e+06	821.856	4.023	47
2.4878e+06	734.496	4.023	47
2.48781e+06	734.496	4.023	47
2.48781e+06	647.136	4.023	47
2.48781e+06	647.136	4.023	47
2.48781e+06	603.456	4.023	47
2.48782e+06	647.136	4.023	47
2.48782e+06	647.136	4.023	47
2.48782e+06	778.176	4.023	47
2.48783e+06	734.496	4.023	47
2.48783e+06	865.536	4.023	47
2.48783e+06	821.856	4.023	47
2.48783e+06	821.856	4.023	47
2.48784e+06	734.496	4.023	47
2.48784e+06	734.496	4.023	47
2.48784e+06	778.176	4.023	47
2.48784e+06	821.856	4.023	47
2.48785e+06	690.816	4.023	47
2.48785e+06	734.496	4.023	47
2.48785e+06	690.816	4.023	47
2.48785e+06	734.496	4.023	47
2.48786e+06	647.136	4.023	47
2.48786e+06	647.136	4.023	47
2.48786e+06	734.496	4.023	47
2.48786e+06	821.856	4.023	47
2.48787e+06	734.496	4.023	47
2.48787e+06	821.856	4.023	47
2.48787e+06	821.856	4.023	47
2.48787e+06	778.176	4.023	47
2.48788e+06	734.496	4.023	47
2.48788e+06	778.176	4.023	47
2.48788e+06	690.816	4.023	47
2.48789e+06	690.816	4.023	47
2.48789e+06	734.496	4.023	47
2.48789e+06	647.136	4.023	47
2.48789e+06	603.456	4.023	47
2.4879e+06	690.816	4.023	47
2.4879e+06	690.816	4.023	47
2.4879e+06	734.496	4.023	47
2.4879e+06	603.456	4.023	47
2.48791e+06	647.136	4.023	47
2.48791e+06	778.176	4.023	47
2.48791e+06	690.816	4.023	47
2.48791e+06	690.816	4.023	47
2.48792e+06	734.496	4.023	47
2.48792e+06	647.136	4.023	47
2.48792e+06	647.136	4.023	47
2.48792e+06	647.136	4.023	47
2.48793e+06	647.136	4.023	47
2.48793e+06	734.496	4.023	47
2.48793e+06	647.136	4.023	47
2.48793e+06	690.816	4.023	47
2.48794e+06	734.496	4.023	47
2.48794e+06	647.136	4.023	47
2.48794e+06	647.136	4.023	47
2.48795e+06	690.816	4.023	47
2.48795e+06	690.816	4.023	47
2.48795e+06	778.176	4.023	47
2.48795e+06	647.136	4.023	47
2.48796e+06	647.136	4.023	47
2.48796e+06	647.136	4.023	47
2.48796e+06	690.816	4.023	47
2.48796e+06	603.456	4.023	47
2.48797e+06	603.456	4.023	47
2.48797e+06	559.776	4.023	47
2.48797e+06	647.136	4.023	47
2.48797e+06	603.456	4.023	47
2.48798e+06	647.136	4.023	47
2.48798e+06	734.496	4.023	47
2.48798e+06	690.816	4.023	47
2.48798e+06	734.496	4.023	47
2.48799e+06	690.816	4.023	47
2.48799e+06	647.136	4.023	47
2.48799e+06	734.496	4.023	47
2.48799e+06	647.136	4.023	47
2.488e+06	647.136	4.023	47
2.488e+06	734.496	4.023	47
2.488e+06	734.496	4.023	47
2.48801e+06	690.816	4.023	47
2.48801e+06	690.816	4.023	47
2.48801e+06	647.136	4.023	47
2.48801e+06	690.816	4.023	47
2.48802e+06	734.496	4.023	47
2.48802e+06	647.136	4.023	47
2.48802e+06	559.776	4.023	47
2.48802e+06	603.456	4.023	47
2.48803e+06	559.776	4.023	47
2.48803e+06	603.456	4.023	47
2.48803e+06	647.136	4.023	47
2.48803e+06	647.136	4.023	47
2.48804e+06	690.816	4.023	47
2.48804e+06	734.496	4.023	47
2.48804e+06	690.816	4.023	47
2.48804e+06	690.816	4.023	47
2.48805e+06	647.136	4.023	47
2.48805e+06	647.136	4.023	47
2.48805e+06	647.136	4.023	47
2.48805e+06	647.136	4.023	47
2.48806e+06	647.136	4.023	47
2.48806e+06	690.816	4.023	47
2.48806e+06	690.816	4.023	47
2.48807e+06	647.136	4.023	47
2.48807e+06	690.816	4.023	47
2.48807e+06	690.816	4.023	47
2.48807e+06	734.496	4.023	47
2.48808e+06	603.456	4.023	47
2.48808e+06	647.136	4.023	47
2.48808e+06	647.136	4.023	47
2.48808e+06	647.136	4.023	47
2.48809e+06	603.456	4.023	47
2.48809e+06	690.816	4.023	47
2.48809e+06	603.456	4.023	47
2.48809e+06	647.136	4.023	47
2.4881e+06	603.456	4.023	47
2.4881e+06	603.456	4.023	47
2.4881e+06	603.456	4.023	47
2.4881e+06	603.456	4.023	47
2.48811e+06	647.136	4.023	47
2.48811e+06	647.136	4.023	47
2.48811e+06	690.816	4.023	47
2.48811e+06	821.856	4.023	47
2.48812e+06	734.496	4.023	47
2.48812e+06	734.496	4.023	47
2.48812e+06	690.816	4.023	47
2.48812e+06	647.136	4.023	47
2.48813e+06	647.136	4.023	47
2.48813e+06	647.136	4.023	47
2.48813e+06	647.136	4.023	47
2.48814e+06	603.456	4.023	47
2.48814e+06	690.816	4.023	47
2.48814e+06	690.816	4.023	47
2.48814e+06	690.816	4.023	47
2.48815e+06	690.816	4.023	47
2.48815e+06	690.816	4.023	47
2.48815e+06	778.176	4.023	47
2.48815e+06	647.136	4.023	47
2.48816e+06	647.136	4.023	47
2.48816e+06	647.136	4.023	47
2.48816e+06	647.136	4.023	47
2.48816e+06	647.136	4.023	47
2.48817e+06	647.136	4.023	47
2.48817e+06	647.136	4.023	47
2.48817e+06	734.496	4.023	47
2.48817e+06	647.136	4.023	47
2.48818e+06	647.136	4.023	47
2.48818e+06	647.136	4.023	47
2.48818e+06	647.136	4.023	47
2.48818e+06	603.456	4.023	47
2.48819e+06	690.816	4.023	47
2.48819e+06	734.496	4.023	47
2.48819e+06	690.816	4.023	47
2.4882e+06	647.136	4.023	47
2.4882e+06	647.136	4.023	47
2.4882e+06	647.136	4.023	47
2.4882e+06	778.176	4.023	47
2.48821e+06	734.496	4.023	47
2.48821e+06	647.136	4.023	47
2.48821e+06	647.136	4.023	47
2.48821e+06	734.496	4.023	47
2.48822e+06	821.856	4.023	47
2.48822e+06	778.176	4.023	47
2.48822e+06	690.816	4.023	47
2.48822e+06	690.816	4.023	47
2.48823e+06	734.496	4.023	47
2.48823e+06	734.496	4.023	47
2.48823e+06	647.136	4.023	47
2.48823e+06	690.816	4.023	47
2.48824e+06	690.816	4.023	47
2.48824e+06	734.496	4.023	47
2.48824e+06	734.496	4.023	47
2.48824e+06	690.816	4.023	47
2.48825e+06	734.496	4.023	47
2.48825e+06	734.496	4.023	47
2.48825e+06	690.816	4.023	47
2.48826e+06	734.496	4.023	47
2.48826e+06	734.496	4.023	47
2.48826e+06	734.496	4.023	47
2.48826e+06	734.496	4.023	47
2.48827e+06	690.816	4.023	47
2.48827e+06	690.816	4.023	47
2.48827e+06	690.816	4.023	47
2.48827e+06	690.816	4.023	47
2.48828e+06	734.496	4.023	47
2.48828e+06	865.536	4.023	47
2.48828e+06	647.136	4.023	47
2.48828e+06	734.496	4.023	47
2.48829e+06	734.496	4.023	47
2.48829e+06	821.856	4.023	47
2.48829e+06	734.496	4.023	47
2.48829e+06	647.136	4.023	47
2.4883e+06	647.136	4.023	47
2.4883e+06	690.816	4.023	47
2.4883e+06	778.176	4.023	47
2.4883e+06	734.496	4.023	47
2.48831e+06	734.496	4.023	47
2.48831e+06	778.176	4.023	47
2.48831e+06	690.816	4.023	47
2.48832e+06	778.176	4.023	47
2.48832e+06	778.176	4.023	47
2.48832e+06	734.496	4.023	47
2.48832e+06	778.176	4.023	47
2.48833e+06	734.496	4.023	47
2.48833e+06	734.496	4.023	47
2.48833e+06	778.176	4.023	47
2.48833e+06	603.456	4.023	47
2.48834e+06	690.816	4.023	47
2.48834e+06	647.136	4.023	47
2.48834e+06	647.136	4.023	47
2.48834e+06	647.136	4.023	47
2.48835e+06	690.816	4.023	47
2.48835e+06	603.456	4.023	47
2.48835e+06	603.456	4.023	47
2.48835e+06	647.136	4.023	47
2.48836e+06	778.176	4.023	47
2.48836e+06	821.856	4.023	47
2.48836e+06	778.176	4.023	47
2.48836e+06	690.816	4.023	47
2.48837e+06	734.496	4.023	47
2.48837e+06	734.496	4.023	47
2.48837e+06	734.496	4.023	47
2.48837e+06	647.136	4.023	47
2.48838e+06	690.816	4.023	47
2.48838e+06	647.136	4.023	47
2.48838e+06	647.136	4.023	47
2.48839e+06	690.816	4.023	47
2.48839e+06	734.496	4.023	47
2.48839e+06	778.176	4.023	47
2.48839e+06	690.816	4.023	47
2.4884e+06	690.816	4.023	47
2.4884e+06	690.816	4.023	47
2.4884e+06	690.816	4.023	47
2.4884e+06	690.816	4.023	47
2.48841e+06	690.816	4.023	47
2.48841e+06	647.136	4.023	47
2.48841e+06	647.136	4.023	47
2.48841e+06	647.136	4.023	47
2.48842e+06	690.816	4.023	47
2.48842e+06	690.816	4.023	47
2.48842e+06	690.816	4.023	47
2.48842e+06	647.136	4.023	47
2.48843e+06	603.456	4.023	47
2.48843e+06	647.136	4.023	47
2.48843e+06	647.136	4.023	47
2.48843e+06	734.496	4.023	47
2.48844e+06	778.176	4.023	47
2.48844e+06	734.496	4.023	47
2.48844e+06	778.176	4.023	47
2.48845e+06	647.136	4.023	47
2.48845e+06	647.136	4.023	47
2.48845e+06	647.136	4.023	47
2.48845e+06	690.816	4.023	47
2.48846e+06	690.816	4.023	47
2.48846e+06	734.496	4.023	47
2.48846e+06	734.496	4.023	47
2.48846e+06	734.496	4.023	47
2.48847e+06	647.136	4.023	47
2.48847e+06	690.816	4.023	47
2.48847e+06	603.456	4.023	47
2.48847e+06	603.456	4.023	47
2.48848e+06	690.816	4.023	47
2.48848e+06	647.136	4.023	47
2.48848e+06	734.496	4.023	47
2.48848e+06	690.816	4.023	47
2.48849e+06	734.496	4.023	47
2.48849e+06	690.816	4.023	47
2.48849e+06	734.496	4.023	47
2.48849e+06	690.816	4.023	47
2.4885e+06	690.816	4.023	47
2.4885e+06	690.816	4.023	47
2.4885e+06	690.816	4.023	47
2.48851e+06	734.496	4.023	47
2.48851e+06	734.496	4.023	47
2.48851e+06	690.816	4.023	47
2.48851e+06	647.136	4.023	47
2.48852e+06	603.456	4.023	47
2.48852e+06	690.816	4.023	47
2.48852e+06	690.816	4.023	47
2.48852e+06	690.816	4.023	47
2.48853e+06	734.496	4.023	47
2.48853e+06	647.136	4.023	47
2.48853e+06	690.816	4.023	47
2.48853e+06	647.136	4.023	47
2.48854e+06	690.816	4.023	47
2.48854e+06	603.456	4.023	47
2.48854e+06	647.136	4.023	47
2.48854e+06	647.136	4.023	47
2.48855e+06	734.496	4.023	47
2.48855e+06	778.176	4.023	47
2.48855e+06	865.536	4.023	47
2.48855e+06	821.856	4.023	47
2.48856e+06	996.576	4.023	47
2.48856e+06	952.896	4.023	47
2.48856e+06	821.856	4.023	47
2.48857e+06	778.176	4.023	47
2.48857e+06	734.496	4.023	47
2.48857e+06	778.176	4.023	47
2.48857e+06	734.496	4.023	47
2.48858e+06	734.496	4.023	47
2.48858e+06	778.176	4.023	47
2.48858e+06	778.176	4.023	47
2.48858e+06	734.496	4.023	47
2.48859e+06	690.816	4.023	47
2.48859e+06	778.176	4.023	47
2.48859e+06	734.496	4.023	47
2.48859e+06	821.856	4.023	47
2.4886e+06	778.176	4.023	47
2.4886e+06	690.816	4.023	47
2.4886e+06	778.176	4.023	47
2.4886e+06	734.496	4.023	47
2.48861e+06	690.816	4.023	47
2.48861e+06	647.136	4.023	47
2.48861e+06	778.176	4.023	47
2.48861e+06	821.856	4.023	47
2.48862e+06	821.856	4.023	47
2.48862e+06	734.496	4.023	47
2.48862e+06	690.816	4.023	47
2.48863e+06	647.136	4.023	47
2.48863e+06	734.496	4.023	47
2.48863e+06	690.816	4.023	47
2.48863e+06	778.176	4.023	47
2.48864e+06	778.176	4.023	47
2.48864e+06	734.496	4.023	47
2.48864e+06	734.496	4.023	47
2.48864e+06	690.816	4.023	47
2.48865e+06	734.496	4.023	47
2.48865e+06	778.176	4.023	47
2.48865e+06	734.496	4.023	47
2.48865e+06	647.136	4.023	47
2.48866e+06	821.856	4.023	47
2.48866e+06	734.496	4.023	47
2.48866e+06	734.496	4.023	47
2.48866e+06	690.816	4.023	47
2.48867e+06	690.816	4.023	47
2.48867e+06	690.816	4.023	47
2.48867e+06	734.496	4.023	47
2.48867e+06	647.136	4.023	47
2.48868e+06	603.456	4.023	47
2.48868e+06	647.136	4.023	47
2.48868e+06	603.456	4.023	47
2.48868e+06	647.136	4.023	47
2.48869e+06	909.216	4.023	47
2.48869e+06	734.496	4.023	47
2.48869e+06	734.496	4.023	47
2.4887e+06	647.136	4.023	47
2.4887e+06	734.496	4.023	47
2.4887e+06	734.496	4.023	47
2.4887e+06	690.816	4.023	47
2.48871e+06	647.136	4.023	47
2.48871e+06	647.136	4.023	47
2.48871e+06	690.816	4.023	47
2.48871e+06	690.816	4.023	47
2.48872e+06	690.816	4.023	47
2.48872e+06	734.496	4.023	47
2.48872e+06	647.136	4.023	47
2.48872e+06	647.136	4.023	47
2.48873e+06	647.136	4.023	47
2.48873e+06	690.816	4.023	47
2.48873e+06	603.456	4.023	47
2.48873e+06	647.136	4.023	47
2.48874e+06	690.816	4.023	47
2.48874e+06	647.136	4.023	47
2.48874e+06	734.496	4.023	47
2.48874e+06	690.816	4.023	47
2.48875e+06	647.136	4.023	47
2.48875e+06	734.496	4.023	47
2.48875e+06	734.496	4.023	47
2.48876e+06	603.456	4.023	47
2.48876e+06	647.136	4.023	47
2.48876e+06	603.456	4.023	47
2.48876e+06	647.136	4.023	47
2.48877e+06	778.176	4.023	47
2.48877e+06	778.176	4.023	47
2.48877e+06	690.816	4.023	47
2.48877e+06	690.816	4.023	47
2.48878e+06	690.816	4.023	47
2.48878e+06	690.816	4.023	47
2.48878e+06	690.816	4.023	47
2.48878e+06	690.816	4.023	47
2.48879e+06	690.816	4.023	47
2.48879e+06	647.136	4.023	47
2.48879e+06	734.496	4.023	47
2.48879e+06	778.176	4.023	47
2.4888e+06	647.136	4.023	47
2.4888e+06	647.136	4.023	47
2.4888e+06	690.816	4.023	47
2.4888e+06	647.136	4.023	47
2.48881e+06	734.496	4.023	47
2.48881e+06	603.456	4.023	47
2.48881e+06	647.136	4.023	47
2.48882e+06	647.136	4.023	47
2.48882e+06	603.456	4.023	47
2.48882e+06	603.456	4.023	47
2.48882e+06	647.136	4.023	47
2.48883e+06	647.136	4.023	47
2.48883e+06	690.816	4.023	47
2.48883e+06	690.816	4.023	47
2.48883e+06	690.816	4.023	47
2.48884e+06	690.816	4.023	47
2.48884e+06	690.816	4.023	47
2.48884e+06	690.816	4.023	47
2.48884e+06	690.816	4.023	47
2.48885e+06	647.136	4.023	47
2.48885e+06	647.136	4.023	47
2.48885e+06	647.136	4.023	47
2.48885e+06	734.496	4.023	47
2.48886e+06	603.456	4.023	47
2.48886e+06	690.816	4.023	47
2.48886e+06	734.496	4.023	47
2.48886e+06	690.816	4.023	47
2.48887e+06	734.496	4.023	47
2.48887e+06	690.816	4.023	47
2.48887e+06	690.816	4.023	47
2.48888e+06	647.136	4.023	47
2.48888e+06	647.136	4.023	47
2.48888e+06	647.136	4.023	47
2.48888e+06	647.136	4.023	47
2.48889e+06	647.136	4.023	47
2.48889e+06	690.816	4.023	47
2.48889e+06	778.176	4.023	47
2.48889e+06	647.136	4.023	47
2.4889e+06	647.136	4.023	47
2.4889e+06	647.136	4.023	47
2.4889e+06	647.136	4.023	47
2.4889e+06	647.136	4.023	47
2.48891e+06	603.456	4.023	47
2.48891e+06	647.136	4.023	47
2.48891e+06	647.136	4.023	47
2.48891e+06	647.136	4.023	47
2.48892e+06	647.136	4.023	47
2.48892e+06	647.136	4.023	47
2.48892e+06	647.136	4.023	47
2.48892e+06	647.136	4.023	47
2.48893e+06	690.816	4.023	47
2.48893e+06	690.816	4.023	47
2.48893e+06	690.816	4.023	47
2.48893e+06	647.136	4.023	47
2.48894e+06	690.816	4.023	47
2.48894e+06	734.496	4.023	47
2.48894e+06	778.176	4.023	47
2.48895e+06	821.856	4.023	47
2.48895e+06	690.816	4.023	47
2.48895e+06	734.496	4.023	47
2.48895e+06	647.136	4.023	47
2.48896e+06	690.816	4.023	47
2.48896e+06	647.136	4.023	47
2.48896e+06	647.136	4.023	47
2.48896e+06	647.136	4.023	47
2.48897e+06	734.496	4.023	47
2.48897e+06	734.496	4.023	47
2.48897e+06	690.816	4.023	47
2.48897e+06	821.856	4.023	47
2.48898e+06	690.816	4.023	47
2.48898e+06	734.496	4.023	47
2.48898e+06	734.496	4.023	47
2.48898e+06	734.496	4.023	47
2.48899e+06	690.816	4.023	47
2.48899e+06	690.816	4.023	47
2.48899e+06	734.496	4.023	47
2.48899e+06	647.136	4.023	47
2.489e+06	647.136	4.023	47
2.489e+06	647.136	4.023	47
2.489e+06	603.456	4.023	47
2.48901e+06	734.496	4.023	47
2.48901e+06	603.456	4.023	47
2.48901e+06	603.456	4.023	47
2.48901e+06	603.456	4.023	47
2.48902e+06	690.816	4.023	47
2.48902e+06	734.496	4.023	47
2.48902e+06	734.496	4.023	47
2.48902e+06	734.496	4.023	47
2.48903e+06	690.816	4.023	47
2.48903e+06	734.496	4.023	47
2.48903e+06	734.496	4.023	47
2.48903e+06	690.816	4.023	47
2.48904e+06	647.136	4.023	47
2.48904e+06	647.136	4.023	47
2.48904e+06	603.456	4.023	47
2.48904e+06	647.136	4.023	47
2.48905e+06	690.816	4.023	47
2.48905e+06	734.496	4.023	47
2.48905e+06	821.856	4.023	47
2.48905e+06	778.176	4.023	47
2.48906e+06	734.496	4.023	47
2.48906e+06	647.136	4.023	47
2.48906e+06	647.136	4.023	47
2.48907e+06	647.136	4.023	47
2.48907e+06	647.136	4.023	47
2.48907e+06	603.456	4.023	47
2.48907e+06	734.496	4.023	47
2.48908e+06	690.816	4.023	47
2.48908e+06	734.496	4.023	47
2.48908e+06	690.816	4.023	47
2.48908e+06	647.136	4.023	47
2.48909e+06	690.816	4.023	47
2.48909e+06	690.816	4.023	47
2.48909e+06	647.136	4.023	47
2.48909e+06	647.136	4.023	47
2.4891e+06	647.136	4.023	47
2.4891e+06	647.136	4.023	47
2.4891e+06	647.136	4.023	47
2.4891e+06	647.136	4.023	47
2.48911e+06	647.136	4.023	47
2.48911e+06	647.136	4.023	47
2.48911e+06	647.136	4.023	47
2.48911e+06	690.816	4.023	47
2.48912e+06	734.496	4.023	47
2.48912e+06	603.456	4.023	47
2.48912e+06	603.456	4.023	47
2.48913e+06	647.136	4.023	47
2.48913e+06	647.136	4.023	47
2.48913e+06	603.456	4.023	47
2.48913e+06	734.496	4.023	47
2.48914e+06	647.136	4.023	47
2.48914e+06	647.136	4.023	47
2.48914e+06	690.816	4.023	47
2.48914e+06	821.856	4.023	47
2.48915e+06	647.136	4.023	47
2.48915e+06	647.136	4.023	47
2.48915e+06	734.496	4.023	47
2.48915e+06	690.816	4.023	47
2.48916e+06	690.816	4.023	47
2.48916e+06	690.816	4.023	47
2.48916e+06	690.816	4.023	47
2.48916e+06	690.816	4.023	47
2.48917e+06	690.816	4.023	47
2.48917e+06	690.816	4.023	47
2.48917e+06	647.136	4.023	47
2.48917e+06	690.816	4.023	47
2.48918e+06	690.816	4.023	47
2.48918e+06	647.136	4.023	47
2.48918e+06	603.456	4.023	47
2.48919e+06	690.816	4.023	47
2.48919e+06	734.496	4.023	47
2.48919e+06	734.496	4.023	47
2.48919e+06	690.816	4.023	47
2.4892e+06	690.816	4.023	47
2.4892e+06	647.136	4.023	47
2.4892e+06	690.816	4.023	47
2.4892e+06	690.816	4.023	47
2.48921e+06	778.176	4.023	47
2.48921e+06	603.456	4.023	47
2.48921e+06	603.456	4.023	47
2.48921e+06	603.456	4.023	47
2.48922e+06	603.456	4.023	47
2.48922e+06	603.456	4.023	47
2.48922e+06	603.456	4.023	47
2.48922e+06	647.136	4.023	47
2.48923e+06	647.136	4.023	47
2.48923e+06	734.496	4.023	47
2.48923e+06	690.816	4.023	47
2.48923e+06	734.496	4.023	47
2.48924e+06	734.496	4.023	47
2.48924e+06	647.136	4.023	47
2.48924e+06	690.816	4.023	47
2.48924e+06	647.136	4.023	47
2.48925e+06	647.136	4.023	47
2.48925e+06	690.816	4.023	47
2.48925e+06	690.816	4.023	47
2.48926e+06	647.136	4.023	47
2.48926e+06	647.136	4.023	47
2.48926e+06	647.136	4.023	47
2.48926e+06	647.136	4.023	47
2.48927e+06	690.816	4.023	47
2.48927e+06	734.496	4.023	47
2.48927e+06	690.816	4.023	47
2.48927e+06	647.136	4.023	47
2.48928e+06	647.136	4.023	47
2.48928e+06	690.816	4.023	47
2.48928e+06	734.496	4.023	47
2.48928e+06	734.496	4.023	47
2.48929e+06	647.136	4.023	47
2.48929e+06	690.816	4.023	47
2.48929e+06	647.136	4.023	47
2.48929e+06	690.816	4.023	47
2.4893e+06	603.456	4.023	47
2.4893e+06	647.136	4.023	47
2.4893e+06	734.496	4.023	47
2.4893e+06	690.816	4.023	47
2.48931e+06	690.816	4.023	47
2.48931e+06	647.136	4.023	47
2.48931e+06	647.136	4.023	47
2.48932e+06	690.816	4.023	47
2.48932e+06	647.136	4.023	47
2.48932e+06	690.816	4.023	47
2.48932e+06	647.136	4.023	47
2.48933e+06	647.136	4.023	47
2.48933e+06	647.136	4.023	47
2.48933e+06	734.496	4.023	47
2.48933e+06	734.496	4.023	47
2.48934e+06	690.816	4.023	47
2.48934e+06	690.816	4.023	47
2.48934e+06	734.496	4.023	47
2.48934e+06	647.136	4.023	47
2.48935e+06	690.816	4.023	47
2.48935e+06	647.136	4.023	47
2.48935e+06	647.136	4.023	47
2.48935e+06	647.136	4.023	47
2.48936e+06	603.456	4.023	47
2.48936e+06	603.456	4.023	47
2.48936e+06	647.136	4.023	47
2.48936e+06	647.136	4.023	47
2.48937e+06	647.136	4.023	47
2.48937e+06	690.816	4.023	47
2.48937e+06	734.496	4.023	47
2.48938e+06	690.816	4.023	47
2.48938e+06	778.176	4.023	47
2.48938e+06	647.136	4.023	47
2.48938e+06	647.136	4.023	47
2.48939e+06	647.136	4.023	47
2.48939e+06	778.176	4.023	47
2.48939e+06	690.816	4.023	47
2.48939e+06	690.816	4.023	47
2.4894e+06	734.496	4.023	47
2.4894e+06	647.136	4.023	47
2.4894e+06	690.816	4.023	47
2.4894e+06	690.816	4.023	47
2.48941e+06	734.496	4.023	47
2.48941e+06	690.816	4.023	47
2.48941e+06	690.816	4.023	47
2.48941e+06	690.816	4.023	47
2.48942e+06	690.816	4.023	47
2.48942e+06	734.496	4.023	47
2.48942e+06	690.816	4.023	47
2.48942e+06	647.136	4.023	47
2.48943e+06	690.816	4.023	47
2.48943e+06	690.816	4.023	47
2.48943e+06	647.136	4.023	47
2.48944e+06	690.816	4.023	47
2.48944e+06	647.136	4.023	47
2.48944e+06	690.816	4.023	47
2.48944e+06	690.816	4.023	47
2.48945e+06	821.856	4.023	47
2.48945e+06	690.816	4.023	47
2.48945e+06	690.816	4.023	47
2.48945e+06	734.496	4.023	47
2.48946e+06	647.136	4.023	47
2.48946e+06	690.816	4.023	47
2.48946e+06	690.816	4.023	47
2.48946e+06	647.136	4.023	47
2.48947e+06	603.456	4.023	47
2.48947e+06	647.136	4.023	47
2.48947e+06	778.176	4.023	47
2.48947e+06	690.816	4.023	47
2.48948e+06	734.496	4.023	47
2.48948e+06	734.496	4.023	47
2.48948e+06	690.816	4.023	47
2.48948e+06	734.496	4.023	47
2.48949e+06	647.136	4.023	47
2.48949e+06	647.136	4.023	47
2.48949e+06	647.136	4.023	47
2.48949e+06	734.496	4.023	47
2.4895e+06	734.496	4.023	47
2.4895e+06	647.136	4.023	47
2.4895e+06	778.176	4.023	47
2.48951e+06	734.496	4.023	47
2.48951e+06	647.136	4.023	47
2.48951e+06	734.496	4.023	47
2.48951e+06	690.816	4.023	47
2.48952e+06	690.816	4.023	47
2.48952e+06	690.816	4.023	47
2.48952e+06	647.136	4.023	47
2.48952e+06	690.816	4.023	47
2.48953e+06	647.136	4.023	47
2.48953e+06	690.816	4.023	47
2.48953e+06	690.816	4.023	47
2.48953e+06	734.496	4.023	47
2.48954e+06	690.816	4.023	47
2.48954e+06	690.816	4.023	47
2.48954e+06	647.136	4.023	47
2.48954e+06	734.496	4.023	47
2.48955e+06	690.816	4.023	47
2.48955e+06	690.816	4.023	47
2.48955e+06	690.816	4.023	47
2.48955e+06	647.136	4.023	47
2.48956e+06	734.496	4.023	47
2.48956e+06	690.816	4.023	47
2.48956e+06	647.136	4.023	47
2.48957e+06	603.456	4.023	47
2.48957e+06	734.496	4.023	47
2.48957e+06	647.136	4.023	47
2.48957e+06	647.136	4.023	47
2.48958e+06	778.176	4.023	47
2.48958e+06	734.496	4.023	47
2.48958e+06	734.496	4.023	47
2.48958e+06	690.816	4.023	47
2.48959e+06	690.816	4.023	47
2.48959e+06	690.816	4.023	47
2.48959e+06	690.816	4.023	47
2.48959e+06	690.816	4.023	47
2.4896e+06	690.816	4.023	47
2.4896e+06	647.136	4.023	47
2.4896e+06	647.136	4.023	47
2.4896e+06	690.816	4.023	47
2.48961e+06	647.136	4.023	47
2.48961e+06	778.176	4.023	47
2.48961e+06	603.456	4.023	47
2.48961e+06	647.136	4.023	47
2.48962e+06	690.816	4.023	47
2.48962e+06	603.456	4.023	47
2.48962e+06	603.456	4.023	47
2.48963e+06	603.456	4.023	47
2.48963e+06	603.456	4.023	47
2.48963e+06	647.136	4.023	47
2.48963e+06	647.136	4.023	47
2.48964e+06	647.136	4.023	47
2.48964e+06	603.456	4.023	47
2.48964e+06	690.816	4.023	47
2.48964e+06	647.136	4.023	47
2.48965e+06	734.496	4.023	47
2.48965e+06	734.496	4.023	47
2.48965e+06	734.496	4.023	47
2.48965e+06	778.176	4.023	47
2.48966e+06	821.856	4.023	47
2.48966e+06	778.176	4.023	47
2.48966e+06	778.176	4.023	47
2.48966e+06	778.176	4.023	47
2.48967e+06	734.496	4.023	47
2.48967e+06	734.496	4.023	47
2.48967e+06	690.816	4.023	47
2.48967e+06	647.136	4.023	47
2.48968e+06	647.136	4.023	47
2.48968e+06	734.496	4.023	47
2.48968e+06	647.136	4.023	47
2.48969e+06	690.816	4.023	47
2.48969e+06	690.816	4.023	47
2.48969e+06	690.816	4.023	47
2.48969e+06	690.816	4.023	47
2.4897e+06	647.136	4.023	47
2.4897e+06	647.136	4.023	47
2.4897e+06	647.136	4.023	47
2.4897e+06	647.136	4.023	47
2.48971e+06	690.816	4.023	47
2.48971e+06	690.816	4.023	47
2.48971e+06	690.816	4.023	47
2.48971e+06	778.176	4.023	47
2.48972e+06	690.816	4.023	47
2.48972e+06	647.136	4.023	47
2.48972e+06	647.136	4.023	47
2.48972e+06	647.136	4.023	47
2.48973e+06	647.136	4.023	47
2.48973e+06	690.816	4.023	47
2.48973e+06	647.136	4.023	47
2.48973e+06	647.136	4.023	47
2.48974e+06	647.136	4.023	47
2.48974e+06	778.176	4.023	47
2.48974e+06	734.496	4.023	47
2.48975e+06	734.496	4.023	47
2.48975e+06	603.456	4.023	47
2.48975e+06	559.776	4.023	47
2.48975e+06	603.456	4.023	47
2.48976e+06	603.456	4.023	47
2.48976e+06	821.856	4.023	47
2.48976e+06	603.456	4.023	47
2.48976e+06	603.456	4.023	47
2.48977e+06	603.456	4.023	47
2.48977e+06	603.456	4.023	47
2.48977e+06	603.456	4.023	47
2.48977e+06	603.456	4.023	47
2.48978e+06	603.456	4.023	47
2.48978e+06	647.136	4.023	47
2.48978e+06	734.496	4.023	47
2.48978e+06	734.496	4.023	47
2.48979e+06	734.496	4.023	47
2.48979e+06	690.816	4.023	47
2.48979e+06	647.136	4.023	47
2.48979e+06	647.136	4.023	47
2.4898e+06	647.136	4.023	47
2.4898e+06	690.816	4.023	47
2.4898e+06	647.136	4.023	47
2.4898e+06	690.816	4.023	47
2.48981e+06	647.136	4.023	47
2.48981e+06	647.136	4.023	47
2.48981e+06	647.136	4.023	47
2.48982e+06	734.496	4.023	47
2.48982e+06	647.136	4.023	47
2.48982e+06	647.136	4.023	47
2.48982e+06	690.816	4.023	47
2.48983e+06	647.136	4.023	47
2.48983e+06	647.136	4.023	47
2.48983e+06	647.136	4.023	47
2.48983e+06	690.816	4.023	47
2.48984e+06	734.496	4.023	47
2.48984e+06	690.816	4.023	47
2.48984e+06	690.816	4.023	47
2.48984e+06	647.136	4.023	47
2.48985e+06	734.496	4.023	47
2.48985e+06	690.816	4.023	47
2.48985e+06	690.816	4.023	47
2.48985e+06	734.496	4.023	47
2.48986e+06	821.856	4.023	47
2.48986e+06	734.496	4.023	47
2.48986e+06	909.216	4.023	47
2.48986e+06	778.176	4.023	47
2.48987e+06	778.176	4.023	47
2.48987e+06	734.496	4.023	47
2.48987e+06	734.496	4.023	47
2.48988e+06	734.496	4.023	47
2.48988e+06	734.496	4.023	47
2.48988e+06	734.496	4.023	47
2.48988e+06	690.816	4.023	47
2.48989e+06	734.496	4.023	47
2.48989e+06	734.496	4.023	47
2.48989e+06	734.496	4.023	47
2.48989e+06	734.496	4.023	47
2.4899e+06	734.496	4.023	47
2.4899e+06	734.496	4.023	47
2.4899e+06	734.496	4.023	47
2.4899e+06	778.176	4.023	47
2.48991e+06	865.536	4.023	47
2.48991e+06	865.536	4.023	47
2.48991e+06	821.856	4.023	47
2.48991e+06	734.496	4.023	47
2.48992e+06	778.176	4.023	47
2.48992e+06	778.176	4.023	47
2.48992e+06	690.816	4.023	47
2.48992e+06	603.456	4.023	47
2.48993e+06	647.136	4.023	47
2.48993e+06	690.816	4.023	47
2.48993e+06	821.856	4.023	47
2.48994e+06	778.176	4.023	47
2.48994e+06	690.816	4.023	47
2.48994e+06	734.496	4.023	47
2.48994e+06	734.496	4.023	47
2.48995e+06	690.816	4.023	47
2.48995e+06	690.816	4.023	47
2.48995e+06	734.496	4.023	47
2.48995e+06	778.176	4.023	47
2.48996e+06	647.136	4.023	47
2.48996e+06	647.136	4.023	47
2.48996e+06	647.136	4.023	47
2.48996e+06	603.456	4.023	47
2.48997e+06	734.496	4.023	47
2.48997e+06	734.496	4.023	47
2.48997e+06	778.176	4.023	47
2.48997e+06	734.496	4.023	47
2.48998e+06	734.496	4.023	47
2.48998e+06	603.456	4.023	47
2.48998e+06	690.816	4.023	47
2.48998e+06	734.496	4.023	47
2.48999e+06	690.816	4.023	47
2.48999e+06	734.496	4.023	47
2.48999e+06	778.176	4.023	47
2.49e+06	690.816	4.023	47
2.49e+06	734.496	4.023	47
2.49e+06	734.496	4.023	47
2.49e+06	734.496	4.023	47
2.49001e+06	778.176	4.023	47
2.49001e+06	778.176	4.023	47
2.49001e+06	647.136	4.023	47
2.49001e+06	690.816	4.023	47
2.49002e+06	647.136	4.023	47
2.49002e+06	647.136	4.023	47
2.49002e+06	778.176	4.023	47
2.49002e+06	647.136	4.023	47
2.49003e+06	690.816	4.023	47
2.49003e+06	734.496	4.023	47
2.49003e+06	647.136	4.023	47
2.49003e+06	647.136	4.023	47
2.49004e+06	734.496	4.023	47
2.49004e+06	690.816	4.023	47
2.49004e+06	690.816	4.023	47
2.49004e+06	690.816	4.023	47
2.49005e+06	734.496	4.023	47
2.49005e+06	778.176	4.023	47
2.49005e+06	734.496	4.023	47
2.49005e+06	734.496	4.023	47
2.49006e+06	734.496	4.023	47
2.49006e+06	734.496	4.023	47
2.49006e+06	690.816	4.023	47
2.49007e+06	690.816	4.023	47
2.49007e+06	690.816	4.023	47
2.49007e+06	647.136	4.023	47
2.49007e+06	603.456	4.023	47
2.49008e+06	821.856	4.023	47
2.49008e+06	734.496	4.023	47
2.49008e+06	734.496	4.023	47
2.49008e+06	734.496	4.023	47
2.49009e+06	734.496	4.023	47
2.49009e+06	690.816	4.023	47
2.49009e+06	734.496	4.023	47
2.49009e+06	734.496	4.023	47
2.4901e+06	690.816	4.023	47
2.4901e+06	647.136	4.023	47
2.4901e+06	647.136	4.023	47
2.4901e+06	734.496	4.023	47
2.49011e+06	734.496	4.023	47
2.49011e+06	734.496	4.023	47
2.49011e+06	690.816	4.023	47
2.49011e+06	690.816	4.023	47
2.49012e+06	734.496	4.023	47
2.49012e+06	690.816	4.023	47
2.49012e+06	690.816	4.023	47
2.49013e+06	647.136	4.023	47
2.49013e+06	647.136	4.023	47
2.49013e+06	647.136	4.023	47
2.49013e+06	647.136	4.023	47
2.49014e+06	647.136	4.023	47
2.49014e+06	647.136	4.023	47
2.49014e+06	647.136	4.023	47
2.49014e+06	734.496	4.023	47
2.49015e+06	778.176	4.023	47
2.49015e+06	778.176	4.023	47
2.49015e+06	734.496	4.023	47
2.49015e+06	734.496	4.023	47
2.49016e+06	734.496	4.023	47
2.49016e+06	734.496	4.023	47
2.49016e+06	734.496	4.023	47
2.49016e+06	821.856	4.023	47
2.49017e+06	778.176	4.023	47
2.49017e+06	778.176	4.023	47
2.49017e+06	778.176	4.023	47
2.49017e+06	690.816	4.023	47
2.49018e+06	647.136	4.023	47
2.49018e+06	690.816	4.023	47
2.49018e+06	690.816	4.023	47
2.49019e+06	734.496	4.023	47
2.49019e+06	778.176	4.023	47
2.49019e+06	690.816	4.023	47
2.49019e+06	734.496	4.023	47
2.4902e+06	690.816	4.023	47
2.4902e+06	603.456	4.023	47
2.4902e+06	603.456	4.023	47
2.4902e+06	647.136	4.023	47
2.49021e+06	647.136	4.023	47
2.49021e+06	690.816	4.023	47
2.49021e+06	778.176	4.023	47
2.49021e+06	690.816	4.023	47
2.49022e+06	734.496	4.023	47
2.49022e+06	734.496	4.023	47
2.49022e+06	690.816	4.023	47
2.49022e+06	690.816	4.023	47
2.49023e+06	690.816	4.023	47
2.49023e+06	690.816	4.023	47
2.49023e+06	647.136	4.023	47
2.49023e+06	690.816	4.023	47
2.49024e+06	690.816	4.023	47
2.49024e+06	690.816	4.023	47
2.49024e+06	734.496	4.023	47
2.49025e+06	690.816	4.023	47
2.49025e+06	690.816	4.023	47
2.49025e+06	690.816	4.023	47
2.49025e+06	690.816	4.023	47
2.49026e+06	690.816	4.023	47
2.49026e+06	690.816	4.023	47
2.49026e+06	734.496	4.023	47
2.49026e+06	690.816	4.023	47
2.49027e+06	734.496	4.023	47
2.49027e+06	778.176	4.023	47
2.49027e+06	647.136	4.023	47
2.49027e+06	690.816	4.023	47
2.49028e+06	690.816	4.023	47
2.49028e+06	690.816	4.023	47
2.49028e+06	690.816	4.023	47
2.49028e+06	647.136	4.023	47
2.49029e+06	647.136	4.023	47
2.49029e+06	690.816	4.023	47
2.49029e+06	690.816	4.023	47
2.49029e+06	778.176	4.023	47
2.4903e+06	734.496	4.023	47
2.4903e+06	690.816	4.023	47
2.4903e+06	690.816	4.023	47
2.49031e+06	734.496	4.023	47
2.49031e+06	647.136	4.023	47
2.49031e+06	734.496	4.023	47
2.49031e+06	821.856	4.023	47
2.49032e+06	865.536	4.023	47
2.49032e+06	734.496	4.023	47
2.49032e+06	778.176	4.023	47
2.49032e+06	821.856	4.023	47
2.49033e+06	821.856	4.023	47
2.49033e+06	821.856	4.023	47
2.49033e+06	909.216	4.023	47
2.49033e+06	778.176	4.023	47
2.49034e+06	690.816	4.023	47
2.49034e+06	647.136	4.023	47
2.49034e+06	778.176	4.023	47
2.49034e+06	909.216	4.023	47
2.49035e+06	865.536	4.023	47
2.49035e+06	865.536	4.023	47
2.49035e+06	821.856	4.023	47
2.49035e+06	821.856	4.023	47
2.49036e+06	821.856	4.023	47
2.49036e+06	690.816	4.023	47
2.49036e+06	690.816	4.023	47
2.49036e+06	690.816	4.023	47
2.49037e+06	647.136	4.023	47
2.49037e+06	690.816	4.023	47
2.49037e+06	778.176	4.023	47
2.49038e+06	734.496	4.023	47
2.49038e+06	821.856	4.023	47
2.49038e+06	821.856	4.023	47
2.49038e+06	778.176	4.023	47
2.49039e+06	734.496	4.023	47
2.49039e+06	865.536	4.023	47
2.49039e+06	865.536	4.023	47
2.49039e+06	778.176	4.023	47
2.4904e+06	865.536	4.023	47
2.4904e+06	734.496	4.023	47
2.4904e+06	734.496	4.023	47
2.4904e+06	821.856	4.023	47
2.49041e+06	778.176	4.023	47
2.49041e+06	734.496	4.023	47
2.49041e+06	647.136	4.023	47
2.49041e+06	690.816	4.023	47
2.49042e+06	690.816	4.023	47
2.49042e+06	734.496	4.023	47
2.49042e+06	734.496	4.023	47
2.49042e+06	821.856	4.023	47
2.49043e+06	909.216	4.023	47
2.49043e+06	778.176	4.023	47
2.49043e+06	734.496	4.023	47
2.49044e+06	821.856	4.023	47
2.49044e+06	865.536	4.023	47
2.49044e+06	909.216	4.023	47
2.49044e+06	647.136	4.023	47
2.49045e+06	734.496	4.023	47
2.49045e+06	647.136	4.023	47
2.49045e+06	647.136	4.023	47
2.49045e+06	603.456	4.023	47
2.49046e+06	821.856	4.023	47
2.49046e+06	909.216	4.023	47
2.49046e+06	865.536	4.023	47
2.49046e+06	734.496	4.023	47
2.49047e+06	734.496	4.023	47
2.49047e+06	909.216	4.023	47
2.49047e+06	865.536	4.023	47
2.49047e+06	821.856	4.023	47
2.49048e+06	865.536	4.023	47
2.49048e+06	952.896	4.023	47
2.49048e+06	996.576	4.023	47
2.49048e+06	865.536	4.023	47
2.49049e+06	734.496	4.023	47
2.49049e+06	1040.26	4.023	47
2.49049e+06	1040.26	4.023	47
2.4905e+06	996.576	4.023	47
2.4905e+06	909.216	4.023	47
2.4905e+06	1389.7	4.023	47
2.4905e+06	1083.94	4.023	47
2.49051e+06	778.176	4.023	47
2.49051e+06	865.536	4.023	47
2.49051e+06	1083.94	4.023	47
2.49051e+06	1127.62	4.023	47
2.49052e+06	952.896	4.023	47
2.49052e+06	1040.26	4.023	47
2.49052e+06	909.216	4.023	47
2.49052e+06	821.856	4.023	47
2.49053e+06	865.536	4.023	47
2.49053e+06	1083.94	4.023	47
2.49053e+06	865.536	4.023	47
2.49053e+06	952.896	4.023	47
2.49054e+06	909.216	4.023	47
2.49054e+06	821.856	4.023	47
2.49054e+06	734.496	4.023	47
2.49054e+06	909.216	4.023	47
2.49055e+06	865.536	4.023	47
2.49055e+06	778.176	4.023	47
2.49055e+06	952.896	4.023	47
2.49056e+06	865.536	4.023	47
2.49056e+06	909.216	4.023	47
2.49056e+06	821.856	4.023	47
2.49056e+06	821.856	4.023	47
2.49057e+06	996.576	4.023	47
2.49057e+06	778.176	4.023	47
2.49057e+06	734.496	4.023	47
2.49057e+06	734.496	4.023	47
2.49058e+06	996.576	4.023	47
2.49058e+06	821.856	4.023	47
2.49058e+06	952.896	4.023	47
2.49058e+06	821.856	4.023	47
2.49059e+06	865.536	4.023	47
2.49059e+06	778.176	4.023	47
2.49059e+06	734.496	4.023	47
2.49059e+06	778.176	4.023	47
2.4906e+06	690.816	4.023	47
2.4906e+06	952.896	4.023	47
2.4906e+06	865.536	4.023	47
2.4906e+06	778.176	4.023	47
2.49061e+06	734.496	4.023	47
2.49061e+06	734.496	4.023	47
2.49061e+06	734.496	4.023	47
2.49061e+06	734.496	4.023	47
2.49062e+06	690.816	4.023	47
2.49062e+06	734.496	4.023	47
2.49062e+06	690.816	4.023	47
2.49063e+06	778.176	4.023	47
2.49063e+06	778.176	4.023	47
2.49063e+06	909.216	4.023	47
2.49063e+06	778.176	4.023	47
2.49064e+06	778.176	4.023	47
2.49064e+06	734.496	4.023	47
2.49064e+06	778.176	4.023	47
2.49064e+06	734.496	4.023	47
2.49065e+06	690.816	4.023	47
2.49065e+06	734.496	4.023	47
2.49065e+06	734.496	4.023	47
2.49065e+06	778.176	4.023	47
2.49066e+06	734.496	4.023	47
2.49066e+06	734.496	4.023	47
2.49066e+06	690.816	4.023	47
2.49066e+06	734.496	4.023	47
2.49067e+06	865.536	4.023	47
2.49067e+06	734.496	4.023	47
2.49067e+06	734.496	4.023	47
2.49067e+06	734.496	4.023	47
2.49068e+06	734.496	4.023	47
2.49068e+06	734.496	4.023	47
2.49068e+06	734.496	4.023	47
2.49069e+06	734.496	4.023	47
2.49069e+06	734.496	4.023	47
2.49069e+06	734.496	4.023	47
2.49069e+06	734.496	4.023	47
2.4907e+06	734.496	4.023	47
2.4907e+06	734.496	4.023	47
2.4907e+06	778.176	4.023	47
2.4907e+06	734.496	4.023	47
2.49071e+06	690.816	4.023	47
2.49071e+06	690.816	4.023	47
2.49071e+06	690.816	4.023	47
2.49071e+06	690.816	4.023	47
2.49072e+06	647.136	4.023	47
2.49072e+06	603.456	4.023	47
2.49072e+06	647.136	4.023	47
2.49072e+06	647.136	4.023	47
2.49073e+06	821.856	4.023	47
2.49073e+06	734.496	4.023	47
2.49073e+06	821.856	4.023	47
2.49073e+06	865.536	4.023	47
2.49074e+06	952.896	4.023	47
2.49074e+06	909.216	4.023	47
2.49074e+06	778.176	4.023	47
2.49075e+06	778.176	4.023	47
2.49075e+06	821.856	4.023	47
2.49075e+06	821.856	4.023	47
2.49075e+06	821.856	4.023	47
2.49076e+06	734.496	4.023	47
2.49076e+06	821.856	4.023	47
2.49076e+06	778.176	4.023	47
2.49076e+06	821.856	4.023	47
2.49077e+06	734.496	4.023	47
2.49077e+06	778.176	4.023	47
2.49077e+06	821.856	4.023	47
2.49077e+06	734.496	4.023	47
2.49078e+06	821.856	4.023	47
2.49078e+06	778.176	4.023	47
2.49078e+06	690.816	4.023	47
2.49078e+06	734.496	4.023	47
2.49079e+06	734.496	4.023	47
2.49079e+06	690.816	4.023	47
2.49079e+06	690.816	4.023	47
2.49079e+06	690.816	4.023	47
2.4908e+06	690.816	4.023	47
2.4908e+06	690.816	4.023	47
2.4908e+06	734.496	4.023	47
2.49081e+06	778.176	4.023	47
2.49081e+06	821.856	4.023	47
2.49081e+06	734.496	4.023	47
2.49081e+06	734.496	4.023	47
2.49082e+06	734.496	4.023	47
2.49082e+06	996.576	4.023	47
2.49082e+06	909.216	4.023	47
2.49082e+06	996.576	4.023	47
2.49083e+06	865.536	4.023	47
2.49083e+06	909.216	4.023	47
2.49083e+06	821.856	4.023	47
2.49083e+06	821.856	4.023	47
2.49084e+06	778.176	4.023	47
2.49084e+06	821.856	4.023	47
2.49084e+06	734.496	4.023	47
2.49084e+06	778.176	4.023	47
2.49085e+06	778.176	4.023	47
2.49085e+06	821.856	4.023	47
2.49085e+06	865.536	4.023	47
2.49085e+06	778.176	4.023	47
2.49086e+06	734.496	4.023	47
2.49086e+06	734.496	4.023	47
2.49086e+06	734.496	4.023	47
2.49087e+06	821.856	4.023	47
2.49087e+06	734.496	4.023	47
2.49087e+06	778.176	4.023	47
2.49087e+06	821.856	4.023	47
2.49088e+06	821.856	4.023	47
2.49088e+06	865.536	4.023	47
2.49088e+06	778.176	4.023	47
2.49088e+06	865.536	4.023	47
2.49089e+06	821.856	4.023	47
2.49089e+06	821.856	4.023	47
2.49089e+06	821.856	4.023	47
2.49089e+06	952.896	4.023	47
2.4909e+06	909.216	4.023	47
2.4909e+06	821.856	4.023	47
2.4909e+06	865.536	4.023	47
2.4909e+06	778.176	4.023	47
2.49091e+06	865.536	4.023	47
2.49091e+06	778.176	4.023	47
2.49091e+06	821.856	4.023	47
2.49091e+06	821.856	4.023	47
2.49092e+06	865.536	4.023	47
2.49092e+06	778.176	4.023	47
2.49092e+06	778.176	4.023	47
2.49092e+06	778.176	4.023	47
2.49093e+06	734.496	4.023	47
2.49093e+06	778.176	4.023	47
2.49093e+06	734.496	4.023	47
2.49094e+06	734.496	4.023	47
2.49094e+06	734.496	4.023	47
2.49094e+06	734.496	4.023	47
2.49094e+06	865.536	4.023	47
2.49095e+06	865.536	4.023	47
2.49095e+06	734.496	4.023	47
2.49095e+06	778.176	4.023	47
2.49095e+06	821.856	4.023	47
2.49096e+06	778.176	4.023	47
2.49096e+06	734.496	4.023	47
2.49096e+06	734.496	4.023	47
2.49096e+06	690.816	4.023	47
2.49097e+06	778.176	4.023	47
2.49097e+06	690.816	4.023	47
2.49097e+06	734.496	4.023	47
2.49097e+06	690.816	4.023	47
2.49098e+06	821.856	4.023	47
2.49098e+06	734.496	4.023	47
2.49098e+06	734.496	4.023	47
2.49098e+06	647.136	4.023	47
2.49099e+06	690.816	4.023	47
2.49099e+06	778.176	4.023	47
2.49099e+06	865.536	4.023	47
2.491e+06	734.496	4.023	47
2.491e+06	734.496	4.023	47
2.491e+06	690.816	4.023	47
2.491e+06	734.496	4.023	47
2.49101e+06	690.816	4.023	47
2.49101e+06	690.816	4.023	47
2.49101e+06	778.176	4.023	47
2.49101e+06	734.496	4.023	47
2.49102e+06	734.496	4.023	47
2.49102e+06	778.176	4.023	47
2.49102e+06	734.496	4.023	47
2.49102e+06	778.176	4.023	47
2.49103e+06	778.176	4.023	47
2.49103e+06	734.496	4.023	47
2.49103e+06	734.496	4.023	47
2.49103e+06	734.496	4.023	47
2.49104e+06	734.496	4.023	47
2.49104e+06	734.496	4.023	47
2.49104e+06	690.816	4.023	47
2.49104e+06	690.816	4.023	47
2.49105e+06	690.816	4.023	47
2.49105e+06	647.136	4.023	47
2.49105e+06	734.496	4.023	47
2.49106e+06	690.816	4.023	47
2.49106e+06	690.816	4.023	47
2.49106e+06	821.856	4.023	47
2.49106e+06	734.496	4.023	47
2.49107e+06	734.496	4.023	47
2.49107e+06	821.856	4.023	47
2.49107e+06	821.856	4.023	47
2.49107e+06	778.176	4.023	47
2.49108e+06	734.496	4.023	47
2.49108e+06	778.176	4.023	47
2.49108e+06	690.816	4.023	47
2.49108e+06	734.496	4.023	47
2.49109e+06	690.816	4.023	47
2.49109e+06	865.536	4.023	47
2.49109e+06	778.176	4.023	47
2.49109e+06	734.496	4.023	47
2.4911e+06	734.496	4.023	47
2.4911e+06	690.816	4.023	47
2.4911e+06	734.496	4.023	47
2.4911e+06	690.816	4.023	47
2.49111e+06	734.496	4.023	47
2.49111e+06	778.176	4.023	47
2.49111e+06	690.816	4.023	47
2.49112e+06	647.136	4.023	47
2.49112e+06	690.816	4.023	47
2.49112e+06	690.816	4.023	47
2.49112e+06	821.856	4.023	47
2.49113e+06	603.456	4.023	47
2.49113e+06	734.496	4.023	47
2.49113e+06	734.496	4.023	47
2.49113e+06	734.496	4.023	47
2.49114e+06	734.496	4.023	47
2.49114e+06	734.496	4.023	47
2.49114e+06	734.496	4.023	47
2.49114e+06	734.496	4.023	47
2.49115e+06	690.816	4.023	47
2.49115e+06	734.496	4.023	47
2.49115e+06	734.496	4.023	47
2.49115e+06	734.496	4.023	47
2.49116e+06	690.816	4.023	47
2.49116e+06	690.816	4.023	47
2.49116e+06	734.496	4.023	47
2.49116e+06	734.496	4.023	47
2.49117e+06	778.176	4.023	47
2.49117e+06	778.176	4.023	47
2.49117e+06	821.856	4.023	47
2.49118e+06	821.856	4.023	47
2.49118e+06	690.816	4.023	47
2.49118e+06	690.816	4.023	47
2.49118e+06	821.856	4.023	47
2.49119e+06	778.176	4.023	47
2.49119e+06	734.496	4.023	47
2.49119e+06	734.496	4.023	47
2.49119e+06	778.176	4.023	47
2.4912e+06	778.176	4.023	47
2.4912e+06	690.816	4.023	47
2.4912e+06	647.136	4.023	47
2.4912e+06	778.176	4.023	47
2.49121e+06	778.176	4.023	47
2.49121e+06	734.496	4.023	47
2.49121e+06	821.856	4.023	47
2.49121e+06	734.496	4.023	47
2.49122e+06	821.856	4.023	47
2.49122e+06	865.536	4.023	47
2.49122e+06	865.536	4.023	47
2.49122e+06	734.496	4.023	47
[truncated: 425,691+ more rows]
