# Supplementary material for: Evaluation of in-service smartphone battery drainage profile for video calling feature in major apps
Source: Sci Rep. 2023 Jul 20;13:11699. doi: 10.1038/s41598-023-38859-3 (PMC10359271; doi:10.1038/s41598-023-38859-3)
Supplement: Supplementary file 7 — Supplementary Information 7. [file 41598_2023_38859_MOESM7_ESM.xlsx]

## Sheet: R(1 of 1)
Time (milliSeconds)	Current (milliAmps)	Voltage (Volts)	Temperature (Degree Celsius)
7.9426	846.456	3.817	30.8
15.8852	846.456	3.817	30.8
23.8278	846.456	3.817	30.8
31.7704	846.456	3.817	30.8
39.713	846.456	3.817	30.8
47.6556	846.456	3.817	30.8
55.5982	846.456	3.817	30.8
63.5408	846.456	3.817	30.8
71.4834	846.456	3.817	30.8
79.426	846.456	3.817	30.8
87.3686	846.456	3.817	30.8
95.3112	846.456	3.817	30.8
103.254	846.456	3.817	30.8
111.196	846.456	3.817	30.8
119.139	846.456	3.817	30.8
127.082	846.456	3.817	30.8
135.024	846.456	3.817	30.8
142.967	1067.04	3.817	30.8
150.909	1067.04	3.817	30.8
158.852	1067.04	3.817	30.8
166.795	1067.04	3.817	30.8
174.737	1067.04	3.817	30.8
182.68	1067.04	3.817	30.8
190.622	1067.04	3.817	30.8
198.565	1067.04	3.817	30.8
206.508	1067.04	3.817	30.8
214.45	1067.04	3.817	30.8
222.393	1067.04	3.817	30.8
230.335	1067.04	3.817	30.8
238.278	1067.04	3.817	30.8
246.221	1067.04	3.817	30.8
254.163	1067.04	3.817	30.8
262.106	1067.04	3.817	30.8
270.048	1067.04	3.817	30.8
277.991	1067.04	3.817	30.8
285.934	1067.04	3.817	30.8
293.876	1067.04	3.817	30.8
301.819	1067.04	3.817	30.8
309.761	1067.04	3.817	30.8
317.704	1067.04	3.817	30.8
325.647	1067.04	3.817	30.8
333.589	1067.04	3.817	30.8
341.532	1067.04	3.817	30.8
349.474	1067.04	3.817	30.8
357.417	1067.04	3.817	30.8
365.36	1067.04	3.817	30.8
373.302	1067.04	3.817	30.8
381.245	1067.04	3.817	30.8
389.187	1336.61	3.817	30.8
397.13	1336.61	3.817	30.8
405.073	1336.61	3.817	30.8
413.015	1336.61	3.817	30.8
420.958	1336.61	3.817	30.8
428.9	1336.61	3.817	30.8
436.843	1336.61	3.817	30.8
444.786	1336.61	3.817	30.8
452.728	1336.61	3.817	30.8
460.671	1336.61	3.817	30.8
468.613	1336.61	3.817	30.8
476.556	1336.61	3.817	30.8
484.499	1336.61	3.817	30.8
492.441	1336.61	3.817	30.8
500.384	1336.61	3.817	30.8
508.326	1336.61	3.817	30.8
516.269	1336.61	3.817	30.8
524.212	1336.61	3.817	30.8
532.154	1336.61	3.817	30.8
540.097	1336.61	3.817	30.8
548.039	1336.61	3.817	30.8
555.982	1336.61	3.817	30.8
563.925	1336.61	3.817	30.8
571.867	1336.61	3.817	30.8
579.81	1336.61	3.817	30.8
587.752	1336.61	3.817	30.8
595.695	987.168	3.817	30.8
603.638	987.168	3.817	30.8
611.58	987.168	3.817	30.8
619.523	987.168	3.817	30.8
627.465	987.168	3.817	30.8
635.408	987.168	3.817	30.8
643.351	987.168	3.817	30.8
651.293	987.168	3.817	30.8
659.236	987.168	3.817	30.8
667.178	987.168	3.817	30.8
675.121	987.168	3.817	30.8
683.064	987.168	3.817	30.8
691.006	987.168	3.817	30.8
698.949	987.168	3.817	30.8
706.891	987.168	3.817	30.8
714.834	987.168	3.817	30.8
722.777	987.168	3.817	30.8
730.719	987.168	3.817	30.8
738.662	987.168	3.817	30.8
746.604	987.168	3.817	30.8
754.547	987.168	3.817	30.8
762.49	987.168	3.817	30.8
770.432	987.168	3.817	30.8
778.375	987.168	3.817	30.8
786.317	987.168	3.817	30.8
794.26	987.168	3.817	30.8
802.203	987.168	3.817	30.8
810.145	987.168	3.817	30.8
818.088	987.168	3.817	30.8
826.03	987.168	3.817	30.8
833.973	1294.18	3.817	30.8
841.916	1294.18	3.817	30.8
849.858	1294.18	3.817	30.8
857.801	1294.18	3.817	30.8
865.743	1294.18	3.817	30.8
873.686	1294.18	3.817	30.8
881.629	1294.18	3.817	30.8
889.571	1294.18	3.817	30.8
897.514	1294.18	3.817	30.8
905.456	1294.18	3.817	30.8
913.399	1294.18	3.817	30.8
921.342	1294.18	3.817	30.8
929.284	1294.18	3.817	30.8
937.227	1294.18	3.817	30.8
945.169	1294.18	3.817	30.8
953.112	1294.18	3.817	30.8
961.055	1294.18	3.817	30.8
968.997	1294.18	3.817	30.8
976.94	1294.18	3.817	30.8
984.882	1294.18	3.817	30.8
992.825	1294.18	3.817	30.8
1000.77	1294.18	3.817	30.8
1008.71	1294.18	3.817	30.8
1016.65	1294.18	3.817	30.8
1024.6	1294.18	3.817	30.8
1032.54	1294.18	3.817	30.8
1040.48	1294.18	3.817	30.8
1048.42	1294.18	3.817	30.8
1056.37	1294.18	3.817	30.8
1064.31	1294.18	3.817	30.8
1072.25	1294.18	3.817	30.8
1080.19	1294.18	3.817	30.8
1088.14	1300.73	3.817	30.8
1096.08	1300.73	3.817	30.8
1104.02	1300.73	3.817	30.8
1111.96	1300.73	3.817	30.8
1119.91	1300.73	3.817	30.8
1127.85	1300.73	3.817	30.8
1135.79	1300.73	3.817	30.8
1143.73	1300.73	3.817	30.8
1151.68	1300.73	3.817	30.8
1159.62	1300.73	3.817	30.8
1167.56	1300.73	3.817	30.8
1175.5	1300.73	3.817	30.8
1183.45	1300.73	3.817	30.8
1191.39	1300.73	3.817	30.8
1199.33	1300.73	3.817	30.8
1207.28	1300.73	3.817	30.8
1215.22	1300.73	3.817	30.8
1223.16	1300.73	3.817	30.8
1231.1	1300.73	3.817	30.8
1239.05	1300.73	3.817	30.8
1246.99	1300.73	3.817	30.8
1254.93	1300.73	3.817	30.8
1262.87	1300.73	3.817	30.8
1270.82	1300.73	3.817	30.8
1278.76	1300.73	3.817	30.8
1286.7	1300.73	3.817	30.8
1294.64	1300.73	3.817	30.8
1302.59	1300.73	3.817	30.8
1310.53	1300.73	3.817	30.8
1318.47	1300.73	3.817	30.8
1326.41	1300.73	3.817	30.8
1334.36	1300.73	3.817	30.8
1342.3	1300.73	3.817	30.8
1350.24	1300.73	3.817	30.8
1358.18	945.048	3.817	30.8
1366.13	945.048	3.817	30.8
1374.07	945.048	3.817	30.8
1382.01	945.048	3.817	30.8
1389.95	945.048	3.817	30.8
1397.9	945.048	3.817	30.8
1405.84	945.048	3.817	30.8
1413.78	945.048	3.817	30.8
1421.73	945.048	3.817	30.8
1429.67	945.048	3.817	30.8
1437.61	945.048	3.817	30.8
1445.55	945.048	3.817	30.8
1453.5	945.048	3.817	30.8
1461.44	945.048	3.817	30.8
1469.38	945.048	3.817	30.8
1477.32	945.048	3.817	30.8
1485.27	945.048	3.817	30.8
1493.21	945.048	3.817	30.8
1501.15	945.048	3.817	30.8
1509.09	945.048	3.817	30.8
1517.04	945.048	3.817	30.8
1524.98	945.048	3.817	30.8
1532.92	945.048	3.817	30.8
1540.86	945.048	3.817	30.8
1548.81	945.048	3.817	30.8
1556.75	945.048	3.817	30.8
1564.69	945.048	3.817	30.8
1572.63	945.048	3.817	30.8
1580.58	945.048	3.817	30.8
1588.52	945.048	3.817	30.8
1596.46	945.048	3.817	30.8
1604.41	945.048	3.817	30.8
1612.35	945.048	3.817	30.8
1620.29	945.048	3.817	30.8
1628.23	945.048	3.817	30.8
1636.18	1103.23	3.817	30.8
1644.12	1103.23	3.817	30.8
1652.06	1103.23	3.817	30.8
1660	1103.23	3.817	30.8
1667.95	1103.23	3.817	30.8
1675.89	1103.23	3.817	30.8
1683.83	1103.23	3.817	30.8
1691.77	1103.23	3.817	30.8
1699.72	1103.23	3.817	30.8
1707.66	1103.23	3.817	30.8
1715.6	1103.23	3.817	30.8
1723.54	1103.23	3.817	30.8
1731.49	1103.23	3.817	30.8
1739.43	1103.23	3.817	30.8
1747.37	1103.23	3.817	30.8
1755.31	1103.23	3.817	30.8
1763.26	1103.23	3.817	30.8
1771.2	1103.23	3.817	30.8
1779.14	1103.23	3.817	30.8
1787.09	1103.23	3.817	30.8
1795.03	1103.23	3.817	30.8
1802.97	1103.23	3.817	30.8
1810.91	1103.23	3.817	30.8
1818.86	1103.23	3.817	30.8
1826.8	1103.23	3.817	30.8
1834.74	1103.23	3.817	30.8
1842.68	1103.23	3.817	30.8
1850.63	1103.23	3.817	30.8
1858.57	1103.23	3.817	30.8
1866.51	1103.23	3.817	30.8
1874.45	1103.23	3.817	30.8
1882.4	1103.23	3.817	30.8
1890.34	1103.23	3.817	30.8
1898.28	1103.23	3.817	30.8
1906.22	867.048	3.817	30.8
1914.17	867.048	3.817	30.8
1922.11	867.048	3.817	30.8
1930.05	867.048	3.817	30.8
1937.99	867.048	3.817	30.8
1945.94	867.048	3.817	30.8
1953.88	867.048	3.817	30.8
1961.82	867.048	3.817	30.8
1969.76	867.048	3.817	30.8
1977.71	867.048	3.817	30.8
1985.65	867.048	3.817	30.8
1993.59	867.048	3.817	30.8
2001.54	867.048	3.817	30.8
2009.48	867.048	3.817	30.8
2017.42	867.048	3.817	30.8
2025.36	867.048	3.817	30.8
2033.31	867.048	3.817	30.8
2041.25	867.048	3.817	30.8
2049.19	867.048	3.817	30.8
2057.13	867.048	3.817	30.8
2065.08	867.048	3.817	30.8
2073.02	867.048	3.817	30.8
2080.96	867.048	3.817	30.8
2088.9	867.048	3.817	30.8
2096.85	867.048	3.817	30.8
2104.79	867.048	3.817	30.8
2112.73	867.048	3.817	30.8
2120.67	867.048	3.817	30.8
2128.62	867.048	3.817	30.8
2136.56	867.048	3.817	30.8
2144.5	867.048	3.817	30.8
2152.44	867.048	3.817	30.8
2160.39	867.048	3.817	30.8
2168.33	867.048	3.817	30.8
2176.27	867.048	3.817	30.8
2184.21	867.048	3.817	30.8
2192.16	1403.38	3.817	30.8
2200.1	1403.38	3.817	30.8
2208.04	1403.38	3.817	30.8
2215.99	1403.38	3.817	30.8
2223.93	1403.38	3.817	30.8
2231.87	1403.38	3.817	30.8
2239.81	1403.38	3.817	30.8
2247.76	1403.38	3.817	30.8
2255.7	1403.38	3.817	30.8
2263.64	1403.38	3.817	30.8
2271.58	1403.38	3.817	30.8
2279.53	1403.38	3.817	30.8
2287.47	1403.38	3.817	30.8
2295.41	1403.38	3.817	30.8
2303.35	1403.38	3.817	30.8
2311.3	1403.38	3.817	30.8
2319.24	1403.38	3.817	30.8
2327.18	1403.38	3.817	30.8
2335.12	1403.38	3.817	30.8
2343.07	1403.38	3.817	30.8
2351.01	1403.38	3.817	30.8
2358.95	1403.38	3.817	30.8
2366.89	1403.38	3.817	30.8
2374.84	1403.38	3.817	30.8
2382.78	1403.38	3.817	30.8
2390.72	1403.38	3.817	30.8
2398.67	1403.38	3.817	30.8
2406.61	1403.38	3.817	30.8
2414.55	1403.38	3.817	30.8
2422.49	1403.38	3.817	30.8
2430.44	1403.38	3.817	30.8
2438.38	1403.38	3.817	30.8
2446.32	1403.38	3.817	30.8
2454.26	1403.38	3.817	30.8
2462.21	1403.38	3.817	30.8
2470.15	1403.38	3.817	30.8
2478.09	1403.38	3.817	30.8
2486.03	1403.38	3.817	30.8
2493.98	1403.38	3.817	30.8
2501.92	1344.1	3.817	30.8
2509.86	1344.1	3.817	30.8
2517.8	1344.1	3.817	30.8
2525.75	1344.1	3.817	30.8
2533.69	1344.1	3.817	30.8
2541.63	1344.1	3.817	30.8
2549.57	1344.1	3.817	30.8
2557.52	1344.1	3.817	30.8
2565.46	1344.1	3.817	30.8
2573.4	1344.1	3.817	30.8
2581.34	1344.1	3.817	30.8
2589.29	1344.1	3.817	30.8
2597.23	1344.1	3.817	30.8
2605.17	1344.1	3.817	30.8
2613.12	1344.1	3.817	30.8
2621.06	1344.1	3.817	30.8
2629	1344.1	3.817	30.8
2636.94	1344.1	3.817	30.8
2644.89	1344.1	3.817	30.8
2652.83	1344.1	3.817	30.8
2660.77	1344.1	3.817	30.8
2668.71	1344.1	3.817	30.8
2676.66	1344.1	3.817	30.8
2684.6	1344.1	3.817	30.8
2692.54	1344.1	3.817	30.8
2700.48	1344.1	3.817	30.8
2708.43	1344.1	3.817	30.8
2716.37	1344.1	3.817	30.8
2724.31	1344.1	3.817	30.8
2732.25	1344.1	3.817	30.8
2740.2	1344.1	3.817	30.8
2748.14	1344.1	3.817	30.8
2756.08	1344.1	3.817	30.8
2764.02	1344.1	3.817	30.8
2771.97	1344.1	3.817	30.8
2779.91	1344.1	3.817	30.8
2787.85	931.632	3.817	30.8
2795.8	931.632	3.817	30.8
2803.74	931.632	3.817	30.8
2811.68	931.632	3.817	30.8
2819.62	931.632	3.817	30.8
2827.57	931.632	3.817	30.8
2835.51	931.632	3.817	30.8
2843.45	931.632	3.817	30.8
2851.39	931.632	3.817	30.8
2859.34	931.632	3.817	30.8
2867.28	931.632	3.817	30.8
2875.22	931.632	3.817	30.8
2883.16	931.632	3.817	30.8
2891.11	931.632	3.817	30.8
2899.05	931.632	3.817	30.8
2906.99	931.632	3.817	30.8
2914.93	931.632	3.817	30.8
2922.88	931.632	3.817	30.8
2930.82	931.632	3.817	30.8
2938.76	931.632	3.817	30.8
2946.7	931.632	3.817	30.8
2954.65	931.632	3.817	30.8
2962.59	931.632	3.817	30.8
2970.53	931.632	3.817	30.8
2978.47	931.632	3.817	30.8
2986.42	931.632	3.817	30.8
2994.36	931.632	3.817	30.8
3002.3	931.632	3.817	30.8
3010.25	931.632	3.817	30.8
3018.19	931.632	3.817	30.8
3026.13	931.632	3.817	30.8
3034.07	931.632	3.817	30.8
3042.02	931.632	3.817	30.8
3049.96	865.488	3.817	30.8
3057.9	865.488	3.817	30.8
3065.84	865.488	3.817	30.8
3073.79	865.488	3.817	30.8
3081.73	865.488	3.817	30.8
3089.67	865.488	3.817	30.8
3097.61	865.488	3.817	30.8
3105.56	865.488	3.817	30.8
3113.5	865.488	3.817	30.8
3121.44	865.488	3.817	30.8
3129.38	865.488	3.817	30.8
3137.33	865.488	3.817	30.8
3145.27	865.488	3.817	30.8
3153.21	865.488	3.817	30.8
3161.15	865.488	3.817	30.8
3169.1	865.488	3.817	30.8
3177.04	865.488	3.817	30.8
3184.98	865.488	3.817	30.8
3192.93	865.488	3.817	30.8
3200.87	865.488	3.817	30.8
3208.81	865.488	3.817	30.8
3216.75	865.488	3.817	30.8
3224.7	865.488	3.817	30.8
3232.64	865.488	3.817	30.8
3240.58	865.488	3.817	30.8
3248.52	865.488	3.817	30.8
3256.47	865.488	3.817	30.8
3264.41	865.488	3.817	30.8
3272.35	865.488	3.817	30.8
3280.29	865.488	3.817	30.8
3288.24	914.784	3.817	30.8
3296.18	914.784	3.817	30.8
3304.12	914.784	3.817	30.8
3312.06	914.784	3.817	30.8
3320.01	914.784	3.817	30.8
3327.95	914.784	3.817	30.8
3335.89	914.784	3.817	30.8
3343.83	914.784	3.817	30.8
3351.78	914.784	3.817	30.8
3359.72	914.784	3.817	30.8
3367.66	914.784	3.817	30.8
3375.61	914.784	3.817	30.8
3383.55	914.784	3.817	30.8
3391.49	914.784	3.817	30.8
3399.43	914.784	3.817	30.8
3407.38	914.784	3.817	30.8
3415.32	914.784	3.817	30.8
3423.26	914.784	3.817	30.8
3431.2	914.784	3.817	30.8
3439.15	914.784	3.817	30.8
3447.09	914.784	3.817	30.8
3455.03	914.784	3.817	30.8
3462.97	914.784	3.817	30.8
3470.92	914.784	3.817	30.8
3478.86	914.784	3.817	30.8
3486.8	914.784	3.817	30.8
3494.74	914.784	3.817	30.8
3502.69	914.784	3.817	30.8
3510.63	914.784	3.817	30.8
3518.57	914.784	3.817	30.8
3526.51	914.784	3.817	30.8
3534.46	914.784	3.817	30.8
3542.4	914.784	3.817	30.8
3550.34	872.352	3.817	30.8
3558.28	872.352	3.817	30.8
3566.23	872.352	3.817	30.8
3574.17	872.352	3.817	30.8
3582.11	872.352	3.817	30.8
3590.06	872.352	3.817	30.8
3598	872.352	3.817	30.8
3605.94	872.352	3.817	30.8
3613.88	872.352	3.817	30.8
3621.83	872.352	3.817	30.8
3629.77	872.352	3.817	30.8
3637.71	872.352	3.817	30.8
3645.65	872.352	3.817	30.8
3653.6	872.352	3.817	30.8
3661.54	872.352	3.817	30.8
3669.48	872.352	3.817	30.8
3677.42	872.352	3.817	30.8
3685.37	872.352	3.817	30.8
3693.31	872.352	3.817	30.8
3701.25	872.352	3.817	30.8
3709.19	872.352	3.817	30.8
3717.14	872.352	3.817	30.8
3725.08	872.352	3.817	30.8
3733.02	872.352	3.817	30.8
3740.96	872.352	3.817	30.8
3748.91	872.352	3.817	30.8
3756.85	872.352	3.817	30.8
3764.79	872.352	3.817	30.8
3772.73	872.352	3.817	30.8
3780.68	870.168	3.817	30.8
3788.62	870.168	3.817	30.8
3796.56	870.168	3.817	30.8
3804.51	870.168	3.817	30.8
3812.45	870.168	3.817	30.8
3820.39	870.168	3.817	30.8
3828.33	870.168	3.817	30.8
3836.28	870.168	3.817	30.8
3844.22	870.168	3.817	30.8
3852.16	870.168	3.817	30.8
3860.1	870.168	3.817	30.8
3868.05	870.168	3.817	30.8
3875.99	870.168	3.817	30.8
3883.93	870.168	3.817	30.8
3891.87	870.168	3.817	30.8
3899.82	870.168	3.817	30.8
3907.76	870.168	3.817	30.8
3915.7	870.168	3.817	30.8
3923.64	870.168	3.817	30.8
3931.59	870.168	3.817	30.8
3939.53	870.168	3.817	30.8
3947.47	870.168	3.817	30.8
3955.41	870.168	3.817	30.8
3963.36	870.168	3.817	30.8
3971.3	870.168	3.817	30.8
3979.24	870.168	3.817	30.8
3987.19	870.168	3.817	30.8
3995.13	870.168	3.817	30.8
4003.07	870.168	3.817	30.8
4011.01	870.168	3.817	30.8
4018.96	870.168	3.817	30.8
4026.9	870.168	3.817	30.8
4034.84	870.168	3.817	30.8
4042.78	870.168	3.817	30.8
4050.73	870.168	3.817	30.8
4058.67	870.168	3.817	30.8
4066.61	870.168	3.817	30.8
4074.55	870.168	3.817	30.8
4082.5	1034.9	3.817	30.8
4090.44	1034.9	3.817	30.8
4098.38	1034.9	3.817	30.8
4106.32	1034.9	3.817	30.8
4114.27	1034.9	3.817	30.8
4122.21	1034.9	3.817	30.8
4130.15	1034.9	3.817	30.8
4138.09	1034.9	3.817	30.8
4146.04	1034.9	3.817	30.8
4153.98	1034.9	3.817	30.8
4161.92	1034.9	3.817	30.8
4169.86	1034.9	3.817	30.8
4177.81	1034.9	3.817	30.8
4185.75	1034.9	3.817	30.8
4193.69	1034.9	3.817	30.8
4201.64	1034.9	3.817	30.8
4209.58	1034.9	3.817	30.8
4217.52	1034.9	3.817	30.8
4225.46	1034.9	3.817	30.8
4233.41	1034.9	3.817	30.8
4241.35	1034.9	3.817	30.8
4249.29	1034.9	3.817	30.8
4257.23	1034.9	3.817	30.8
4265.18	1034.9	3.817	30.8
4273.12	1034.9	3.817	30.8
4281.06	1034.9	3.817	30.8
4289	1034.9	3.817	30.8
4296.95	1034.9	3.817	30.8
4304.89	1034.9	3.817	30.8
4312.83	1034.9	3.817	30.8
4320.77	1034.9	3.817	30.8
4328.72	1034.9	3.817	30.8
4336.66	1034.9	3.817	30.8
4344.6	1034.9	3.817	30.8
4352.54	1034.9	3.817	30.8
4360.49	1034.9	3.817	30.8
4368.43	1034.9	3.817	30.8
4376.37	1034.9	3.817	30.8
4384.32	1225.54	3.817	30.8
4392.26	1225.54	3.817	30.8
4400.2	1225.54	3.817	30.8
4408.14	1225.54	3.817	30.8
4416.09	1225.54	3.817	30.8
4424.03	1225.54	3.817	30.8
4431.97	1225.54	3.817	30.8
4439.91	1225.54	3.817	30.8
4447.86	1225.54	3.817	30.8
4455.8	1225.54	3.817	30.8
4463.74	1225.54	3.817	30.8
4471.68	1225.54	3.817	30.8
4479.63	1225.54	3.817	30.8
4487.57	1225.54	3.817	30.8
4495.51	1225.54	3.817	30.8
4503.45	1225.54	3.817	30.8
4511.4	1225.54	3.817	30.8
4519.34	1225.54	3.817	30.8
4527.28	1225.54	3.817	30.8
4535.22	1225.54	3.817	30.8
4543.17	1225.54	3.817	30.8
4551.11	1225.54	3.817	30.8
4559.05	1225.54	3.817	30.8
4566.99	1225.54	3.817	30.8
4574.94	1225.54	3.817	30.8
4582.88	1225.54	3.817	30.8
4590.82	1225.54	3.817	30.8
4598.77	1225.54	3.817	30.8
4606.71	1225.54	3.817	30.8
4614.65	1225.54	3.817	30.8
4622.59	1225.54	3.817	30.8
4630.54	1225.54	3.817	30.8
4638.48	887.952	3.817	30.8
4646.42	887.952	3.817	30.8
4654.36	887.952	3.817	30.8
4662.31	887.952	3.817	30.8
4670.25	887.952	3.817	30.8
4678.19	887.952	3.817	30.8
4686.13	887.952	3.817	30.8
4694.08	887.952	3.817	30.8
4702.02	887.952	3.817	30.8
4709.96	887.952	3.817	30.8
4717.9	887.952	3.817	30.8
4725.85	887.952	3.817	30.8
4733.79	887.952	3.817	30.8
4741.73	887.952	3.817	30.8
4749.67	887.952	3.817	30.8
4757.62	887.952	3.817	30.8
4765.56	887.952	3.817	30.8
4773.5	887.952	3.817	30.8
4781.45	887.952	3.817	30.8
4789.39	887.952	3.817	30.8
4797.33	887.952	3.817	30.8
4805.27	887.952	3.817	30.8
4813.22	887.952	3.817	30.8
4821.16	887.952	3.817	30.8
4829.1	887.952	3.817	30.8
4837.04	887.952	3.817	30.8
4844.99	887.952	3.817	30.8
4852.93	887.952	3.817	30.8
4860.87	887.952	3.817	30.8
4868.81	887.952	3.817	30.8
4876.76	944.736	3.817	30.8
4884.7	944.736	3.817	30.8
4892.64	944.736	3.817	30.8
4900.58	944.736	3.817	30.8
4908.53	944.736	3.817	30.8
4916.47	944.736	3.817	30.8
4924.41	944.736	3.817	30.8
4932.35	944.736	3.817	30.8
4940.3	944.736	3.817	30.8
4948.24	944.736	3.817	30.8
4956.18	944.736	3.817	30.8
4964.12	944.736	3.817	30.8
4972.07	944.736	3.817	30.8
4980.01	944.736	3.817	30.8
4987.95	944.736	3.817	30.8
4995.9	944.736	3.817	30.8
5003.84	944.736	3.817	30.8
5011.78	944.736	3.817	30.8
5019.72	944.736	3.817	30.8
5027.67	944.736	3.817	30.8
5035.61	944.736	3.817	30.8
5043.55	944.736	3.817	30.8
5051.49	944.736	3.817	30.8
5059.44	944.736	3.817	30.8
5067.38	944.736	3.817	30.8
5075.32	944.736	3.817	30.8
5083.26	944.736	3.817	30.8
5091.21	944.736	3.817	30.8
5099.15	944.736	3.817	30.8
5107.09	944.736	3.817	30.8
5115.03	944.736	3.817	30.8
5122.98	944.736	3.817	30.8
5130.92	944.736	3.817	30.8
5138.86	891.696	3.817	30.8
5146.8	891.696	3.817	30.8
5154.75	891.696	3.817	30.8
5162.69	891.696	3.817	30.8
5170.63	891.696	3.817	30.8
5178.58	891.696	3.817	30.8
5186.52	891.696	3.817	30.8
5194.46	891.696	3.817	30.8
5202.4	891.696	3.817	30.8
5210.35	891.696	3.817	30.8
5218.29	891.696	3.817	30.8
5226.23	891.696	3.817	30.8
5234.17	891.696	3.817	30.8
5242.12	891.696	3.817	30.8
5250.06	891.696	3.817	30.8
5258	891.696	3.817	30.8
5265.94	891.696	3.817	30.8
5273.89	891.696	3.817	30.8
5281.83	891.696	3.817	30.8
5289.77	891.696	3.817	30.8
5297.71	891.696	3.817	30.8
5305.66	891.696	3.817	30.8
5313.6	891.696	3.817	30.8
5321.54	891.696	3.817	30.8
5329.48	891.696	3.817	30.8
5337.43	891.696	3.817	30.8
5345.37	891.696	3.817	30.8
5353.31	891.696	3.817	30.8
5361.26	891.696	3.817	30.8
5369.2	891.696	3.817	30.8
5377.14	891.696	3.817	30.8
5385.08	891.696	3.817	30.8
5393.03	891.696	3.817	30.8
5400.97	891.696	3.817	30.8
5408.91	752.232	3.817	30.8
5416.85	752.232	3.817	30.8
5424.8	752.232	3.817	30.8
5432.74	752.232	3.817	30.8
5440.68	752.232	3.817	30.8
5448.62	752.232	3.817	30.8
5456.57	752.232	3.817	30.8
5464.51	752.232	3.817	30.8
5472.45	752.232	3.817	30.8
5480.39	752.232	3.817	30.8
5488.34	752.232	3.817	30.8
5496.28	752.232	3.817	30.8
5504.22	752.232	3.817	30.8
5512.16	752.232	3.817	30.8
5520.11	752.232	3.817	30.8
5528.05	752.232	3.817	30.8
5535.99	752.232	3.817	30.8
5543.93	752.232	3.817	30.8
5551.88	752.232	3.817	30.8
5559.82	752.232	3.817	30.8
5567.76	752.232	3.817	30.8
5575.71	752.232	3.817	30.8
5583.65	752.232	3.817	30.8
5591.59	752.232	3.817	30.8
5599.53	752.232	3.817	30.8
5607.48	752.232	3.817	30.8
5615.42	752.232	3.817	30.8
5623.36	752.232	3.817	30.8
5631.3	752.232	3.817	30.8
5639.25	752.232	3.817	30.8
5647.19	752.232	3.817	30.8
5655.13	752.232	3.817	30.8
5663.07	752.232	3.817	30.8
5671.02	752.232	3.817	30.8
5678.96	752.232	3.817	30.8
5686.9	726.024	3.817	30.8
5694.84	726.024	3.817	30.8
5702.79	726.024	3.817	30.8
5710.73	726.024	3.817	30.8
5718.67	726.024	3.817	30.8
5726.61	726.024	3.817	30.8
5734.56	726.024	3.817	30.8
5742.5	726.024	3.817	30.8
5750.44	726.024	3.817	30.8
5758.38	726.024	3.817	30.8
5766.33	726.024	3.817	30.8
5774.27	726.024	3.817	30.8
5782.21	726.024	3.817	30.8
5790.16	726.024	3.817	30.8
5798.1	726.024	3.817	30.8
5806.04	726.024	3.817	30.8
5813.98	726.024	3.817	30.8
5821.93	726.024	3.817	30.8
5829.87	726.024	3.817	30.8
5837.81	726.024	3.817	30.8
5845.75	726.024	3.817	30.8
5853.7	726.024	3.817	30.8
5861.64	726.024	3.817	30.8
5869.58	726.024	3.817	30.8
5877.52	726.024	3.817	30.8
5885.47	726.024	3.817	30.8
5893.41	726.024	3.817	30.8
5901.35	726.024	3.817	30.8
5909.29	726.024	3.817	30.8
5917.24	726.024	3.817	30.8
5925.18	726.024	3.817	30.8
5933.12	726.024	3.817	30.8
5941.06	726.024	3.817	30.8
5949.01	977.184	3.817	30.8
5956.95	977.184	3.817	30.8
5964.89	977.184	3.817	30.8
5972.84	977.184	3.817	30.8
5980.78	977.184	3.817	30.8
5988.72	977.184	3.817	30.8
5996.66	977.184	3.817	30.8
6004.61	977.184	3.817	30.8
6012.55	977.184	3.817	30.8
6020.49	977.184	3.817	30.8
6028.43	977.184	3.817	30.8
6036.38	977.184	3.817	30.8
6044.32	977.184	3.817	30.8
6052.26	977.184	3.817	30.8
6060.2	977.184	3.817	30.8
6068.15	977.184	3.817	30.8
6076.09	977.184	3.817	30.8
6084.03	977.184	3.817	30.8
6091.97	977.184	3.817	30.8
6099.92	977.184	3.817	30.8
6107.86	977.184	3.817	30.8
6115.8	977.184	3.817	30.8
6123.74	977.184	3.817	30.8
6131.69	977.184	3.817	30.8
6139.63	977.184	3.817	30.8
6147.57	977.184	3.817	30.8
6155.51	977.184	3.817	30.8
6163.46	977.184	3.817	30.8
6171.4	977.184	3.817	30.8
6179.34	977.184	3.817	30.8
6187.29	977.184	3.817	30.8
6195.23	977.184	3.817	30.8
6203.17	977.184	3.817	30.8
6211.11	977.184	3.817	30.8
6219.06	977.184	3.817	30.8
6227	977.184	3.817	30.8
6234.94	977.184	3.817	30.8
6242.88	977.184	3.817	30.8
6250.83	977.184	3.817	30.8
6258.77	976.248	3.817	30.8
6266.71	976.248	3.817	30.8
6274.65	976.248	3.817	30.8
6282.6	976.248	3.817	30.8
6290.54	976.248	3.817	30.8
6298.48	976.248	3.817	30.8
6306.42	976.248	3.817	30.8
6314.37	976.248	3.817	30.8
6322.31	976.248	3.817	30.8
6330.25	976.248	3.817	30.8
6338.19	976.248	3.817	30.8
6346.14	976.248	3.817	30.8
6354.08	976.248	3.817	30.8
6362.02	976.248	3.817	30.8
6369.97	976.248	3.817	30.8
6377.91	976.248	3.817	30.8
6385.85	976.248	3.817	30.8
6393.79	976.248	3.817	30.8
6401.74	976.248	3.817	30.8
6409.68	976.248	3.817	30.8
6417.62	976.248	3.817	30.8
6425.56	976.248	3.817	30.8
6433.51	976.248	3.817	30.8
6441.45	976.248	3.817	30.8
6449.39	976.248	3.817	30.8
6457.33	976.248	3.817	30.8
6465.28	976.248	3.817	30.8
6473.22	976.248	3.817	30.8
6481.16	976.248	3.817	30.8
6489.1	976.248	3.817	30.8
6497.05	976.248	3.817	30.8
6504.99	976.248	3.817	30.8
6512.93	976.248	3.817	30.8
6520.87	976.248	3.817	30.8
6528.82	976.248	3.817	30.8
6536.76	976.248	3.817	30.8
6544.7	976.248	3.817	30.8
6552.64	976.248	3.817	30.8
6560.59	995.28	3.817	30.8
6568.53	995.28	3.817	30.8
6576.47	995.28	3.817	30.8
6584.42	995.28	3.817	30.8
6592.36	995.28	3.817	30.8
6600.3	995.28	3.817	30.8
6608.24	995.28	3.817	30.8
6616.19	995.28	3.817	30.8
6624.13	995.28	3.817	30.8
6632.07	995.28	3.817	30.8
6640.01	995.28	3.817	30.8
6647.96	995.28	3.817	30.8
6655.9	995.28	3.817	30.8
6663.84	995.28	3.817	30.8
6671.78	995.28	3.817	30.8
6679.73	995.28	3.817	30.8
6687.67	995.28	3.817	30.8
6695.61	995.28	3.817	30.8
6703.55	995.28	3.817	30.8
6711.5	995.28	3.817	30.8
6719.44	995.28	3.817	30.8
6727.38	995.28	3.817	30.8
6735.32	995.28	3.817	30.8
6743.27	995.28	3.817	30.8
6751.21	995.28	3.817	30.8
6759.15	995.28	3.817	30.8
6767.1	995.28	3.817	30.8
6775.04	995.28	3.817	30.8
6782.98	995.28	3.817	30.8
6790.92	995.28	3.817	30.8
6798.87	995.28	3.817	30.8
6806.81	995.28	3.817	30.8
6814.75	995.28	3.817	30.8
6822.69	995.28	3.817	30.8
6830.64	995.28	3.817	30.8
6838.58	995.28	3.817	30.8
6846.52	995.28	3.817	30.8
6854.46	726.648	3.817	30.8
6862.41	726.648	3.817	30.8
6870.35	726.648	3.817	30.8
6878.29	726.648	3.817	30.8
6886.23	726.648	3.817	30.8
6894.18	726.648	3.817	30.8
6902.12	726.648	3.817	30.8
6910.06	726.648	3.817	30.8
6918	726.648	3.817	30.8
6925.95	726.648	3.817	30.8
6933.89	726.648	3.817	30.8
6941.83	726.648	3.817	30.8
6949.77	726.648	3.817	30.8
6957.72	726.648	3.817	30.8
6965.66	726.648	3.817	30.8
6973.6	726.648	3.817	30.8
6981.55	726.648	3.817	30.8
6989.49	726.648	3.817	30.8
6997.43	726.648	3.817	30.8
7005.37	726.648	3.817	30.8
7013.32	726.648	3.817	30.8
7021.26	726.648	3.817	30.8
7029.2	726.648	3.817	30.8
7037.14	726.648	3.817	30.8
7045.09	726.648	3.817	30.8
7053.03	726.648	3.817	30.8
7060.97	726.648	3.817	30.8
7068.91	726.648	3.817	30.8
7076.86	726.648	3.817	30.8
7084.8	726.648	3.817	30.8
7092.74	726.648	3.817	30.8
7100.68	726.648	3.817	30.8
7108.63	726.648	3.817	30.8
7116.57	1179.05	3.817	30.8
7124.51	1179.05	3.817	30.8
7132.45	1179.05	3.817	30.8
7140.4	1179.05	3.817	30.8
7148.34	1179.05	3.817	30.8
7156.28	1179.05	3.817	30.8
7164.23	1179.05	3.817	30.8
7172.17	1179.05	3.817	30.8
7180.11	1179.05	3.817	30.8
7188.05	1179.05	3.817	30.8
7196	1179.05	3.817	30.8
7203.94	1179.05	3.817	30.8
7211.88	1179.05	3.817	30.8
7219.82	1179.05	3.817	30.8
7227.77	1179.05	3.817	30.8
7235.71	1179.05	3.817	30.8
7243.65	1179.05	3.817	30.8
7251.59	1179.05	3.817	30.8
7259.54	1179.05	3.817	30.8
7267.48	1179.05	3.817	30.8
7275.42	1179.05	3.817	30.8
7283.36	1179.05	3.817	30.8
7291.31	1179.05	3.817	30.8
7299.25	1179.05	3.817	30.8
7307.19	1179.05	3.817	30.8
7315.13	1179.05	3.817	30.8
7323.08	1179.05	3.817	30.8
7331.02	1179.05	3.817	30.8
7338.96	1179.05	3.817	30.8
7346.9	1179.05	3.817	30.8
7354.85	1179.05	3.817	30.8
7362.79	1179.05	3.817	30.8
7370.73	1179.05	3.817	30.8
7378.68	777.504	3.817	30.8
7386.62	777.504	3.817	30.8
7394.56	777.504	3.817	30.8
7402.5	777.504	3.817	30.8
7410.45	777.504	3.817	30.8
7418.39	777.504	3.817	30.8
7426.33	777.504	3.817	30.8
7434.27	777.504	3.817	30.8
7442.22	777.504	3.817	30.8
7450.16	777.504	3.817	30.8
7458.1	777.504	3.817	30.8
7466.04	777.504	3.817	30.8
7473.99	777.504	3.817	30.8
7481.93	777.504	3.817	30.8
7489.87	777.504	3.817	30.8
7497.81	777.504	3.817	30.8
7505.76	777.504	3.817	30.8
7513.7	777.504	3.817	30.8
7521.64	777.504	3.817	30.8
7529.58	777.504	3.817	30.8
7537.53	777.504	3.817	30.8
7545.47	777.504	3.817	30.8
7553.41	777.504	3.817	30.8
7561.36	777.504	3.817	30.8
7569.3	777.504	3.817	30.8
7577.24	777.504	3.817	30.8
7585.18	777.504	3.817	30.8
7593.13	777.504	3.817	30.8
7601.07	777.504	3.817	30.8
7609.01	1072.03	3.817	30.8
7616.95	1072.03	3.817	30.8
7624.9	1072.03	3.817	30.8
7632.84	1072.03	3.817	30.8
7640.78	1072.03	3.817	30.8
7648.72	1072.03	3.817	30.8
7656.67	1072.03	3.817	30.8
7664.61	1072.03	3.817	30.8
7672.55	1072.03	3.817	30.8
7680.49	1072.03	3.817	30.8
7688.44	1072.03	3.817	30.8
7696.38	1072.03	3.817	30.8
7704.32	1072.03	3.817	30.8
7712.26	1072.03	3.817	30.8
7720.21	1072.03	3.817	30.8
7728.15	1072.03	3.817	30.8
7736.09	1072.03	3.817	30.8
7744.03	1072.03	3.817	30.8
7751.98	1072.03	3.817	30.8
7759.92	1072.03	3.817	30.8
7767.86	1072.03	3.817	30.8
7775.81	1072.03	3.817	30.8
7783.75	1072.03	3.817	30.8
7791.69	1072.03	3.817	30.8
7799.63	1072.03	3.817	30.8
7807.58	1072.03	3.817	30.8
7815.52	1072.03	3.817	30.8
7823.46	1072.03	3.817	30.8
7831.4	1072.03	3.817	30.8
7839.35	673.608	3.817	30.8
7847.29	673.608	3.817	30.8
7855.23	673.608	3.817	30.8
7863.17	673.608	3.817	30.8
7871.12	673.608	3.817	30.8
7879.06	673.608	3.817	30.8
7887	673.608	3.817	30.8
7894.94	673.608	3.817	30.8
7902.89	673.608	3.817	30.8
7910.83	673.608	3.817	30.8
7918.77	673.608	3.817	30.8
7926.71	673.608	3.817	30.8
7934.66	673.608	3.817	30.8
7942.6	673.608	3.817	30.8
7950.54	673.608	3.817	30.8
7958.49	673.608	3.817	30.8
7966.43	673.608	3.817	30.8
7974.37	673.608	3.817	30.8
7982.31	673.608	3.817	30.8
7990.26	673.608	3.817	30.8
7998.2	673.608	3.817	30.8
8006.14	673.608	3.817	30.8
8014.08	673.608	3.817	30.8
8022.03	673.608	3.817	30.8
8029.97	673.608	3.817	30.8
8037.91	673.608	3.817	30.8
8045.85	673.608	3.817	30.8
8053.8	673.608	3.817	30.8
8061.74	673.608	3.817	30.8
8069.68	673.608	3.817	30.8
8077.62	673.608	3.817	30.8
8085.57	673.608	3.817	30.8
8093.51	673.608	3.817	30.8
8101.45	737.256	3.817	30.8
8109.39	737.256	3.817	30.8
8117.34	737.256	3.817	30.8
8125.28	737.256	3.817	30.8
8133.22	737.256	3.817	30.8
8141.16	737.256	3.817	30.8
8149.11	737.256	3.817	30.8
8157.05	737.256	3.817	30.8
8164.99	737.256	3.817	30.8
8172.94	737.256	3.817	30.8
8180.88	737.256	3.817	30.8
8188.82	737.256	3.817	30.8
8196.76	737.256	3.817	30.8
8204.71	737.256	3.817	30.8
8212.65	737.256	3.817	30.8
8220.59	737.256	3.817	30.8
8228.53	737.256	3.817	30.8
8236.48	737.256	3.817	30.8
8244.42	737.256	3.817	30.8
8252.36	737.256	3.817	30.8
8260.3	737.256	3.817	30.8
8268.25	737.256	3.817	30.8
8276.19	737.256	3.817	30.8
8284.13	737.256	3.817	30.8
8292.07	737.256	3.817	30.8
8300.02	737.256	3.817	30.8
8307.96	737.256	3.817	30.8
8315.9	737.256	3.817	30.8
8323.84	737.256	3.817	30.8
8331.79	737.256	3.817	30.8
8339.73	737.256	3.817	30.8
8347.67	737.256	3.817	30.8
8355.62	737.256	3.817	30.8
8363.56	737.256	3.817	30.8
8371.5	868.296	3.817	30.8
8379.44	868.296	3.817	30.8
8387.39	868.296	3.817	30.8
8395.33	868.296	3.817	30.8
8403.27	868.296	3.817	30.8
8411.21	868.296	3.817	30.8
8419.16	868.296	3.817	30.8
8427.1	868.296	3.817	30.8
8435.04	868.296	3.817	30.8
8442.98	868.296	3.817	30.8
8450.93	868.296	3.817	30.8
8458.87	868.296	3.817	30.8
8466.81	868.296	3.817	30.8
8474.75	868.296	3.817	30.8
8482.7	868.296	3.817	30.8
8490.64	868.296	3.817	30.8
8498.58	868.296	3.817	30.8
8506.52	868.296	3.817	30.8
8514.47	868.296	3.817	30.8
8522.41	868.296	3.817	30.8
8530.35	868.296	3.817	30.8
8538.3	868.296	3.817	30.8
8546.24	868.296	3.817	30.8
8554.18	868.296	3.817	30.8
8562.12	868.296	3.817	30.8
8570.07	868.296	3.817	30.8
8578.01	868.296	3.817	30.8
8585.95	868.296	3.817	30.8
8593.89	868.296	3.817	30.8
8601.84	851.448	3.817	30.8
8609.78	851.448	3.817	30.8
8617.72	851.448	3.817	30.8
8625.66	851.448	3.817	30.8
8633.61	851.448	3.817	30.8
8641.55	851.448	3.817	30.8
8649.49	851.448	3.817	30.8
8657.43	851.448	3.817	30.8
8665.38	851.448	3.817	30.8
8673.32	851.448	3.817	30.8
8681.26	851.448	3.817	30.8
8689.2	851.448	3.817	30.8
8697.15	851.448	3.817	30.8
8705.09	851.448	3.817	30.8
8713.03	851.448	3.817	30.8
8720.97	851.448	3.817	30.8
8728.92	851.448	3.817	30.8
8736.86	851.448	3.817	30.8
8744.8	851.448	3.817	30.8
8752.75	851.448	3.817	30.8
8760.69	851.448	3.817	30.8
8768.63	851.448	3.817	30.8
8776.57	851.448	3.817	30.8
8784.52	851.448	3.817	30.8
8792.46	851.448	3.817	30.8
8800.4	851.448	3.817	30.8
8808.34	851.448	3.817	30.8
8816.29	851.448	3.817	30.8
8824.23	851.448	3.817	30.8
8832.17	851.448	3.817	30.8
8840.11	851.448	3.817	30.8
8848.06	805.272	3.817	30.8
8856	805.272	3.817	30.8
8863.94	805.272	3.817	30.8
8871.88	805.272	3.817	30.8
8879.83	805.272	3.817	30.8
8887.77	805.272	3.817	30.8
8895.71	805.272	3.817	30.8
8903.65	805.272	3.817	30.8
8911.6	805.272	3.817	30.8
8919.54	805.272	3.817	30.8
8927.48	805.272	3.817	30.8
8935.42	805.272	3.817	30.8
8943.37	805.272	3.817	30.8
8951.31	805.272	3.817	30.8
8959.25	805.272	3.817	30.8
8967.2	805.272	3.817	30.8
8975.14	805.272	3.817	30.8
8983.08	805.272	3.817	30.8
8991.02	805.272	3.817	30.8
8998.97	805.272	3.817	30.8
9006.91	805.272	3.817	30.8
9014.85	805.272	3.817	30.8
9022.79	805.272	3.817	30.8
9030.74	805.272	3.817	30.8
9038.68	805.272	3.817	30.8
9046.62	805.272	3.817	30.8
9054.56	805.272	3.817	30.8
9062.51	805.272	3.817	30.8
9070.45	805.272	3.817	30.8
9078.39	805.272	3.817	30.8
9086.33	805.272	3.817	30.8
9094.28	805.272	3.817	30.8
9102.22	816.192	3.817	30.8
9110.16	816.192	3.817	30.8
9118.1	816.192	3.817	30.8
9126.05	816.192	3.817	30.8
9133.99	816.192	3.817	30.8
9141.93	816.192	3.817	30.8
9149.88	816.192	3.817	30.8
9157.82	816.192	3.817	30.8
9165.76	816.192	3.817	30.8
9173.7	816.192	3.817	30.8
9181.65	816.192	3.817	30.8
9189.59	816.192	3.817	30.8
9197.53	816.192	3.817	30.8
9205.47	816.192	3.817	30.8
9213.42	816.192	3.817	30.8
9221.36	816.192	3.817	30.8
9229.3	816.192	3.817	30.8
9237.24	816.192	3.817	30.8
9245.19	816.192	3.817	30.8
9253.13	816.192	3.817	30.8
9261.07	816.192	3.817	30.8
9269.01	816.192	3.817	30.8
9276.96	816.192	3.817	30.8
9284.9	816.192	3.817	30.8
9292.84	816.192	3.817	30.8
9300.78	816.192	3.817	30.8
9308.73	816.192	3.817	30.8
9316.67	816.192	3.817	30.8
9324.61	816.192	3.817	30.8
9332.56	816.192	3.817	30.8
9340.5	816.192	3.817	30.8
9348.44	816.192	3.817	30.8
9356.38	816.192	3.817	30.8
9364.33	816.192	3.817	30.8
9372.27	816.192	3.817	30.8
9380.21	644.592	3.817	30.8
9388.15	644.592	3.817	30.8
9396.1	644.592	3.817	30.8
9404.04	644.592	3.817	30.8
9411.98	644.592	3.817	30.8
9419.92	644.592	3.817	30.8
9427.87	644.592	3.817	30.8
9435.81	644.592	3.817	30.8
9443.75	644.592	3.817	30.8
9451.69	644.592	3.817	30.8
9459.64	644.592	3.817	30.8
9467.58	644.592	3.817	30.8
9475.52	644.592	3.817	30.8
9483.46	644.592	3.817	30.8
9491.41	644.592	3.817	30.8
9499.35	644.592	3.817	30.8
9507.29	644.592	3.817	30.8
9515.23	644.592	3.817	30.8
9523.18	644.592	3.817	30.8
9531.12	644.592	3.817	30.8
9539.06	644.592	3.817	30.8
9547.01	644.592	3.817	30.8
9554.95	644.592	3.817	30.8
9562.89	644.592	3.817	30.8
9570.83	644.592	3.817	30.8
9578.78	644.592	3.817	30.8
9586.72	644.592	3.817	30.8
9594.66	644.592	3.817	30.8
9602.6	644.592	3.817	30.8
9610.55	644.592	3.817	30.8
9618.49	644.592	3.817	30.8
9626.43	644.592	3.817	30.8
9634.37	644.592	3.817	30.8
9642.32	644.592	3.817	30.8
9650.26	644.592	3.817	30.8
9658.2	644.592	3.817	30.8
9666.14	644.592	3.817	30.8
9674.09	643.968	3.817	30.8
9682.03	643.968	3.817	30.8
9689.97	643.968	3.817	30.8
9697.91	643.968	3.817	30.8
9705.86	643.968	3.817	30.8
9713.8	643.968	3.817	30.8
9721.74	643.968	3.817	30.8
9729.68	643.968	3.817	30.8
9737.63	643.968	3.817	30.8
9745.57	643.968	3.817	30.8
9753.51	643.968	3.817	30.8
9761.46	643.968	3.817	30.8
9769.4	643.968	3.817	30.8
9777.34	643.968	3.817	30.8
9785.28	643.968	3.817	30.8
9793.23	643.968	3.817	30.8
9801.17	643.968	3.817	30.8
9809.11	643.968	3.817	30.8
9817.05	643.968	3.817	30.8
9825	643.968	3.817	30.8
9832.94	643.968	3.817	30.8
9840.88	643.968	3.817	30.8
9848.82	643.968	3.817	30.8
9856.77	643.968	3.817	30.8
9864.71	643.968	3.817	30.8
9872.65	643.968	3.817	30.8
9880.59	643.968	3.817	30.8
9888.54	643.968	3.817	30.8
9896.48	643.968	3.817	30.8
9904.42	643.968	3.817	30.8
9912.36	643.968	3.817	30.8
9920.31	643.968	3.817	30.8
9928.25	643.968	3.817	30.8
9936.19	643.968	3.817	30.8
9944.14	643.968	3.817	30.8
9952.08	643.968	3.817	30.8
9960.02	643.968	3.817	30.8
9967.96	643.968	3.817	30.8
9975.91	739.752	3.817	30.8
9983.85	739.752	3.817	30.8
9991.79	739.752	3.817	30.8
9999.73	739.752	3.817	30.8
10007.7	739.752	3.817	30.8
10015.6	739.752	3.817	30.8
10023.6	739.752	3.817	30.8
10031.5	739.752	3.817	30.8
10039.4	739.752	3.817	30.8
10047.4	739.752	3.817	30.8
10055.3	739.752	3.817	30.8
10063.3	739.752	3.817	30.8
10071.2	739.752	3.817	30.8
10079.2	739.752	3.817	30.8
10087.1	739.752	3.817	30.8
10095	739.752	3.817	30.8
10103	739.752	3.817	30.8
10110.9	739.752	3.817	30.8
10118.9	739.752	3.817	30.8
10126.8	739.752	3.817	30.8
10134.8	739.752	3.817	30.8
10142.7	739.752	3.817	30.8
10150.6	739.752	3.817	30.8
10158.6	739.752	3.817	30.8
10166.5	739.752	3.817	30.8
10174.5	739.752	3.817	30.8
10182.4	739.752	3.817	30.8
10190.4	739.752	3.817	30.8
10198.3	739.752	3.817	30.8
10206.2	739.752	3.817	30.8
10214.2	739.752	3.817	30.8
10222.1	739.752	3.817	30.8
10230.1	739.752	3.817	30.8
10238	739.752	3.817	30.8
10246	739.752	3.817	30.8
10253.9	686.712	3.817	30.8
10261.8	686.712	3.817	30.8
10269.8	686.712	3.817	30.8
10277.7	686.712	3.817	30.8
10285.7	686.712	3.817	30.8
10293.6	686.712	3.817	30.8
10301.6	686.712	3.817	30.8
10309.5	686.712	3.817	30.8
10317.4	686.712	3.817	30.8
10325.4	686.712	3.817	30.8
10333.3	686.712	3.817	30.8
10341.3	686.712	3.817	30.8
10349.2	686.712	3.817	30.8
10357.2	686.712	3.817	30.8
10365.1	686.712	3.817	30.8
10373	686.712	3.817	30.8
10381	686.712	3.817	30.8
10388.9	686.712	3.817	30.8
10396.9	686.712	3.817	30.8
10404.8	686.712	3.817	30.8
10412.7	686.712	3.817	30.8
10420.7	686.712	3.817	30.8
10428.6	686.712	3.817	30.8
10436.6	686.712	3.817	30.8
10444.5	686.712	3.817	30.8
10452.5	686.712	3.817	30.8
10460.4	686.712	3.817	30.8
10468.3	686.712	3.817	30.8
10476.3	686.712	3.817	30.8
10484.2	686.712	3.817	30.8
10492.2	686.712	3.817	30.8
10500.1	686.712	3.817	30.8
10508.1	686.712	3.817	30.8
10516	686.712	3.817	30.8
10523.9	686.712	3.817	30.8
10531.9	686.712	3.817	30.8
10539.8	686.712	3.817	30.8
10547.8	686.712	3.817	30.8
10555.7	686.712	3.817	30.8
10563.7	788.736	3.817	30.8
10571.6	788.736	3.817	30.8
10579.5	788.736	3.817	30.8
10587.5	788.736	3.817	30.8
10595.4	788.736	3.817	30.8
10603.4	788.736	3.817	30.8
10611.3	788.736	3.817	30.8
10619.3	788.736	3.817	30.8
10627.2	788.736	3.817	30.8
10635.1	788.736	3.817	30.8
10643.1	788.736	3.817	30.8
10651	788.736	3.817	30.8
10659	788.736	3.817	30.8
10666.9	788.736	3.817	30.8
10674.9	788.736	3.817	30.8
10682.8	788.736	3.817	30.8
10690.7	788.736	3.817	30.8
10698.7	788.736	3.817	30.8
10706.6	788.736	3.817	30.8
10714.6	788.736	3.817	30.8
10722.5	788.736	3.817	30.8
10730.5	788.736	3.817	30.8
10738.4	788.736	3.817	30.8
10746.3	788.736	3.817	30.8
10754.3	788.736	3.817	30.8
10762.2	788.736	3.817	30.8
10770.2	788.736	3.817	30.8
10778.1	788.736	3.817	30.8
10786.1	788.736	3.817	30.8
10794	788.736	3.817	30.8
10801.9	788.736	3.817	30.8
10809.9	788.736	3.817	30.8
10817.8	788.736	3.817	30.8
10825.8	788.736	3.817	30.8
10833.7	675.168	3.817	30.8
10841.6	675.168	3.817	30.8
10849.6	675.168	3.817	30.8
10857.5	675.168	3.817	30.8
10865.5	675.168	3.817	30.8
10873.4	675.168	3.817	30.8
10881.4	675.168	3.817	30.8
10889.3	675.168	3.817	30.8
10897.2	675.168	3.817	30.8
10905.2	675.168	3.817	30.8
10913.1	675.168	3.817	30.8
10921.1	675.168	3.817	30.8
10929	675.168	3.817	30.8
10937	675.168	3.817	30.8
10944.9	675.168	3.817	30.8
10952.8	675.168	3.817	30.8
10960.8	675.168	3.817	30.8
10968.7	675.168	3.817	30.8
10976.7	675.168	3.817	30.8
10984.6	675.168	3.817	30.8
10992.6	675.168	3.817	30.8
11000.5	675.168	3.817	30.8
11008.4	675.168	3.817	30.8
11016.4	675.168	3.817	30.8
11024.3	675.168	3.817	30.8
11032.3	675.168	3.817	30.8
11040.2	675.168	3.817	30.8
11048.2	675.168	3.817	30.8
11056.1	675.168	3.817	30.8
11064	675.168	3.817	30.8
11072	675.168	3.817	30.8
11079.9	675.168	3.817	30.8
11087.9	675.168	3.817	30.8
11095.8	663.624	3.817	30.8
11103.8	663.624	3.817	30.8
11111.7	663.624	3.817	30.8
11119.6	663.624	3.817	30.8
11127.6	663.624	3.817	30.8
11135.5	663.624	3.817	30.8
11143.5	663.624	3.817	30.8
11151.4	663.624	3.817	30.8
11159.4	663.624	3.817	30.8
11167.3	663.624	3.817	30.8
11175.2	663.624	3.817	30.8
11183.2	663.624	3.817	30.8
11191.1	663.624	3.817	30.8
11199.1	663.624	3.817	30.8
11207	663.624	3.817	30.8
11215	663.624	3.817	30.8
11222.9	663.624	3.817	30.8
11230.8	663.624	3.817	30.8
11238.8	663.624	3.817	30.8
11246.7	663.624	3.817	30.8
11254.7	663.624	3.817	30.8
11262.6	663.624	3.817	30.8
11270.5	663.624	3.817	30.8
11278.5	663.624	3.817	30.8
11286.4	663.624	3.817	30.8
11294.4	663.624	3.817	30.8
11302.3	663.624	3.817	30.8
11310.3	663.624	3.817	30.8
11318.2	663.624	3.817	30.8
11326.1	663.624	3.817	30.8
11334.1	663.624	3.817	30.8
11342	663.624	3.817	30.8
11350	663.624	3.817	30.8
11357.9	663.624	3.817	30.8
11365.9	870.48	3.817	30.8
11373.8	870.48	3.817	30.8
11381.7	870.48	3.817	30.8
11389.7	870.48	3.817	30.8
11397.6	870.48	3.817	30.8
11405.6	870.48	3.817	30.8
11413.5	870.48	3.817	30.8
11421.5	870.48	3.817	30.8
11429.4	870.48	3.817	30.8
11437.3	870.48	3.817	30.8
11445.3	870.48	3.817	30.8
11453.2	870.48	3.817	30.8
11461.2	870.48	3.817	30.8
11469.1	870.48	3.817	30.8
11477.1	870.48	3.817	30.8
11485	870.48	3.817	30.8
11492.9	870.48	3.817	30.8
11500.9	870.48	3.817	30.8
11508.8	870.48	3.817	30.8
11516.8	870.48	3.817	30.8
11524.7	870.48	3.817	30.8
11532.7	870.48	3.817	30.8
11540.6	870.48	3.817	30.8
11548.5	870.48	3.817	30.8
11556.5	870.48	3.817	30.8
11564.4	870.48	3.817	30.8
11572.4	870.48	3.817	30.8
11580.3	870.48	3.817	30.8
11588.3	870.48	3.817	30.8
11596.2	870.48	3.817	30.8
11604.1	870.48	3.817	30.8
11612.1	870.48	3.817	30.8
11620	770.64	3.817	30.8
11628	770.64	3.817	30.8
11635.9	770.64	3.817	30.8
11643.9	770.64	3.817	30.8
11651.8	770.64	3.817	30.8
11659.7	770.64	3.817	30.8
11667.7	770.64	3.817	30.8
11675.6	770.64	3.817	30.8
11683.6	770.64	3.817	30.8
11691.5	770.64	3.817	30.8
11699.4	770.64	3.817	30.8
11707.4	770.64	3.817	30.8
11715.3	770.64	3.817	30.8
11723.3	770.64	3.817	30.8
11731.2	770.64	3.817	30.8
11739.2	770.64	3.817	30.8
11747.1	770.64	3.817	30.8
11755	770.64	3.817	30.8
11763	770.64	3.817	30.8
11770.9	770.64	3.817	30.8
11778.9	770.64	3.817	30.8
11786.8	770.64	3.817	30.8
11794.8	770.64	3.817	30.8
11802.7	770.64	3.817	30.8
11810.6	770.64	3.817	30.8
11818.6	770.64	3.817	30.8
11826.5	770.64	3.817	30.8
11834.5	770.64	3.817	30.8
11842.4	770.64	3.817	30.8
11850.4	767.52	3.817	30.8
11858.3	767.52	3.817	30.8
11866.2	767.52	3.817	30.8
11874.2	767.52	3.817	30.8
11882.1	767.52	3.817	30.8
11890.1	767.52	3.817	30.8
11898	767.52	3.817	30.8
11906	767.52	3.817	30.8
11913.9	767.52	3.817	30.8
11921.8	767.52	3.817	30.8
11929.8	767.52	3.817	30.8
11937.7	767.52	3.817	30.8
11945.7	767.52	3.817	30.8
11953.6	767.52	3.817	30.8
11961.6	767.52	3.817	30.8
11969.5	767.52	3.817	30.8
11977.4	767.52	3.817	30.8
11985.4	767.52	3.817	30.8
11993.3	767.52	3.817	30.8
12001.3	767.52	3.817	30.8
12009.2	767.52	3.817	30.8
12017.2	767.52	3.817	30.8
12025.1	767.52	3.817	30.8
12033	767.52	3.817	30.8
12041	767.52	3.817	30.8
12048.9	767.52	3.817	30.8
12056.9	767.52	3.817	30.8
12064.8	767.52	3.817	30.8
12072.8	767.52	3.817	30.8
12080.7	767.52	3.817	30.8
12088.6	767.52	3.817	30.8
12096.6	767.52	3.817	30.8
12104.5	767.52	3.817	30.8
12112.5	798.096	3.817	30.8
12120.4	798.096	3.817	30.8
12128.4	798.096	3.817	30.8
12136.3	798.096	3.817	30.8
12144.2	798.096	3.817	30.8
12152.2	798.096	3.817	30.8
12160.1	798.096	3.817	30.8
12168.1	798.096	3.817	30.8
12176	798.096	3.817	30.8
12183.9	798.096	3.817	30.8
12191.9	798.096	3.817	30.8
12199.8	798.096	3.817	30.8
12207.8	798.096	3.817	30.8
12215.7	798.096	3.817	30.8
12223.7	798.096	3.817	30.8
12231.6	798.096	3.817	30.8
12239.5	798.096	3.817	30.8
12247.5	798.096	3.817	30.8
12255.4	798.096	3.817	30.8
12263.4	798.096	3.817	30.8
12271.3	798.096	3.817	30.8
12279.3	798.096	3.817	30.8
12287.2	798.096	3.817	30.8
12295.1	798.096	3.817	30.8
12303.1	798.096	3.817	30.8
12311	798.096	3.817	30.8
12319	798.096	3.817	30.8
12326.9	798.096	3.817	30.8
12334.9	798.096	3.817	30.8
12342.8	798.096	3.817	30.8
12350.7	798.096	3.817	30.8
12358.7	798.096	3.817	30.8
12366.6	798.096	3.817	30.8
12374.6	798.096	3.817	30.8
12382.5	798.096	3.817	30.8
12390.5	1128.5	3.817	30.8
12398.4	1128.5	3.817	30.8
12406.3	1128.5	3.817	30.8
12414.3	1128.5	3.817	30.8
12422.2	1128.5	3.817	30.8
12430.2	1128.5	3.817	30.8
12438.1	1128.5	3.817	30.8
12446.1	1128.5	3.817	30.8
12454	1128.5	3.817	30.8
12461.9	1128.5	3.817	30.8
12469.9	1128.5	3.817	30.8
12477.8	1128.5	3.817	30.8
12485.8	1128.5	3.817	30.8
12493.7	1128.5	3.817	30.8
12501.7	1128.5	3.817	30.8
12509.6	1128.5	3.817	30.8
12517.5	1128.5	3.817	30.8
12525.5	1128.5	3.817	30.8
12533.4	1128.5	3.817	30.8
12541.4	1128.5	3.817	30.8
12549.3	1128.5	3.817	30.8
12557.3	1128.5	3.817	30.8
12565.2	1128.5	3.817	30.8
12573.1	1128.5	3.817	30.8
12581.1	1128.5	3.817	30.8
12589	1128.5	3.817	30.8
12597	1128.5	3.817	30.8
12604.9	1128.5	3.817	30.8
12612.8	1128.5	3.817	30.8
12620.8	1128.5	3.817	30.8
12628.7	1128.5	3.817	30.8
12636.7	1128.5	3.817	30.8
12644.6	1128.5	3.817	30.8
12652.6	1128.5	3.817	30.8
12660.5	1375.92	3.817	30.8
12668.4	1375.92	3.817	30.8
12676.4	1375.92	3.817	30.8
12684.3	1375.92	3.817	30.8
12692.3	1375.92	3.817	30.8
12700.2	1375.92	3.817	30.8
12708.2	1375.92	3.817	30.8
12716.1	1375.92	3.817	30.8
12724	1375.92	3.817	30.8
12732	1375.92	3.817	30.8
12739.9	1375.92	3.817	30.8
12747.9	1375.92	3.817	30.8
12755.8	1375.92	3.817	30.8
12763.8	1375.92	3.817	30.8
12771.7	1375.92	3.817	30.8
12779.6	1375.92	3.817	30.8
12787.6	1375.92	3.817	30.8
12795.5	1375.92	3.817	30.8
12803.5	1375.92	3.817	30.8
12811.4	1375.92	3.817	30.8
12819.4	1375.92	3.817	30.8
12827.3	1375.92	3.817	30.8
12835.2	1375.92	3.817	30.8
12843.2	1375.92	3.817	30.8
12851.1	1375.92	3.817	30.8
12859.1	1375.92	3.817	30.8
12867	1375.92	3.817	30.8
12875	1375.92	3.817	30.8
12882.9	1375.92	3.817	30.8
12890.8	1375.92	3.817	30.8
12898.8	1375.92	3.817	30.8
12906.7	1375.92	3.817	30.8
12914.7	1375.92	3.817	30.8
12922.6	1375.92	3.817	30.8
12930.6	1375.92	3.817	30.8
12938.5	1375.92	3.817	30.8
12946.4	1375.92	3.817	30.8
12954.4	1375.92	3.817	30.8
12962.3	1048.32	3.817	30.8
12970.3	1048.32	3.817	30.8
12978.2	1048.32	3.817	30.8
12986.2	1048.32	3.817	30.8
12994.1	1048.32	3.817	30.8
13002	1048.32	3.817	30.8
13010	1048.32	3.817	30.8
13017.9	1048.32	3.817	30.8
13025.9	1048.32	3.817	30.8
13033.8	1048.32	3.817	30.8
13041.7	1048.32	3.817	30.8
13049.7	1048.32	3.817	30.8
13057.6	1048.32	3.817	30.8
13065.6	1048.32	3.817	30.8
13073.5	1048.32	3.817	30.8
13081.5	1048.32	3.817	30.8
13089.4	1048.32	3.817	30.8
13097.3	1048.32	3.817	30.8
13105.3	1048.32	3.817	30.8
13113.2	1048.32	3.817	30.8
13121.2	1048.32	3.817	30.8
13129.1	1048.32	3.817	30.8
13137.1	1048.32	3.817	30.8
13145	1048.32	3.817	30.8
13152.9	1048.32	3.817	30.8
13160.9	1048.32	3.817	30.8
13168.8	1048.32	3.817	30.8
13176.8	1048.32	3.817	30.8
13184.7	1048.32	3.817	30.8
13192.7	1048.32	3.817	30.8
13200.6	1048.32	3.817	30.8
13208.5	1048.32	3.817	30.8
13216.5	1048.32	3.817	30.8
13224.4	1410.24	3.817	30.8
13232.4	1410.24	3.817	30.8
13240.3	1410.24	3.817	30.8
13248.3	1410.24	3.817	30.8
13256.2	1410.24	3.817	30.8
13264.1	1410.24	3.817	30.8
13272.1	1410.24	3.817	30.8
13280	1410.24	3.817	30.8
13288	1410.24	3.817	30.8
13295.9	1410.24	3.817	30.8
13303.9	1410.24	3.817	30.8
13311.8	1410.24	3.817	30.8
13319.7	1410.24	3.817	30.8
13327.7	1410.24	3.817	30.8
13335.6	1410.24	3.817	30.8
13343.6	1410.24	3.817	30.8
13351.5	1410.24	3.817	30.8
13359.5	1410.24	3.817	30.8
13367.4	1410.24	3.817	30.8
13375.3	1410.24	3.817	30.8
13383.3	1410.24	3.817	30.8
13391.2	1410.24	3.817	30.8
13399.2	1410.24	3.817	30.8
13407.1	1410.24	3.817	30.8
13415.1	1410.24	3.817	30.8
13423	1410.24	3.817	30.8
13430.9	1410.24	3.817	30.8
13438.9	1410.24	3.817	30.8
13446.8	1410.24	3.817	30.8
13454.8	1410.24	3.817	30.8
13462.7	1410.24	3.817	30.8
13470.6	1410.24	3.817	30.8
13478.6	1410.24	3.817	30.8
13486.5	1410.24	3.817	30.8
13494.5	1190.9	3.817	30.8
13502.4	1190.9	3.817	30.8
13510.4	1190.9	3.817	30.8
13518.3	1190.9	3.817	30.8
13526.2	1190.9	3.817	30.8
13534.2	1190.9	3.817	30.8
13542.1	1190.9	3.817	30.8
13550.1	1190.9	3.817	30.8
13558	1190.9	3.817	30.8
13566	1190.9	3.817	30.8
13573.9	1190.9	3.817	30.8
13581.8	1190.9	3.817	30.8
13589.8	1190.9	3.817	30.8
13597.7	1190.9	3.817	30.8
13605.7	1190.9	3.817	30.8
13613.6	1190.9	3.817	30.8
13621.6	1190.9	3.817	30.8
13629.5	1190.9	3.817	30.8
13637.4	1190.9	3.817	30.8
13645.4	1190.9	3.817	30.8
13653.3	1190.9	3.817	30.8
13661.3	1190.9	3.817	30.8
13669.2	1190.9	3.817	30.8
13677.2	1190.9	3.817	30.8
13685.1	1190.9	3.817	30.8
13693	1190.9	3.817	30.8
13701	1190.9	3.817	30.8
13708.9	1190.9	3.817	30.8
13716.9	1190.9	3.817	30.8
13724.8	1190.9	3.817	30.8
13732.8	1190.9	3.817	30.8
13740.7	900.12	3.817	30.8
13748.6	900.12	3.817	30.8
13756.6	900.12	3.817	30.8
13764.5	900.12	3.817	30.8
13772.5	900.12	3.817	30.8
13780.4	900.12	3.817	30.8
13788.4	900.12	3.817	30.8
13796.3	900.12	3.817	30.8
13804.2	900.12	3.817	30.8
13812.2	900.12	3.817	30.8
13820.1	900.12	3.817	30.8
13828.1	1376.86	3.817	30.8
13836	1376.86	3.817	30.8
13844	1376.86	3.817	30.8
13851.9	1376.86	3.817	30.8
13859.8	1376.86	3.817	30.8
13867.8	1376.86	3.817	30.8
13875.7	1376.86	3.817	30.8
13883.7	1376.86	3.817	30.8
13891.6	1376.86	3.817	30.8
13899.5	1376.86	3.817	30.8
13907.5	1376.86	3.817	30.8
13915.4	1376.86	3.817	30.8
13923.4	1376.86	3.817	30.8
13931.3	1376.86	3.817	30.8
13939.3	1376.86	3.817	30.8
13947.2	1376.86	3.817	30.8
13955.1	1376.86	3.817	30.8
13963.1	1376.86	3.817	30.8
13971	1376.86	3.817	30.8
13979	1376.86	3.817	30.8
13986.9	1376.86	3.817	30.8
13994.9	1376.86	3.817	30.8
14002.8	1376.86	3.817	30.8
14010.7	1376.86	3.817	30.8
14018.7	1376.86	3.817	30.8
14026.6	1376.86	3.817	30.8
14034.6	1376.86	3.817	30.8
14042.5	1376.86	3.817	30.8
14050.5	1376.86	3.817	30.8
14058.4	1376.86	3.817	30.8
14066.3	1376.86	3.817	30.8
14074.3	1376.86	3.817	30.8
14082.2	1376.86	3.817	30.8
14090.2	2020.82	3.817	30.8
14098.1	2020.82	3.817	30.8
14106.1	2020.82	3.817	30.8
14114	2020.82	3.817	30.8
14121.9	2020.82	3.817	30.8
14129.9	2020.82	3.817	30.8
14137.8	2020.82	3.817	30.8
14145.8	2020.82	3.817	30.8
14153.7	2020.82	3.817	30.8
14161.7	2020.82	3.817	30.8
14169.6	2020.82	3.817	30.8
14177.5	2020.82	3.817	30.8
14185.5	2020.82	3.817	30.8
14193.4	2020.82	3.817	30.8
14201.4	2020.82	3.817	30.8
14209.3	2020.82	3.817	30.8
14217.3	2020.82	3.817	30.8
14225.2	2020.82	3.817	30.8
14233.1	2020.82	3.817	30.8
14241.1	2020.82	3.817	30.8
14249	2020.82	3.817	30.8
14257	2020.82	3.817	30.8
14264.9	2020.82	3.817	30.8
14272.9	2020.82	3.817	30.8
14280.8	2020.82	3.817	30.8
14288.7	2020.82	3.817	30.8
14296.7	2020.82	3.817	30.8
14304.6	2020.82	3.817	30.8
14312.6	2020.82	3.817	30.8
14320.5	2020.82	3.817	30.8
14328.5	2020.82	3.817	30.8
14336.4	2020.82	3.817	30.8
14344.3	2020.82	3.817	30.8
14352.3	1330.37	3.817	30.8
14360.2	1330.37	3.817	30.8
14368.2	1330.37	3.817	30.8
14376.1	1330.37	3.817	30.8
14384	1330.37	3.817	30.8
14392	1330.37	3.817	30.8
14399.9	1330.37	3.817	30.8
14407.9	1330.37	3.817	30.8
14415.8	1330.37	3.817	30.8
14423.8	1330.37	3.817	30.8
14431.7	1330.37	3.817	30.8
14439.6	1330.37	3.817	30.8
14447.6	1330.37	3.817	30.8
14455.5	1330.37	3.817	30.8
14463.5	1330.37	3.817	30.8
14471.4	1330.37	3.817	30.8
14479.4	1330.37	3.817	30.8
14487.3	1330.37	3.817	30.8
14495.2	1330.37	3.817	30.8
14503.2	1330.37	3.817	30.8
14511.1	1330.37	3.817	30.8
14519.1	1330.37	3.817	30.8
14527	1330.37	3.817	30.8
14535	1330.37	3.817	30.8
14542.9	1330.37	3.817	30.8
14550.8	1330.37	3.817	30.8
14558.8	879.84	3.817	30.8
14566.7	879.84	3.817	30.8
14574.7	879.84	3.817	30.8
14582.6	879.84	3.817	30.8
14590.6	879.84	3.817	30.8
14598.5	879.84	3.817	30.8
14606.4	879.84	3.817	30.8
14614.4	879.84	3.817	30.8
14622.3	879.84	3.817	30.8
14630.3	879.84	3.817	30.8
14638.2	879.84	3.817	30.8
14646.2	879.84	3.817	30.8
14654.1	879.84	3.817	30.8
14662	879.84	3.817	30.8
14670	879.84	3.817	30.8
14677.9	879.84	3.817	30.8
14685.9	879.84	3.817	30.8
14693.8	879.84	3.817	30.8
14701.8	879.84	3.817	30.8
14709.7	879.84	3.817	30.8
14717.6	879.84	3.817	30.8
14725.6	879.84	3.817	30.8
14733.5	879.84	3.817	30.8
14741.5	879.84	3.817	30.8
14749.4	879.84	3.817	30.8
14757.4	879.84	3.817	30.8
14765.3	879.84	3.817	30.8
14773.2	879.84	3.817	30.8
14781.2	879.84	3.817	30.8
14789.1	879.84	3.817	30.8
14797.1	1277.64	3.817	30.8
14805	1277.64	3.817	30.8
14812.9	1277.64	3.817	30.8
14820.9	1277.64	3.817	30.8
14828.8	1277.64	3.817	30.8
14836.8	1277.64	3.817	30.8
14844.7	1277.64	3.817	30.8
14852.7	1277.64	3.817	30.8
14860.6	1277.64	3.817	30.8
14868.5	1277.64	3.817	30.8
14876.5	1277.64	3.817	30.8
14884.4	1277.64	3.817	30.8
14892.4	1277.64	3.817	30.8
14900.3	1277.64	3.817	30.8
14908.3	1277.64	3.817	30.8
14916.2	1277.64	3.817	30.8
14924.1	1277.64	3.817	30.8
14932.1	1277.64	3.817	30.8
14940	1277.64	3.817	30.8
14948	1277.64	3.817	30.8
14955.9	1277.64	3.817	30.8
14963.9	1277.64	3.817	30.8
14971.8	1277.64	3.817	30.8
14979.7	1432.39	3.817	30.8
14987.7	1432.39	3.817	30.8
14995.6	1432.39	3.817	30.8
15003.6	1432.39	3.817	30.8
15011.5	1432.39	3.817	30.8
15019.5	1432.39	3.817	30.8
15027.4	1432.39	3.817	30.8
15035.3	1432.39	3.817	30.8
15043.3	1432.39	3.817	30.8
15051.2	1432.39	3.817	30.8
15059.2	1432.39	3.817	30.8
15067.1	1432.39	3.817	30.8
15075.1	1432.39	3.817	30.8
15083	1432.39	3.817	30.8
15090.9	1432.39	3.817	30.8
15098.9	1432.39	3.817	30.8
15106.8	1432.39	3.817	30.8
15114.8	1432.39	3.817	30.8
15122.7	1432.39	3.817	30.8
15130.7	1588.08	3.817	30.8
15138.6	1588.08	3.817	30.8
15146.5	1588.08	3.817	30.8
15154.5	1588.08	3.817	30.8
15162.4	1588.08	3.817	30.8
15170.4	1588.08	3.817	30.8
15178.3	1588.08	3.817	30.8
15186.3	1588.08	3.817	30.8
15194.2	1588.08	3.817	30.8
15202.1	1588.08	3.817	30.8
15210.1	1588.08	3.817	30.8
15218	1588.08	3.817	30.8
15226	1588.08	3.817	30.8
15233.9	1588.08	3.817	30.8
15241.8	1588.08	3.817	30.8
15249.8	1588.08	3.817	30.8
15257.7	1588.08	3.817	30.8
15265.7	1588.08	3.817	30.8
15273.6	1588.08	3.817	30.8
15281.6	1588.08	3.817	30.8
15289.5	1588.08	3.817	30.8
15297.4	1588.08	3.817	30.8
15305.4	1588.08	3.817	30.8
15313.3	1588.08	3.817	30.8
15321.3	1588.08	3.817	30.8
15329.2	1588.08	3.817	30.8
15337.2	1624.27	3.817	30.8
15345.1	1624.27	3.817	30.8
15353	1624.27	3.817	30.8
15361	1624.27	3.817	30.8
15368.9	1624.27	3.817	30.8
15376.9	1624.27	3.817	30.8
15384.8	1624.27	3.817	30.8
15392.8	1624.27	3.817	30.8
15400.7	1624.27	3.817	30.8
15408.6	1624.27	3.817	30.8
15416.6	1624.27	3.817	30.8
15424.5	1624.27	3.817	30.8
15432.5	1624.27	3.817	30.8
15440.4	1624.27	3.817	30.8
15448.4	1624.27	3.817	30.8
15456.3	1624.27	3.817	30.8
15464.2	1624.27	3.817	30.8
15472.2	1624.27	3.817	30.8
15480.1	1543.15	3.817	30.8
15488.1	1543.15	3.817	30.8
15496	1543.15	3.817	30.8
15504	1543.15	3.817	30.8
15511.9	1543.15	3.817	30.8
15519.8	1543.15	3.817	30.8
15527.8	1543.15	3.817	30.8
15535.7	1543.15	3.817	30.8
15543.7	1543.15	3.817	30.8
15551.6	1543.15	3.817	30.8
15559.6	1543.15	3.817	30.8
15567.5	1543.15	3.817	30.8
15575.4	1543.15	3.817	30.8
15583.4	1543.15	3.817	30.8
15591.3	1543.15	3.817	30.8
15599.3	1543.15	3.817	30.8
15607.2	1543.15	3.817	30.8
15615.2	1543.15	3.817	30.8
15623.1	1543.15	3.817	30.8
15631	1543.15	3.817	30.8
15639	1543.15	3.817	30.8
15646.9	1543.15	3.817	30.8
15654.9	1543.15	3.817	30.8
15662.8	1543.15	3.817	30.8
15670.7	1543.15	3.817	30.8
15678.7	1543.15	3.817	30.8
15686.6	1543.15	3.817	30.8
15694.6	1543.15	3.817	30.8
15702.5	1543.15	3.817	30.8
15710.5	1543.15	3.817	30.8
15718.4	1543.15	3.817	30.8
15726.3	1543.15	3.817	30.8
15734.3	1543.15	3.817	30.8
15742.2	1543.15	3.817	30.8
15750.2	1945.94	3.817	30.8
15758.1	1945.94	3.817	30.8
15766.1	1945.94	3.817	30.8
15774	1945.94	3.817	30.8
15781.9	1945.94	3.817	30.8
15789.9	1945.94	3.817	30.8
15797.8	1945.94	3.817	30.8
15805.8	1945.94	3.817	30.8
15813.7	1945.94	3.817	30.8
15821.7	1945.94	3.817	30.8
15829.6	1945.94	3.817	30.8
15837.5	1945.94	3.817	30.8
15845.5	1945.94	3.817	30.8
15853.4	1945.94	3.817	30.8
15861.4	1945.94	3.817	30.8
15869.3	1945.94	3.817	30.8
15877.3	1945.94	3.817	30.8
[truncated: 451,259+ more rows]
