# Supplementary material for: Evaluation of in-service smartphone battery drainage profile for video calling feature in major apps
Source: Sci Rep. 2023 Jul 20;13:11699. doi: 10.1038/s41598-023-38859-3 (PMC10359271; doi:10.1038/s41598-023-38859-3)
Supplement: Supplementary file 8 — Supplementary Information 8. [file 41598_2023_38859_MOESM8_ESM.xlsx]

## Sheet: R(1 of 2)
Time (milliSeconds)	Current (milliAmps)	Voltage (Volts)	Temperature (Degree Celsius)
2.75395	1040.26	4.192	32.5
5.5079	996.576	4.192	32.5
8.26185	1127.62	4.192	32.5
11.0158	1171.3	4.192	32.5
13.7698	1171.3	4.192	32.5
16.5237	1171.3	4.192	32.5
19.2777	996.576	4.192	32.5
22.0316	1171.3	4.192	32.5
24.7856	996.576	4.192	32.5
27.5395	1040.26	4.192	32.5
30.2934	996.576	4.192	32.5
33.0474	996.576	4.192	32.5
35.8013	1040.26	4.192	32.5
38.5553	996.576	4.192	32.5
41.3092	909.216	4.192	32.5
44.0632	1302.34	4.192	32.5
46.8172	1127.62	4.192	32.5
49.5711	1214.98	4.192	32.5
52.3251	1258.66	4.192	32.5
55.079	1127.62	4.192	32.5
57.833	996.576	4.192	32.5
60.5869	909.216	4.192	32.5
63.3409	865.536	4.192	32.5
66.0948	865.536	4.192	32.5
68.8488	909.216	4.192	32.5
71.6027	996.576	4.192	32.5
74.3567	909.216	4.192	32.5
77.1106	952.896	4.192	32.5
79.8646	952.896	4.192	32.5
82.6185	952.896	4.192	32.5
85.3725	1040.26	4.192	32.5
88.1264	1040.26	4.192	32.5
90.8804	1083.94	4.192	32.5
93.6343	952.896	4.192	32.5
96.3882	1127.62	4.192	32.5
99.1422	1083.94	4.192	32.5
101.896	996.576	4.192	32.5
104.65	1040.26	4.192	32.5
107.404	1258.66	4.192	32.5
110.158	1433.38	4.192	32.5
112.912	1389.7	4.192	32.5
115.666	1040.26	4.192	32.5
118.42	1214.98	4.192	32.5
121.174	1083.94	4.192	32.5
123.928	1127.62	4.192	32.5
126.682	909.216	4.192	32.5
129.436	996.576	4.192	32.5
132.19	1083.94	4.192	32.5
134.944	1083.94	4.192	32.5
137.698	1083.94	4.192	32.5
140.451	1127.62	4.192	32.5
143.205	1127.62	4.192	32.5
145.959	1127.62	4.192	32.5
148.713	996.576	4.192	32.5
151.467	865.536	4.192	32.5
154.221	821.856	4.192	32.5
156.975	778.176	4.192	32.5
159.729	865.536	4.192	32.5
162.483	909.216	4.192	32.5
165.237	1258.66	4.192	32.5
167.991	996.576	4.192	32.5
170.745	1171.3	4.192	32.5
173.499	1040.26	4.192	32.5
176.253	952.896	4.192	32.5
179.007	909.216	4.192	32.5
181.761	996.576	4.192	32.5
184.515	1083.94	4.192	32.5
187.269	1171.3	4.192	32.5
190.023	1171.3	4.192	32.5
192.776	1171.3	4.192	32.5
195.53	996.576	4.192	32.5
198.284	996.576	4.192	32.5
201.038	952.896	4.192	32.5
203.792	909.216	4.192	32.5
206.546	821.856	4.192	32.5
209.3	734.496	4.192	32.5
212.054	952.896	4.192	32.5
214.808	996.576	4.192	32.5
217.562	952.896	4.192	32.5
220.316	1083.94	4.192	32.5
223.07	1083.94	4.192	32.5
225.824	996.576	4.192	32.5
228.578	1040.26	4.192	32.5
231.332	952.896	4.192	32.5
234.086	996.576	4.192	32.5
236.84	996.576	4.192	32.5
239.594	996.576	4.192	32.5
242.348	952.896	4.192	32.5
245.102	1083.94	4.192	32.5
247.856	996.576	4.192	32.5
250.609	952.896	4.192	32.5
253.363	952.896	4.192	32.5
256.117	865.536	4.192	32.5
258.871	865.536	4.192	32.5
261.625	952.896	4.192	32.5
264.379	909.216	4.192	32.5
267.133	909.216	4.192	32.5
269.887	952.896	4.192	32.5
272.641	909.216	4.192	32.5
275.395	952.896	4.192	32.5
278.149	996.576	4.192	32.5
280.903	865.536	4.192	32.5
283.657	865.536	4.192	32.5
286.411	1040.26	4.192	32.5
289.165	996.576	4.192	32.5
291.919	865.536	4.192	32.5
294.673	952.896	4.192	32.5
297.427	778.176	4.192	32.5
300.181	778.176	4.192	32.5
302.935	734.496	4.192	32.5
305.688	821.856	4.192	32.5
308.442	1040.26	4.192	32.5
311.196	1040.26	4.192	32.5
313.95	1258.66	4.192	32.5
316.704	1302.34	4.192	32.5
319.458	1302.34	4.192	32.5
322.212	1040.26	4.192	32.5
324.966	1083.94	4.192	32.5
327.72	865.536	4.192	32.5
330.474	909.216	4.192	32.5
333.228	821.856	4.192	32.5
335.982	865.536	4.192	32.5
338.736	821.856	4.192	32.5
341.49	821.856	4.192	32.5
344.244	909.216	4.192	32.5
346.998	821.856	4.192	32.5
349.752	952.896	4.192	32.5
352.506	909.216	4.192	32.5
355.26	1171.3	4.192	32.5
358.014	996.576	4.192	32.5
360.767	1083.94	4.192	32.5
363.521	996.576	4.192	32.5
366.275	865.536	4.192	32.5
369.029	1040.26	4.192	32.5
371.783	952.896	4.192	32.5
374.537	909.216	4.192	32.5
377.291	865.536	4.192	32.5
380.045	1083.94	4.192	32.5
382.799	1083.94	4.192	32.5
385.553	1083.94	4.192	32.5
388.307	909.216	4.192	32.5
391.061	1083.94	4.192	32.5
393.815	909.216	4.192	32.5
396.569	865.536	4.192	32.5
399.323	865.536	4.192	32.5
402.077	952.896	4.192	32.5
404.831	821.856	4.192	32.5
407.585	821.856	4.192	32.5
410.339	909.216	4.192	32.5
413.093	996.576	4.192	32.5
415.846	1040.26	4.192	32.5
418.6	996.576	4.192	32.5
421.354	1083.94	4.192	32.5
424.108	821.856	4.192	32.5
426.862	996.576	4.192	32.5
429.616	952.896	4.192	32.5
432.37	996.576	4.192	32.5
435.124	909.216	4.192	32.5
437.878	821.856	4.192	32.5
440.632	821.856	4.192	32.5
443.386	996.576	4.192	32.5
446.14	1127.62	4.192	32.5
448.894	996.576	4.192	32.5
451.648	996.576	4.192	32.5
454.402	952.896	4.192	32.5
457.156	865.536	4.192	32.5
459.91	865.536	4.192	32.5
462.664	778.176	4.192	32.5
465.418	734.496	4.192	32.5
468.172	690.816	4.192	32.5
470.925	690.816	4.192	32.5
473.679	909.216	4.192	32.5
476.433	952.896	4.192	32.5
479.187	1040.26	4.192	32.5
481.941	1040.26	4.192	32.5
484.695	1040.26	4.192	32.5
487.449	909.216	4.192	32.5
490.203	909.216	4.192	32.5
492.957	778.176	4.192	32.5
495.711	778.176	4.192	32.5
498.465	1040.26	4.192	32.5
501.219	1040.26	4.192	32.5
503.973	821.856	4.192	32.5
506.727	778.176	4.192	32.5
509.481	821.856	4.192	32.5
512.235	778.176	4.192	32.5
514.989	821.856	4.192	32.5
517.743	996.576	4.192	32.5
520.497	996.576	4.192	32.5
523.25	952.896	4.192	32.5
526.004	996.576	4.192	32.5
528.758	865.536	4.192	32.5
531.512	1040.26	4.192	32.5
534.266	821.856	4.192	32.5
537.02	865.536	4.192	32.5
539.774	909.216	4.192	32.5
542.528	909.216	4.192	32.5
545.282	865.536	4.192	32.5
548.036	821.856	4.192	32.5
550.79	821.856	4.192	32.5
553.544	909.216	4.192	32.5
556.298	821.856	4.192	32.5
559.052	821.856	4.192	32.5
561.806	1040.26	4.192	32.5
564.56	996.576	4.192	32.5
567.314	909.216	4.192	32.5
570.068	821.856	4.192	32.5
572.822	778.176	4.192	32.5
575.576	865.536	4.192	32.5
578.33	865.536	4.192	32.5
581.083	909.216	4.192	32.5
583.837	821.856	4.192	32.5
586.591	821.856	4.192	32.5
589.345	1040.26	4.192	32.5
592.099	909.216	4.192	32.5
594.853	865.536	4.192	32.5
597.607	865.536	4.192	32.5
600.361	821.856	4.192	32.5
603.115	821.856	4.192	32.5
605.869	865.536	4.192	32.5
608.623	909.216	4.192	32.5
611.377	865.536	4.192	32.5
614.131	952.896	4.192	32.5
616.885	1040.26	4.192	32.5
619.639	821.856	4.192	32.5
622.393	909.216	4.192	32.5
625.147	1302.34	4.192	32.5
627.901	1127.62	4.192	32.5
630.655	1171.3	4.192	32.5
633.409	1040.26	4.192	32.5
636.162	1040.26	4.192	32.5
638.916	996.576	4.192	32.5
641.67	996.576	4.192	32.5
644.424	1040.26	4.192	32.5
647.178	952.896	4.192	32.5
649.932	865.536	4.192	32.5
652.686	909.216	4.192	32.5
655.44	1127.62	4.192	32.5
658.194	1040.26	4.192	32.5
660.948	996.576	4.192	32.5
663.702	952.896	4.192	32.5
666.456	996.576	4.192	32.5
669.21	996.576	4.192	32.5
671.964	734.496	4.192	32.5
674.718	865.536	4.192	32.5
677.472	865.536	4.192	32.5
680.226	778.176	4.192	32.5
682.98	778.176	4.192	32.5
685.734	821.856	4.192	32.5
688.488	996.576	4.192	32.5
691.241	1083.94	4.192	32.5
693.995	865.536	4.192	32.5
696.749	778.176	4.192	32.5
699.503	778.176	4.192	32.5
702.257	909.216	4.192	32.5
705.011	1040.26	4.192	32.5
707.765	1040.26	4.192	32.5
710.519	1127.62	4.192	32.5
713.273	1171.3	4.192	32.5
716.027	1127.62	4.192	32.5
718.781	1258.66	4.192	32.5
721.535	1346.02	4.192	32.5
724.289	1258.66	4.192	32.5
727.043	1346.02	4.192	32.5
729.797	1520.74	4.192	32.5
732.551	1346.02	4.192	32.5
735.305	1171.3	4.192	32.5
738.059	1040.26	4.192	32.5
740.813	1040.26	4.192	32.5
743.567	1171.3	4.192	32.5
746.32	1083.94	4.192	32.5
749.074	996.576	4.192	32.5
751.828	1171.3	4.192	32.5
754.582	996.576	4.192	32.5
757.336	821.856	4.192	32.5
760.09	821.856	4.192	32.5
762.844	821.856	4.192	32.5
765.598	778.176	4.192	32.5
768.352	909.216	4.192	32.5
771.106	865.536	4.192	32.5
773.86	1040.26	4.192	32.5
776.614	821.856	4.192	32.5
779.368	821.856	4.192	32.5
782.122	734.496	4.192	32.5
784.876	821.856	4.192	32.5
787.63	821.856	4.192	32.5
790.384	996.576	4.192	32.5
793.138	1083.94	4.192	32.5
795.892	952.896	4.192	32.5
798.646	865.536	4.192	32.5
801.399	996.576	4.192	32.5
804.153	952.896	4.192	32.5
806.907	734.496	4.192	32.5
809.661	909.216	4.192	32.5
812.415	996.576	4.192	32.5
815.169	865.536	4.192	32.5
817.923	778.176	4.192	32.5
820.677	909.216	4.192	32.5
823.431	778.176	4.192	32.5
826.185	865.536	4.192	32.5
828.939	865.536	4.192	32.5
831.693	996.576	4.192	32.5
834.447	1040.26	4.192	32.5
837.201	1040.26	4.192	32.5
839.955	865.536	4.192	32.5
842.709	1083.94	4.192	32.5
845.463	821.856	4.192	32.5
848.217	821.856	4.192	32.5
850.971	909.216	4.192	32.5
853.725	821.856	4.192	32.5
856.478	909.216	4.192	32.5
859.232	952.896	4.192	32.5
861.986	952.896	4.192	32.5
864.74	1040.26	4.192	32.5
867.494	1171.3	4.192	32.5
870.248	1214.98	4.192	32.5
873.002	1040.26	4.192	32.5
875.756	1083.94	4.192	32.5
878.51	1171.3	4.192	32.5
881.264	996.576	4.192	32.5
884.018	865.536	4.192	32.5
886.772	996.576	4.192	32.5
889.526	865.536	4.192	32.5
892.28	996.576	4.192	32.5
895.034	996.576	4.192	32.5
897.788	952.896	4.192	32.5
900.542	1171.3	4.192	32.5
903.296	1127.62	4.192	32.5
906.05	1083.94	4.192	32.5
908.803	1083.94	4.192	32.5
911.557	1040.26	4.192	32.5
914.311	1083.94	4.192	32.5
917.065	1083.94	4.192	32.5
919.819	1608.1	4.192	32.5
922.573	1520.74	4.192	32.5
925.327	1389.7	4.192	32.5
928.081	1171.3	4.192	32.5
930.835	1302.34	4.192	32.5
933.589	1214.98	4.192	32.5
936.343	1214.98	4.192	32.5
939.097	1608.1	4.192	32.5
941.851	1214.98	4.192	32.5
944.605	1127.62	4.192	32.5
947.359	996.576	4.192	32.5
950.113	1258.66	4.192	32.5
952.867	1214.98	4.192	32.5
955.621	1214.98	4.192	32.5
958.375	1433.38	4.192	32.5
961.129	1477.06	4.192	32.5
963.883	1127.62	4.192	32.5
966.636	1083.94	4.192	32.5
969.39	865.536	4.192	32.5
972.144	1214.98	4.192	32.5
974.898	1171.3	4.192	32.5
977.652	1083.94	4.192	32.5
980.406	1346.02	4.192	32.5
983.16	1346.02	4.192	32.5
985.914	1040.26	4.192	32.5
988.668	1258.66	4.192	32.5
991.422	1214.98	4.192	32.5
994.176	1346.02	4.192	32.5
996.93	1040.26	4.192	32.5
999.684	1083.94	4.192	32.5
1002.44	1127.62	4.192	32.5
1005.19	1389.7	4.192	32.5
1007.95	1171.3	4.192	32.5
1010.7	1258.66	4.192	32.5
1013.45	1346.02	4.192	32.5
1016.21	1477.06	4.192	32.5
1018.96	1171.3	4.192	32.5
1021.72	1477.06	4.192	32.5
1024.47	1258.66	4.192	32.5
1027.22	1083.94	4.192	32.5
1029.98	1127.62	4.192	32.5
1032.73	1214.98	4.192	32.5
1035.49	1083.94	4.192	32.5
1038.24	1171.3	4.192	32.5
1040.99	1214.98	4.192	32.5
1043.75	1258.66	4.192	32.5
1046.5	1520.74	4.192	32.5
1049.25	1171.3	4.192	32.5
1052.01	1302.34	4.192	32.5
1054.76	952.896	4.192	32.5
1057.52	1171.3	4.192	32.5
1060.27	1302.34	4.192	32.5
1063.02	1389.7	4.192	32.5
1065.78	1171.3	4.192	32.5
1068.53	1346.02	4.192	32.5
1071.29	1171.3	4.192	32.5
1074.04	1433.38	4.192	32.5
1076.79	1651.78	4.192	32.5
1079.55	1608.1	4.192	32.5
1082.3	1433.38	4.192	32.5
1085.06	1564.42	4.192	32.5
1087.81	1389.7	4.192	32.5
1090.56	1477.06	4.192	32.5
1093.32	1127.62	4.192	32.5
1096.07	1433.38	4.192	32.5
1098.83	1171.3	4.192	32.5
1101.58	1083.94	4.192	32.5
1104.33	1171.3	4.192	32.5
1107.09	1608.1	4.192	32.5
1109.84	1258.66	4.192	32.5
1112.6	1302.34	4.192	32.5
1115.35	1477.06	4.192	32.5
1118.1	1258.66	4.192	32.5
1120.86	1127.62	4.192	32.5
1123.61	1389.7	4.192	32.5
1126.37	1520.74	4.192	32.5
1129.12	1302.34	4.192	32.5
1131.87	1083.94	4.192	32.5
1134.63	1258.66	4.192	32.5
1137.38	1083.94	4.192	32.5
1140.14	1302.34	4.192	32.5
1142.89	1214.98	4.192	32.5
1145.64	1389.7	4.192	32.5
1148.4	1083.94	4.192	32.5
1151.15	909.216	4.192	32.5
1153.91	1040.26	4.192	32.5
1156.66	952.896	4.192	32.5
1159.41	865.536	4.192	32.5
1162.17	1171.3	4.192	32.5
1164.92	909.216	4.192	32.5
1167.67	952.896	4.192	32.5
1170.43	821.856	4.192	32.5
1173.18	1083.94	4.192	32.5
1175.94	1040.26	4.192	32.5
1178.69	952.896	4.192	32.5
1181.44	996.576	4.192	32.5
1184.2	952.896	4.192	32.5
1186.95	865.536	4.192	32.5
1189.71	865.536	4.192	32.5
1192.46	778.176	4.192	32.5
1195.21	865.536	4.192	32.5
1197.97	865.536	4.192	32.5
1200.72	909.216	4.192	32.5
1203.48	865.536	4.192	32.5
1206.23	952.896	4.192	32.5
1208.98	996.576	4.192	32.5
1211.74	1171.3	4.192	32.5
1214.49	1214.98	4.192	32.5
1217.25	996.576	4.192	32.5
1220	996.576	4.192	32.5
1222.75	996.576	4.192	32.5
1225.51	996.576	4.192	32.5
1228.26	1040.26	4.192	32.5
1231.02	1083.94	4.192	32.5
1233.77	1040.26	4.192	32.5
1236.52	996.576	4.192	32.5
1239.28	952.896	4.192	32.5
1242.03	1083.94	4.192	32.5
1244.79	1127.62	4.192	32.5
1247.54	1127.62	4.192	32.5
1250.29	1171.3	4.192	32.5
1253.05	778.176	4.192	32.5
1255.8	734.496	4.192	32.5
1258.56	734.496	4.192	32.5
1261.31	865.536	4.192	32.5
1264.06	952.896	4.192	32.5
1266.82	952.896	4.192	32.5
1269.57	909.216	4.192	32.5
1272.32	821.856	4.192	32.5
1275.08	865.536	4.192	32.5
1277.83	821.856	4.192	32.5
1280.59	865.536	4.192	32.5
1283.34	778.176	4.192	32.5
1286.09	734.496	4.192	32.5
1288.85	647.136	4.192	32.5
1291.6	647.136	4.192	32.5
1294.36	734.496	4.192	32.5
1297.11	909.216	4.192	32.5
1299.86	778.176	4.192	32.5
1302.62	821.856	4.192	32.5
1305.37	909.216	4.192	32.5
1308.13	1127.62	4.192	32.5
1310.88	1171.3	4.192	32.5
1313.63	1083.94	4.192	32.5
1316.39	1083.94	4.192	32.5
1319.14	996.576	4.192	32.5
1321.9	865.536	4.192	32.5
1324.65	952.896	4.192	32.5
1327.4	952.896	4.192	32.5
1330.16	821.856	4.192	32.5
1332.91	734.496	4.192	32.5
1335.67	778.176	4.192	32.5
1338.42	909.216	4.192	32.5
1341.17	1127.62	4.192	32.5
1343.93	1127.62	4.192	32.5
1346.68	996.576	4.192	32.5
1349.44	952.896	4.192	32.5
1352.19	909.216	4.192	32.5
1354.94	909.216	4.192	32.5
1357.7	865.536	4.192	32.5
1360.45	821.856	4.192	32.5
1363.21	778.176	4.192	32.5
1365.96	909.216	4.192	32.5
1368.71	690.816	4.192	32.5
1371.47	690.816	4.192	32.5
1374.22	690.816	4.192	32.5
1376.98	778.176	4.192	32.5
1379.73	647.136	4.192	32.5
1382.48	647.136	4.192	32.5
1385.24	647.136	4.192	32.5
1387.99	690.816	4.192	32.5
1390.74	734.496	4.192	32.5
1393.5	690.816	4.192	32.5
1396.25	690.816	4.192	32.5
1399.01	690.816	4.192	32.5
1401.76	647.136	4.192	32.5
1404.51	909.216	4.192	32.5
1407.27	909.216	4.192	32.5
1410.02	952.896	4.192	32.5
1412.78	909.216	4.192	32.5
1415.53	821.856	4.192	32.5
1418.28	778.176	4.192	32.5
1421.04	778.176	4.192	32.5
1423.79	821.856	4.192	32.5
1426.55	821.856	4.192	32.5
1429.3	865.536	4.192	32.5
1432.05	778.176	4.192	32.5
1434.81	821.856	4.192	32.5
1437.56	996.576	4.192	32.5
1440.32	996.576	4.192	32.5
1443.07	909.216	4.192	32.5
1445.82	821.856	4.192	32.5
1448.58	865.536	4.192	32.5
1451.33	909.216	4.192	32.5
1454.09	821.856	4.192	32.5
1456.84	821.856	4.192	32.5
1459.59	821.856	4.192	32.5
1462.35	952.896	4.192	32.5
1465.1	778.176	4.192	32.5
1467.86	778.176	4.192	32.5
1470.61	821.856	4.192	32.5
1473.36	821.856	4.192	32.5
1476.12	996.576	4.192	32.5
1478.87	865.536	4.192	32.5
1481.63	821.856	4.192	32.5
1484.38	821.856	4.192	32.5
1487.13	909.216	4.192	32.5
1489.89	865.536	4.192	32.5
1492.64	909.216	4.192	32.5
1495.39	996.576	4.192	32.5
1498.15	734.496	4.192	32.5
1500.9	734.496	4.192	32.5
1503.66	778.176	4.192	32.5
1506.41	821.856	4.192	32.5
1509.16	821.856	4.192	32.5
1511.92	821.856	4.192	32.5
1514.67	952.896	4.192	32.5
1517.43	909.216	4.192	32.5
1520.18	952.896	4.192	32.5
1522.93	734.496	4.192	32.5
1525.69	734.496	4.192	32.5
1528.44	1040.26	4.192	32.5
1531.2	952.896	4.192	32.5
1533.95	996.576	4.192	32.5
1536.7	996.576	4.192	32.5
1539.46	778.176	4.192	32.5
1542.21	734.496	4.192	32.5
1544.97	778.176	4.192	32.5
1547.72	821.856	4.192	32.5
1550.47	909.216	4.192	32.5
1553.23	909.216	4.192	32.5
1555.98	909.216	4.192	32.5
1558.74	909.216	4.192	32.5
1561.49	952.896	4.192	32.5
1564.24	952.896	4.192	32.5
1567	952.896	4.192	32.5
1569.75	909.216	4.192	32.5
1572.51	865.536	4.192	32.5
1575.26	952.896	4.192	32.5
1578.01	996.576	4.192	32.5
1580.77	778.176	4.192	32.5
1583.52	821.856	4.192	32.5
1586.28	865.536	4.192	32.5
1589.03	909.216	4.192	32.5
1591.78	909.216	4.192	32.5
1594.54	821.856	4.192	32.5
1597.29	778.176	4.192	32.5
1600.04	734.496	4.192	32.5
1602.8	821.856	4.192	32.5
1605.55	734.496	4.192	32.5
1608.31	734.496	4.192	32.5
1611.06	778.176	4.192	32.5
1613.81	690.816	4.192	32.5
1616.57	690.816	4.192	32.5
1619.32	647.136	4.192	32.5
1622.08	690.816	4.192	32.5
1624.83	734.496	4.192	32.5
1627.58	778.176	4.192	32.5
1630.34	734.496	4.192	32.5
1633.09	734.496	4.192	32.5
1635.85	821.856	4.192	32.5
1638.6	865.536	4.192	32.5
1641.35	865.536	4.192	32.5
1644.11	952.896	4.192	32.5
1646.86	821.856	4.192	32.5
1649.62	778.176	4.192	32.5
1652.37	778.176	4.192	32.5
1655.12	734.496	4.192	32.5
1657.88	821.856	4.192	32.5
1660.63	734.496	4.192	32.5
1663.39	734.496	4.192	32.5
1666.14	734.496	4.192	32.5
1668.89	734.496	4.192	32.5
1671.65	690.816	4.192	32.5
1674.4	734.496	4.192	32.5
1677.16	821.856	4.192	32.5
1679.91	865.536	4.192	32.5
1682.66	996.576	4.192	32.5
1685.42	996.576	4.192	32.5
1688.17	865.536	4.192	32.5
1690.93	865.536	4.192	32.5
1693.68	778.176	4.192	32.5
1696.43	778.176	4.192	32.5
1699.19	865.536	4.192	32.5
1701.94	821.856	4.192	32.5
1704.7	778.176	4.192	32.5
1707.45	778.176	4.192	32.5
1710.2	778.176	4.192	32.5
1712.96	865.536	4.192	32.5
1715.71	778.176	4.192	32.5
1718.46	865.536	4.192	32.5
1721.22	821.856	4.192	32.5
1723.97	778.176	4.192	32.5
1726.73	865.536	4.192	32.5
1729.48	778.176	4.192	32.5
1732.23	734.496	4.192	32.5
1734.99	778.176	4.192	32.5
1737.74	821.856	4.192	32.5
1740.5	778.176	4.192	32.5
1743.25	996.576	4.192	32.5
1746	909.216	4.192	32.5
1748.76	778.176	4.192	32.5
1751.51	821.856	4.192	32.5
1754.27	821.856	4.192	32.5
1757.02	1127.62	4.192	32.5
1759.77	909.216	4.192	32.5
1762.53	909.216	4.192	32.5
1765.28	865.536	4.192	32.5
1768.04	821.856	4.192	32.5
1770.79	865.536	4.192	32.5
1773.54	909.216	4.192	32.5
1776.3	1214.98	4.192	32.5
1779.05	734.496	4.192	32.5
1781.81	734.496	4.192	32.5
1784.56	778.176	4.192	32.5
1787.31	821.856	4.192	32.5
1790.07	865.536	4.192	32.5
1792.82	865.536	4.192	32.5
1795.58	865.536	4.192	32.5
1798.33	778.176	4.192	32.5
1801.08	734.496	4.192	32.5
1803.84	865.536	4.192	32.5
1806.59	647.136	4.192	32.5
1809.35	909.216	4.192	32.5
1812.1	865.536	4.192	32.5
1814.85	647.136	4.192	32.5
1817.61	647.136	4.192	32.5
1820.36	778.176	4.192	32.5
1823.11	778.176	4.192	32.5
1825.87	778.176	4.192	32.5
1828.62	778.176	4.192	32.5
1831.38	778.176	4.192	32.5
1834.13	734.496	4.192	32.5
1836.88	778.176	4.192	32.5
1839.64	909.216	4.192	32.5
1842.39	909.216	4.192	32.5
1845.15	865.536	4.192	32.5
1847.9	865.536	4.192	32.5
1850.65	865.536	4.192	32.5
1853.41	952.896	4.192	32.5
1856.16	909.216	4.192	32.5
1858.92	996.576	4.192	32.5
1861.67	1083.94	4.192	32.5
1864.42	1083.94	4.192	32.5
1867.18	865.536	4.192	32.5
1869.93	778.176	4.192	32.5
1872.69	821.856	4.192	32.5
1875.44	865.536	4.192	32.5
1878.19	865.536	4.192	32.5
1880.95	909.216	4.192	32.5
1883.7	734.496	4.192	32.5
1886.46	821.856	4.192	32.5
1889.21	865.536	4.192	32.5
1891.96	952.896	4.192	32.5
1894.72	778.176	4.192	32.5
1897.47	821.856	4.192	32.5
1900.23	1040.26	4.192	32.5
1902.98	909.216	4.192	32.5
1905.73	865.536	4.192	32.5
1908.49	952.896	4.192	32.5
1911.24	1258.66	4.192	32.5
1914	996.576	4.192	32.5
1916.75	1258.66	4.192	32.7
1919.5	1171.3	4.192	32.7
1922.26	1214.98	4.192	32.7
1925.01	1040.26	4.192	32.7
1927.77	952.896	4.192	32.7
1930.52	952.896	4.192	32.7
1933.27	1083.94	4.192	32.7
1936.03	996.576	4.192	32.7
1938.78	909.216	4.192	32.7
1941.53	821.856	4.192	32.7
1944.29	1258.66	4.192	32.7
1947.04	952.896	4.192	32.7
1949.8	996.576	4.192	32.7
1952.55	952.896	4.192	32.7
1955.3	909.216	4.192	32.7
1958.06	909.216	4.192	32.7
1960.81	996.576	4.192	32.7
1963.57	865.536	4.192	32.7
1966.32	778.176	4.192	32.7
1969.07	821.856	4.192	32.7
1971.83	734.496	4.192	32.7
1974.58	1083.94	4.192	32.7
1977.34	1083.94	4.192	32.7
1980.09	1127.62	4.192	32.7
1982.84	909.216	4.192	32.7
1985.6	952.896	4.192	32.7
1988.35	865.536	4.192	32.7
1991.11	909.216	4.192	32.7
1993.86	909.216	4.192	32.7
1996.61	734.496	4.192	32.7
1999.37	734.496	4.192	32.7
2002.12	690.816	4.192	32.7
2004.88	690.816	4.192	32.7
2007.63	734.496	4.192	32.7
2010.38	996.576	4.192	32.7
2013.14	909.216	4.192	32.7
2015.89	909.216	4.192	32.7
2018.65	952.896	4.192	32.7
2021.4	909.216	4.192	32.7
2024.15	821.856	4.192	32.7
2026.91	865.536	4.192	32.7
2029.66	909.216	4.192	32.7
2032.42	865.536	4.192	32.7
2035.17	996.576	4.192	32.7
2037.92	909.216	4.192	32.7
2040.68	996.576	4.192	32.7
2043.43	996.576	4.192	32.7
2046.18	1040.26	4.192	32.7
2048.94	952.896	4.192	32.7
2051.69	778.176	4.192	32.7
2054.45	821.856	4.192	32.7
2057.2	865.536	4.192	32.7
2059.95	734.496	4.192	32.7
2062.71	778.176	4.192	32.7
2065.46	778.176	4.192	32.7
2068.22	778.176	4.192	32.7
2070.97	1258.66	4.192	32.7
2073.72	1171.3	4.192	32.7
2076.48	909.216	4.192	32.7
2079.23	865.536	4.192	32.7
2081.99	821.856	4.192	32.7
2084.74	909.216	4.192	32.7
2087.49	865.536	4.192	32.7
2090.25	865.536	4.192	32.7
2093	909.216	4.192	32.7
2095.76	909.216	4.192	32.7
2098.51	952.896	4.192	32.7
2101.26	865.536	4.192	32.7
2104.02	734.496	4.192	32.7
2106.77	865.536	4.192	32.7
2109.53	1083.94	4.192	32.7
2112.28	1127.62	4.192	32.7
2115.03	1171.3	4.192	32.7
2117.79	1083.94	4.192	32.7
2120.54	865.536	4.192	32.7
2123.3	996.576	4.192	32.7
2126.05	865.536	4.192	32.7
2128.8	778.176	4.192	32.7
2131.56	821.856	4.192	32.7
2134.31	821.856	4.192	32.7
2137.07	821.856	4.192	32.7
2139.82	1127.62	4.192	32.7
2142.57	865.536	4.192	32.7
2145.33	865.536	4.192	32.7
2148.08	1171.3	4.192	32.7
2150.83	865.536	4.192	32.7
2153.59	821.856	4.192	32.7
2156.34	821.856	4.192	32.7
2159.1	778.176	4.192	32.7
2161.85	996.576	4.192	32.7
2164.6	865.536	4.192	32.7
2167.36	909.216	4.192	32.7
2170.11	865.536	4.192	32.7
2172.87	1083.94	4.192	32.7
2175.62	952.896	4.192	32.7
2178.37	821.856	4.192	32.7
2181.13	778.176	4.192	32.7
2183.88	952.896	4.192	32.7
2186.64	909.216	4.192	32.7
2189.39	821.856	4.192	32.7
2192.14	821.856	4.192	32.7
2194.9	1127.62	4.192	32.7
2197.65	996.576	4.192	32.7
2200.41	909.216	4.192	32.7
2203.16	865.536	4.192	32.7
2205.91	1083.94	4.192	32.7
2208.67	778.176	4.192	32.7
2211.42	996.576	4.192	32.7
2214.18	952.896	4.192	32.7
2216.93	909.216	4.192	32.7
2219.68	821.856	4.192	32.7
2222.44	778.176	4.192	32.7
2225.19	821.856	4.192	32.7
2227.95	909.216	4.192	32.7
2230.7	778.176	4.192	32.7
2233.45	909.216	4.192	32.7
2236.21	952.896	4.192	32.7
2238.96	778.176	4.192	32.7
2241.72	1040.26	4.192	32.7
2244.47	1127.62	4.192	32.7
2247.22	1040.26	4.192	32.7
2249.98	1040.26	4.192	32.7
2252.73	996.576	4.192	32.7
2255.49	996.576	4.192	32.7
2258.24	996.576	4.192	32.7
2260.99	952.896	4.192	32.7
2263.75	996.576	4.192	32.7
2266.5	865.536	4.192	32.7
2269.25	821.856	4.192	32.7
2272.01	996.576	4.192	32.7
2274.76	996.576	4.192	32.7
2277.52	865.536	4.192	32.7
2280.27	821.856	4.192	32.7
2283.02	821.856	4.192	32.7
2285.78	865.536	4.192	32.7
2288.53	821.856	4.192	32.7
2291.29	909.216	4.192	32.7
2294.04	1040.26	4.192	32.7
2296.79	909.216	4.192	32.7
2299.55	865.536	4.192	32.7
2302.3	909.216	4.192	32.7
2305.06	996.576	4.192	32.7
2307.81	952.896	4.192	32.7
2310.56	996.576	4.192	32.7
2313.32	996.576	4.192	32.7
2316.07	952.896	4.192	32.7
2318.83	996.576	4.192	32.7
2321.58	1040.26	4.192	32.7
2324.33	909.216	4.192	32.7
2327.09	996.576	4.192	32.7
2329.84	1040.26	4.192	32.7
2332.6	1127.62	4.192	32.7
2335.35	865.536	4.192	32.7
2338.1	821.856	4.192	32.7
2340.86	865.536	4.192	32.7
2343.61	996.576	4.192	32.7
2346.37	996.576	4.192	32.7
2349.12	952.896	4.192	32.7
2351.87	952.896	4.192	32.7
2354.63	952.896	4.192	32.7
2357.38	909.216	4.192	32.7
2360.14	909.216	4.192	32.7
2362.89	734.496	4.192	32.7
2365.64	778.176	4.192	32.7
2368.4	734.496	4.192	32.7
2371.15	909.216	4.192	32.7
2373.9	1040.26	4.192	32.7
2376.66	821.856	4.192	32.7
2379.41	821.856	4.192	32.7
2382.17	821.856	4.192	32.7
2384.92	865.536	4.192	32.7
2387.67	909.216	4.192	32.7
2390.43	909.216	4.192	32.7
2393.18	909.216	4.192	32.7
2395.94	952.896	4.192	32.7
2398.69	909.216	4.192	32.7
2401.44	865.536	4.192	32.7
2404.2	821.856	4.192	32.7
2406.95	821.856	4.192	32.7
2409.71	996.576	4.192	32.7
2412.46	865.536	4.192	32.7
2415.21	996.576	4.192	32.7
2417.97	952.896	4.192	32.7
2420.72	821.856	4.192	32.7
2423.48	821.856	4.192	32.7
2426.23	909.216	4.192	32.7
2428.98	909.216	4.192	32.7
2431.74	865.536	4.192	32.7
2434.49	952.896	4.192	32.7
2437.25	952.896	4.192	32.7
2440	952.896	4.192	32.7
2442.75	952.896	4.192	32.7
2445.51	909.216	4.192	32.7
2448.26	1389.7	4.192	32.7
2451.02	1040.26	4.192	32.7
2453.77	996.576	4.192	32.7
2456.52	1083.94	4.192	32.7
2459.28	909.216	4.192	32.7
2462.03	909.216	4.192	32.7
2464.79	865.536	4.192	32.7
2467.54	865.536	4.192	32.7
2470.29	909.216	4.192	32.7
2473.05	865.536	4.192	32.7
2475.8	909.216	4.192	32.7
2478.56	996.576	4.192	32.7
2481.31	952.896	4.192	32.7
2484.06	821.856	4.192	32.7
2486.82	1040.26	4.192	32.7
2489.57	1040.26	4.192	32.7
2492.32	952.896	4.192	32.7
2495.08	996.576	4.192	32.7
2497.83	909.216	4.192	32.7
2500.59	865.536	4.192	32.7
2503.34	865.536	4.192	32.7
2506.09	821.856	4.192	32.7
2508.85	909.216	4.192	32.7
2511.6	952.896	4.192	32.7
2514.36	909.216	4.192	32.7
2517.11	909.216	4.192	32.7
2519.86	1040.26	4.192	32.7
2522.62	1171.3	4.192	32.7
2525.37	1127.62	4.192	32.7
2528.13	1083.94	4.192	32.7
2530.88	996.576	4.192	32.7
2533.63	1302.34	4.192	32.7
2536.39	1083.94	4.192	32.7
2539.14	952.896	4.192	32.7
2541.9	952.896	4.192	32.7
2544.65	1040.26	4.192	32.7
2547.4	996.576	4.192	32.7
2550.16	952.896	4.192	32.7
2552.91	909.216	4.192	32.7
2555.67	909.216	4.192	32.7
2558.42	952.896	4.192	32.7
2561.17	1083.94	4.192	32.7
2563.93	1083.94	4.192	32.7
2566.68	1083.94	4.192	32.7
2569.44	1040.26	4.192	32.7
2572.19	1214.98	4.192	32.7
2574.94	1083.94	4.192	32.7
2577.7	1171.3	4.192	32.7
2580.45	1040.26	4.192	32.7
2583.21	1040.26	4.192	32.7
2585.96	952.896	4.192	32.7
2588.71	952.896	4.192	32.7
2591.47	1040.26	4.192	32.7
2594.22	952.896	4.192	32.7
2596.97	1127.62	4.192	32.7
2599.73	1040.26	4.192	32.7
2602.48	996.576	4.192	32.7
2605.24	865.536	4.192	32.7
2607.99	821.856	4.192	32.7
2610.74	909.216	4.192	32.7
2613.5	1040.26	4.192	32.7
2616.25	952.896	4.192	32.7
2619.01	996.576	4.192	32.7
2621.76	1083.94	4.192	32.7
2624.51	1083.94	4.192	32.7
2627.27	1040.26	4.192	32.7
2630.02	1040.26	4.192	32.7
2632.78	996.576	4.192	32.7
2635.53	996.576	4.192	32.7
2638.28	952.896	4.192	32.7
2641.04	996.576	4.192	32.7
2643.79	1083.94	4.192	32.7
2646.55	996.576	4.192	32.7
2649.3	1127.62	4.192	32.7
2652.05	1171.3	4.192	32.7
2654.81	1433.38	4.192	32.7
2657.56	1127.62	4.192	32.7
2660.32	1171.3	4.192	32.7
2663.07	1258.66	4.192	32.7
2665.82	1302.34	4.192	32.7
2668.58	1127.62	4.192	32.7
2671.33	1258.66	4.192	32.7
2674.09	1214.98	4.192	32.7
2676.84	1083.94	4.192	32.7
2679.59	1127.62	4.192	32.7
2682.35	1127.62	4.192	32.7
2685.1	1040.26	4.192	32.7
2687.86	1127.62	4.192	32.7
2690.61	952.896	4.192	32.7
2693.36	1083.94	4.192	32.7
2696.12	996.576	4.192	32.7
2698.87	1214.98	4.192	32.7
2701.62	1258.66	4.192	32.7
2704.38	1258.66	4.192	32.7
2707.13	1083.94	4.192	32.7
2709.89	1040.26	4.192	32.7
2712.64	909.216	4.192	32.7
2715.39	1127.62	4.192	32.7
2718.15	996.576	4.192	32.7
2720.9	909.216	4.192	32.7
2723.66	1040.26	4.192	32.7
2726.41	952.896	4.192	32.7
2729.16	996.576	4.192	32.7
2731.92	1083.94	4.192	32.7
2734.67	909.216	4.192	32.7
2737.43	1127.62	4.192	32.7
2740.18	996.576	4.192	32.7
2742.93	1258.66	4.192	32.7
2745.69	1083.94	4.192	32.7
2748.44	909.216	4.192	32.7
2751.2	1083.94	4.192	32.7
2753.95	909.216	4.192	32.7
2756.7	1083.94	4.192	32.7
2759.46	952.896	4.192	32.7
2762.21	952.896	4.192	32.7
2764.97	1083.94	4.192	32.7
2767.72	996.576	4.192	32.7
2770.47	1083.94	4.192	32.7
2773.23	909.216	4.192	32.7
2775.98	1258.66	4.192	32.7
2778.74	1214.98	4.192	32.7
2781.49	1258.66	4.192	32.7
2784.24	1171.3	4.192	32.7
2787	1083.94	4.192	32.7
2789.75	1127.62	4.192	32.7
2792.51	1171.3	4.192	32.7
2795.26	1214.98	4.192	32.7
2798.01	1127.62	4.192	32.7
2800.77	1171.3	4.192	32.7
2803.52	1258.66	4.192	32.7
2806.28	1258.66	4.192	32.7
2809.03	1346.02	4.192	32.7
2811.78	1346.02	4.192	32.7
2814.54	1171.3	4.192	32.7
2817.29	1389.7	4.192	32.7
2820.04	1258.66	4.192	32.7
2822.8	1083.94	4.192	32.7
2825.55	1040.26	4.192	32.7
2828.31	1127.62	4.192	32.7
2831.06	1214.98	4.192	32.7
2833.81	1214.98	4.192	32.7
2836.57	1302.34	4.192	32.7
2839.32	1520.74	4.192	32.7
2842.08	1302.34	4.192	32.7
2844.83	1171.3	4.192	32.7
2847.58	1214.98	4.192	32.7
2850.34	1127.62	4.192	32.7
2853.09	1171.3	4.192	32.7
2855.85	1127.62	4.192	32.7
2858.6	1127.62	4.192	32.7
2861.35	1346.02	4.192	32.7
2864.11	952.896	4.192	32.7
2866.86	1040.26	4.192	32.7
2869.62	1258.66	4.192	32.7
2872.37	1127.62	4.192	32.7
2875.12	1214.98	4.192	32.7
2877.88	1171.3	4.192	32.7
2880.63	1127.62	4.192	32.7
2883.39	1214.98	4.192	32.7
2886.14	1302.34	4.192	32.7
2888.89	1040.26	4.192	32.7
2891.65	1258.66	4.192	32.7
2894.4	1346.02	4.192	32.7
2897.16	1214.98	4.192	32.7
2899.91	996.576	4.192	32.7
2902.66	952.896	4.192	32.7
2905.42	996.576	4.192	32.7
2908.17	1214.98	4.192	32.7
2910.93	1302.34	4.192	32.7
2913.68	1258.66	4.192	32.7
2916.43	1477.06	4.192	32.7
2919.19	1258.66	4.192	32.7
2921.94	1346.02	4.192	32.7
2924.69	1214.98	4.192	32.7
2927.45	1171.3	4.192	32.7
2930.2	1214.98	4.192	32.7
2932.96	1302.34	4.192	32.7
2935.71	1214.98	4.192	32.7
2938.46	1346.02	4.192	32.7
2941.22	1433.38	4.192	32.7
2943.97	1127.62	4.192	32.7
2946.73	1302.34	4.192	32.7
2949.48	1040.26	4.192	32.7
2952.23	1040.26	4.192	32.7
2954.99	952.896	4.192	32.7
2957.74	1258.66	4.192	32.7
2960.5	1302.34	4.192	32.7
2963.25	1214.98	4.192	32.7
2966	1214.98	4.192	32.7
2968.76	1346.02	4.192	32.7
2971.51	1171.3	4.192	32.7
2974.27	1083.94	4.192	32.7
2977.02	1040.26	4.192	32.7
2979.77	1258.66	4.192	32.7
2982.53	1258.66	4.192	32.7
2985.28	1171.3	4.192	32.7
2988.04	1171.3	4.192	32.7
2990.79	1346.02	4.192	32.7
2993.54	1214.98	4.192	32.7
2996.3	1127.62	4.192	32.7
2999.05	996.576	4.192	32.7
3001.81	996.576	4.192	32.7
3004.56	1171.3	4.192	32.7
3007.31	909.216	4.192	32.7
3010.07	821.856	4.192	32.7
3012.82	1083.94	4.192	32.7
3015.58	909.216	4.192	32.7
3018.33	1083.94	4.192	32.7
3021.08	1214.98	4.192	32.7
3023.84	1258.66	4.192	32.7
3026.59	1258.66	4.192	32.7
3029.35	1258.66	4.192	32.7
3032.1	1346.02	4.192	32.7
3034.85	1433.38	4.192	32.7
3037.61	1171.3	4.192	32.7
3040.36	1258.66	4.192	32.7
3043.11	1258.66	4.192	32.7
3045.87	1127.62	4.192	32.7
3048.62	1171.3	4.192	32.7
3051.38	1171.3	4.192	32.7
3054.13	1171.3	4.192	32.7
3056.88	1127.62	4.192	32.7
3059.64	952.896	4.192	32.7
3062.39	1127.62	4.192	32.7
3065.15	1171.3	4.192	32.7
3067.9	1083.94	4.192	32.7
3070.65	1214.98	4.192	32.7
3073.41	996.576	4.192	32.7
3076.16	1171.3	4.192	32.7
3078.92	1083.94	4.192	32.7
3081.67	1171.3	4.192	32.7
3084.42	1214.98	4.192	32.7
3087.18	1171.3	4.192	32.7
3089.93	1346.02	4.192	32.7
3092.69	1258.66	4.192	32.7
3095.44	1258.66	4.192	32.7
3098.19	1346.02	4.192	32.7
3100.95	1520.74	4.192	32.7
3103.7	1346.02	4.192	32.7
3106.46	1302.34	4.192	32.7
3109.21	1477.06	4.192	32.7
3111.96	1214.98	4.192	32.7
3114.72	1258.66	4.192	32.7
3117.47	1346.02	4.192	32.7
3120.23	1258.66	4.192	32.7
3122.98	1258.66	4.192	32.7
3125.73	1214.98	4.192	32.7
3128.49	1389.7	4.192	32.7
3131.24	1346.02	4.192	32.7
3134	1171.3	4.192	32.7
3136.75	1302.34	4.192	32.7
3139.5	1083.94	4.192	32.7
3142.26	1302.34	4.192	32.7
3145.01	1083.94	4.192	32.7
3147.76	1083.94	4.192	32.7
3150.52	1171.3	4.192	32.7
3153.27	1083.94	4.192	32.7
3156.03	1258.66	4.192	32.7
3158.78	1389.7	4.192	32.7
3161.53	1040.26	4.192	32.7
3164.29	1127.62	4.192	32.7
3167.04	1040.26	4.192	32.7
3169.8	1083.94	4.192	32.7
3172.55	1258.66	4.192	32.7
3175.3	1171.3	4.192	32.7
3178.06	952.896	4.192	32.7
3180.81	1083.94	4.192	32.7
3183.57	1171.3	4.192	32.7
3186.32	1040.26	4.192	32.7
3189.07	909.216	4.192	32.7
3191.83	996.576	4.192	32.7
3194.58	1083.94	4.192	32.7
3197.34	1083.94	4.192	32.7
3200.09	1302.34	4.192	32.7
3202.84	1302.34	4.192	32.7
3205.6	1258.66	4.192	32.7
3208.35	1346.02	4.192	32.7
3211.11	1564.42	4.192	32.7
3213.86	1040.26	4.192	32.7
3216.61	1171.3	4.192	32.7
3219.37	952.896	4.192	32.7
3222.12	1040.26	4.192	32.7
3224.88	1083.94	4.192	32.7
3227.63	996.576	4.192	32.7
3230.38	1214.98	4.192	32.7
3233.14	1040.26	4.192	32.7
3235.89	1171.3	4.192	32.7
3238.65	1214.98	4.192	32.7
3241.4	1040.26	4.192	32.7
3244.15	1127.62	4.192	32.7
3246.91	1040.26	4.192	32.7
3249.66	865.536	4.192	32.7
3252.41	1258.66	4.192	32.7
3255.17	1346.02	4.192	32.7
3257.92	996.576	4.192	32.7
3260.68	1127.62	4.192	32.7
3263.43	996.576	4.192	32.7
3266.18	1171.3	4.192	32.7
3268.94	1433.38	4.192	32.7
3271.69	996.576	4.192	32.7
3274.45	1040.26	4.192	32.7
3277.2	1214.98	4.192	32.7
3279.95	1214.98	4.192	32.7
3282.71	1477.06	4.192	32.7
3285.46	1346.02	4.192	32.7
3288.22	1171.3	4.192	32.7
3290.97	1346.02	4.192	32.7
3293.72	1389.7	4.192	32.7
3296.48	1433.38	4.192	32.7
3299.23	1214.98	4.192	32.7
3301.99	1214.98	4.192	32.7
3304.74	1083.94	4.192	32.7
3307.49	1171.3	4.192	32.7
3310.25	1171.3	4.192	32.7
3313	1346.02	4.192	32.7
3315.76	1433.38	4.192	32.7
3318.51	1302.34	4.192	32.7
3321.26	1433.38	4.192	32.7
3324.02	1171.3	4.192	32.7
3326.77	1346.02	4.192	32.7
3329.53	1302.34	4.192	32.7
3332.28	1389.7	4.192	32.7
3335.03	1346.02	4.192	32.7
3337.79	1346.02	4.192	32.7
3340.54	1346.02	4.192	32.7
3343.3	1608.1	4.192	32.7
3346.05	1040.26	4.192	32.7
3348.8	1171.3	4.192	32.7
3351.56	1171.3	4.192	32.7
3354.31	1258.66	4.192	32.7
3357.07	1433.38	4.192	32.7
3359.82	1433.38	4.192	32.7
3362.57	1433.38	4.192	32.7
3365.33	1564.42	4.192	32.7
3368.08	1433.38	4.192	32.7
3370.83	1433.38	4.192	32.7
3373.59	1258.66	4.192	32.7
3376.34	1782.82	4.192	32.7
3379.1	1346.02	4.192	32.7
3381.85	1302.34	4.192	32.7
3384.6	1433.38	4.192	32.7
3387.36	1346.02	4.192	32.7
3390.11	1433.38	4.192	32.7
3392.87	1258.66	4.192	32.7
3395.62	1389.7	4.192	32.7
3398.37	1346.02	4.192	32.7
3401.13	1258.66	4.192	32.7
3403.88	1214.98	4.192	32.7
3406.64	1258.66	4.192	32.7
3409.39	1171.3	4.192	32.7
3412.14	1171.3	4.192	32.7
3414.9	1258.66	4.192	32.7
3417.65	1302.34	4.192	32.7
3420.41	1520.74	4.192	32.7
3423.16	1258.66	4.192	32.7
3425.91	1346.02	4.192	32.7
3428.67	1083.94	4.192	32.7
3431.42	1346.02	4.192	32.7
3434.18	1258.66	4.192	32.7
3436.93	1302.34	4.192	32.7
3439.68	1171.3	4.192	32.7
3442.44	1127.62	4.192	32.7
3445.19	1346.02	4.192	32.7
3447.95	1520.74	4.192	32.7
3450.7	1433.38	4.192	32.7
3453.45	1258.66	4.192	32.7
3456.21	1083.94	4.192	32.7
3458.96	1171.3	4.192	32.7
3461.72	1258.66	4.192	32.7
3464.47	1083.94	4.192	32.7
3467.22	1127.62	4.192	32.7
3469.98	1258.66	4.192	32.7
3472.73	1127.62	4.192	32.7
3475.48	996.576	4.192	32.7
3478.24	996.576	4.192	32.7
3480.99	1127.62	4.192	32.7
3483.75	1346.02	4.192	32.7
3486.5	1258.66	4.192	32.7
3489.25	1258.66	4.192	32.7
3492.01	1083.94	4.192	32.7
3494.76	1127.62	4.192	32.7
3497.52	952.896	4.192	32.7
3500.27	1171.3	4.192	32.7
3503.02	996.576	4.192	32.7
3505.78	996.576	4.192	32.7
3508.53	1040.26	4.192	32.7
3511.29	1127.62	4.192	32.7
3514.04	1083.94	4.192	32.7
3516.79	1127.62	4.192	32.7
3519.55	1258.66	4.192	32.7
3522.3	1127.62	4.192	32.7
3525.06	1302.34	4.192	32.7
3527.81	1127.62	4.192	32.7
3530.56	1127.62	4.192	32.7
3533.32	1040.26	4.192	32.7
3536.07	952.896	4.192	32.7
3538.83	865.536	4.192	32.7
3541.58	996.576	4.192	32.7
3544.33	1083.94	4.192	32.7
3547.09	996.576	4.192	32.7
3549.84	909.216	4.192	32.7
3552.6	952.896	4.192	32.7
3555.35	865.536	4.192	32.7
3558.1	1040.26	4.192	32.7
3560.86	996.576	4.192	32.7
3563.61	1040.26	4.192	32.7
3566.37	952.896	4.192	32.7
3569.12	1040.26	4.192	32.7
3571.87	996.576	4.192	32.7
3574.63	952.896	4.192	32.7
3577.38	996.576	4.192	32.7
3580.14	1214.98	4.192	32.7
3582.89	1083.94	4.192	32.7
3585.64	996.576	4.192	32.7
3588.4	996.576	4.192	32.7
3591.15	952.896	4.192	32.7
3593.9	1127.62	4.192	32.7
3596.66	996.576	4.192	32.7
3599.41	996.576	4.192	32.7
3602.17	909.216	4.192	32.7
3604.92	1346.02	4.192	32.7
3607.67	996.576	4.192	32.7
3610.43	1083.94	4.192	32.7
3613.18	1083.94	4.192	32.7
3615.94	1083.94	4.192	32.7
3618.69	952.896	4.192	32.7
3621.44	996.576	4.192	32.7
3624.2	778.176	4.192	32.7
3626.95	821.856	4.192	32.7
3629.71	865.536	4.192	32.7
3632.46	865.536	4.192	32.7
3635.21	1171.3	4.192	32.7
3637.97	1214.98	4.192	32.7
3640.72	1040.26	4.192	32.7
3643.48	821.856	4.192	32.7
3646.23	821.856	4.192	32.7
3648.98	909.216	4.192	32.7
3651.74	996.576	4.192	32.7
3654.49	1302.34	4.192	32.7
3657.25	1302.34	4.192	32.7
3660	1171.3	4.192	32.7
3662.75	909.216	4.192	32.7
3665.51	996.576	4.192	32.7
3668.26	909.216	4.192	32.7
3671.02	865.536	4.192	32.7
3673.77	952.896	4.192	32.7
3676.52	1389.7	4.192	32.7
3679.28	1258.66	4.192	32.7
3682.03	1258.66	4.192	32.7
3684.79	1171.3	4.192	32.7
3687.54	952.896	4.192	32.7
3690.29	1214.98	4.192	32.7
3693.05	996.576	4.192	32.7
3695.8	909.216	4.192	32.7
3698.55	821.856	4.192	32.7
3701.31	996.576	4.192	32.7
3704.06	909.216	4.192	32.7
3706.82	865.536	4.192	32.7
3709.57	865.536	4.192	32.7
3712.32	778.176	4.192	32.7
3715.08	865.536	4.192	32.7
3717.83	1083.94	4.192	32.7
3720.59	1214.98	4.192	32.7
3723.34	1389.7	4.192	32.7
3726.09	996.576	4.192	32.7
3728.85	952.896	4.192	32.7
3731.6	952.896	4.192	32.7
3734.36	952.896	4.192	32.7
3737.11	909.216	4.192	32.7
3739.86	909.216	4.192	32.7
3742.62	821.856	4.192	32.7
3745.37	952.896	4.192	32.7
3748.13	952.896	4.192	32.7
3750.88	909.216	4.192	32.7
3753.63	996.576	4.192	32.7
3756.39	1083.94	4.192	32.7
3759.14	1083.94	4.192	32.7
3761.9	996.576	4.192	32.7
3764.65	865.536	4.192	32.7
3767.4	865.536	4.192	32.7
3770.16	909.216	4.192	32.7
3772.91	865.536	4.192	32.7
3775.67	909.216	4.192	32.7
3778.42	996.576	4.192	32.7
3781.17	996.576	4.192	32.7
3783.93	821.856	4.192	32.7
3786.68	821.856	4.192	32.7
3789.44	821.856	4.192	32.7
3792.19	821.856	4.192	32.7
3794.94	734.496	4.192	32.7
3797.7	734.496	4.192	32.7
3800.45	778.176	4.192	32.7
3803.2	821.856	4.192	32.7
3805.96	778.176	4.192	32.7
3808.71	865.536	4.192	32.7
3811.47	865.536	4.192	32.7
3814.22	909.216	4.192	32.7
3816.97	909.216	4.192	32.7
3819.73	647.136	4.192	32.7
3822.48	865.536	4.192	32.7
3825.24	1083.94	4.192	32.7
3827.99	1127.62	4.192	32.7
3830.74	1127.62	4.192	32.7
3833.5	1040.26	4.192	32.7
3836.25	865.536	4.192	32.7
3839.01	821.856	4.192	32.7
3841.76	952.896	4.192	32.7
3844.51	821.856	4.192	32.7
3847.27	952.896	4.192	32.7
3850.02	996.576	4.192	32.7
3852.78	909.216	4.192	32.7
3855.53	865.536	4.192	32.7
3858.28	909.216	4.192	32.7
3861.04	1040.26	4.192	32.7
3863.79	1083.94	4.192	32.7
3866.55	996.576	4.192	32.7
3869.3	996.576	4.192	32.7
3872.05	996.576	4.192	32.7
3874.81	952.896	4.192	32.7
3877.56	996.576	4.192	32.7
3880.32	996.576	4.192	32.7
3883.07	952.896	4.192	32.7
3885.82	996.576	4.192	32.7
3888.58	821.856	4.192	32.7
3891.33	865.536	4.192	32.7
3894.09	865.536	4.192	32.7
3896.84	909.216	4.192	32.7
3899.59	821.856	4.192	32.7
3902.35	996.576	4.192	32.7
3905.1	1127.62	4.192	32.7
3907.86	909.216	4.192	32.7
3910.61	1040.26	4.192	32.7
3913.36	996.576	4.192	32.7
3916.12	996.576	4.192	32.7
3918.87	996.576	4.192	32.7
3921.62	821.856	4.192	32.7
3924.38	734.496	4.192	32.7
3927.13	821.856	4.192	32.7
3929.89	734.496	4.192	32.7
3932.64	778.176	4.192	32.7
3935.39	778.176	4.192	32.7
3938.15	821.856	4.192	32.7
3940.9	734.496	4.192	32.7
3943.66	909.216	4.192	32.7
3946.41	734.496	4.192	32.7
3949.16	690.816	4.192	32.7
3951.92	909.216	4.192	32.7
3954.67	996.576	4.192	32.7
3957.43	996.576	4.192	32.7
3960.18	996.576	4.192	32.7
3962.93	996.576	4.192	32.7
3965.69	996.576	4.192	32.7
3968.44	952.896	4.192	32.7
3971.2	865.536	4.192	32.7
3973.95	909.216	4.192	32.7
3976.7	909.216	4.192	32.7
3979.46	952.896	4.192	32.7
3982.21	952.896	4.192	32.7
3984.97	996.576	4.192	32.7
3987.72	1127.62	4.192	32.7
3990.47	909.216	4.192	32.7
3993.23	778.176	4.192	32.7
3995.98	821.856	4.192	32.7
3998.74	952.896	4.192	32.7
4001.49	865.536	4.192	32.7
4004.24	1083.94	4.192	32.7
4007	1083.94	4.192	32.7
4009.75	1171.3	4.192	32.7
4012.51	1127.62	4.192	32.7
4015.26	1127.62	4.192	32.7
4018.01	1171.3	4.192	32.7
4020.77	996.576	4.192	32.7
4023.52	1127.62	4.192	32.7
4026.27	1083.94	4.192	32.7
4029.03	1083.94	4.192	32.7
4031.78	952.896	4.192	32.7
4034.54	1040.26	4.192	32.7
4037.29	1127.62	4.192	32.7
4040.04	1127.62	4.192	32.7
4042.8	1083.94	4.192	32.7
4045.55	1171.3	4.192	32.7
4048.31	1040.26	4.192	32.7
4051.06	996.576	4.192	32.7
4053.81	1040.26	4.192	32.7
4056.57	1127.62	4.192	32.7
4059.32	1214.98	4.192	32.7
4062.08	1040.26	4.192	32.7
4064.83	1083.94	4.192	32.7
4067.58	1083.94	4.192	32.7
4070.34	1040.26	4.192	32.7
4073.09	1040.26	4.192	32.7
4075.85	1171.3	4.192	32.7
4078.6	1083.94	4.192	32.7
4081.35	909.216	4.192	32.7
4084.11	865.536	4.192	32.7
4086.86	734.496	4.192	32.7
4089.62	821.856	4.192	32.7
4092.37	865.536	4.192	32.7
4095.12	821.856	4.192	32.7
4097.88	909.216	4.192	32.7
4100.63	909.216	4.192	32.7
4103.39	909.216	4.192	32.7
4106.14	734.496	4.192	32.7
4108.89	778.176	4.192	32.7
4111.65	909.216	4.192	32.7
4114.4	952.896	4.192	32.7
4117.16	996.576	4.192	32.7
4119.91	996.576	4.192	32.7
4122.66	996.576	4.192	32.7
4125.42	952.896	4.192	32.7
4128.17	996.576	4.192	32.7
4130.93	952.896	4.192	32.7
4133.68	1214.98	4.192	32.7
4136.43	1214.98	4.192	32.7
4139.19	1214.98	4.192	32.7
4141.94	909.216	4.192	32.7
4144.69	1040.26	4.192	32.7
4147.45	952.896	4.192	32.7
4150.2	952.896	4.192	32.7
4152.96	1083.94	4.192	32.7
4155.71	909.216	4.192	32.7
4158.46	821.856	4.192	32.7
4161.22	909.216	4.192	32.7
4163.97	909.216	4.192	32.7
4166.73	1171.3	4.192	32.7
4169.48	1040.26	4.192	32.7
4172.23	1083.94	4.192	32.7
4174.99	1083.94	4.192	32.7
4177.74	996.576	4.192	32.7
4180.5	996.576	4.192	32.7
4183.25	1040.26	4.192	32.7
4186	865.536	4.192	32.7
4188.76	909.216	4.192	32.7
4191.51	952.896	4.192	32.7
4194.27	865.536	4.192	32.7
4197.02	690.816	4.192	32.7
4199.77	647.136	4.192	32.7
4202.53	647.136	4.192	32.7
4205.28	690.816	4.192	32.7
4208.04	647.136	4.192	32.7
4210.79	734.496	4.192	32.7
4213.54	690.816	4.192	32.7
4216.3	821.856	4.192	32.7
4219.05	909.216	4.192	32.7
4221.81	821.856	4.192	32.7
4224.56	909.216	4.192	32.7
4227.31	865.536	4.192	32.7
4230.07	821.856	4.192	32.7
4232.82	865.536	4.192	32.7
4235.58	821.856	4.192	32.7
4238.33	909.216	4.192	32.7
4241.08	1040.26	4.085	32.7
4243.84	1040.26	4.085	32.7
4246.59	1083.94	4.085	32.7
4249.34	1258.66	4.085	32.7
4252.1	1040.26	4.085	32.7
4254.85	952.896	4.085	32.7
4257.61	1083.94	4.085	32.7
4260.36	1083.94	4.085	32.7
4263.11	996.576	4.085	32.7
4265.87	996.576	4.085	32.7
4268.62	909.216	4.085	32.7
4271.38	865.536	4.085	32.7
4274.13	865.536	4.085	32.7
4276.88	865.536	4.085	32.7
4279.64	865.536	4.085	32.7
4282.39	865.536	4.085	32.7
4285.15	952.896	4.085	32.7
4287.9	952.896	4.085	32.7
4290.65	952.896	4.085	32.7
4293.41	996.576	4.085	32.7
4296.16	952.896	4.085	32.7
4298.92	996.576	4.085	32.7
4301.67	1083.94	4.085	32.7
4304.42	1127.62	4.085	32.7
4307.18	1083.94	4.085	32.7
4309.93	1083.94	4.085	32.7
4312.69	1083.94	4.085	32.7
4315.44	1083.94	4.085	32.7
4318.19	1083.94	4.085	32.7
4320.95	1127.62	4.085	32.7
4323.7	1127.62	4.085	32.7
4326.46	1127.62	4.085	32.7
4329.21	909.216	4.085	32.7
4331.96	1083.94	4.085	32.7
4334.72	1040.26	4.085	32.7
4337.47	909.216	4.085	32.7
4340.23	909.216	4.085	32.7
4342.98	734.496	4.085	32.7
4345.73	952.896	4.085	32.7
4348.49	909.216	4.085	32.7
4351.24	909.216	4.085	32.7
4353.99	1171.3	4.085	32.7
4356.75	1040.26	4.085	32.7
4359.5	952.896	4.085	32.7
4362.26	909.216	4.085	32.7
4365.01	952.896	4.085	32.7
4367.76	865.536	4.085	32.7
4370.52	865.536	4.085	32.7
4373.27	865.536	4.085	32.7
4376.03	996.576	4.085	32.7
4378.78	1083.94	4.085	32.7
4381.53	1171.3	4.085	32.7
4384.29	909.216	4.085	32.7
4387.04	952.896	4.085	32.7
4389.8	1040.26	4.085	32.7
4392.55	909.216	4.085	32.7
4395.3	909.216	4.085	32.7
4398.06	778.176	4.085	32.7
4400.81	952.896	4.085	32.7
4403.57	909.216	4.085	32.7
4406.32	821.856	4.085	32.7
4409.07	865.536	4.085	32.7
4411.83	909.216	4.085	32.7
4414.58	1127.62	4.085	32.7
4417.34	952.896	4.085	32.7
4420.09	909.216	4.085	32.7
4422.84	821.856	4.085	32.7
4425.6	778.176	4.085	32.7
4428.35	1127.62	4.085	32.7
4431.11	909.216	4.085	32.7
4433.86	865.536	4.085	32.7
4436.61	821.856	4.085	32.7
4439.37	778.176	4.085	32.7
4442.12	734.496	4.085	32.7
4444.88	778.176	4.085	32.7
4447.63	778.176	4.085	32.7
4450.38	821.856	4.085	32.7
4453.14	865.536	4.085	32.7
4455.89	909.216	4.085	32.7
4458.65	821.856	4.085	32.7
4461.4	865.536	4.085	32.7
4464.15	821.856	4.085	32.7
4466.91	865.536	4.085	32.7
4469.66	865.536	4.085	32.7
4472.41	821.856	4.085	32.7
4475.17	865.536	4.085	32.7
4477.92	778.176	4.085	32.7
4480.68	865.536	4.085	32.7
4483.43	865.536	4.085	32.7
4486.18	1040.26	4.085	32.7
4488.94	996.576	4.085	32.7
4491.69	996.576	4.085	32.7
4494.45	909.216	4.085	32.7
4497.2	821.856	4.085	32.7
4499.95	865.536	4.085	32.7
4502.71	865.536	4.085	32.7
4505.46	821.856	4.085	32.7
4508.22	734.496	4.085	32.7
4510.97	865.536	4.085	32.7
4513.72	1040.26	4.085	32.7
4516.48	996.576	4.085	32.7
4519.23	909.216	4.085	32.7
4521.99	1040.26	4.085	32.7
4524.74	1083.94	4.085	32.7
4527.49	1083.94	4.085	32.7
4530.25	1083.94	4.085	32.7
4533	996.576	4.085	32.7
4535.76	909.216	4.085	32.7
4538.51	821.856	4.085	32.7
4541.26	821.856	4.085	32.7
4544.02	909.216	4.085	32.7
4546.77	909.216	4.085	32.7
4549.53	909.216	4.085	32.7
4552.28	1040.26	4.085	32.7
4555.03	1083.94	4.085	32.7
4557.79	865.536	4.085	32.7
4560.54	821.856	4.085	32.7
4563.3	778.176	4.085	32.7
4566.05	865.536	4.085	32.7
4568.8	821.856	4.085	32.7
4571.56	909.216	4.085	32.7
4574.31	909.216	4.085	32.7
4577.06	909.216	4.085	32.7
4579.82	996.576	4.085	32.7
4582.57	821.856	4.085	32.7
4585.33	865.536	4.085	32.7
4588.08	734.496	4.085	32.7
4590.83	865.536	4.085	32.7
4593.59	821.856	4.085	32.7
4596.34	865.536	4.085	32.7
4599.1	909.216	4.085	32.7
4601.85	952.896	4.085	32.7
4604.6	909.216	4.085	32.7
4607.36	821.856	4.085	32.7
4610.11	865.536	4.085	32.7
4612.87	821.856	4.085	32.7
4615.62	778.176	4.085	32.7
4618.37	778.176	4.085	32.7
4621.13	734.496	4.085	32.7
4623.88	734.496	4.085	32.7
4626.64	821.856	4.085	32.7
4629.39	734.496	4.085	32.7
4632.14	865.536	4.085	32.7
4634.9	952.896	4.085	32.7
4637.65	821.856	4.085	32.7
4640.41	778.176	4.085	32.7
4643.16	734.496	4.085	32.7
4645.91	734.496	4.085	32.7
4648.67	734.496	4.085	32.7
4651.42	778.176	4.085	32.7
4654.18	909.216	4.085	32.7
4656.93	909.216	4.085	32.7
4659.68	909.216	4.085	32.7
4662.44	952.896	4.085	32.7
4665.19	952.896	4.085	32.7
4667.95	952.896	4.085	32.7
4670.7	952.896	4.085	32.7
4673.45	909.216	4.085	32.7
4676.21	909.216	4.085	32.7
4678.96	909.216	4.085	32.7
4681.72	1083.94	4.085	32.7
4684.47	865.536	4.085	32.7
4687.22	909.216	4.085	32.7
4689.98	865.536	4.085	32.7
4692.73	909.216	4.085	32.7
4695.48	865.536	4.085	32.7
4698.24	734.496	4.085	32.7
4700.99	647.136	4.085	32.7
4703.75	647.136	4.085	32.7
4706.5	821.856	4.085	32.7
4709.25	952.896	4.085	32.7
4712.01	996.576	4.085	32.7
4714.76	952.896	4.085	32.7
4717.52	865.536	4.085	32.7
4720.27	821.856	4.085	32.7
4723.02	865.536	4.085	32.7
4725.78	909.216	4.085	32.7
4728.53	952.896	4.085	32.7
4731.29	952.896	4.085	32.7
4734.04	952.896	4.085	32.7
4736.79	865.536	4.085	32.7
4739.55	909.216	4.085	32.7
4742.3	909.216	4.085	32.7
4745.06	909.216	4.085	32.7
4747.81	952.896	4.085	32.7
4750.56	865.536	4.085	32.7
4753.32	909.216	4.085	32.7
4756.07	865.536	4.085	32.7
4758.83	778.176	4.085	32.7
4761.58	1083.94	4.085	32.7
4764.33	821.856	4.085	32.7
4767.09	734.496	4.085	32.7
4769.84	734.496	4.085	32.7
4772.6	778.176	4.085	32.7
4775.35	778.176	4.085	32.7
4778.1	909.216	4.085	32.7
4780.86	996.576	4.085	32.7
4783.61	909.216	4.085	32.7
4786.37	909.216	4.085	32.7
4789.12	996.576	4.085	32.7
4791.87	952.896	4.085	32.7
4794.63	996.576	4.085	32.7
4797.38	909.216	4.085	32.7
4800.13	1171.3	4.085	32.7
4802.89	1083.94	4.085	32.7
4805.64	1083.94	4.085	32.7
4808.4	952.896	4.085	32.7
4811.15	1083.94	4.085	32.7
4813.9	1214.98	4.085	32.7
4816.66	1258.66	4.085	32.7
4819.41	1127.62	4.085	32.7
4822.17	996.576	4.085	32.7
4824.92	1083.94	4.085	32.7
4827.67	865.536	4.085	32.7
4830.43	909.216	4.085	32.7
4833.18	952.896	4.085	32.7
4835.94	996.576	4.085	32.7
4838.69	952.896	4.085	32.7
4841.44	952.896	4.085	32.7
4844.2	996.576	4.085	32.7
4846.95	821.856	4.085	32.7
4849.71	952.896	4.085	32.7
4852.46	996.576	4.085	32.7
4855.21	821.856	4.085	32.7
4857.97	865.536	4.085	32.7
4860.72	996.576	4.085	32.7
4863.48	1083.94	4.085	32.7
4866.23	996.576	4.085	32.7
4868.98	909.216	4.085	32.7
4871.74	909.216	4.085	32.7
4874.49	778.176	4.085	32.7
4877.25	821.856	4.085	32.7
4880	909.216	4.085	32.7
4882.75	909.216	4.085	32.7
4885.51	909.216	4.085	32.7
4888.26	909.216	4.085	32.7
4891.02	909.216	4.085	32.7
4893.77	952.896	4.085	32.7
4896.52	952.896	4.085	32.7
4899.28	865.536	4.085	32.7
4902.03	1040.26	4.085	32.7
4904.78	996.576	4.085	32.7
4907.54	996.576	4.085	32.7
4910.29	865.536	4.085	32.7
4913.05	1083.94	4.085	32.7
4915.8	952.896	4.085	32.7
4918.55	1083.94	4.085	32.7
4921.31	952.896	4.085	32.7
4924.06	996.576	4.085	32.7
4926.82	996.576	4.085	32.7
4929.57	1171.3	4.085	32.7
4932.32	952.896	4.085	32.7
4935.08	996.576	4.085	32.7
4937.83	821.856	4.085	32.7
4940.59	909.216	4.085	32.7
4943.34	778.176	4.085	32.7
4946.09	821.856	4.085	32.7
4948.85	909.216	4.085	32.7
4951.6	1258.66	4.085	32.7
4954.36	996.576	4.085	32.7
4957.11	952.896	4.085	32.7
4959.86	952.896	4.085	32.7
4962.62	865.536	4.085	32.7
4965.37	690.816	4.085	32.7
4968.13	821.856	4.085	32.7
4970.88	1040.26	4.085	32.7
4973.63	821.856	4.085	32.7
4976.39	865.536	4.085	32.7
4979.14	909.216	4.085	32.7
4981.9	1083.94	4.085	32.7
4984.65	1127.62	4.085	32.7
4987.4	1040.26	4.085	32.7
4990.16	1083.94	4.085	32.7
4992.91	996.576	4.085	32.7
4995.67	865.536	4.085	32.7
4998.42	865.536	4.085	32.7
5001.17	909.216	4.085	32.7
5003.93	1127.62	4.085	32.7
5006.68	952.896	4.085	32.7
5009.44	909.216	4.085	32.7
5012.19	952.896	4.085	32.7
5014.94	821.856	4.085	32.7
5017.7	865.536	4.085	32.7
5020.45	996.576	4.085	32.7
5023.2	1083.94	4.085	32.7
5025.96	952.896	4.085	32.7
5028.71	1040.26	4.085	32.7
5031.47	1127.62	4.085	32.7
5034.22	1171.3	4.085	32.7
5036.97	996.576	4.085	32.7
5039.73	996.576	4.085	32.7
5042.48	865.536	4.085	32.7
5045.24	996.576	4.085	32.7
5047.99	821.856	4.085	32.7
5050.74	734.496	4.085	32.7
5053.5	821.856	4.085	32.7
5056.25	1040.26	4.085	32.7
5059.01	996.576	4.085	32.7
5061.76	865.536	4.085	32.7
5064.51	996.576	4.085	32.7
5067.27	1214.98	4.085	32.7
5070.02	909.216	4.085	32.7
5072.78	865.536	4.085	32.7
5075.53	734.496	4.085	32.7
5078.28	1083.94	4.085	32.7
5081.04	952.896	4.085	32.7
5083.79	1083.94	4.085	32.7
5086.55	1171.3	4.085	32.7
5089.3	865.536	4.085	32.7
5092.05	909.216	4.085	32.7
5094.81	778.176	4.085	32.7
5097.56	1083.94	4.085	32.7
5100.32	996.576	4.085	32.7
5103.07	1171.3	4.085	32.7
5105.82	821.856	4.085	32.7
5108.58	865.536	4.085	32.7
5111.33	734.496	4.085	32.7
5114.09	778.176	4.085	32.7
5116.84	821.856	4.085	32.7
5119.59	952.896	4.085	32.7
5122.35	952.896	4.085	32.7
5125.1	952.896	4.085	32.7
5127.85	1171.3	4.085	32.7
5130.61	1040.26	4.085	32.7
5133.36	909.216	4.085	32.7
5136.12	996.576	4.085	32.7
5138.87	996.576	4.085	32.7
5141.62	996.576	4.085	32.7
5144.38	865.536	4.085	32.7
5147.13	821.856	4.085	32.7
5149.89	778.176	4.085	32.7
5152.64	734.496	4.085	32.7
5155.39	690.816	4.085	32.7
5158.15	778.176	4.085	32.7
5160.9	909.216	4.085	32.7
5163.66	909.216	4.085	32.7
5166.41	778.176	4.085	32.7
5169.16	865.536	4.085	32.7
5171.92	909.216	4.085	32.7
5174.67	778.176	4.085	32.7
5177.43	1040.26	4.085	32.7
5180.18	952.896	4.085	32.7
5182.93	996.576	4.085	32.7
5185.69	1258.66	4.085	32.7
5188.44	996.576	4.085	32.7
5191.2	996.576	4.085	32.7
5193.95	909.216	4.085	32.7
5196.7	1127.62	4.085	32.7
5199.46	952.896	4.085	32.7
5202.21	996.576	4.085	32.7
5204.97	952.896	4.085	32.7
5207.72	1127.62	4.085	32.7
5210.47	1171.3	4.085	32.7
5213.23	996.576	4.085	32.7
5215.98	996.576	4.085	32.7
5218.74	909.216	4.085	32.7
5221.49	1083.94	4.085	32.7
5224.24	952.896	4.085	32.7
5227	909.216	4.085	32.7
5229.75	1258.66	4.085	32.7
5232.51	996.576	4.085	32.7
5235.26	1302.34	4.085	32.7
5238.01	1040.26	4.085	32.7
5240.77	952.896	4.085	32.7
5243.52	952.896	4.085	32.7
5246.27	996.576	4.085	32.7
5249.03	865.536	4.085	32.7
5251.78	1302.34	4.085	32.7
5254.54	1433.38	4.085	32.7
5257.29	996.576	4.085	32.7
5260.04	865.536	4.085	32.7
5262.8	952.896	4.085	32.7
5265.55	1083.94	4.085	32.7
5268.31	1040.26	4.085	32.7
5271.06	1127.62	4.085	32.7
5273.81	996.576	4.085	32.7
5276.57	1171.3	4.085	32.7
5279.32	1171.3	4.085	32.7
5282.08	996.576	4.085	32.7
5284.83	996.576	4.085	32.7
5287.58	909.216	4.085	32.7
5290.34	909.216	4.085	32.7
5293.09	996.576	4.085	32.7
5295.85	996.576	4.085	32.7
5298.6	996.576	4.085	32.7
5301.35	909.216	4.085	32.7
5304.11	865.536	4.085	32.7
5306.86	909.216	4.085	32.7
5309.62	996.576	4.085	32.7
5312.37	909.216	4.085	32.7
5315.12	952.896	4.085	32.7
5317.88	778.176	4.085	32.7
5320.63	690.816	4.085	32.7
5323.39	734.496	4.085	32.7
5326.14	690.816	4.085	32.7
5328.89	778.176	4.085	32.7
5331.65	690.816	4.085	32.7
5334.4	734.496	4.085	32.7
5337.16	778.176	4.085	32.7
5339.91	778.176	4.085	32.7
5342.66	865.536	4.085	32.7
5345.42	865.536	4.085	32.7
5348.17	865.536	4.085	32.7
5350.92	821.856	4.085	32.7
5353.68	909.216	4.085	32.7
5356.43	952.896	4.085	32.7
5359.19	821.856	4.085	32.7
5361.94	778.176	4.085	32.7
5364.69	778.176	4.085	32.7
5367.45	778.176	4.085	32.7
5370.2	690.816	4.085	32.7
5372.96	647.136	4.085	32.7
5375.71	821.856	4.085	32.7
5378.46	821.856	4.085	32.7
5381.22	778.176	4.085	32.7
5383.97	778.176	4.085	32.7
5386.73	865.536	4.085	32.7
5389.48	821.856	4.085	32.7
5392.23	778.176	4.085	32.7
5394.99	778.176	4.085	32.7
5397.74	821.856	4.085	32.7
5400.5	821.856	4.085	32.7
5403.25	821.856	4.085	32.7
5406	865.536	4.085	32.7
5408.76	909.216	4.085	32.7
5411.51	996.576	4.085	32.7
5414.27	996.576	4.085	32.7
5417.02	909.216	4.085	32.7
5419.77	952.896	4.085	32.7
5422.53	996.576	4.085	32.7
5425.28	909.216	4.085	32.7
5428.04	821.856	4.085	32.7
5430.79	821.856	4.085	32.7
5433.54	778.176	4.085	32.7
5436.3	909.216	4.085	32.7
5439.05	865.536	4.085	32.7
5441.81	996.576	4.085	32.7
5444.56	952.896	4.085	32.7
5447.31	952.896	4.085	32.7
5450.07	996.576	4.085	32.7
5452.82	909.216	4.085	32.7
5455.57	996.576	4.085	32.7
5458.33	821.856	4.085	32.7
5461.08	1171.3	4.085	32.7
5463.84	1127.62	4.085	32.7
5466.59	1083.94	4.085	32.7
5469.34	1040.26	4.085	32.7
5472.1	1040.26	4.085	32.7
5474.85	1040.26	4.085	32.7
5477.61	952.896	4.085	32.7
5480.36	996.576	4.085	32.7
5483.11	821.856	4.085	32.7
5485.87	821.856	4.085	32.7
5488.62	996.576	4.085	32.7
5491.38	952.896	4.085	32.7
5494.13	996.576	4.085	32.7
5496.88	996.576	4.085	32.7
5499.64	952.896	4.085	32.7
5502.39	1127.62	4.085	32.7
5505.15	996.576	4.085	32.7
[truncated: 982,994+ more rows]

## Sheet: R(2 of 2)
Time (milliSeconds)	Current (milliAmps)	Voltage (Volts)	Temperature (Degree Celsius)
2.71262e+06	1214.98	3.948	44.7
2.71263e+06	1433.38	3.948	44.7
2.71263e+06	1258.66	3.948	44.7
2.71263e+06	952.896	3.948	44.7
2.71264e+06	821.856	3.948	44.7
2.71264e+06	821.856	3.948	44.7
2.71264e+06	1433.38	3.948	44.7
2.71264e+06	1171.3	3.948	44.7
2.71265e+06	1040.26	3.948	44.7
2.71265e+06	1040.26	3.948	44.7
2.71265e+06	1040.26	3.948	44.7
2.71265e+06	865.536	3.948	44.7
2.71266e+06	909.216	3.948	44.7
2.71266e+06	865.536	3.948	44.7
2.71266e+06	821.856	3.948	44.7
2.71267e+06	778.176	3.948	44.7
2.71267e+06	821.856	3.948	44.7
2.71267e+06	952.896	3.948	44.7
2.71267e+06	996.576	3.948	44.7
2.71268e+06	909.216	3.948	44.7
2.71268e+06	909.216	3.948	44.7
2.71268e+06	1040.26	3.948	44.7
2.71268e+06	996.576	3.948	44.7
2.71269e+06	952.896	3.948	44.7
2.71269e+06	865.536	3.948	44.7
2.71269e+06	909.216	3.948	44.7
2.7127e+06	865.536	3.948	44.7
2.7127e+06	821.856	3.948	44.7
2.7127e+06	909.216	3.948	44.7
2.7127e+06	821.856	3.948	44.7
2.71271e+06	821.856	3.948	44.7
2.71271e+06	778.176	3.948	44.7
2.71271e+06	778.176	3.948	44.7
2.71272e+06	778.176	3.948	44.7
2.71272e+06	821.856	3.948	44.7
2.71272e+06	909.216	3.948	44.7
2.71272e+06	952.896	3.948	44.7
2.71273e+06	1346.02	3.948	44.7
2.71273e+06	1608.1	3.948	44.7
2.71273e+06	1433.38	3.948	44.7
2.71273e+06	1520.74	3.948	44.7
2.71274e+06	1477.06	3.948	44.7
2.71274e+06	1520.74	3.948	44.7
2.71274e+06	2001.22	3.948	44.7
2.71275e+06	1433.38	3.948	44.7
2.71275e+06	1433.38	3.948	44.7
2.71275e+06	1346.02	3.948	44.7
2.71275e+06	1258.66	3.948	44.7
2.71276e+06	952.896	3.948	44.7
2.71276e+06	952.896	3.948	44.7
2.71276e+06	996.576	3.948	44.7
2.71276e+06	909.216	3.948	44.7
2.71277e+06	1346.02	3.948	44.7
2.71277e+06	1083.94	3.948	44.7
2.71277e+06	1083.94	3.948	44.7
2.71278e+06	952.896	3.948	44.7
2.71278e+06	996.576	3.948	44.7
2.71278e+06	952.896	3.948	44.7
2.71278e+06	1040.26	3.948	44.7
2.71279e+06	865.536	3.948	44.7
2.71279e+06	909.216	3.948	44.7
2.71279e+06	821.856	3.948	44.7
2.71279e+06	952.896	3.948	44.7
2.7128e+06	909.216	3.948	44.7
2.7128e+06	909.216	3.948	44.7
2.7128e+06	1040.26	3.948	44.7
2.71281e+06	996.576	3.948	44.7
2.71281e+06	996.576	3.948	44.7
2.71281e+06	865.536	3.948	44.7
2.71281e+06	821.856	3.948	44.7
2.71282e+06	821.856	3.948	44.7
2.71282e+06	1214.98	3.948	44.7
2.71282e+06	1389.7	3.948	44.7
2.71283e+06	1739.14	3.948	44.7
2.71283e+06	909.216	3.948	44.7
2.71283e+06	1389.7	3.948	44.7
2.71283e+06	1214.98	3.948	44.7
2.71284e+06	1214.98	3.948	44.7
2.71284e+06	1389.7	3.948	44.7
2.71284e+06	1171.3	3.948	44.7
2.71284e+06	1389.7	3.948	44.7
2.71285e+06	996.576	3.948	44.7
2.71285e+06	1258.66	3.948	44.7
2.71285e+06	1040.26	3.948	44.7
2.71286e+06	1083.94	3.948	44.7
2.71286e+06	1433.38	3.948	44.7
2.71286e+06	1214.98	3.948	44.7
2.71286e+06	1302.34	3.948	44.7
2.71287e+06	1302.34	3.948	44.7
2.71287e+06	1040.26	3.948	44.7
2.71287e+06	909.216	3.948	44.7
2.71287e+06	909.216	3.948	44.7
2.71288e+06	821.856	3.948	44.7
2.71288e+06	865.536	3.948	44.7
2.71288e+06	865.536	3.948	44.7
2.71289e+06	865.536	3.948	44.7
2.71289e+06	778.176	3.948	44.7
2.71289e+06	778.176	3.948	44.7
2.71289e+06	821.856	3.948	44.7
2.7129e+06	821.856	3.948	44.7
2.7129e+06	909.216	3.948	44.7
2.7129e+06	909.216	3.948	44.7
2.71291e+06	952.896	3.948	44.7
2.71291e+06	952.896	3.948	44.7
2.71291e+06	865.536	3.948	44.7
2.71291e+06	821.856	3.948	44.7
2.71292e+06	909.216	3.948	44.7
2.71292e+06	865.536	3.948	44.7
2.71292e+06	734.496	3.948	44.7
2.71292e+06	734.496	3.948	44.7
2.71293e+06	909.216	3.948	44.7
2.71293e+06	821.856	3.948	44.7
2.71293e+06	996.576	3.948	44.7
2.71294e+06	1083.94	3.948	44.7
2.71294e+06	1040.26	3.948	44.7
2.71294e+06	996.576	3.948	44.7
2.71294e+06	996.576	3.948	44.7
2.71295e+06	952.896	3.948	44.7
2.71295e+06	821.856	3.948	44.7
2.71295e+06	734.496	3.948	44.7
2.71295e+06	821.856	3.948	44.7
2.71296e+06	909.216	3.948	44.7
2.71296e+06	865.536	3.948	44.7
2.71296e+06	821.856	3.948	44.7
2.71297e+06	821.856	3.948	44.7
2.71297e+06	778.176	3.948	44.7
2.71297e+06	865.536	3.948	44.7
2.71297e+06	821.856	3.948	44.7
2.71298e+06	865.536	3.948	44.7
2.71298e+06	952.896	3.948	44.7
2.71298e+06	909.216	3.948	44.7
2.71298e+06	821.856	3.948	44.7
2.71299e+06	734.496	3.948	44.7
2.71299e+06	778.176	3.948	44.7
2.71299e+06	778.176	3.948	44.7
2.713e+06	821.856	3.948	44.7
2.713e+06	821.856	3.948	44.7
2.713e+06	952.896	3.948	44.7
2.713e+06	909.216	3.948	44.7
2.71301e+06	996.576	3.948	44.7
2.71301e+06	1346.02	3.948	44.7
2.71301e+06	1433.38	3.948	44.7
2.71302e+06	1302.34	3.948	44.7
2.71302e+06	1127.62	3.948	44.7
2.71302e+06	1258.66	3.948	44.7
2.71302e+06	1258.66	3.948	44.7
2.71303e+06	1171.3	3.948	44.7
2.71303e+06	1346.02	3.948	44.7
2.71303e+06	1171.3	3.948	44.7
2.71303e+06	1258.66	3.948	44.7
2.71304e+06	1651.78	3.948	44.7
2.71304e+06	1433.38	3.948	44.7
2.71304e+06	1214.98	3.948	44.7
2.71305e+06	1302.34	3.948	44.7
2.71305e+06	1258.66	3.948	44.7
2.71305e+06	1258.66	3.948	44.7
2.71305e+06	1258.66	3.948	44.7
2.71306e+06	1258.66	3.948	44.7
2.71306e+06	1258.66	3.948	44.7
2.71306e+06	1302.34	3.948	44.7
2.71306e+06	1520.74	3.948	44.7
2.71307e+06	865.536	3.948	44.7
2.71307e+06	734.496	3.948	44.7
2.71307e+06	821.856	3.948	44.7
2.71308e+06	865.536	3.948	44.7
2.71308e+06	821.856	3.948	44.7
2.71308e+06	778.176	3.948	44.7
2.71308e+06	821.856	3.948	44.7
2.71309e+06	865.536	3.948	44.7
2.71309e+06	778.176	3.948	44.7
2.71309e+06	821.856	3.948	44.7
2.7131e+06	778.176	3.948	44.7
2.7131e+06	909.216	3.948	44.7
2.7131e+06	996.576	3.948	44.7
2.7131e+06	865.536	3.948	44.7
2.71311e+06	821.856	3.948	44.7
2.71311e+06	821.856	3.948	44.7
2.71311e+06	821.856	3.948	44.7
2.71311e+06	821.856	3.948	44.7
2.71312e+06	778.176	3.948	44.7
2.71312e+06	778.176	3.948	44.7
2.71312e+06	778.176	3.948	44.7
2.71313e+06	778.176	3.948	44.7
2.71313e+06	821.856	3.948	44.7
2.71313e+06	865.536	3.948	44.7
2.71313e+06	778.176	3.948	44.7
2.71314e+06	865.536	3.948	44.7
2.71314e+06	778.176	3.948	44.7
2.71314e+06	778.176	3.948	44.7
2.71314e+06	952.896	3.948	44.7
2.71315e+06	952.896	3.948	44.7
2.71315e+06	996.576	3.948	44.7
2.71315e+06	909.216	3.948	44.7
2.71316e+06	778.176	3.948	44.7
2.71316e+06	734.496	3.948	44.7
2.71316e+06	690.816	3.948	44.7
2.71316e+06	734.496	3.948	44.7
2.71317e+06	778.176	3.948	44.7
2.71317e+06	734.496	3.948	44.7
2.71317e+06	734.496	3.948	44.7
2.71318e+06	778.176	3.948	44.7
2.71318e+06	647.136	3.948	44.7
2.71318e+06	778.176	3.948	44.7
2.71318e+06	690.816	3.948	44.7
2.71319e+06	778.176	3.948	44.7
2.71319e+06	647.136	3.948	44.7
2.71319e+06	821.856	3.948	44.7
2.71319e+06	778.176	3.948	44.7
2.7132e+06	865.536	3.948	44.7
2.7132e+06	821.856	3.948	44.7
2.7132e+06	821.856	3.948	44.7
2.71321e+06	821.856	3.948	44.7
2.71321e+06	821.856	3.948	44.7
2.71321e+06	821.856	3.948	44.7
2.71321e+06	821.856	3.948	44.7
2.71322e+06	821.856	3.948	44.7
2.71322e+06	821.856	3.948	44.7
2.71322e+06	865.536	3.948	44.7
2.71322e+06	865.536	3.948	44.7
2.71323e+06	865.536	3.948	44.7
2.71323e+06	821.856	3.948	44.7
2.71323e+06	821.856	3.948	44.7
2.71324e+06	821.856	3.948	44.7
2.71324e+06	734.496	3.948	44.7
2.71324e+06	778.176	3.948	44.7
2.71324e+06	690.816	3.948	44.7
2.71325e+06	647.136	3.948	44.7
2.71325e+06	734.496	3.948	44.7
2.71325e+06	821.856	3.948	44.7
2.71325e+06	778.176	3.948	44.7
2.71326e+06	821.856	3.948	44.7
2.71326e+06	821.856	3.948	44.7
2.71326e+06	909.216	3.948	44.7
2.71327e+06	821.856	3.948	44.7
2.71327e+06	821.856	3.948	44.7
2.71327e+06	909.216	3.948	44.7
2.71327e+06	909.216	3.948	44.7
2.71328e+06	952.896	3.948	44.7
2.71328e+06	952.896	3.948	44.7
2.71328e+06	952.896	3.948	44.7
2.71329e+06	996.576	3.948	44.7
2.71329e+06	865.536	3.948	44.7
2.71329e+06	821.856	3.948	44.7
2.71329e+06	909.216	3.948	44.7
2.7133e+06	865.536	3.948	44.7
2.7133e+06	865.536	3.948	44.7
2.7133e+06	734.496	3.948	44.7
2.7133e+06	821.856	3.948	44.7
2.71331e+06	821.856	3.948	44.7
2.71331e+06	778.176	3.948	44.7
2.71331e+06	734.496	3.948	44.7
2.71332e+06	778.176	3.948	44.7
2.71332e+06	778.176	3.948	44.7
2.71332e+06	778.176	3.948	44.7
2.71332e+06	778.176	3.948	44.7
2.71333e+06	734.496	3.948	44.7
2.71333e+06	821.856	3.948	44.7
2.71333e+06	821.856	3.948	44.7
2.71333e+06	996.576	3.948	44.7
2.71334e+06	996.576	3.948	44.7
2.71334e+06	909.216	3.948	44.7
2.71334e+06	865.536	3.948	44.7
2.71335e+06	821.856	3.948	44.7
2.71335e+06	821.856	3.948	44.7
2.71335e+06	778.176	3.948	44.7
2.71335e+06	821.856	3.948	44.7
2.71336e+06	865.536	3.948	44.7
2.71336e+06	778.176	3.948	44.7
2.71336e+06	734.496	3.948	44.7
2.71337e+06	734.496	3.948	44.7
2.71337e+06	778.176	3.948	44.7
2.71337e+06	778.176	3.948	44.7
2.71337e+06	734.496	3.948	44.7
2.71338e+06	734.496	3.948	44.7
2.71338e+06	778.176	3.948	44.7
2.71338e+06	865.536	3.948	44.7
2.71338e+06	865.536	3.948	44.7
2.71339e+06	821.856	3.948	44.7
2.71339e+06	778.176	3.948	44.7
2.71339e+06	778.176	3.948	44.7
2.7134e+06	821.856	3.948	44.7
2.7134e+06	778.176	3.948	44.7
2.7134e+06	821.856	3.948	44.7
2.7134e+06	821.856	3.948	44.7
2.71341e+06	690.816	3.948	44.7
2.71341e+06	734.496	3.948	44.7
2.71341e+06	647.136	3.948	44.7
2.71341e+06	734.496	3.948	44.7
2.71342e+06	821.856	3.948	44.7
2.71342e+06	821.856	3.948	44.7
2.71342e+06	821.856	3.948	44.7
2.71343e+06	821.856	3.948	44.7
2.71343e+06	952.896	3.948	44.7
2.71343e+06	865.536	3.948	44.7
2.71343e+06	865.536	3.948	44.7
2.71344e+06	909.216	3.948	44.7
2.71344e+06	821.856	3.948	44.7
2.71344e+06	778.176	3.948	44.7
2.71344e+06	690.816	3.948	44.7
2.71345e+06	690.816	3.948	44.7
2.71345e+06	778.176	3.948	44.7
2.71345e+06	778.176	3.948	44.7
2.71346e+06	865.536	3.948	44.7
2.71346e+06	734.496	3.948	44.7
2.71346e+06	647.136	3.948	44.7
2.71346e+06	734.496	3.948	44.7
2.71347e+06	821.856	3.948	44.7
2.71347e+06	778.176	3.948	44.7
2.71347e+06	734.496	3.948	44.7
2.71348e+06	647.136	3.948	44.7
2.71348e+06	647.136	3.948	44.7
2.71348e+06	690.816	3.948	44.7
2.71348e+06	778.176	3.948	44.7
2.71349e+06	909.216	3.948	44.7
2.71349e+06	778.176	3.948	44.7
2.71349e+06	778.176	3.948	44.7
2.71349e+06	734.496	3.948	44.7
2.7135e+06	865.536	3.948	44.7
2.7135e+06	865.536	3.948	44.7
2.7135e+06	821.856	3.948	44.7
2.71351e+06	821.856	3.948	44.7
2.71351e+06	734.496	3.948	44.7
2.71351e+06	821.856	3.948	44.7
2.71351e+06	778.176	3.948	44.7
2.71352e+06	734.496	3.948	44.7
2.71352e+06	734.496	3.948	44.7
2.71352e+06	734.496	3.948	44.7
2.71352e+06	734.496	3.948	44.7
2.71353e+06	734.496	3.948	44.7
2.71353e+06	734.496	3.948	44.7
2.71353e+06	734.496	3.948	44.7
2.71354e+06	778.176	3.948	44.7
2.71354e+06	778.176	3.948	44.7
2.71354e+06	821.856	3.948	44.7
2.71354e+06	909.216	3.948	44.7
2.71355e+06	952.896	3.948	44.7
2.71355e+06	1171.3	3.948	44.7
2.71355e+06	1346.02	3.948	44.7
2.71356e+06	1083.94	3.948	44.7
2.71356e+06	1127.62	3.948	44.7
2.71356e+06	865.536	3.948	44.7
2.71356e+06	1083.94	3.948	44.7
2.71357e+06	1083.94	3.948	44.7
2.71357e+06	865.536	3.948	44.7
2.71357e+06	996.576	3.948	44.7
2.71357e+06	865.536	3.948	44.7
2.71358e+06	909.216	3.948	44.7
2.71358e+06	1083.94	3.948	44.7
2.71358e+06	909.216	3.948	44.7
2.71359e+06	996.576	3.948	44.7
2.71359e+06	996.576	3.948	44.7
2.71359e+06	821.856	3.948	44.7
2.71359e+06	996.576	3.948	44.7
2.7136e+06	1083.94	3.948	44.7
2.7136e+06	909.216	3.948	44.7
2.7136e+06	996.576	3.948	44.7
2.7136e+06	909.216	3.948	44.7
2.71361e+06	865.536	3.948	44.7
2.71361e+06	1040.26	3.948	44.7
2.71361e+06	909.216	3.948	44.7
2.71362e+06	1171.3	3.948	44.7
2.71362e+06	952.896	3.948	44.7
2.71362e+06	865.536	3.948	44.7
2.71362e+06	952.896	3.948	44.7
2.71363e+06	1040.26	3.948	44.7
2.71363e+06	1171.3	3.948	44.7
2.71363e+06	1171.3	3.948	44.7
2.71363e+06	1258.66	3.948	44.7
2.71364e+06	996.576	3.948	44.7
2.71364e+06	952.896	3.948	44.7
2.71364e+06	1171.3	3.948	44.7
2.71365e+06	1171.3	3.948	44.7
2.71365e+06	1171.3	3.948	44.7
2.71365e+06	1127.62	3.948	44.7
2.71365e+06	996.576	3.948	44.7
2.71366e+06	1127.62	3.948	44.7
2.71366e+06	909.216	3.948	44.7
2.71366e+06	1171.3	3.948	44.7
2.71367e+06	865.536	3.948	44.7
2.71367e+06	1083.94	3.948	44.7
2.71367e+06	1127.62	3.948	44.7
2.71367e+06	909.216	3.948	44.7
2.71368e+06	1040.26	3.948	44.7
2.71368e+06	1302.34	3.948	44.7
2.71368e+06	1040.26	3.948	44.7
2.71368e+06	865.536	3.948	44.7
2.71369e+06	996.576	3.948	44.7
2.71369e+06	909.216	3.948	44.7
2.71369e+06	1433.38	3.948	44.7
2.7137e+06	952.896	3.948	44.7
2.7137e+06	1127.62	3.948	44.7
2.7137e+06	1214.98	3.948	44.7
2.7137e+06	1083.94	3.948	44.7
2.71371e+06	996.576	3.948	44.7
2.71371e+06	1171.3	3.948	44.7
2.71371e+06	865.536	3.948	44.7
2.71371e+06	865.536	3.948	44.7
2.71372e+06	1127.62	3.948	44.7
2.71372e+06	821.856	3.948	44.7
2.71372e+06	1127.62	3.948	44.7
2.71373e+06	909.216	3.948	44.7
2.71373e+06	952.896	3.948	44.7
2.71373e+06	909.216	3.948	44.7
2.71373e+06	1040.26	3.948	44.7
2.71374e+06	909.216	3.948	44.7
2.71374e+06	1171.3	3.948	44.7
2.71374e+06	1171.3	3.948	44.7
2.71375e+06	1302.34	3.948	44.7
2.71375e+06	1214.98	3.948	44.7
2.71375e+06	1083.94	3.948	44.7
2.71375e+06	952.896	3.948	44.7
2.71376e+06	1171.3	3.948	44.7
2.71376e+06	821.856	3.948	44.7
2.71376e+06	821.856	3.948	44.7
2.71376e+06	952.896	3.948	44.7
2.71377e+06	996.576	3.948	44.7
2.71377e+06	821.856	3.948	44.7
2.71377e+06	734.496	3.948	44.7
2.71378e+06	821.856	3.948	44.7
2.71378e+06	821.856	3.948	44.7
2.71378e+06	821.856	3.948	44.7
2.71378e+06	821.856	3.948	44.7
2.71379e+06	821.856	3.948	44.7
2.71379e+06	909.216	3.948	44.7
2.71379e+06	909.216	3.948	44.7
2.71379e+06	909.216	3.948	44.7
2.7138e+06	865.536	3.948	44.7
2.7138e+06	821.856	3.948	44.7
2.7138e+06	821.856	3.948	44.7
2.71381e+06	734.496	3.948	44.7
2.71381e+06	734.496	3.948	44.7
2.71381e+06	778.176	3.948	44.7
2.71381e+06	778.176	3.948	44.7
2.71382e+06	821.856	3.948	44.7
2.71382e+06	821.856	3.948	44.7
2.71382e+06	821.856	3.948	44.7
2.71382e+06	734.496	3.948	44.7
2.71383e+06	821.856	3.948	44.7
2.71383e+06	865.536	3.948	44.7
2.71383e+06	821.856	3.948	44.7
2.71384e+06	865.536	3.948	44.7
2.71384e+06	865.536	3.948	44.7
2.71384e+06	909.216	3.948	44.7
2.71384e+06	909.216	3.948	44.7
2.71385e+06	909.216	3.948	44.7
2.71385e+06	821.856	3.948	44.7
2.71385e+06	778.176	3.948	44.7
2.71386e+06	690.816	3.948	44.7
2.71386e+06	821.856	3.948	44.7
2.71386e+06	821.856	3.948	44.7
2.71386e+06	865.536	3.948	44.7
2.71387e+06	909.216	3.948	44.7
2.71387e+06	952.896	3.948	44.7
2.71387e+06	865.536	3.948	44.7
2.71387e+06	821.856	3.948	44.7
2.71388e+06	821.856	3.948	44.7
2.71388e+06	865.536	3.948	44.7
2.71388e+06	865.536	3.948	44.7
2.71389e+06	909.216	3.948	44.7
2.71389e+06	865.536	3.948	44.7
2.71389e+06	909.216	3.948	44.7
2.71389e+06	996.576	3.948	44.7
2.7139e+06	821.856	3.948	44.7
2.7139e+06	734.496	3.948	44.7
2.7139e+06	821.856	3.948	44.7
2.7139e+06	952.896	3.948	44.7
2.71391e+06	1040.26	3.948	44.7
2.71391e+06	909.216	3.948	44.7
2.71391e+06	821.856	3.948	44.7
2.71392e+06	821.856	3.948	44.7
2.71392e+06	865.536	3.948	44.7
2.71392e+06	821.856	3.948	44.7
2.71392e+06	821.856	3.948	44.7
2.71393e+06	778.176	3.948	44.7
2.71393e+06	821.856	3.948	44.7
2.71393e+06	778.176	3.948	44.7
2.71394e+06	821.856	3.948	44.7
2.71394e+06	821.856	3.948	44.7
2.71394e+06	952.896	3.948	44.7
2.71394e+06	1083.94	3.948	44.7
2.71395e+06	1040.26	3.948	44.7
2.71395e+06	821.856	3.948	44.7
2.71395e+06	865.536	3.948	44.7
2.71395e+06	778.176	3.948	44.7
2.71396e+06	821.856	3.948	44.7
2.71396e+06	821.856	3.948	44.7
2.71396e+06	865.536	3.948	44.7
2.71397e+06	865.536	3.948	44.7
2.71397e+06	821.856	3.948	44.7
2.71397e+06	778.176	3.948	44.7
2.71397e+06	865.536	3.948	44.7
2.71398e+06	821.856	3.948	44.7
2.71398e+06	821.856	3.948	44.7
2.71398e+06	690.816	3.948	44.7
2.71398e+06	734.496	3.948	44.7
2.71399e+06	734.496	3.948	44.7
2.71399e+06	734.496	3.948	44.7
2.71399e+06	734.496	3.948	44.7
2.714e+06	821.856	3.948	44.7
2.714e+06	865.536	3.948	44.7
2.714e+06	821.856	3.948	44.7
2.714e+06	734.496	3.948	44.7
2.71401e+06	821.856	3.948	44.7
2.71401e+06	821.856	3.948	44.7
2.71401e+06	865.536	3.948	44.7
2.71401e+06	821.856	3.948	44.7
2.71402e+06	821.856	3.948	44.7
2.71402e+06	821.856	3.948	44.7
2.71402e+06	734.496	3.948	44.7
2.71403e+06	778.176	3.948	44.7
2.71403e+06	734.496	3.948	44.7
2.71403e+06	778.176	3.948	44.7
2.71403e+06	734.496	3.948	44.7
2.71404e+06	734.496	3.948	44.7
2.71404e+06	778.176	3.948	44.7
2.71404e+06	734.496	3.948	44.7
2.71405e+06	734.496	3.948	44.7
2.71405e+06	821.856	3.948	44.7
2.71405e+06	778.176	3.948	44.7
2.71405e+06	734.496	3.948	44.7
2.71406e+06	734.496	3.948	44.7
2.71406e+06	865.536	3.948	44.7
2.71406e+06	778.176	3.948	44.7
2.71406e+06	734.496	3.948	44.7
2.71407e+06	734.496	3.948	44.7
2.71407e+06	734.496	3.948	44.7
2.71407e+06	734.496	3.948	44.7
2.71408e+06	734.496	3.948	44.7
2.71408e+06	821.856	3.948	44.7
2.71408e+06	821.856	3.948	44.7
2.71408e+06	734.496	3.948	44.7
2.71409e+06	734.496	3.948	44.7
2.71409e+06	734.496	3.948	44.7
2.71409e+06	778.176	3.948	44.7
2.71409e+06	734.496	3.948	44.7
2.7141e+06	734.496	3.948	44.7
2.7141e+06	734.496	3.948	44.7
2.7141e+06	734.496	3.948	44.7
2.71411e+06	821.856	3.948	44.7
2.71411e+06	821.856	3.948	44.7
2.71411e+06	778.176	3.948	44.7
2.71411e+06	821.856	3.948	44.7
2.71412e+06	996.576	3.948	44.7
2.71412e+06	1040.26	3.948	44.7
2.71412e+06	821.856	3.948	44.7
2.71413e+06	778.176	3.948	44.7
2.71413e+06	778.176	3.948	44.7
2.71413e+06	778.176	3.948	44.7
2.71413e+06	821.856	3.948	44.7
2.71414e+06	734.496	3.948	44.7
2.71414e+06	690.816	3.948	44.7
2.71414e+06	734.496	3.948	44.7
2.71414e+06	778.176	3.948	44.7
2.71415e+06	690.816	3.948	44.7
2.71415e+06	821.856	3.948	44.7
2.71415e+06	778.176	3.948	44.7
2.71416e+06	865.536	3.948	44.7
2.71416e+06	778.176	3.948	44.7
2.71416e+06	821.856	3.948	44.7
2.71416e+06	909.216	3.948	44.7
2.71417e+06	865.536	3.948	44.7
2.71417e+06	996.576	3.948	44.7
2.71417e+06	865.536	3.948	44.7
2.71417e+06	821.856	3.948	44.7
2.71418e+06	952.896	3.948	44.7
2.71418e+06	909.216	3.948	44.7
2.71418e+06	821.856	3.948	44.7
2.71419e+06	952.896	3.948	44.7
2.71419e+06	821.856	3.948	44.7
2.71419e+06	734.496	3.948	44.7
2.71419e+06	734.496	3.948	44.7
2.7142e+06	778.176	3.948	44.7
2.7142e+06	734.496	3.948	44.7
2.7142e+06	821.856	3.948	44.7
2.7142e+06	778.176	3.948	44.7
2.71421e+06	734.496	3.948	44.7
2.71421e+06	734.496	3.948	44.7
2.71421e+06	647.136	3.948	44.7
2.71422e+06	647.136	3.948	44.7
2.71422e+06	647.136	3.948	44.7
2.71422e+06	734.496	3.948	44.7
2.71422e+06	690.816	3.948	44.7
2.71423e+06	734.496	3.948	44.7
2.71423e+06	734.496	3.948	44.7
2.71423e+06	734.496	3.948	44.7
2.71424e+06	647.136	3.948	44.7
2.71424e+06	647.136	3.948	44.7
2.71424e+06	690.816	3.948	44.7
2.71424e+06	690.816	3.948	44.7
2.71425e+06	734.496	3.948	44.7
2.71425e+06	734.496	3.948	44.7
2.71425e+06	734.496	3.948	44.7
2.71425e+06	778.176	3.948	44.7
2.71426e+06	778.176	3.948	44.7
2.71426e+06	734.496	3.948	44.7
2.71426e+06	734.496	3.948	44.7
2.71427e+06	778.176	3.948	44.7
2.71427e+06	821.856	3.948	44.7
2.71427e+06	865.536	3.948	44.7
2.71427e+06	734.496	3.948	44.7
2.71428e+06	734.496	3.948	44.7
2.71428e+06	734.496	3.948	44.7
2.71428e+06	734.496	3.948	44.7
2.71428e+06	734.496	3.948	44.7
2.71429e+06	909.216	3.948	44.7
2.71429e+06	734.496	3.948	44.7
2.71429e+06	821.856	3.948	44.7
2.7143e+06	821.856	3.948	44.7
2.7143e+06	909.216	3.948	44.7
2.7143e+06	909.216	3.948	44.7
2.7143e+06	821.856	3.948	44.7
2.71431e+06	865.536	3.948	44.7
2.71431e+06	909.216	3.948	44.7
2.71431e+06	909.216	3.948	44.7
2.71432e+06	865.536	3.948	44.7
2.71432e+06	909.216	3.948	44.7
2.71432e+06	778.176	3.948	44.7
2.71432e+06	865.536	3.948	44.7
2.71433e+06	821.856	3.948	44.7
2.71433e+06	821.856	3.948	44.7
2.71433e+06	952.896	3.948	44.7
2.71433e+06	821.856	3.948	44.7
2.71434e+06	952.896	3.948	44.7
2.71434e+06	909.216	3.948	44.7
2.71434e+06	778.176	3.948	44.7
2.71435e+06	734.496	3.948	44.7
2.71435e+06	778.176	3.948	44.7
2.71435e+06	734.496	3.948	44.7
2.71435e+06	778.176	3.948	44.7
2.71436e+06	778.176	3.948	44.7
2.71436e+06	778.176	3.948	44.7
2.71436e+06	778.176	3.948	44.7
2.71436e+06	821.856	3.948	44.7
2.71437e+06	734.496	3.948	44.7
2.71437e+06	778.176	3.948	44.7
2.71437e+06	734.496	3.948	44.7
2.71438e+06	778.176	3.948	44.7
2.71438e+06	734.496	3.948	44.7
2.71438e+06	734.496	3.948	44.7
2.71438e+06	734.496	3.948	44.7
2.71439e+06	778.176	3.948	44.7
2.71439e+06	909.216	3.948	44.7
2.71439e+06	865.536	3.948	44.7
2.7144e+06	821.856	3.948	44.7
2.7144e+06	821.856	3.948	44.7
2.7144e+06	734.496	3.948	44.7
2.7144e+06	778.176	3.948	44.7
2.71441e+06	821.856	3.948	44.7
2.71441e+06	778.176	3.948	44.7
2.71441e+06	734.496	3.948	44.7
2.71441e+06	778.176	3.948	44.7
2.71442e+06	734.496	3.948	44.7
2.71442e+06	821.856	3.948	44.7
2.71442e+06	821.856	3.948	44.7
2.71443e+06	734.496	3.948	44.7
2.71443e+06	865.536	3.948	44.7
2.71443e+06	909.216	3.948	44.7
2.71443e+06	909.216	3.948	44.7
2.71444e+06	909.216	3.948	44.7
2.71444e+06	952.896	3.948	44.7
2.71444e+06	821.856	3.948	44.7
2.71444e+06	909.216	3.948	44.7
2.71445e+06	909.216	3.948	44.7
2.71445e+06	996.576	3.948	44.7
2.71445e+06	909.216	3.948	44.7
2.71446e+06	821.856	3.948	44.7
2.71446e+06	909.216	3.948	44.7
2.71446e+06	952.896	3.948	44.7
2.71446e+06	909.216	3.948	44.7
2.71447e+06	865.536	3.948	44.7
2.71447e+06	909.216	3.948	44.7
2.71447e+06	1083.94	3.948	44.7
2.71447e+06	865.536	3.948	44.7
2.71448e+06	909.216	3.948	44.7
2.71448e+06	865.536	3.948	44.7
2.71448e+06	952.896	3.948	44.7
2.71449e+06	909.216	3.948	44.7
2.71449e+06	952.896	3.948	44.7
2.71449e+06	952.896	3.948	44.7
2.71449e+06	1040.26	3.948	44.7
2.7145e+06	909.216	3.948	44.7
2.7145e+06	952.896	3.948	44.7
2.7145e+06	909.216	3.948	44.7
2.71451e+06	909.216	3.948	44.7
2.71451e+06	909.216	3.948	44.7
2.71451e+06	952.896	3.948	44.7
2.71451e+06	996.576	3.948	44.7
2.71452e+06	952.896	3.948	44.7
2.71452e+06	865.536	3.948	44.7
2.71452e+06	909.216	3.948	44.7
2.71452e+06	952.896	3.948	44.7
2.71453e+06	1040.26	3.948	44.7
2.71453e+06	1083.94	3.948	44.7
2.71453e+06	996.576	3.948	44.7
2.71454e+06	865.536	3.948	44.7
2.71454e+06	909.216	3.948	44.7
2.71454e+06	865.536	3.948	44.7
2.71454e+06	996.576	3.948	44.7
2.71455e+06	952.896	3.948	44.7
2.71455e+06	909.216	3.948	44.7
2.71455e+06	952.896	3.948	44.7
2.71455e+06	952.896	3.948	44.7
2.71456e+06	952.896	3.948	44.7
2.71456e+06	996.576	3.948	44.7
2.71456e+06	1040.26	3.948	44.7
2.71457e+06	952.896	3.948	44.7
2.71457e+06	996.576	3.948	44.7
2.71457e+06	1040.26	3.948	44.7
2.71457e+06	1171.3	3.948	44.7
2.71458e+06	1258.66	3.948	44.7
2.71458e+06	1171.3	3.948	44.7
2.71458e+06	1214.98	3.948	44.7
2.71459e+06	1127.62	3.948	44.7
2.71459e+06	1083.94	3.948	44.7
2.71459e+06	1083.94	3.948	44.7
2.71459e+06	952.896	3.948	44.7
2.7146e+06	1040.26	3.948	44.7
2.7146e+06	1040.26	3.948	44.7
2.7146e+06	1083.94	3.948	44.7
2.7146e+06	1040.26	3.948	44.7
2.71461e+06	996.576	3.948	44.7
2.71461e+06	1040.26	3.948	44.7
2.71461e+06	996.576	3.948	44.7
2.71462e+06	952.896	3.948	44.7
2.71462e+06	1083.94	3.948	44.7
2.71462e+06	1083.94	3.948	44.7
2.71462e+06	1040.26	3.948	44.7
2.71463e+06	1127.62	3.948	44.7
2.71463e+06	1214.98	3.948	44.7
2.71463e+06	1127.62	3.948	44.7
2.71463e+06	1127.62	3.948	44.7
2.71464e+06	1127.62	3.948	44.7
2.71464e+06	1083.94	3.948	44.7
2.71464e+06	996.576	3.948	44.7
2.71465e+06	1083.94	3.948	44.7
2.71465e+06	1083.94	3.948	44.7
2.71465e+06	1127.62	3.948	44.7
2.71465e+06	996.576	3.948	44.7
2.71466e+06	1127.62	3.948	44.7
2.71466e+06	996.576	3.948	44.7
2.71466e+06	996.576	3.948	44.7
2.71466e+06	1083.94	3.948	44.7
2.71467e+06	1040.26	3.948	44.7
2.71467e+06	1258.66	3.948	44.7
2.71467e+06	1040.26	3.948	44.7
2.71468e+06	909.216	3.948	44.7
2.71468e+06	996.576	3.948	44.7
2.71468e+06	1040.26	3.948	44.7
2.71468e+06	996.576	3.948	44.7
2.71469e+06	1040.26	3.948	44.7
2.71469e+06	996.576	3.948	44.7
2.71469e+06	1040.26	3.948	44.7
2.7147e+06	1083.94	3.948	44.7
2.7147e+06	996.576	3.948	44.7
2.7147e+06	1083.94	3.948	44.7
2.7147e+06	1083.94	3.948	44.7
2.71471e+06	996.576	3.948	44.7
2.71471e+06	996.576	3.948	44.7
2.71471e+06	1214.98	3.948	44.7
2.71471e+06	1083.94	3.948	44.7
2.71472e+06	996.576	3.948	44.7
2.71472e+06	996.576	3.948	44.7
2.71472e+06	952.896	3.948	44.7
2.71473e+06	1083.94	3.948	44.7
2.71473e+06	1127.62	3.948	44.7
2.71473e+06	1127.62	3.948	44.7
2.71473e+06	1127.62	3.948	44.7
2.71474e+06	1214.98	3.948	44.7
2.71474e+06	1214.98	3.948	44.7
2.71474e+06	1171.3	3.948	44.7
2.71474e+06	1083.94	3.948	44.7
2.71475e+06	996.576	3.948	44.7
2.71475e+06	1040.26	3.948	44.7
2.71475e+06	1040.26	3.948	44.7
2.71476e+06	1171.3	3.948	44.7
2.71476e+06	1083.94	3.948	44.7
2.71476e+06	1171.3	3.948	44.7
2.71476e+06	996.576	3.948	44.7
2.71477e+06	996.576	3.948	44.7
2.71477e+06	1127.62	3.948	44.7
2.71477e+06	1171.3	3.948	44.7
2.71478e+06	1083.94	3.948	44.7
2.71478e+06	952.896	3.948	44.7
2.71478e+06	1083.94	3.948	44.7
2.71478e+06	1040.26	3.948	44.7
2.71479e+06	1127.62	3.948	44.7
2.71479e+06	1083.94	3.948	44.7
2.71479e+06	1083.94	3.948	44.7
2.71479e+06	996.576	3.948	44.7
2.7148e+06	821.856	3.948	44.7
2.7148e+06	996.576	3.948	44.7
2.7148e+06	996.576	3.948	44.7
2.71481e+06	1083.94	3.948	44.7
2.71481e+06	1040.26	3.948	44.7
2.71481e+06	1040.26	3.948	44.7
2.71481e+06	952.896	3.948	44.7
2.71482e+06	1040.26	3.948	44.7
2.71482e+06	1127.62	3.948	44.7
2.71482e+06	1040.26	3.948	44.7
2.71482e+06	1083.94	3.948	44.7
2.71483e+06	1083.94	3.948	44.7
2.71483e+06	821.856	3.948	44.7
2.71483e+06	821.856	3.948	44.7
2.71484e+06	865.536	3.948	44.7
2.71484e+06	909.216	3.948	44.7
2.71484e+06	952.896	3.948	44.7
2.71484e+06	909.216	3.948	44.7
2.71485e+06	1083.94	3.948	44.7
2.71485e+06	1083.94	3.948	44.7
2.71485e+06	1040.26	3.948	44.7
2.71485e+06	996.576	3.948	44.7
2.71486e+06	996.576	3.948	44.7
2.71486e+06	1083.94	3.948	44.7
2.71486e+06	1171.3	3.948	44.7
2.71487e+06	1127.62	3.948	44.7
2.71487e+06	996.576	3.948	44.7
2.71487e+06	1346.02	3.948	44.7
2.71487e+06	1258.66	3.948	44.7
2.71488e+06	1302.34	3.948	44.7
2.71488e+06	1302.34	3.948	44.7
2.71488e+06	1433.38	3.948	44.7
2.71489e+06	1520.74	3.948	44.7
2.71489e+06	1477.06	3.948	44.7
2.71489e+06	1389.7	3.948	44.7
2.71489e+06	1389.7	3.948	44.7
2.7149e+06	1433.38	3.948	44.7
2.7149e+06	1433.38	3.948	44.7
2.7149e+06	1258.66	3.948	44.7
2.7149e+06	1302.34	3.948	44.7
2.71491e+06	1389.7	3.948	44.7
2.71491e+06	1171.3	3.948	44.7
2.71491e+06	1171.3	3.948	44.7
2.71492e+06	1258.66	3.948	44.7
2.71492e+06	1083.94	3.948	44.7
2.71492e+06	996.576	3.948	44.7
2.71492e+06	865.536	3.948	44.7
2.71493e+06	778.176	3.948	44.7
2.71493e+06	996.576	3.948	44.7
2.71493e+06	1083.94	3.948	44.7
2.71493e+06	1040.26	3.948	44.7
2.71494e+06	1083.94	3.948	44.7
2.71494e+06	996.576	3.948	44.7
2.71494e+06	1083.94	3.948	44.7
2.71495e+06	996.576	3.948	44.7
2.71495e+06	1171.3	3.948	44.7
2.71495e+06	1214.98	3.948	44.7
2.71495e+06	1171.3	3.948	44.7
2.71496e+06	996.576	3.948	44.7
2.71496e+06	952.896	3.948	44.7
2.71496e+06	1040.26	3.948	44.7
2.71497e+06	996.576	3.948	44.7
2.71497e+06	821.856	3.948	44.7
2.71497e+06	952.896	3.948	44.7
2.71497e+06	996.576	3.948	44.7
2.71498e+06	1040.26	3.948	44.7
2.71498e+06	1083.94	3.948	44.7
2.71498e+06	1083.94	3.948	44.7
2.71498e+06	996.576	3.948	44.7
2.71499e+06	996.576	3.948	44.7
2.71499e+06	1127.62	3.948	44.7
2.71499e+06	1127.62	3.948	44.7
2.715e+06	996.576	3.948	44.7
2.715e+06	821.856	3.948	44.7
2.715e+06	821.856	3.948	44.7
2.715e+06	778.176	3.948	44.7
2.71501e+06	778.176	3.948	44.7
2.71501e+06	865.536	3.948	44.7
2.71501e+06	952.896	3.948	44.7
2.71501e+06	1083.94	3.948	44.7
2.71502e+06	996.576	3.948	44.7
2.71502e+06	996.576	3.948	44.7
2.71502e+06	865.536	3.948	44.7
2.71503e+06	1083.94	3.948	44.7
2.71503e+06	1171.3	3.948	44.7
2.71503e+06	1564.42	3.948	44.7
2.71503e+06	1083.94	3.948	44.7
2.71504e+06	1258.66	3.948	44.7
2.71504e+06	1564.42	3.948	44.7
2.71504e+06	1346.02	3.948	44.7
2.71504e+06	1433.38	3.948	44.7
2.71505e+06	1608.1	3.948	44.7
2.71505e+06	1477.06	3.948	44.7
2.71505e+06	1651.78	3.948	44.7
2.71506e+06	1870.18	3.948	44.7
2.71506e+06	2044.9	3.948	44.7
2.71506e+06	1870.18	3.948	44.7
2.71506e+06	2175.94	3.948	44.7
2.71507e+06	1520.74	3.948	44.7
2.71507e+06	1433.38	3.948	44.7
2.71507e+06	1433.38	3.948	44.7
2.71508e+06	1477.06	3.948	44.7
2.71508e+06	1782.82	3.948	44.7
2.71508e+06	1913.86	3.948	44.7
2.71508e+06	1957.54	3.948	44.7
2.71509e+06	821.856	3.948	44.7
2.71509e+06	996.576	3.948	44.7
2.71509e+06	865.536	3.948	44.7
2.71509e+06	821.856	3.948	44.7
2.7151e+06	865.536	3.948	44.7
2.7151e+06	952.896	3.948	44.7
2.7151e+06	909.216	3.948	44.7
2.71511e+06	1040.26	3.948	44.7
2.71511e+06	909.216	3.948	44.7
2.71511e+06	821.856	3.948	44.7
2.71511e+06	909.216	3.948	44.7
2.71512e+06	996.576	3.948	44.7
2.71512e+06	952.896	3.948	44.7
2.71512e+06	909.216	3.948	44.7
2.71512e+06	952.896	3.948	44.7
2.71513e+06	952.896	3.948	44.7
2.71513e+06	821.856	3.948	44.7
2.71513e+06	909.216	3.948	44.7
2.71514e+06	996.576	3.948	44.7
2.71514e+06	1040.26	3.948	44.7
2.71514e+06	996.576	3.948	44.7
2.71514e+06	952.896	3.948	44.7
2.71515e+06	1083.94	3.948	44.7
2.71515e+06	1083.94	3.948	44.7
2.71515e+06	909.216	3.948	44.7
2.71516e+06	865.536	3.948	44.7
2.71516e+06	909.216	3.948	44.7
2.71516e+06	909.216	3.948	44.7
2.71516e+06	865.536	3.948	44.7
2.71517e+06	821.856	3.948	44.7
2.71517e+06	821.856	3.948	44.7
2.71517e+06	865.536	3.948	44.7
2.71517e+06	865.536	3.948	44.7
2.71518e+06	909.216	3.948	44.7
2.71518e+06	909.216	3.948	44.7
2.71518e+06	996.576	3.948	44.7
2.71519e+06	952.896	3.948	44.7
2.71519e+06	909.216	3.948	44.7
2.71519e+06	909.216	3.948	44.7
2.71519e+06	909.216	3.948	44.7
2.7152e+06	821.856	3.948	44.7
2.7152e+06	952.896	3.948	44.7
2.7152e+06	909.216	3.948	44.7
2.7152e+06	734.496	3.948	44.7
2.71521e+06	952.896	3.948	44.7
2.71521e+06	865.536	3.948	44.7
2.71521e+06	821.856	3.948	44.7
2.71522e+06	996.576	3.948	44.7
2.71522e+06	821.856	3.948	44.7
2.71522e+06	734.496	3.948	44.7
2.71522e+06	778.176	3.948	44.7
2.71523e+06	734.496	3.948	44.7
2.71523e+06	734.496	3.948	44.7
2.71523e+06	734.496	3.948	44.7
2.71523e+06	734.496	3.948	44.7
2.71524e+06	778.176	3.948	44.7
2.71524e+06	734.496	3.948	44.7
2.71524e+06	821.856	3.948	44.7
2.71525e+06	909.216	3.948	44.7
2.71525e+06	865.536	3.948	44.7
2.71525e+06	821.856	3.948	44.7
2.71525e+06	734.496	3.948	44.7
2.71526e+06	734.496	3.948	44.7
2.71526e+06	821.856	3.948	44.7
2.71526e+06	821.856	3.948	44.7
2.71527e+06	821.856	3.948	44.7
2.71527e+06	821.856	3.948	44.7
2.71527e+06	909.216	3.948	44.7
2.71527e+06	734.496	3.948	44.7
2.71528e+06	778.176	3.948	44.7
2.71528e+06	734.496	3.948	44.7
2.71528e+06	734.496	3.948	44.7
2.71528e+06	821.856	3.948	44.7
2.71529e+06	821.856	3.948	44.7
2.71529e+06	821.856	3.948	44.7
2.71529e+06	778.176	3.948	44.7
2.7153e+06	821.856	3.948	44.7
2.7153e+06	778.176	3.948	44.7
2.7153e+06	821.856	3.948	44.7
2.7153e+06	778.176	3.948	44.7
2.71531e+06	952.896	3.948	44.7
2.71531e+06	865.536	3.948	44.7
2.71531e+06	865.536	3.948	44.7
2.71531e+06	821.856	3.948	44.7
2.71532e+06	734.496	3.948	44.7
2.71532e+06	734.496	3.948	44.7
2.71532e+06	778.176	3.948	44.7
2.71533e+06	778.176	3.948	44.7
2.71533e+06	1040.26	3.948	44.7
2.71533e+06	734.496	3.948	44.7
2.71533e+06	734.496	3.948	44.7
2.71534e+06	734.496	3.948	44.7
2.71534e+06	734.496	3.948	44.7
2.71534e+06	909.216	3.948	44.7
2.71535e+06	865.536	3.948	44.7
2.71535e+06	996.576	3.948	44.7
2.71535e+06	996.576	3.948	44.7
2.71535e+06	1083.94	3.948	44.7
2.71536e+06	952.896	3.948	44.7
2.71536e+06	996.576	3.948	44.7
2.71536e+06	996.576	3.948	44.7
2.71536e+06	1040.26	3.948	44.7
2.71537e+06	1302.34	3.948	44.7
2.71537e+06	909.216	3.948	44.7
2.71537e+06	996.576	3.948	44.7
2.71538e+06	909.216	3.948	44.7
2.71538e+06	1127.62	3.948	44.7
2.71538e+06	996.576	3.948	44.7
2.71538e+06	909.216	3.948	44.7
2.71539e+06	996.576	3.948	44.7
2.71539e+06	1040.26	3.948	44.7
2.71539e+06	1040.26	3.948	44.7
2.71539e+06	1083.94	3.948	44.7
2.7154e+06	865.536	3.948	44.7
2.7154e+06	909.216	3.948	44.7
2.7154e+06	909.216	3.948	44.7
2.71541e+06	909.216	3.948	44.7
2.71541e+06	909.216	3.948	44.7
2.71541e+06	909.216	3.948	44.7
2.71541e+06	865.536	3.948	44.7
2.71542e+06	996.576	3.948	44.7
2.71542e+06	1127.62	3.948	44.7
2.71542e+06	1040.26	3.948	44.7
2.71542e+06	996.576	3.948	44.7
2.71543e+06	952.896	3.948	44.7
2.71543e+06	996.576	3.948	44.7
2.71543e+06	1127.62	3.948	44.7
2.71544e+06	1083.94	3.948	44.7
2.71544e+06	1083.94	3.948	44.7
2.71544e+06	996.576	3.948	44.7
2.71544e+06	1083.94	3.948	44.7
2.71545e+06	996.576	3.948	44.7
2.71545e+06	1127.62	3.948	44.7
2.71545e+06	1258.66	3.948	44.7
2.71546e+06	1040.26	3.948	44.7
2.71546e+06	952.896	3.948	44.7
2.71546e+06	865.536	3.948	44.7
2.71546e+06	1083.94	3.948	44.7
2.71547e+06	996.576	3.948	44.7
2.71547e+06	996.576	3.948	44.7
2.71547e+06	996.576	3.948	44.7
2.71547e+06	1040.26	3.948	44.7
2.71548e+06	1040.26	3.948	44.7
2.71548e+06	996.576	3.948	44.7
2.71548e+06	821.856	3.948	44.7
2.71549e+06	952.896	3.948	44.7
2.71549e+06	1040.26	3.948	44.7
2.71549e+06	1083.94	3.948	44.7
2.71549e+06	909.216	3.948	44.7
2.7155e+06	821.856	3.948	44.7
2.7155e+06	996.576	3.948	44.7
2.7155e+06	1083.94	3.948	44.7
2.7155e+06	952.896	3.948	44.7
2.71551e+06	1127.62	3.948	44.7
2.71551e+06	1258.66	3.948	44.7
2.71551e+06	1040.26	3.948	44.7
2.71552e+06	1127.62	3.948	44.7
2.71552e+06	1083.94	3.948	44.7
2.71552e+06	996.576	3.948	44.7
2.71552e+06	1040.26	3.948	44.7
2.71553e+06	952.896	3.948	44.7
2.71553e+06	952.896	3.948	44.7
2.71553e+06	821.856	3.948	44.7
2.71554e+06	865.536	3.948	44.7
2.71554e+06	996.576	3.948	44.7
2.71554e+06	1433.38	3.948	44.7
2.71554e+06	1433.38	3.948	44.7
2.71555e+06	1739.14	3.948	44.7
2.71555e+06	1782.82	3.948	44.7
2.71555e+06	1826.5	3.948	44.7
2.71555e+06	1608.1	3.948	44.7
2.71556e+06	1520.74	3.948	44.7
2.71556e+06	1782.82	3.948	44.7
2.71556e+06	1695.46	3.948	44.7
2.71557e+06	1608.1	3.948	44.7
2.71557e+06	1739.14	3.948	44.7
2.71557e+06	1608.1	3.948	44.7
2.71557e+06	1651.78	3.948	44.7
2.71558e+06	1608.1	3.948	44.7
2.71558e+06	865.536	3.948	44.7
2.71558e+06	865.536	3.948	44.7
2.71558e+06	865.536	3.948	44.7
2.71559e+06	1040.26	3.948	44.7
2.71559e+06	821.856	3.948	44.7
2.71559e+06	865.536	3.948	44.7
2.7156e+06	865.536	3.948	44.7
2.7156e+06	909.216	3.948	44.7
2.7156e+06	996.576	3.948	44.7
2.7156e+06	1040.26	3.948	44.7
2.71561e+06	909.216	3.948	44.7
2.71561e+06	821.856	3.948	44.7
2.71561e+06	821.856	3.948	44.7
2.71562e+06	778.176	3.948	44.7
2.71562e+06	909.216	3.948	44.7
2.71562e+06	1040.26	3.948	44.7
2.71562e+06	952.896	3.948	44.7
2.71563e+06	952.896	3.948	44.7
2.71563e+06	952.896	3.948	44.7
2.71563e+06	952.896	3.948	44.7
2.71563e+06	952.896	3.948	44.7
2.71564e+06	909.216	3.948	44.7
2.71564e+06	865.536	3.948	44.7
2.71564e+06	909.216	3.948	44.7
2.71565e+06	952.896	3.948	44.7
2.71565e+06	952.896	3.948	44.7
2.71565e+06	909.216	3.948	44.7
2.71565e+06	909.216	3.948	44.7
2.71566e+06	778.176	3.948	44.7
2.71566e+06	909.216	3.948	44.7
2.71566e+06	909.216	3.948	44.7
2.71566e+06	996.576	3.948	44.7
2.71567e+06	909.216	3.948	44.7
2.71567e+06	865.536	3.948	44.7
2.71567e+06	1651.78	3.948	44.7
2.71568e+06	1782.82	3.948	44.7
2.71568e+06	1739.14	3.948	44.7
2.71568e+06	1870.18	3.948	44.7
2.71568e+06	1782.82	3.948	44.7
2.71569e+06	1695.46	3.948	44.7
2.71569e+06	1695.46	3.948	44.7
2.71569e+06	1564.42	3.948	44.7
2.71569e+06	1477.06	3.948	44.7
2.7157e+06	1695.46	3.948	44.7
2.7157e+06	1826.5	3.948	44.7
2.7157e+06	1695.46	3.948	44.7
2.71571e+06	1957.54	3.948	44.7
2.71571e+06	2044.9	3.948	44.7
2.71571e+06	1957.54	3.948	44.7
2.71571e+06	1870.18	3.948	44.7
2.71572e+06	1695.46	3.948	44.7
2.71572e+06	996.576	3.948	44.7
2.71572e+06	909.216	3.948	44.7
2.71573e+06	909.216	3.948	44.7
2.71573e+06	1083.94	3.948	44.7
2.71573e+06	909.216	3.948	44.7
2.71573e+06	909.216	3.948	44.7
2.71574e+06	909.216	3.948	44.7
2.71574e+06	952.896	3.948	44.7
2.71574e+06	996.576	3.948	44.7
2.71574e+06	996.576	3.948	44.7
2.71575e+06	996.576	3.948	44.7
2.71575e+06	952.896	3.948	44.7
2.71575e+06	952.896	3.948	44.7
2.71576e+06	952.896	3.948	44.7
2.71576e+06	909.216	3.948	44.7
2.71576e+06	996.576	3.948	44.7
2.71576e+06	996.576	3.948	44.7
2.71577e+06	909.216	3.948	44.7
2.71577e+06	996.576	3.948	44.7
2.71577e+06	2001.22	3.948	44.7
2.71577e+06	1957.54	3.948	44.7
2.71578e+06	1957.54	3.948	44.7
2.71578e+06	2088.58	3.948	44.7
2.71578e+06	1957.54	3.948	44.7
2.71579e+06	1695.46	3.948	44.7
2.71579e+06	1214.98	3.948	44.7
2.71579e+06	1040.26	3.948	44.7
2.71579e+06	909.216	3.948	44.7
2.7158e+06	996.576	3.948	44.7
2.7158e+06	952.896	3.948	44.7
2.7158e+06	952.896	3.948	44.7
2.71581e+06	996.576	3.948	44.7
2.71581e+06	1040.26	3.948	44.7
2.71581e+06	996.576	3.948	44.7
2.71581e+06	1083.94	3.948	44.7
2.71582e+06	1127.62	3.948	44.7
2.71582e+06	1127.62	3.948	44.7
2.71582e+06	1083.94	3.948	44.7
2.71582e+06	1346.02	3.948	44.7
2.71583e+06	1782.82	3.948	44.7
2.71583e+06	1870.18	3.948	44.7
2.71583e+06	1608.1	3.948	44.7
2.71584e+06	1957.54	3.948	44.7
2.71584e+06	2132.26	3.948	44.7
2.71584e+06	1957.54	3.948	44.7
2.71584e+06	1957.54	3.948	44.7
2.71585e+06	2044.9	3.948	44.7
2.71585e+06	1608.1	3.948	44.7
2.71585e+06	1520.74	3.948	44.7
2.71585e+06	1083.94	3.948	44.7
2.71586e+06	952.896	3.948	44.7
2.71586e+06	996.576	3.948	44.7
2.71586e+06	909.216	3.948	44.7
2.71587e+06	952.896	3.948	44.7
2.71587e+06	1083.94	3.948	44.7
2.71587e+06	996.576	3.948	44.7
2.71587e+06	996.576	3.948	44.7
2.71588e+06	865.536	3.948	44.7
2.71588e+06	821.856	3.948	44.7
2.71588e+06	734.496	3.948	44.7
2.71588e+06	865.536	3.948	44.7
2.71589e+06	1040.26	3.948	44.7
2.71589e+06	1083.94	3.948	44.7
2.71589e+06	996.576	3.948	44.7
2.7159e+06	996.576	3.948	44.7
2.7159e+06	909.216	3.948	44.7
2.7159e+06	952.896	3.948	44.7
2.7159e+06	909.216	3.948	44.7
2.71591e+06	909.216	3.948	44.7
2.71591e+06	821.856	3.948	44.7
2.71591e+06	865.536	3.948	44.7
2.71592e+06	821.856	3.948	44.7
2.71592e+06	821.856	3.948	44.7
2.71592e+06	821.856	3.948	44.7
2.71592e+06	778.176	3.948	44.7
2.71593e+06	690.816	3.948	44.7
2.71593e+06	865.536	3.948	44.7
2.71593e+06	865.536	3.948	44.7
2.71593e+06	821.856	3.948	44.7
2.71594e+06	996.576	3.948	44.7
2.71594e+06	996.576	3.948	44.7
2.71594e+06	1083.94	3.948	44.7
2.71595e+06	1083.94	3.948	44.7
2.71595e+06	1040.26	3.948	44.7
2.71595e+06	909.216	3.948	44.7
2.71595e+06	996.576	3.948	44.7
2.71596e+06	909.216	3.948	44.7
2.71596e+06	778.176	3.948	44.7
2.71596e+06	909.216	3.948	44.7
2.71596e+06	821.856	3.948	44.7
2.71597e+06	952.896	3.948	44.7
2.71597e+06	865.536	3.948	44.7
2.71597e+06	952.896	3.948	44.7
2.71598e+06	1040.26	3.948	44.7
2.71598e+06	996.576	3.948	44.7
2.71598e+06	909.216	3.948	44.7
2.71598e+06	996.576	3.948	44.7
2.71599e+06	952.896	3.948	44.7
2.71599e+06	952.896	3.948	44.7
2.71599e+06	909.216	3.948	44.7
2.716e+06	865.536	3.948	44.7
2.716e+06	821.856	3.948	44.7
2.716e+06	821.856	3.948	44.7
2.716e+06	996.576	3.948	44.7
2.71601e+06	952.896	3.948	44.7
2.71601e+06	952.896	3.948	44.7
2.71601e+06	996.576	3.948	44.7
2.71601e+06	909.216	3.948	44.7
2.71602e+06	1083.94	3.948	44.7
2.71602e+06	909.216	3.948	44.7
2.71602e+06	996.576	3.948	44.7
2.71603e+06	996.576	3.948	44.7
2.71603e+06	996.576	3.948	44.7
2.71603e+06	996.576	3.948	44.7
2.71603e+06	1171.3	3.948	44.7
2.71604e+06	996.576	3.948	44.7
2.71604e+06	996.576	3.948	44.7
2.71604e+06	1214.98	3.948	44.7
2.71604e+06	909.216	3.948	44.7
2.71605e+06	952.896	3.948	44.7
2.71605e+06	996.576	3.948	44.7
2.71605e+06	821.856	3.948	44.7
2.71606e+06	1127.62	3.948	44.7
2.71606e+06	1083.94	3.948	44.7
2.71606e+06	1214.98	3.948	44.7
2.71606e+06	996.576	3.948	44.7
2.71607e+06	909.216	3.948	44.7
2.71607e+06	1127.62	3.948	44.7
2.71607e+06	996.576	3.948	44.7
2.71607e+06	909.216	3.948	44.7
2.71608e+06	1083.94	3.948	44.7
2.71608e+06	821.856	3.948	44.7
2.71608e+06	778.176	3.948	44.7
2.71609e+06	778.176	3.948	44.7
2.71609e+06	865.536	3.948	44.7
2.71609e+06	734.496	3.948	44.7
2.71609e+06	821.856	3.948	44.7
2.7161e+06	952.896	3.948	44.7
2.7161e+06	909.216	3.948	44.7
2.7161e+06	909.216	3.948	44.7
2.71611e+06	909.216	3.948	44.7
2.71611e+06	1040.26	3.948	44.7
2.71611e+06	952.896	3.948	44.7
2.71611e+06	952.896	3.948	44.7
2.71612e+06	1040.26	3.948	44.7
2.71612e+06	1040.26	3.948	44.7
2.71612e+06	996.576	3.948	44.7
2.71612e+06	1040.26	3.948	44.7
2.71613e+06	996.576	3.948	44.7
2.71613e+06	821.856	3.948	44.7
2.71613e+06	778.176	3.948	44.7
2.71614e+06	909.216	3.948	44.7
2.71614e+06	821.856	3.948	44.7
2.71614e+06	909.216	3.948	44.7
2.71614e+06	909.216	3.948	44.7
2.71615e+06	865.536	3.948	44.7
2.71615e+06	909.216	3.948	44.7
2.71615e+06	909.216	3.948	44.7
2.71615e+06	865.536	3.948	44.7
2.71616e+06	865.536	3.948	44.7
2.71616e+06	865.536	3.948	44.7
2.71616e+06	865.536	3.948	44.7
2.71617e+06	821.856	3.948	44.7
2.71617e+06	778.176	3.948	44.7
2.71617e+06	952.896	3.948	44.7
2.71617e+06	1127.62	3.948	44.7
2.71618e+06	1083.94	3.948	44.7
2.71618e+06	952.896	3.948	44.7
2.71618e+06	909.216	3.948	44.7
2.71619e+06	865.536	3.948	44.7
2.71619e+06	1040.26	3.948	44.7
2.71619e+06	909.216	3.948	44.7
2.71619e+06	909.216	3.948	44.7
2.7162e+06	865.536	3.948	44.7
2.7162e+06	909.216	3.948	44.7
2.7162e+06	821.856	3.948	44.7
2.7162e+06	865.536	3.948	44.7
2.71621e+06	952.896	3.948	44.7
2.71621e+06	996.576	3.948	44.7
2.71621e+06	952.896	3.948	44.7
2.71622e+06	1083.94	3.948	44.7
2.71622e+06	909.216	3.948	44.7
2.71622e+06	1258.66	3.948	44.7
2.71622e+06	909.216	3.948	44.7
2.71623e+06	865.536	3.948	44.7
2.71623e+06	821.856	3.948	44.7
2.71623e+06	778.176	3.948	44.7
2.71623e+06	821.856	3.948	44.7
2.71624e+06	821.856	3.948	44.7
2.71624e+06	865.536	3.948	44.7
2.71624e+06	778.176	3.948	44.7
2.71625e+06	952.896	3.948	44.7
2.71625e+06	909.216	3.948	44.7
2.71625e+06	821.856	3.948	44.7
2.71625e+06	909.216	3.948	44.7
2.71626e+06	952.896	3.948	44.7
2.71626e+06	909.216	3.948	44.7
2.71626e+06	865.536	3.948	44.7
2.71626e+06	996.576	3.948	44.7
2.71627e+06	996.576	3.948	44.7
2.71627e+06	865.536	3.948	44.7
2.71627e+06	734.496	3.948	44.7
2.71628e+06	952.896	3.948	44.7
2.71628e+06	952.896	3.948	44.7
2.71628e+06	909.216	3.948	44.7
2.71628e+06	1040.26	3.948	44.7
2.71629e+06	778.176	3.948	44.7
2.71629e+06	734.496	3.948	44.7
2.71629e+06	821.856	3.948	44.7
2.7163e+06	865.536	3.948	44.7
2.7163e+06	909.216	3.948	44.7
2.7163e+06	865.536	3.948	44.7
2.7163e+06	821.856	3.948	44.7
2.71631e+06	647.136	3.948	44.7
2.71631e+06	821.856	3.948	44.7
2.71631e+06	778.176	3.948	44.7
2.71631e+06	734.496	3.948	44.7
2.71632e+06	778.176	3.948	44.7
2.71632e+06	909.216	3.948	44.7
2.71632e+06	865.536	3.948	44.7
2.71633e+06	778.176	3.948	44.7
2.71633e+06	821.856	3.948	44.7
2.71633e+06	909.216	3.948	44.7
2.71633e+06	778.176	3.948	44.7
2.71634e+06	734.496	3.948	44.7
2.71634e+06	821.856	3.948	44.7
2.71634e+06	778.176	3.948	44.7
2.71634e+06	734.496	3.948	44.7
2.71635e+06	647.136	3.948	44.7
2.71635e+06	690.816	3.948	44.7
2.71635e+06	603.456	3.948	44.7
2.71636e+06	909.216	3.948	44.7
2.71636e+06	821.856	3.948	44.7
2.71636e+06	821.856	3.948	44.7
2.71636e+06	821.856	3.948	44.7
2.71637e+06	821.856	3.948	44.7
2.71637e+06	734.496	3.948	44.7
2.71637e+06	1433.38	3.948	44.7
2.71638e+06	1608.1	3.948	44.7
2.71638e+06	1433.38	3.948	44.7
2.71638e+06	1520.74	3.948	44.7
2.71638e+06	1520.74	3.948	44.7
2.71639e+06	1477.06	3.948	44.7
2.71639e+06	1564.42	3.948	44.7
2.71639e+06	1608.1	3.948	44.7
2.71639e+06	1433.38	3.948	44.7
2.7164e+06	1608.1	3.948	44.7
2.7164e+06	1520.74	3.948	44.7
2.7164e+06	1433.38	3.948	44.7
2.71641e+06	1520.74	3.948	44.7
2.71641e+06	1258.66	3.948	44.7
2.71641e+06	865.536	3.948	44.7
2.71641e+06	778.176	3.948	44.7
2.71642e+06	865.536	3.948	44.7
2.71642e+06	734.496	3.948	44.7
2.71642e+06	690.816	3.948	44.7
2.71642e+06	690.816	3.948	44.7
2.71643e+06	603.456	3.948	44.7
2.71643e+06	603.456	3.948	44.7
2.71643e+06	690.816	3.948	44.7
2.71644e+06	1258.66	3.948	44.7
2.71644e+06	1520.74	3.948	44.7
2.71644e+06	1214.98	3.948	44.7
2.71644e+06	909.216	3.948	44.7
2.71645e+06	952.896	3.948	44.7
2.71645e+06	865.536	3.948	44.7
2.71645e+06	821.856	3.948	44.7
2.71645e+06	909.216	3.948	44.7
2.71646e+06	909.216	3.948	44.7
2.71646e+06	865.536	3.948	44.7
2.71646e+06	909.216	3.948	44.7
2.71647e+06	1171.3	3.948	44.7
2.71647e+06	734.496	3.948	44.7
2.71647e+06	821.856	3.948	44.7
2.71647e+06	865.536	3.948	44.7
2.71648e+06	734.496	3.948	44.7
2.71648e+06	647.136	3.948	44.7
2.71648e+06	996.576	3.948	44.7
2.71649e+06	865.536	3.948	44.7
2.71649e+06	909.216	3.948	44.7
2.71649e+06	821.856	3.948	44.7
2.71649e+06	909.216	3.948	44.7
2.7165e+06	952.896	3.948	44.7
2.7165e+06	821.856	3.948	44.7
2.7165e+06	996.576	3.948	44.7
2.7165e+06	996.576	3.948	44.7
2.71651e+06	952.896	3.948	44.7
2.71651e+06	909.216	3.948	44.7
2.71651e+06	821.856	3.948	44.7
2.71652e+06	909.216	3.948	44.7
2.71652e+06	909.216	3.948	44.7
2.71652e+06	909.216	3.948	44.7
2.71652e+06	821.856	3.948	44.7
2.71653e+06	821.856	3.948	44.7
2.71653e+06	778.176	3.948	44.7
2.71653e+06	778.176	3.948	44.7
2.71653e+06	821.856	3.948	44.7
2.71654e+06	952.896	3.948	44.7
2.71654e+06	909.216	3.948	44.7
2.71654e+06	996.576	3.948	44.7
2.71655e+06	1127.62	3.948	44.7
2.71655e+06	1433.38	3.948	44.7
2.71655e+06	1608.1	3.948	44.7
2.71655e+06	1870.18	3.948	44.7
2.71656e+06	1782.82	3.948	44.7
2.71656e+06	1520.74	3.948	44.7
2.71656e+06	1564.42	3.948	44.7
2.71657e+06	1782.82	3.948	44.7
2.71657e+06	1477.06	3.948	44.7
2.71657e+06	1520.74	3.948	44.7
2.71657e+06	1477.06	3.948	44.7
2.71658e+06	1389.7	3.948	44.7
2.71658e+06	1433.38	3.948	44.7
2.71658e+06	1302.34	3.948	44.7
2.71658e+06	1433.38	3.948	44.7
2.71659e+06	1389.7	3.948	44.7
2.71659e+06	1083.94	3.948	44.7
2.71659e+06	996.576	3.948	44.7
2.7166e+06	690.816	3.948	44.7
2.7166e+06	952.896	3.948	44.7
2.7166e+06	778.176	3.948	44.7
2.7166e+06	909.216	3.948	44.7
2.71661e+06	952.896	3.948	44.7
2.71661e+06	865.536	3.948	44.7
2.71661e+06	690.816	3.948	44.7
2.71661e+06	603.456	3.948	44.7
2.71662e+06	647.136	3.948	44.7
2.71662e+06	734.496	3.948	44.7
2.71662e+06	603.456	3.948	44.7
2.71663e+06	647.136	3.948	44.7
2.71663e+06	690.816	3.948	44.7
2.71663e+06	734.496	3.948	44.7
2.71663e+06	821.856	3.948	44.7
2.71664e+06	821.856	3.948	44.7
2.71664e+06	647.136	3.948	44.7
2.71664e+06	647.136	3.948	44.7
2.71664e+06	734.496	3.948	44.7
2.71665e+06	690.816	3.948	44.7
2.71665e+06	603.456	3.948	44.7
2.71665e+06	647.136	3.948	44.7
2.71666e+06	603.456	3.948	44.7
2.71666e+06	865.536	3.948	44.7
2.71666e+06	821.856	3.948	44.7
2.71666e+06	952.896	3.948	44.7
2.71667e+06	909.216	3.948	44.7
2.71667e+06	821.856	3.948	44.7
2.71667e+06	909.216	3.948	44.7
2.71668e+06	734.496	3.948	44.7
2.71668e+06	996.576	3.948	44.7
2.71668e+06	952.896	3.948	44.7
2.71668e+06	1214.98	3.948	44.7
2.71669e+06	1040.26	3.948	44.7
2.71669e+06	1171.3	3.948	44.7
2.71669e+06	821.856	3.948	44.7
2.71669e+06	909.216	3.948	44.7
2.7167e+06	1171.3	3.948	44.7
2.7167e+06	1389.7	3.948	44.7
2.7167e+06	996.576	3.948	44.7
2.71671e+06	909.216	3.948	44.7
2.71671e+06	734.496	3.948	44.7
2.71671e+06	821.856	3.948	44.7
2.71671e+06	996.576	3.948	44.7
2.71672e+06	1346.02	3.948	44.7
2.71672e+06	996.576	3.948	44.7
2.71672e+06	734.496	3.948	44.7
2.71672e+06	778.176	3.948	44.7
2.71673e+06	1171.3	3.948	44.7
2.71673e+06	996.576	3.948	44.7
2.71673e+06	734.496	3.948	44.7
2.71674e+06	821.856	3.948	44.7
2.71674e+06	778.176	3.948	44.7
2.71674e+06	778.176	3.948	44.7
2.71674e+06	865.536	3.948	44.7
2.71675e+06	821.856	3.948	44.7
2.71675e+06	1214.98	3.948	44.7
2.71675e+06	1346.02	3.948	44.7
2.71676e+06	1171.3	3.948	44.7
2.71676e+06	1083.94	3.948	44.7
2.71676e+06	996.576	3.948	44.7
2.71676e+06	909.216	3.948	44.7
2.71677e+06	1171.3	3.948	44.7
2.71677e+06	1564.42	3.948	44.7
2.71677e+06	1433.38	3.948	44.7
2.71677e+06	1214.98	3.948	44.7
2.71678e+06	1433.38	3.948	44.7
2.71678e+06	1258.66	3.948	44.7
2.71678e+06	1477.06	3.948	44.7
2.71679e+06	1389.7	3.948	44.7
2.71679e+06	1083.94	3.948	44.7
2.71679e+06	909.216	3.948	44.7
2.71679e+06	865.536	3.948	44.7
2.7168e+06	865.536	3.948	44.7
2.7168e+06	865.536	3.948	44.7
2.7168e+06	996.576	3.948	44.7
2.7168e+06	909.216	3.948	44.7
2.71681e+06	909.216	3.948	44.7
2.71681e+06	1040.26	3.948	44.7
2.71681e+06	996.576	3.948	44.7
2.71682e+06	1127.62	3.948	44.7
2.71682e+06	1127.62	3.948	44.7
2.71682e+06	1083.94	3.948	44.7
2.71682e+06	996.576	3.948	44.7
2.71683e+06	865.536	3.948	44.7
2.71683e+06	1171.3	3.948	44.7
2.71683e+06	952.896	3.948	44.7
2.71684e+06	996.576	3.948	44.7
2.71684e+06	996.576	3.948	44.7
2.71684e+06	865.536	3.948	44.7
2.71684e+06	1258.66	3.948	44.7
2.71685e+06	1083.94	3.948	44.7
2.71685e+06	952.896	3.948	44.7
2.71685e+06	865.536	3.948	44.7
2.71685e+06	734.496	3.948	44.7
2.71686e+06	778.176	3.948	44.7
2.71686e+06	909.216	3.948	44.7
2.71686e+06	996.576	3.948	44.7
2.71687e+06	1040.26	3.948	44.7
2.71687e+06	778.176	3.948	44.7
2.71687e+06	865.536	3.948	44.7
2.71687e+06	996.576	3.948	44.7
2.71688e+06	821.856	3.948	44.7
2.71688e+06	821.856	3.948	44.7
2.71688e+06	1083.94	3.948	44.7
2.71688e+06	821.856	3.948	44.7
2.71689e+06	996.576	3.948	44.7
2.71689e+06	996.576	3.948	44.7
2.71689e+06	821.856	3.948	44.7
2.7169e+06	778.176	3.948	44.7
2.7169e+06	690.816	3.948	44.7
2.7169e+06	690.816	3.948	44.7
2.7169e+06	734.496	3.948	44.7
2.71691e+06	734.496	3.948	44.7
2.71691e+06	734.496	3.948	44.7
2.71691e+06	821.856	3.948	44.7
2.71691e+06	821.856	3.948	44.7
2.71692e+06	778.176	3.948	44.7
2.71692e+06	734.496	3.948	44.7
2.71692e+06	734.496	3.948	44.7
2.71693e+06	690.816	3.948	44.7
2.71693e+06	690.816	3.948	44.7
2.71693e+06	690.816	3.948	44.7
2.71693e+06	778.176	3.948	44.7
2.71694e+06	690.816	3.948	44.7
2.71694e+06	603.456	3.948	44.7
2.71694e+06	647.136	3.948	44.7
2.71695e+06	603.456	3.948	44.7
2.71695e+06	734.496	3.948	44.7
2.71695e+06	690.816	3.948	44.7
2.71695e+06	690.816	3.948	44.7
2.71696e+06	690.816	3.948	44.7
2.71696e+06	690.816	3.948	44.7
2.71696e+06	647.136	3.948	44.7
2.71696e+06	647.136	3.948	44.7
2.71697e+06	778.176	3.948	44.7
2.71697e+06	821.856	3.948	44.7
2.71697e+06	778.176	3.948	44.7
2.71698e+06	647.136	3.948	44.7
2.71698e+06	647.136	3.948	44.7
2.71698e+06	690.816	3.948	44.7
2.71698e+06	647.136	3.948	44.7
2.71699e+06	647.136	3.948	44.7
2.71699e+06	647.136	3.948	44.7
2.71699e+06	647.136	3.948	44.7
2.71699e+06	734.496	3.948	44.7
2.717e+06	734.496	3.948	44.7
2.717e+06	734.496	3.948	44.7
2.717e+06	734.496	3.948	44.7
2.71701e+06	690.816	3.948	44.7
2.71701e+06	734.496	3.948	44.7
2.71701e+06	734.496	3.948	44.7
2.71701e+06	778.176	3.948	44.7
2.71702e+06	778.176	3.948	44.7
2.71702e+06	865.536	3.948	44.7
2.71702e+06	734.496	3.948	44.7
2.71703e+06	821.856	3.948	44.7
2.71703e+06	734.496	3.948	44.7
2.71703e+06	734.496	3.948	44.7
2.71703e+06	734.496	3.948	44.7
2.71704e+06	734.496	3.948	44.7
2.71704e+06	734.496	3.948	44.7
2.71704e+06	821.856	3.948	44.7
2.71704e+06	778.176	3.948	44.7
2.71705e+06	821.856	3.948	44.7
2.71705e+06	734.496	3.948	44.7
2.71705e+06	734.496	3.948	44.7
2.71706e+06	734.496	3.948	44.7
2.71706e+06	734.496	3.948	44.7
2.71706e+06	734.496	3.948	44.7
2.71706e+06	603.456	3.948	44.7
2.71707e+06	603.456	3.948	44.7
2.71707e+06	690.816	3.948	44.7
2.71707e+06	952.896	3.948	44.7
2.71707e+06	865.536	3.948	44.7
2.71708e+06	821.856	3.948	44.7
2.71708e+06	821.856	3.948	44.7
2.71708e+06	821.856	3.948	44.7
2.71709e+06	734.496	3.948	44.7
2.71709e+06	734.496	3.948	44.7
2.71709e+06	734.496	3.948	44.7
2.71709e+06	821.856	3.948	44.7
2.7171e+06	734.496	3.948	44.7
2.7171e+06	865.536	3.948	44.7
2.7171e+06	865.536	3.948	44.7
2.7171e+06	734.496	3.948	44.7
2.71711e+06	734.496	3.948	44.7
2.71711e+06	647.136	3.948	44.7
2.71711e+06	778.176	3.948	44.7
2.71712e+06	690.816	3.948	44.7
2.71712e+06	821.856	3.948	44.7
2.71712e+06	865.536	3.948	44.7
2.71712e+06	734.496	3.948	44.7
2.71713e+06	865.536	3.948	44.7
2.71713e+06	909.216	3.948	44.7
2.71713e+06	865.536	3.948	44.7
2.71714e+06	909.216	3.948	44.7
2.71714e+06	734.496	3.948	44.7
2.71714e+06	690.816	3.948	44.7
2.71714e+06	734.496	3.948	44.7
2.71715e+06	821.856	3.948	44.7
2.71715e+06	865.536	3.948	44.7
2.71715e+06	821.856	3.948	44.7
2.71715e+06	821.856	3.948	44.7
2.71716e+06	734.496	3.948	44.7
2.71716e+06	734.496	3.948	44.7
2.71716e+06	778.176	3.948	44.7
2.71717e+06	778.176	3.948	44.7
2.71717e+06	690.816	3.948	44.7
2.71717e+06	778.176	3.948	44.7
2.71717e+06	821.856	3.948	44.7
2.71718e+06	690.816	3.948	44.7
2.71718e+06	647.136	3.948	44.7
2.71718e+06	734.496	3.948	44.7
2.71718e+06	734.496	3.948	44.7
2.71719e+06	865.536	3.948	44.7
2.71719e+06	734.496	3.948	44.7
2.71719e+06	690.816	3.948	44.7
2.7172e+06	647.136	3.948	44.7
2.7172e+06	559.776	3.948	44.7
2.7172e+06	778.176	3.948	44.7
2.7172e+06	690.816	3.948	44.7
2.71721e+06	734.496	3.948	44.7
2.71721e+06	603.456	3.948	44.7
2.71721e+06	865.536	3.948	44.7
2.71722e+06	778.176	3.948	44.7
2.71722e+06	778.176	3.948	44.7
2.71722e+06	734.496	3.948	44.7
2.71722e+06	690.816	3.948	44.7
2.71723e+06	734.496	3.948	44.7
2.71723e+06	821.856	3.948	44.7
2.71723e+06	778.176	3.948	44.7
2.71723e+06	821.856	3.948	44.7
2.71724e+06	778.176	3.948	44.7
2.71724e+06	1040.26	3.948	44.7
2.71724e+06	821.856	3.948	44.7
2.71725e+06	821.856	3.948	44.7
2.71725e+06	1346.02	3.948	44.7
2.71725e+06	909.216	3.948	44.7
2.71725e+06	1040.26	3.948	44.7
2.71726e+06	1040.26	3.948	44.7
2.71726e+06	1214.98	3.948	44.7
2.71726e+06	865.536	3.948	44.7
2.71726e+06	952.896	3.948	44.7
2.71727e+06	909.216	3.948	44.7
2.71727e+06	909.216	3.948	44.7
2.71727e+06	821.856	3.948	44.7
2.71728e+06	909.216	3.948	44.7
2.71728e+06	821.856	3.948	44.7
2.71728e+06	865.536	3.948	44.7
2.71728e+06	821.856	3.948	44.7
2.71729e+06	909.216	3.948	44.7
2.71729e+06	1040.26	3.948	44.7
2.71729e+06	996.576	3.948	44.7
2.71729e+06	865.536	3.948	44.7
2.7173e+06	909.216	3.948	44.7
2.7173e+06	909.216	3.948	44.7
2.7173e+06	952.896	3.948	44.7
2.71731e+06	909.216	3.948	44.7
2.71731e+06	821.856	3.948	44.7
2.71731e+06	821.856	3.948	44.7
2.71731e+06	865.536	3.948	44.7
2.71732e+06	909.216	3.948	44.7
2.71732e+06	952.896	3.948	44.7
2.71732e+06	1389.7	3.948	44.7
2.71733e+06	1520.74	3.948	44.7
2.71733e+06	1520.74	3.948	44.7
2.71733e+06	1651.78	3.948	44.7
2.71733e+06	1477.06	3.948	44.7
2.71734e+06	1782.82	3.948	44.7
2.71734e+06	1695.46	3.948	44.7
2.71734e+06	1870.18	3.948	44.7
2.71734e+06	1782.82	3.948	44.7
2.71735e+06	1520.74	3.948	44.7
2.71735e+06	1389.7	3.948	44.7
2.71735e+06	1608.1	3.948	44.7
2.71736e+06	1695.46	3.948	44.7
2.71736e+06	1608.1	3.948	44.7
2.71736e+06	1608.1	3.948	44.7
2.71736e+06	1695.46	3.948	44.7
2.71737e+06	1782.82	3.948	44.7
2.71737e+06	1564.42	3.948	44.7
2.71737e+06	1564.42	3.948	44.7
2.71737e+06	1782.82	3.948	44.7
2.71738e+06	1695.46	3.948	44.7
2.71738e+06	1695.46	3.948	44.7
2.71738e+06	1870.18	3.948	44.7
2.71739e+06	1127.62	3.948	44.7
2.71739e+06	1127.62	3.948	44.7
2.71739e+06	952.896	3.948	44.7
2.71739e+06	909.216	3.948	44.7
2.7174e+06	909.216	3.948	44.7
2.7174e+06	909.216	3.948	44.7
2.7174e+06	865.536	3.948	44.7
2.71741e+06	821.856	3.948	44.7
2.71741e+06	909.216	3.948	44.7
2.71741e+06	865.536	3.948	44.7
2.71741e+06	821.856	3.948	44.7
2.71742e+06	909.216	3.948	44.7
2.71742e+06	778.176	3.948	44.7
2.71742e+06	909.216	3.948	44.7
2.71742e+06	1214.98	3.948	44.7
2.71743e+06	865.536	3.948	44.7
2.71743e+06	996.576	3.948	44.7
2.71743e+06	865.536	3.948	44.7
2.71744e+06	821.856	3.948	44.7
2.71744e+06	821.856	3.948	44.7
2.71744e+06	865.536	3.948	44.7
2.71744e+06	996.576	3.948	44.7
2.71745e+06	865.536	3.948	44.7
2.71745e+06	821.856	3.948	44.7
2.71745e+06	821.856	3.948	44.7
2.71745e+06	821.856	3.948	44.7
2.71746e+06	821.856	3.948	44.7
2.71746e+06	865.536	3.948	44.7
2.71746e+06	952.896	3.948	44.7
2.71747e+06	1870.18	3.948	44.7
2.71747e+06	1302.34	3.948	44.7
2.71747e+06	1258.66	3.948	44.7
2.71747e+06	1608.1	3.948	44.7
2.71748e+06	1433.38	3.948	44.7
2.71748e+06	1520.74	3.948	44.7
2.71748e+06	1695.46	3.944	44.5
2.71748e+06	1564.42	3.944	44.5
2.71749e+06	1564.42	3.944	44.5
2.71749e+06	1127.62	3.944	44.5
2.71749e+06	1083.94	3.944	44.5
2.7175e+06	1040.26	3.944	44.5
2.7175e+06	952.896	3.944	44.5
2.7175e+06	1040.26	3.944	44.5
2.7175e+06	996.576	3.944	44.5
2.71751e+06	909.216	3.944	44.5
2.71751e+06	821.856	3.944	44.5
2.71751e+06	865.536	3.944	44.5
2.71752e+06	821.856	3.944	44.5
2.71752e+06	778.176	3.944	44.5
2.71752e+06	778.176	3.944	44.5
2.71752e+06	865.536	3.944	44.5
2.71753e+06	996.576	3.944	44.5
2.71753e+06	952.896	3.944	44.5
2.71753e+06	865.536	3.944	44.5
2.71753e+06	865.536	3.944	44.5
2.71754e+06	821.856	3.944	44.5
2.71754e+06	909.216	3.944	44.5
2.71754e+06	821.856	3.944	44.5
2.71755e+06	865.536	3.944	44.5
2.71755e+06	821.856	3.944	44.5
2.71755e+06	909.216	3.944	44.5
2.71755e+06	996.576	3.944	44.5
2.71756e+06	1302.34	3.944	44.5
2.71756e+06	1171.3	3.944	44.5
2.71756e+06	1171.3	3.944	44.5
2.71756e+06	1083.94	3.944	44.5
2.71757e+06	1040.26	3.944	44.5
2.71757e+06	1346.02	3.944	44.5
2.71757e+06	1214.98	3.944	44.5
2.71758e+06	1258.66	3.944	44.5
2.71758e+06	1389.7	3.944	44.5
2.71758e+06	1389.7	3.944	44.5
2.71758e+06	1608.1	3.944	44.5
2.71759e+06	1739.14	3.944	44.5
2.71759e+06	1608.1	3.944	44.5
2.71759e+06	1608.1	3.944	44.5
2.7176e+06	1564.42	3.944	44.5
2.7176e+06	1302.34	3.944	44.5
2.7176e+06	1608.1	3.944	44.5
2.7176e+06	1520.74	3.944	44.5
2.71761e+06	1477.06	3.944	44.5
2.71761e+06	1477.06	3.944	44.5
2.71761e+06	1608.1	3.944	44.5
2.71761e+06	1695.46	3.944	44.5
2.71762e+06	1564.42	3.944	44.5
2.71762e+06	1608.1	3.944	44.5
2.71762e+06	1564.42	3.944	44.5
2.71763e+06	1564.42	3.944	44.5
2.71763e+06	1564.42	3.944	44.5
2.71763e+06	1258.66	3.944	44.5
2.71763e+06	1520.74	3.944	44.5
2.71764e+06	1651.78	3.944	44.5
2.71764e+06	1695.46	3.944	44.5
2.71764e+06	1608.1	3.944	44.5
2.71764e+06	1433.38	3.944	44.5
2.71765e+06	1302.34	3.944	44.5
2.71765e+06	1214.98	3.944	44.5
2.71765e+06	1258.66	3.944	44.5
2.71766e+06	1258.66	3.944	44.5
2.71766e+06	1302.34	3.944	44.5
2.71766e+06	1389.7	3.944	44.5
2.71766e+06	1171.3	3.944	44.5
2.71767e+06	821.856	3.944	44.5
2.71767e+06	778.176	3.944	44.5
2.71767e+06	821.856	3.944	44.5
2.71767e+06	778.176	3.944	44.5
2.71768e+06	778.176	3.944	44.5
2.71768e+06	909.216	3.944	44.5
2.71768e+06	909.216	3.944	44.5
2.71769e+06	865.536	3.944	44.5
2.71769e+06	734.496	3.944	44.5
2.71769e+06	778.176	3.944	44.5
2.71769e+06	778.176	3.944	44.5
2.7177e+06	778.176	3.944	44.5
2.7177e+06	690.816	3.944	44.5
2.7177e+06	734.496	3.944	44.5
2.71771e+06	690.816	3.944	44.5
2.71771e+06	647.136	3.944	44.5
2.71771e+06	734.496	3.944	44.5
2.71771e+06	647.136	3.944	44.5
2.71772e+06	647.136	3.944	44.5
2.71772e+06	690.816	3.944	44.5
2.71772e+06	996.576	3.944	44.5
2.71772e+06	734.496	3.944	44.5
2.71773e+06	952.896	3.944	44.5
2.71773e+06	909.216	3.944	44.5
2.71773e+06	821.856	3.944	44.5
2.71774e+06	909.216	3.944	44.5
2.71774e+06	821.856	3.944	44.5
2.71774e+06	909.216	3.944	44.5
2.71774e+06	865.536	3.944	44.5
2.71775e+06	734.496	3.944	44.5
2.71775e+06	778.176	3.944	44.5
2.71775e+06	821.856	3.944	44.5
2.71775e+06	865.536	3.944	44.5
2.71776e+06	909.216	3.944	44.5
2.71776e+06	865.536	3.944	44.5
2.71776e+06	778.176	3.944	44.5
2.71777e+06	778.176	3.944	44.5
2.71777e+06	821.856	3.944	44.5
2.71777e+06	821.856	3.944	44.5
2.71777e+06	996.576	3.944	44.5
2.71778e+06	778.176	3.944	44.5
2.71778e+06	778.176	3.944	44.5
2.71778e+06	778.176	3.944	44.5
2.71779e+06	734.496	3.944	44.5
2.71779e+06	952.896	3.944	44.5
2.71779e+06	1127.62	3.944	44.5
2.71779e+06	1302.34	3.944	44.5
2.7178e+06	1346.02	3.944	44.5
2.7178e+06	1346.02	3.944	44.5
2.7178e+06	1477.06	3.944	44.5
2.7178e+06	1346.02	3.944	44.5
2.71781e+06	1477.06	3.944	44.5
2.71781e+06	1258.66	3.944	44.5
2.71781e+06	1127.62	3.944	44.5
2.71782e+06	1171.3	3.944	44.5
2.71782e+06	1302.34	3.944	44.5
2.71782e+06	1520.74	3.944	44.5
2.71782e+06	1214.98	3.944	44.5
2.71783e+06	1127.62	3.944	44.5
2.71783e+06	1302.34	3.944	44.5
2.71783e+06	1083.94	3.944	44.5
2.71783e+06	996.576	3.944	44.5
2.71784e+06	909.216	3.944	44.5
2.71784e+06	952.896	3.944	44.5
2.71784e+06	865.536	3.944	44.5
2.71785e+06	821.856	3.944	44.5
2.71785e+06	865.536	3.944	44.5
2.71785e+06	778.176	3.944	44.5
2.71785e+06	734.496	3.944	44.5
2.71786e+06	821.856	3.944	44.5
2.71786e+06	952.896	3.944	44.5
2.71786e+06	996.576	3.944	44.5
2.71786e+06	821.856	3.944	44.5
2.71787e+06	909.216	3.944	44.5
2.71787e+06	909.216	3.944	44.5
2.71787e+06	865.536	3.944	44.5
2.71788e+06	865.536	3.944	44.5
2.71788e+06	865.536	3.944	44.5
2.71788e+06	778.176	3.944	44.5
2.71788e+06	821.856	3.944	44.5
2.71789e+06	821.856	3.944	44.5
2.71789e+06	821.856	3.944	44.5
2.71789e+06	690.816	3.944	44.5
2.7179e+06	734.496	3.944	44.5
2.7179e+06	647.136	3.944	44.5
2.7179e+06	647.136	3.944	44.5
2.7179e+06	821.856	3.944	44.5
2.71791e+06	952.896	3.944	44.5
2.71791e+06	821.856	3.944	44.5
2.71791e+06	821.856	3.944	44.5
2.71791e+06	821.856	3.944	44.5
2.71792e+06	821.856	3.944	44.5
2.71792e+06	821.856	3.944	44.5
2.71792e+06	778.176	3.944	44.5
2.71793e+06	909.216	3.944	44.5
2.71793e+06	865.536	3.944	44.5
2.71793e+06	865.536	3.944	44.5
2.71793e+06	778.176	3.944	44.5
2.71794e+06	778.176	3.944	44.5
2.71794e+06	909.216	3.944	44.5
2.71794e+06	734.496	3.944	44.5
2.71794e+06	821.856	3.944	44.5
2.71795e+06	734.496	3.944	44.5
2.71795e+06	865.536	3.944	44.5
2.71795e+06	996.576	3.944	44.5
2.71796e+06	952.896	3.944	44.5
2.71796e+06	952.896	3.944	44.5
2.71796e+06	909.216	3.944	44.5
2.71796e+06	821.856	3.944	44.5
2.71797e+06	778.176	3.944	44.5
2.71797e+06	778.176	3.944	44.5
2.71797e+06	734.496	3.944	44.5
2.71798e+06	734.496	3.944	44.5
2.71798e+06	734.496	3.944	44.5
2.71798e+06	734.496	3.944	44.5
2.71798e+06	690.816	3.944	44.5
2.71799e+06	647.136	3.944	44.5
2.71799e+06	690.816	3.944	44.5
2.71799e+06	778.176	3.944	44.5
2.71799e+06	996.576	3.944	44.5
2.718e+06	996.576	3.944	44.5
2.718e+06	1040.26	3.944	44.5
2.718e+06	909.216	3.944	44.5
2.71801e+06	865.536	3.944	44.5
2.71801e+06	821.856	3.944	44.5
2.71801e+06	821.856	3.944	44.5
2.71801e+06	821.856	3.944	44.5
2.71802e+06	778.176	3.944	44.5
2.71802e+06	734.496	3.944	44.5
2.71802e+06	734.496	3.944	44.5
2.71802e+06	734.496	3.944	44.5
2.71803e+06	734.496	3.944	44.5
2.71803e+06	734.496	3.944	44.5
2.71803e+06	778.176	3.944	44.5
2.71804e+06	821.856	3.944	44.5
2.71804e+06	778.176	3.944	44.5
2.71804e+06	909.216	3.944	44.5
2.71804e+06	996.576	3.944	44.5
2.71805e+06	996.576	3.944	44.5
2.71805e+06	952.896	3.944	44.5
2.71805e+06	952.896	3.944	44.5
2.71806e+06	821.856	3.944	44.5
2.71806e+06	865.536	3.944	44.5
2.71806e+06	909.216	3.944	44.5
2.71806e+06	865.536	3.944	44.5
2.71807e+06	909.216	3.944	44.5
2.71807e+06	778.176	3.944	44.5
2.71807e+06	821.856	3.944	44.5
2.71807e+06	778.176	3.944	44.5
2.71808e+06	778.176	3.944	44.5
2.71808e+06	690.816	3.944	44.5
2.71808e+06	559.776	3.944	44.5
2.71809e+06	690.816	3.944	44.5
2.71809e+06	690.816	3.944	44.5
2.71809e+06	690.816	3.944	44.5
2.71809e+06	778.176	3.944	44.5
2.7181e+06	909.216	3.944	44.5
2.7181e+06	952.896	3.944	44.5
2.7181e+06	996.576	3.944	44.5
2.7181e+06	1083.94	3.944	44.5
2.71811e+06	821.856	3.944	44.5
2.71811e+06	734.496	3.944	44.5
2.71811e+06	734.496	3.944	44.5
2.71812e+06	865.536	3.944	44.5
2.71812e+06	865.536	3.944	44.5
2.71812e+06	821.856	3.944	44.5
2.71812e+06	821.856	3.944	44.5
2.71813e+06	821.856	3.944	44.5
[truncated: 320,229+ more rows]
