# Supplementary material for: Evaluation of in-service smartphone battery drainage profile for video calling feature in major apps
Source: Sci Rep. 2023 Jul 20;13:11699. doi: 10.1038/s41598-023-38859-3 (PMC10359271; doi:10.1038/s41598-023-38859-3)
Supplement: Supplementary file 9 — Supplementary Information 9. [file 41598_2023_38859_MOESM9_ESM.xlsx]

## Sheet: R(1 of 1)
Time (milliSeconds)	Current (milliAmps)	Voltage (Volts)	Temperature (Degree Celsius)
4.8039	628.68	3.869	26.7
9.6078	628.68	3.869	26.7
14.4117	628.68	3.869	26.7
19.2156	628.68	3.869	26.7
24.0195	628.68	3.869	26.7
28.8234	628.68	3.869	26.7
33.6273	628.68	3.869	26.7
38.4312	628.68	3.869	26.7
43.2351	628.68	3.869	26.7
48.039	628.68	3.869	26.7
52.8429	628.68	3.869	26.7
57.6468	628.68	3.869	26.7
62.4507	628.68	3.869	26.7
67.2546	853.32	3.869	26.7
72.0585	853.32	3.869	26.7
76.8624	853.32	3.869	26.7
81.6663	853.32	3.869	26.7
86.4702	853.32	3.869	26.7
91.2741	853.32	3.869	26.7
96.078	853.32	3.869	26.7
100.882	853.32	3.869	26.7
105.686	853.32	3.869	26.7
110.49	853.32	3.869	26.7
115.294	853.32	3.869	26.7
120.097	853.32	3.869	26.7
124.901	853.32	3.869	26.7
129.705	853.32	3.869	26.7
134.509	853.32	3.869	26.7
139.313	853.32	3.869	26.7
144.117	853.32	3.869	26.7
148.921	853.32	3.869	26.7
153.725	853.32	3.869	26.7
158.529	853.32	3.869	26.7
163.333	853.32	3.869	26.7
168.136	853.32	3.869	26.7
172.94	853.32	3.869	26.7
177.744	853.32	3.869	26.7
182.548	853.32	3.869	26.7
187.352	853.32	3.869	26.7
192.156	853.32	3.869	26.7
196.96	853.32	3.869	26.7
201.764	853.32	3.869	26.7
206.568	853.32	3.869	26.7
211.372	853.32	3.869	26.7
216.175	853.32	3.869	26.7
220.979	853.32	3.869	26.7
225.783	853.32	3.869	26.7
230.587	853.32	3.869	26.7
235.391	853.32	3.869	26.7
240.195	853.32	3.869	26.7
244.999	853.32	3.869	26.7
249.803	853.32	3.869	26.7
254.607	853.32	3.869	26.7
259.411	853.32	3.869	26.7
264.214	853.32	3.869	26.7
269.018	853.32	3.869	26.7
273.822	720.408	3.869	26.7
278.626	720.408	3.869	26.7
283.43	720.408	3.869	26.7
288.234	720.408	3.869	26.7
293.038	720.408	3.869	26.7
297.842	720.408	3.869	26.7
302.646	720.408	3.869	26.7
307.45	720.408	3.869	26.7
312.253	720.408	3.869	26.7
317.057	720.408	3.869	26.7
321.861	720.408	3.869	26.7
326.665	720.408	3.869	26.7
331.469	720.408	3.869	26.7
336.273	720.408	3.869	26.7
341.077	720.408	3.869	26.7
345.881	720.408	3.869	26.7
350.685	720.408	3.869	26.7
355.489	720.408	3.869	26.7
360.292	720.408	3.869	26.7
365.096	720.408	3.869	26.7
369.9	720.408	3.869	26.7
374.704	720.408	3.869	26.7
379.508	720.408	3.869	26.7
384.312	720.408	3.869	26.7
389.116	720.408	3.869	26.7
393.92	720.408	3.869	26.7
398.724	720.408	3.869	26.7
403.528	720.408	3.869	26.7
408.331	720.408	3.869	26.7
413.135	720.408	3.869	26.7
417.939	720.408	3.869	26.7
422.743	720.408	3.869	26.7
427.547	720.408	3.869	26.7
432.351	720.408	3.869	26.7
437.155	720.408	3.869	26.7
441.959	720.408	3.869	26.7
446.763	720.408	3.869	26.7
451.567	720.408	3.869	26.7
456.37	720.408	3.869	26.7
461.174	720.408	3.869	26.7
465.978	672.36	3.869	26.7
470.782	672.36	3.869	26.7
475.586	672.36	3.869	26.7
480.39	672.36	3.869	26.7
485.194	672.36	3.869	26.7
489.998	672.36	3.869	26.7
494.802	672.36	3.869	26.7
499.606	672.36	3.869	26.7
504.409	672.36	3.869	26.7
509.213	672.36	3.869	26.7
514.017	672.36	3.869	26.7
518.821	672.36	3.869	26.7
523.625	672.36	3.869	26.7
528.429	672.36	3.869	26.7
533.233	672.36	3.869	26.7
538.037	672.36	3.869	26.7
542.841	672.36	3.869	26.7
547.645	672.36	3.869	26.7
552.448	672.36	3.869	26.7
557.252	672.36	3.869	26.7
562.056	672.36	3.869	26.7
566.86	672.36	3.869	26.7
571.664	672.36	3.869	26.7
576.468	672.36	3.869	26.7
581.272	672.36	3.869	26.7
586.076	672.36	3.869	26.7
590.88	672.36	3.869	26.7
595.684	672.36	3.869	26.7
600.487	672.36	3.869	26.7
605.291	672.36	3.869	26.7
610.095	672.36	3.869	26.7
614.899	672.36	3.869	26.7
619.703	672.36	3.869	26.7
624.507	672.36	3.869	26.7
629.311	672.36	3.869	26.7
634.115	672.36	3.869	26.7
638.919	672.36	3.869	26.7
643.723	699.816	3.869	26.7
648.526	699.816	3.869	26.7
653.33	699.816	3.869	26.7
658.134	699.816	3.869	26.7
662.938	699.816	3.869	26.7
667.742	699.816	3.869	26.7
672.546	699.816	3.869	26.7
677.35	699.816	3.869	26.7
682.154	699.816	3.869	26.7
686.958	699.816	3.869	26.7
691.762	699.816	3.869	26.7
696.565	699.816	3.869	26.7
701.369	699.816	3.869	26.7
706.173	699.816	3.869	26.7
710.977	699.816	3.869	26.7
715.781	699.816	3.869	26.7
720.585	699.816	3.869	26.7
725.389	699.816	3.869	26.7
730.193	699.816	3.869	26.7
734.997	699.816	3.869	26.7
739.801	699.816	3.869	26.7
744.604	699.816	3.869	26.7
749.408	699.816	3.869	26.7
754.212	699.816	3.869	26.7
759.016	699.816	3.869	26.7
763.82	699.816	3.869	26.7
768.624	699.816	3.869	26.7
773.428	699.816	3.869	26.7
778.232	699.816	3.869	26.7
783.036	699.816	3.869	26.7
787.84	699.816	3.869	26.7
792.643	699.816	3.869	26.7
797.447	699.816	3.869	26.7
802.251	699.816	3.869	26.7
807.055	699.816	3.869	26.7
811.859	699.816	3.869	26.7
816.663	699.816	3.869	26.7
821.467	699.816	3.869	26.7
826.271	699.816	3.869	26.7
831.075	699.816	3.869	26.7
835.879	699.816	3.869	26.7
840.682	1266.41	3.869	26.7
845.486	1266.41	3.869	26.7
850.29	1266.41	3.869	26.7
855.094	1266.41	3.869	26.7
859.898	1266.41	3.869	26.7
864.702	1266.41	3.869	26.7
869.506	1266.41	3.869	26.7
874.31	1266.41	3.869	26.7
879.114	1266.41	3.869	26.7
883.918	1266.41	3.869	26.7
888.721	1266.41	3.869	26.7
893.525	1266.41	3.869	26.7
898.329	1266.41	3.869	26.7
903.133	1266.41	3.869	26.7
907.937	1266.41	3.869	26.7
912.741	1266.41	3.869	26.7
917.545	1266.41	3.869	26.7
922.349	1266.41	3.869	26.7
927.153	1266.41	3.869	26.7
931.957	1266.41	3.869	26.7
936.76	1266.41	3.869	26.7
941.564	1266.41	3.869	26.7
946.368	1266.41	3.869	26.7
951.172	1266.41	3.869	26.7
955.976	1266.41	3.869	26.7
960.78	1266.41	3.869	26.7
965.584	1266.41	3.869	26.7
970.388	1266.41	3.869	26.7
975.192	1266.41	3.869	26.7
979.996	1266.41	3.869	26.7
984.799	1266.41	3.869	26.7
989.603	1266.41	3.869	26.7
994.407	1266.41	3.869	26.7
999.211	1266.41	3.869	26.7
1004.02	1266.41	3.869	26.7
1008.82	1266.41	3.869	26.7
1013.62	1266.41	3.869	26.7
1018.43	1266.41	3.869	26.7
1023.23	1266.41	3.869	26.7
1028.03	1266.41	3.869	26.7
1032.84	1266.41	3.869	26.7
1037.64	1266.41	3.869	26.7
1042.45	1266.41	3.869	26.7
1047.25	1266.41	3.869	26.7
1052.05	1266.41	3.869	26.7
1056.86	1266.41	3.869	26.7
1061.66	1266.41	3.869	26.7
1066.47	910.728	3.869	26.7
1071.27	910.728	3.869	26.7
1076.07	910.728	3.869	26.7
1080.88	910.728	3.869	26.7
1085.68	910.728	3.869	26.7
1090.49	910.728	3.869	26.7
1095.29	910.728	3.869	26.7
1100.09	910.728	3.869	26.7
1104.9	910.728	3.869	26.7
1109.7	910.728	3.869	26.7
1114.5	910.728	3.869	26.7
1119.31	910.728	3.869	26.7
1124.11	910.728	3.869	26.7
1128.92	910.728	3.869	26.7
1133.72	910.728	3.869	26.7
1138.52	910.728	3.869	26.7
1143.33	910.728	3.869	26.7
1148.13	910.728	3.869	26.7
1152.94	910.728	3.869	26.7
1157.74	910.728	3.869	26.7
1162.54	910.728	3.869	26.7
1167.35	910.728	3.869	26.7
1172.15	910.728	3.869	26.7
1176.96	910.728	3.869	26.7
1181.76	910.728	3.869	26.7
1186.56	910.728	3.869	26.7
1191.37	910.728	3.869	26.7
1196.17	910.728	3.869	26.7
1200.97	910.728	3.869	26.7
1205.78	910.728	3.869	26.7
1210.58	910.728	3.869	26.7
1215.39	910.728	3.869	26.7
1220.19	910.728	3.869	26.7
1224.99	910.728	3.869	26.7
1229.8	910.728	3.869	26.7
1234.6	910.728	3.869	26.7
1239.41	910.728	3.869	26.7
1244.21	910.728	3.869	26.7
1249.01	910.728	3.869	26.7
1253.82	910.728	3.869	26.7
1258.62	910.728	3.869	26.7
1263.43	910.728	3.869	26.7
1268.23	910.728	3.869	26.7
1273.03	910.728	3.869	26.7
1277.84	910.728	3.869	26.7
1282.64	910.728	3.869	26.7
1287.45	1105.42	3.869	26.7
1292.25	1105.42	3.869	26.7
1297.05	1105.42	3.869	26.7
1301.86	1105.42	3.869	26.7
1306.66	1105.42	3.869	26.7
1311.46	1105.42	3.869	26.7
1316.27	1105.42	3.869	26.7
1321.07	1105.42	3.869	26.7
1325.88	1105.42	3.869	26.7
1330.68	1105.42	3.869	26.7
1335.48	1105.42	3.869	26.7
1340.29	1105.42	3.869	26.7
1345.09	1105.42	3.869	26.7
1349.9	1105.42	3.869	26.7
1354.7	1105.42	3.869	26.7
1359.5	1105.42	3.869	26.7
1364.31	1105.42	3.869	26.7
1369.11	1105.42	3.869	26.7
1373.92	1105.42	3.869	26.7
1378.72	1105.42	3.869	26.7
1383.52	1105.42	3.869	26.7
1388.33	1105.42	3.869	26.7
1393.13	1105.42	3.869	26.7
1397.93	1105.42	3.869	26.7
1402.74	1105.42	3.869	26.7
1407.54	1105.42	3.869	26.7
1412.35	1105.42	3.869	26.7
1417.15	1105.42	3.869	26.7
1421.95	1105.42	3.869	26.7
1426.76	1105.42	3.869	26.7
1431.56	1105.42	3.869	26.7
1436.37	1105.42	3.869	26.7
1441.17	1105.42	3.869	26.7
1445.97	1105.42	3.869	26.7
1450.78	1105.42	3.869	26.7
1455.58	1105.42	3.869	26.7
1460.39	1105.42	3.869	26.7
1465.19	1105.42	3.869	26.7
1469.99	1105.42	3.869	26.7
1474.8	1105.42	3.869	26.7
1479.6	1105.42	3.869	26.7
1484.41	1105.42	3.869	26.7
1489.21	1105.42	3.869	26.7
1494.01	1105.42	3.869	26.7
1498.82	1282.63	3.869	26.7
1503.62	1282.63	3.869	26.7
1508.42	1282.63	3.869	26.7
1513.23	1282.63	3.869	26.7
1518.03	1282.63	3.869	26.7
1522.84	1282.63	3.869	26.7
1527.64	1282.63	3.869	26.7
1532.44	1282.63	3.869	26.7
1537.25	1282.63	3.869	26.7
1542.05	1282.63	3.869	26.7
1546.86	1282.63	3.869	26.7
1551.66	1282.63	3.869	26.7
1556.46	1282.63	3.869	26.7
1561.27	1282.63	3.869	26.7
1566.07	1282.63	3.869	26.7
1570.88	1282.63	3.869	26.7
1575.68	1282.63	3.869	26.7
1580.48	1282.63	3.869	26.7
1585.29	1282.63	3.869	26.7
1590.09	1282.63	3.869	26.7
1594.89	1282.63	3.869	26.7
1599.7	1282.63	3.869	26.7
1604.5	1282.63	3.869	26.7
1609.31	1282.63	3.869	26.7
1614.11	1282.63	3.869	26.7
1618.91	1282.63	3.869	26.7
1623.72	1282.63	3.869	26.7
1628.52	1282.63	3.869	26.7
1633.33	1282.63	3.869	26.7
1638.13	1282.63	3.869	26.7
1642.93	1282.63	3.869	26.7
1647.74	1282.63	3.869	26.7
1652.54	1282.63	3.869	26.7
1657.35	1282.63	3.869	26.7
1662.15	1282.63	3.869	26.7
1666.95	1282.63	3.869	26.7
1671.76	1282.63	3.869	26.7
1676.56	1282.63	3.869	26.7
1681.36	1282.63	3.869	26.7
1686.17	1282.63	3.869	26.7
1690.97	1282.63	3.869	26.7
1695.78	1282.63	3.869	26.7
1700.58	1282.63	3.869	26.7
1705.38	628.68	3.869	26.7
1710.19	628.68	3.869	26.7
1714.99	628.68	3.869	26.7
1719.8	628.68	3.869	26.7
1724.6	628.68	3.869	26.7
1729.4	628.68	3.869	26.7
1734.21	628.68	3.869	26.7
1739.01	628.68	3.869	26.7
1743.82	628.68	3.869	26.7
1748.62	628.68	3.869	26.7
1753.42	628.68	3.869	26.7
1758.23	628.68	3.869	26.7
1763.03	628.68	3.869	26.7
1767.84	628.68	3.869	26.7
1772.64	628.68	3.869	26.7
1777.44	628.68	3.869	26.7
1782.25	628.68	3.869	26.7
1787.05	628.68	3.869	26.7
1791.85	628.68	3.869	26.7
1796.66	628.68	3.869	26.7
1801.46	628.68	3.869	26.7
1806.27	628.68	3.869	26.7
1811.07	628.68	3.869	26.7
1815.87	1353.14	3.869	26.7
1820.68	1353.14	3.869	26.7
1825.48	1353.14	3.869	26.7
1830.29	1353.14	3.869	26.7
1835.09	1353.14	3.869	26.7
1839.89	1353.14	3.869	26.7
1844.7	1353.14	3.869	26.7
1849.5	1353.14	3.869	26.7
1854.31	1353.14	3.869	26.7
1859.11	1353.14	3.869	26.7
1863.91	1353.14	3.869	26.7
1868.72	1353.14	3.869	26.7
1873.52	1353.14	3.869	26.7
1878.32	1353.14	3.869	26.7
1883.13	1353.14	3.869	26.7
1887.93	1353.14	3.869	26.7
1892.74	1353.14	3.869	26.7
1897.54	1353.14	3.869	26.7
1902.34	1353.14	3.869	26.7
1907.15	1353.14	3.869	26.7
1911.95	1353.14	3.869	26.7
1916.76	1353.14	3.869	26.7
1921.56	1353.14	3.869	26.7
1926.36	1353.14	3.869	26.7
1931.17	1353.14	3.869	26.7
1935.97	1353.14	3.869	26.7
1940.78	1353.14	3.869	26.7
1945.58	1353.14	3.869	26.7
1950.38	1353.14	3.869	26.7
1955.19	1353.14	3.869	26.7
1959.99	1353.14	3.869	26.7
1964.8	1353.14	3.869	26.7
1969.6	1353.14	3.869	26.7
1974.4	1353.14	3.869	26.7
1979.21	1353.14	3.869	26.7
1984.01	1353.14	3.869	26.7
1988.81	1353.14	3.869	26.7
1993.62	1353.14	3.869	26.7
1998.42	1353.14	3.869	26.7
2003.23	1353.14	3.869	26.7
2008.03	1353.14	3.869	26.7
2012.83	1353.14	3.869	26.7
2017.64	1353.14	3.869	26.7
2022.44	1353.14	3.869	26.7
2027.25	1353.14	3.869	26.7
2032.05	1353.14	3.869	26.7
2036.85	1353.14	3.869	26.7
2041.66	1353.14	3.869	26.7
2046.46	821.496	3.869	26.7
2051.27	821.496	3.869	26.7
2056.07	821.496	3.869	26.7
2060.87	821.496	3.869	26.7
2065.68	821.496	3.869	26.7
2070.48	821.496	3.869	26.7
2075.28	821.496	3.869	26.7
2080.09	821.496	3.869	26.7
2084.89	821.496	3.869	26.7
2089.7	821.496	3.869	26.7
2094.5	821.496	3.869	26.7
2099.3	821.496	3.869	26.7
2104.11	821.496	3.869	26.7
2108.91	821.496	3.869	26.7
2113.72	821.496	3.869	26.7
2118.52	821.496	3.869	26.7
2123.32	821.496	3.869	26.7
2128.13	821.496	3.869	26.7
2132.93	821.496	3.869	26.7
2137.74	821.496	3.869	26.7
2142.54	821.496	3.869	26.7
2147.34	821.496	3.869	26.7
2152.15	821.496	3.869	26.7
2156.95	821.496	3.869	26.7
2161.75	821.496	3.869	26.7
2166.56	821.496	3.869	26.7
2171.36	821.496	3.869	26.7
2176.17	821.496	3.869	26.7
2180.97	821.496	3.869	26.7
2185.77	821.496	3.869	26.7
2190.58	821.496	3.869	26.7
2195.38	821.496	3.869	26.7
2200.19	821.496	3.869	26.7
2204.99	821.496	3.869	26.7
2209.79	821.496	3.869	26.7
2214.6	821.496	3.869	26.7
2219.4	821.496	3.869	26.7
2224.21	821.496	3.869	26.7
2229.01	821.496	3.869	26.7
2233.81	679.224	3.869	26.7
2238.62	679.224	3.869	26.7
2243.42	679.224	3.869	26.7
2248.23	679.224	3.869	26.7
2253.03	679.224	3.869	26.7
2257.83	679.224	3.869	26.7
2262.64	679.224	3.869	26.7
2267.44	679.224	3.869	26.7
2272.24	679.224	3.869	26.7
2277.05	679.224	3.869	26.7
2281.85	679.224	3.869	26.7
2286.66	679.224	3.869	26.7
2291.46	679.224	3.869	26.7
2296.26	679.224	3.869	26.7
2301.07	679.224	3.869	26.7
2305.87	679.224	3.869	26.7
2310.68	679.224	3.869	26.7
2315.48	679.224	3.869	26.7
2320.28	679.224	3.869	26.7
2325.09	679.224	3.869	26.7
2329.89	679.224	3.869	26.7
2334.7	679.224	3.869	26.7
2339.5	679.224	3.869	26.7
2344.3	679.224	3.869	26.7
2349.11	679.224	3.869	26.7
2353.91	679.224	3.869	26.7
2358.71	679.224	3.869	26.7
2363.52	679.224	3.869	26.7
2368.32	679.224	3.869	26.7
2373.13	679.224	3.869	26.7
2377.93	679.224	3.869	26.7
2382.73	679.224	3.869	26.7
2387.54	679.224	3.869	26.7
2392.34	679.224	3.869	26.7
2397.15	679.224	3.869	26.7
2401.95	679.224	3.869	26.7
2406.75	679.224	3.869	26.7
2411.56	610.584	3.869	26.7
2416.36	610.584	3.869	26.7
2421.17	610.584	3.869	26.7
2425.97	610.584	3.869	26.7
2430.77	610.584	3.869	26.7
2435.58	610.584	3.869	26.7
2440.38	610.584	3.869	26.7
2445.19	610.584	3.869	26.7
2449.99	610.584	3.869	26.7
2454.79	610.584	3.869	26.7
2459.6	610.584	3.869	26.7
2464.4	610.584	3.869	26.7
2469.2	610.584	3.869	26.7
2474.01	610.584	3.869	26.7
2478.81	610.584	3.869	26.7
2483.62	610.584	3.869	26.7
2488.42	610.584	3.869	26.7
2493.22	610.584	3.869	26.7
2498.03	610.584	3.869	26.7
2502.83	610.584	3.869	26.7
2507.64	610.584	3.869	26.7
2512.44	610.584	3.869	26.7
2517.24	610.584	3.869	26.7
2522.05	610.584	3.869	26.7
2526.85	610.584	3.869	26.7
2531.66	610.584	3.869	26.7
2536.46	610.584	3.869	26.7
2541.26	610.584	3.869	26.7
2546.07	610.584	3.869	26.7
2550.87	610.584	3.869	26.7
2555.67	610.584	3.869	26.7
2560.48	610.584	3.869	26.7
2565.28	610.584	3.869	26.7
2570.09	610.584	3.869	26.7
2574.89	610.584	3.869	26.7
2579.69	554.736	3.869	26.7
2584.5	554.736	3.869	26.7
2589.3	554.736	3.869	26.7
2594.11	554.736	3.869	26.7
2598.91	554.736	3.869	26.7
2603.71	554.736	3.869	26.7
2608.52	554.736	3.869	26.7
2613.32	554.736	3.869	26.7
2618.13	554.736	3.869	26.7
2622.93	554.736	3.869	26.7
2627.73	554.736	3.869	26.7
2632.54	554.736	3.869	26.7
2637.34	554.736	3.869	26.7
2642.14	554.736	3.869	26.7
2646.95	554.736	3.869	26.7
2651.75	554.736	3.869	26.7
2656.56	554.736	3.869	26.7
2661.36	554.736	3.869	26.7
2666.16	554.736	3.869	26.7
2670.97	554.736	3.869	26.7
2675.77	554.736	3.869	26.7
2680.58	554.736	3.869	26.7
2685.38	554.736	3.869	26.7
2690.18	554.736	3.869	26.7
2694.99	554.736	3.869	26.7
2699.79	554.736	3.869	26.7
2704.6	554.736	3.869	26.7
2709.4	554.736	3.869	26.7
2714.2	554.736	3.869	26.7
2719.01	554.736	3.869	26.7
2723.81	554.736	3.869	26.7
2728.62	554.736	3.869	26.7
2733.42	554.736	3.869	26.7
2738.22	554.736	3.869	26.7
2743.03	554.736	3.869	26.7
2747.83	554.736	3.869	26.7
2752.63	554.736	3.869	26.7
2757.44	554.736	3.869	26.7
2762.24	554.736	3.869	26.7
2767.05	554.736	3.869	26.7
2771.85	554.736	3.869	26.7
2776.65	554.736	3.869	26.7
2781.46	554.736	3.869	26.7
2786.26	554.736	3.869	26.7
2791.07	516.36	3.869	26.7
2795.87	516.36	3.869	26.7
2800.67	516.36	3.869	26.7
2805.48	516.36	3.869	26.7
2810.28	516.36	3.869	26.7
2815.09	516.36	3.869	26.7
2819.89	516.36	3.869	26.7
2824.69	516.36	3.869	26.7
2829.5	516.36	3.869	26.7
2834.3	516.36	3.869	26.7
2839.1	516.36	3.869	26.7
2843.91	516.36	3.869	26.7
2848.71	516.36	3.869	26.7
2853.52	516.36	3.869	26.7
2858.32	516.36	3.869	26.7
2863.12	516.36	3.869	26.7
2867.93	516.36	3.869	26.7
2872.73	516.36	3.869	26.7
2877.54	516.36	3.869	26.7
2882.34	516.36	3.869	26.7
2887.14	516.36	3.869	26.7
2891.95	516.36	3.869	26.7
2896.75	516.36	3.869	26.7
2901.56	516.36	3.869	26.7
2906.36	516.36	3.869	26.7
2911.16	516.36	3.869	26.7
2915.97	516.36	3.869	26.7
2920.77	516.36	3.869	26.7
2925.58	516.36	3.869	26.7
2930.38	516.36	3.869	26.7
2935.18	516.36	3.869	26.7
2939.99	516.36	3.869	26.7
2944.79	516.36	3.869	26.7
2949.59	516.36	3.869	26.7
2954.4	516.36	3.869	26.7
2959.2	516.36	3.869	26.7
2964.01	516.36	3.869	26.7
2968.81	516.36	3.869	26.7
2973.61	516.36	3.869	26.7
2978.42	516.36	3.869	26.7
2983.22	516.36	3.869	26.7
2988.03	516.36	3.869	26.7
2992.83	458.328	3.869	26.7
2997.63	458.328	3.869	26.7
3002.44	458.328	3.869	26.7
3007.24	458.328	3.869	26.7
3012.05	458.328	3.869	26.7
3016.85	458.328	3.869	26.7
3021.65	458.328	3.869	26.7
3026.46	458.328	3.869	26.7
3031.26	458.328	3.869	26.7
3036.06	458.328	3.869	26.7
3040.87	458.328	3.869	26.7
3045.67	458.328	3.869	26.7
3050.48	458.328	3.869	26.7
3055.28	458.328	3.869	26.7
3060.08	458.328	3.869	26.7
3064.89	458.328	3.869	26.7
3069.69	458.328	3.869	26.7
3074.5	458.328	3.869	26.7
3079.3	458.328	3.869	26.7
3084.1	458.328	3.869	26.7
3088.91	458.328	3.869	26.7
3093.71	458.328	3.869	26.7
3098.52	458.328	3.869	26.7
3103.32	458.328	3.869	26.7
3108.12	458.328	3.869	26.7
3112.93	458.328	3.869	26.7
3117.73	458.328	3.869	26.7
3122.53	458.328	3.869	26.7
3127.34	458.328	3.869	26.7
3132.14	458.328	3.869	26.7
3136.95	458.328	3.869	26.7
3141.75	458.328	3.869	26.7
3146.55	458.328	3.869	26.7
3151.36	458.328	3.869	26.7
3156.16	458.328	3.869	26.7
3160.97	458.328	3.869	26.7
3165.77	458.328	3.869	26.7
3170.57	458.328	3.869	26.7
3175.38	458.328	3.869	26.7
3180.18	458.328	3.869	26.7
3184.99	458.328	3.869	26.7
3189.79	458.328	3.869	26.7
3194.59	458.328	3.869	26.7
3199.4	458.328	3.869	26.7
3204.2	458.328	3.869	26.7
3209.01	458.328	3.869	26.7
3213.81	458.328	3.869	26.7
3218.61	341.328	3.869	26.7
3223.42	341.328	3.869	26.7
3228.22	341.328	3.869	26.7
3233.02	341.328	3.869	26.7
3237.83	341.328	3.869	26.7
3242.63	341.328	3.869	26.7
3247.44	341.328	3.869	26.7
3252.24	341.328	3.869	26.7
3257.04	341.328	3.869	26.7
3261.85	341.328	3.869	26.7
3266.65	341.328	3.869	26.7
3271.46	341.328	3.869	26.7
3276.26	341.328	3.869	26.7
3281.06	341.328	3.869	26.7
3285.87	341.328	3.869	26.7
3290.67	341.328	3.869	26.7
3295.48	341.328	3.869	26.7
3300.28	341.328	3.869	26.7
3305.08	341.328	3.869	26.7
3309.89	341.328	3.869	26.7
3314.69	341.328	3.869	26.7
3319.49	341.328	3.869	26.7
3324.3	341.328	3.869	26.7
3329.1	341.328	3.869	26.7
3333.91	341.328	3.869	26.7
3338.71	341.328	3.869	26.7
3343.51	341.328	3.869	26.7
3348.32	341.328	3.869	26.7
3353.12	341.328	3.869	26.7
3357.93	341.328	3.869	26.7
3362.73	341.328	3.869	26.7
3367.53	341.328	3.869	26.7
3372.34	341.328	3.869	26.7
3377.14	341.328	3.869	26.7
3381.95	341.328	3.869	26.7
3386.75	341.328	3.869	26.7
3391.55	341.328	3.869	26.7
3396.36	341.328	3.869	26.7
3401.16	341.328	3.869	26.7
3405.97	341.328	3.869	26.7
3410.77	341.328	3.869	26.7
3415.57	364.104	3.869	26.7
3420.38	364.104	3.869	26.7
3425.18	364.104	3.869	26.7
3429.98	364.104	3.869	26.7
3434.79	364.104	3.869	26.7
3439.59	364.104	3.869	26.7
3444.4	364.104	3.869	26.7
3449.2	364.104	3.869	26.7
3454	364.104	3.869	26.7
3458.81	364.104	3.869	26.7
3463.61	364.104	3.869	26.7
3468.42	364.104	3.869	26.7
3473.22	364.104	3.869	26.7
3478.02	364.104	3.869	26.7
3482.83	364.104	3.869	26.7
3487.63	364.104	3.869	26.7
3492.44	364.104	3.869	26.7
3497.24	364.104	3.869	26.7
3502.04	364.104	3.869	26.7
3506.85	364.104	3.869	26.7
3511.65	364.104	3.869	26.7
3516.45	364.104	3.869	26.7
3521.26	364.104	3.869	26.7
3526.06	364.104	3.869	26.7
3530.87	364.104	3.869	26.7
3535.67	364.104	3.869	26.7
3540.47	364.104	3.869	26.7
3545.28	364.104	3.869	26.7
3550.08	364.104	3.869	26.7
3554.89	364.104	3.869	26.7
3559.69	364.104	3.869	26.7
3564.49	364.104	3.869	26.7
3569.3	364.104	3.869	26.7
3574.1	364.104	3.869	26.7
3578.91	364.104	3.869	26.7
3583.71	364.104	3.869	26.7
3588.51	364.104	3.869	26.7
3593.32	364.104	3.869	26.7
3598.12	364.104	3.869	26.7
3602.92	364.104	3.869	26.7
3607.73	364.104	3.869	26.7
3612.53	364.104	3.869	26.7
3617.34	382.824	3.869	26.7
3622.14	382.824	3.869	26.7
3626.94	382.824	3.869	26.7
3631.75	382.824	3.869	26.7
3636.55	382.824	3.869	26.7
3641.36	382.824	3.869	26.7
3646.16	382.824	3.869	26.7
3650.96	382.824	3.869	26.7
3655.77	382.824	3.869	26.7
3660.57	382.824	3.869	26.7
3665.38	382.824	3.869	26.7
3670.18	382.824	3.869	26.7
3674.98	382.824	3.869	26.7
3679.79	382.824	3.869	26.7
3684.59	382.824	3.869	26.7
3689.4	382.824	3.869	26.7
3694.2	382.824	3.869	26.7
3699	382.824	3.869	26.7
3703.81	382.824	3.869	26.7
3708.61	382.824	3.869	26.7
3713.41	382.824	3.869	26.7
3718.22	382.824	3.869	26.7
3723.02	382.824	3.869	26.7
3727.83	382.824	3.869	26.7
3732.63	382.824	3.869	26.7
3737.43	382.824	3.869	26.7
3742.24	382.824	3.869	26.7
3747.04	382.824	3.869	26.7
3751.85	382.824	3.869	26.7
3756.65	382.824	3.869	26.7
3761.45	382.824	3.869	26.7
3766.26	382.824	3.869	26.7
3771.06	382.824	3.869	26.7
3775.87	382.824	3.869	26.7
3780.67	382.824	3.869	26.7
3785.47	382.824	3.869	26.7
3790.28	382.824	3.869	26.7
3795.08	382.824	3.869	26.7
3799.88	382.824	3.869	26.7
3804.69	382.824	3.869	26.7
3809.49	382.824	3.869	26.7
3814.3	382.824	3.869	26.7
3819.1	384.384	3.869	26.7
3823.9	384.384	3.869	26.7
3828.71	384.384	3.869	26.7
3833.51	384.384	3.869	26.7
3838.32	384.384	3.869	26.7
3843.12	384.384	3.869	26.7
3847.92	384.384	3.869	26.7
3852.73	384.384	3.869	26.7
3857.53	384.384	3.869	26.7
3862.34	384.384	3.869	26.7
3867.14	384.384	3.869	26.7
3871.94	384.384	3.869	26.7
3876.75	384.384	3.869	26.7
3881.55	384.384	3.869	26.7
3886.36	384.384	3.869	26.7
3891.16	384.384	3.869	26.7
3895.96	384.384	3.869	26.7
3900.77	384.384	3.869	26.7
3905.57	384.384	3.869	26.7
3910.37	384.384	3.869	26.7
3915.18	384.384	3.869	26.7
3919.98	384.384	3.869	26.7
3924.79	384.384	3.869	26.7
3929.59	384.384	3.869	26.7
3934.39	384.384	3.869	26.7
3939.2	384.384	3.869	26.7
3944	384.384	3.869	26.7
3948.81	384.384	3.869	26.7
3953.61	384.384	3.869	26.7
3958.41	384.384	3.869	26.7
3963.22	384.384	3.869	26.7
3968.02	384.384	3.869	26.7
3972.83	384.384	3.869	26.7
3977.63	384.384	3.869	26.7
3982.43	384.384	3.869	26.7
3987.24	384.384	3.869	26.7
3992.04	384.384	3.869	26.7
3996.84	384.384	3.869	26.7
4001.65	384.384	3.869	26.7
4006.45	384.384	3.869	26.7
4011.26	384.384	3.869	26.7
4016.06	384.384	3.869	26.7
4020.86	343.512	3.869	26.7
4025.67	343.512	3.869	26.7
4030.47	343.512	3.869	26.7
4035.28	343.512	3.869	26.7
4040.08	343.512	3.869	26.7
4044.88	343.512	3.869	26.7
4049.69	343.512	3.869	26.7
4054.49	343.512	3.869	26.7
4059.3	343.512	3.869	26.7
4064.1	343.512	3.869	26.7
4068.9	343.512	3.869	26.7
4073.71	343.512	3.869	26.7
4078.51	343.512	3.869	26.7
4083.31	343.512	3.869	26.7
4088.12	343.512	3.869	26.7
4092.92	343.512	3.869	26.7
4097.73	343.512	3.869	26.7
4102.53	343.512	3.869	26.7
4107.33	343.512	3.869	26.7
4112.14	343.512	3.869	26.7
4116.94	343.512	3.869	26.7
4121.75	343.512	3.869	26.7
4126.55	343.512	3.869	26.7
4131.35	343.512	3.869	26.7
4136.16	343.512	3.869	26.7
4140.96	343.512	3.869	26.7
4145.77	343.512	3.869	26.7
4150.57	343.512	3.869	26.7
4155.37	343.512	3.869	26.7
4160.18	343.512	3.869	26.7
4164.98	343.512	3.869	26.7
4169.79	343.512	3.869	26.7
4174.59	343.512	3.869	26.7
4179.39	343.512	3.869	26.7
4184.2	343.512	3.869	26.7
4189	343.512	3.869	26.7
4193.8	343.512	3.869	26.7
4198.61	343.512	3.869	26.7
4203.41	343.512	3.869	26.7
4208.22	343.512	3.869	26.7
4213.02	323.856	3.869	26.7
4217.82	323.856	3.869	26.7
4222.63	323.856	3.869	26.7
4227.43	323.856	3.869	26.7
4232.24	323.856	3.869	26.7
4237.04	323.856	3.869	26.7
4241.84	323.856	3.869	26.7
4246.65	323.856	3.869	26.7
4251.45	323.856	3.869	26.7
4256.26	323.856	3.869	26.7
4261.06	323.856	3.869	26.7
4265.86	323.856	3.869	26.7
4270.67	323.856	3.869	26.7
4275.47	323.856	3.869	26.7
4280.27	323.856	3.869	26.7
4285.08	323.856	3.869	26.7
4289.88	323.856	3.869	26.7
4294.69	323.856	3.869	26.7
4299.49	323.856	3.869	26.7
4304.29	323.856	3.869	26.7
4309.1	323.856	3.869	26.7
4313.9	323.856	3.869	26.7
4318.71	323.856	3.869	26.7
4323.51	323.856	3.869	26.7
4328.31	323.856	3.869	26.7
4333.12	323.856	3.869	26.7
4337.92	323.856	3.869	26.7
4342.73	323.856	3.869	26.7
4347.53	323.856	3.869	26.7
4352.33	323.856	3.869	26.7
4357.14	323.856	3.869	26.7
4361.94	323.856	3.869	26.7
4366.75	323.856	3.869	26.7
4371.55	323.856	3.869	26.7
4376.35	323.856	3.869	26.7
4381.16	323.856	3.869	26.7
4385.96	323.856	3.869	26.7
4390.76	323.856	3.869	26.7
4395.57	323.856	3.869	26.7
4400.37	323.856	3.869	26.7
4405.18	323.856	3.869	26.7
4409.98	323.856	3.869	26.7
4414.78	323.856	3.869	26.7
4419.59	316.056	3.869	26.7
4424.39	316.056	3.869	26.7
4429.2	316.056	3.869	26.7
4434	316.056	3.869	26.7
4438.8	316.056	3.869	26.7
4443.61	316.056	3.869	26.7
4448.41	316.056	3.869	26.7
4453.22	316.056	3.869	26.7
4458.02	316.056	3.869	26.7
4462.82	316.056	3.869	26.7
4467.63	316.056	3.869	26.7
4472.43	316.056	3.869	26.7
4477.23	316.056	3.869	26.7
4482.04	316.056	3.869	26.7
4486.84	316.056	3.869	26.7
4491.65	316.056	3.869	26.7
4496.45	316.056	3.869	26.7
4501.25	316.056	3.869	26.7
4506.06	316.056	3.869	26.7
4510.86	316.056	3.869	26.7
4515.67	316.056	3.869	26.7
4520.47	316.056	3.869	26.7
4525.27	316.056	3.869	26.7
4530.08	316.056	3.869	26.7
4534.88	316.056	3.869	26.7
4539.69	316.056	3.869	26.7
4544.49	316.056	3.869	26.7
4549.29	316.056	3.869	26.7
4554.1	316.056	3.869	26.7
4558.9	316.056	3.869	26.7
4563.7	316.056	3.869	26.7
4568.51	316.056	3.869	26.7
4573.31	316.056	3.869	26.7
4578.12	316.056	3.869	26.7
4582.92	316.056	3.869	26.7
4587.72	316.056	3.869	26.7
4592.53	316.056	3.869	26.7
4597.33	316.056	3.869	26.7
4602.14	316.056	3.869	26.7
4606.94	316.056	3.869	26.7
4611.74	344.136	3.869	26.7
4616.55	344.136	3.869	26.7
4621.35	344.136	3.869	26.7
4626.16	344.136	3.869	26.7
4630.96	344.136	3.869	26.7
4635.76	344.136	3.869	26.7
4640.57	344.136	3.869	26.7
4645.37	344.136	3.869	26.7
4650.18	344.136	3.869	26.7
4654.98	344.136	3.869	26.7
4659.78	344.136	3.869	26.7
4664.59	344.136	3.869	26.7
4669.39	344.136	3.869	26.7
4674.19	344.136	3.869	26.7
4679	344.136	3.869	26.7
4683.8	344.136	3.869	26.7
4688.61	344.136	3.869	26.7
4693.41	344.136	3.869	26.7
4698.21	344.136	3.869	26.7
4703.02	344.136	3.869	26.7
4707.82	344.136	3.869	26.7
4712.63	344.136	3.869	26.7
4717.43	344.136	3.869	26.7
4722.23	344.136	3.869	26.7
4727.04	344.136	3.869	26.7
4731.84	344.136	3.869	26.7
4736.65	344.136	3.869	26.7
4741.45	344.136	3.869	26.7
4746.25	344.136	3.869	26.7
4751.06	344.136	3.869	26.7
4755.86	344.136	3.869	26.7
4760.66	344.136	3.869	26.7
4765.47	344.136	3.869	26.7
4770.27	344.136	3.869	26.7
4775.08	344.136	3.869	26.7
4779.88	344.136	3.869	26.7
4784.68	344.136	3.869	26.7
4789.49	344.136	3.869	26.7
4794.29	344.136	3.869	26.7
4799.1	344.136	3.869	26.7
4803.9	343.512	3.869	26.7
4808.7	343.512	3.869	26.7
4813.51	343.512	3.869	26.7
4818.31	343.512	3.869	26.7
4823.12	343.512	3.869	26.7
4827.92	343.512	3.869	26.7
4832.72	343.512	3.869	26.7
4837.53	343.512	3.869	26.7
4842.33	343.512	3.869	26.7
4847.14	343.512	3.869	26.7
4851.94	343.512	3.869	26.7
4856.74	343.512	3.869	26.7
4861.55	343.512	3.869	26.7
4866.35	343.512	3.869	26.7
4871.15	343.512	3.869	26.7
4875.96	343.512	3.869	26.7
4880.76	343.512	3.869	26.7
4885.57	343.512	3.869	26.7
4890.37	343.512	3.869	26.7
4895.17	343.512	3.869	26.7
4899.98	343.512	3.869	26.7
4904.78	343.512	3.869	26.7
4909.59	343.512	3.869	26.7
4914.39	343.512	3.869	26.7
4919.19	343.512	3.869	26.7
4924	343.512	3.869	26.7
4928.8	343.512	3.869	26.7
4933.61	343.512	3.869	26.7
4938.41	343.512	3.869	26.7
4943.21	343.512	3.869	26.7
4948.02	343.512	3.869	26.7
4952.82	343.512	3.869	26.7
4957.62	343.512	3.869	26.7
4962.43	343.512	3.869	26.7
4967.23	343.512	3.869	26.7
4972.04	343.512	3.869	26.7
4976.84	343.512	3.869	26.7
4981.64	370.032	3.869	26.7
4986.45	370.032	3.869	26.7
4991.25	370.032	3.869	26.7
4996.06	370.032	3.869	26.7
5000.86	370.032	3.869	26.7
5005.66	370.032	3.869	26.7
5010.47	370.032	3.869	26.7
5015.27	370.032	3.869	26.7
5020.08	370.032	3.869	26.7
5024.88	370.032	3.869	26.7
5029.68	370.032	3.869	26.7
5034.49	370.032	3.869	26.7
5039.29	370.032	3.869	26.7
5044.09	370.032	3.869	26.7
5048.9	370.032	3.869	26.7
5053.7	370.032	3.869	26.7
5058.51	370.032	3.869	26.7
5063.31	370.032	3.869	26.7
5068.11	370.032	3.869	26.7
5072.92	370.032	3.869	26.7
5077.72	370.032	3.869	26.7
5082.53	370.032	3.869	26.7
5087.33	370.032	3.869	26.7
5092.13	370.032	3.869	26.7
5096.94	370.032	3.869	26.7
5101.74	370.032	3.869	26.7
5106.55	370.032	3.869	26.7
5111.35	370.032	3.869	26.7
5116.15	370.032	3.869	26.7
5120.96	370.032	3.869	26.7
5125.76	370.032	3.869	26.7
5130.57	370.032	3.869	26.7
5135.37	370.032	3.869	26.7
5140.17	370.032	3.869	26.7
5144.98	370.032	3.869	26.7
5149.78	370.032	3.869	26.7
5154.58	370.032	3.869	26.7
5159.39	370.032	3.869	26.7
5164.19	370.032	3.869	26.7
5169	370.032	3.869	26.7
5173.8	351.312	3.869	26.7
5178.6	351.312	3.869	26.7
5183.41	351.312	3.869	26.7
5188.21	351.312	3.869	26.7
5193.02	351.312	3.869	26.7
5197.82	351.312	3.869	26.7
5202.62	351.312	3.869	26.7
5207.43	351.312	3.869	26.7
5212.23	351.312	3.869	26.7
5217.04	351.312	3.869	26.7
5221.84	351.312	3.869	26.7
5226.64	351.312	3.869	26.7
5231.45	351.312	3.869	26.7
5236.25	351.312	3.869	26.7
5241.05	351.312	3.869	26.7
5245.86	351.312	3.869	26.7
5250.66	351.312	3.869	26.7
5255.47	351.312	3.869	26.7
5260.27	351.312	3.869	26.7
5265.07	351.312	3.869	26.7
5269.88	351.312	3.869	26.7
5274.68	351.312	3.869	26.7
5279.49	351.312	3.869	26.7
5284.29	351.312	3.869	26.7
5289.09	351.312	3.869	26.7
5293.9	351.312	3.869	26.7
5298.7	351.312	3.869	26.7
5303.51	351.312	3.869	26.7
5308.31	351.312	3.869	26.7
5313.11	351.312	3.869	26.7
5317.92	351.312	3.869	26.7
5322.72	351.312	3.869	26.7
5327.53	351.312	3.869	26.7
5332.33	351.312	3.869	26.7
5337.13	351.312	3.869	26.7
5341.94	351.312	3.869	26.7
5346.74	351.312	3.869	26.7
5351.54	351.312	3.869	26.7
5356.35	351.312	3.869	26.7
5361.15	351.312	3.869	26.7
5365.96	351.312	3.869	26.7
5370.76	297.96	3.869	26.7
5375.56	297.96	3.869	26.7
5380.37	297.96	3.869	26.7
5385.17	297.96	3.869	26.7
5389.98	297.96	3.869	26.7
5394.78	297.96	3.869	26.7
5399.58	297.96	3.869	26.7
5404.39	297.96	3.869	26.7
5409.19	297.96	3.869	26.7
5414	297.96	3.869	26.7
5418.8	297.96	3.869	26.7
5423.6	297.96	3.869	26.7
5428.41	297.96	3.869	26.7
5433.21	297.96	3.869	26.7
5438.01	297.96	3.869	26.7
5442.82	297.96	3.869	26.7
5447.62	297.96	3.869	26.7
5452.43	297.96	3.869	26.7
5457.23	297.96	3.869	26.7
5462.03	297.96	3.869	26.7
5466.84	297.96	3.869	26.7
5471.64	297.96	3.869	26.7
5476.45	297.96	3.869	26.7
5481.25	297.96	3.869	26.7
5486.05	297.96	3.869	26.7
5490.86	297.96	3.869	26.7
5495.66	297.96	3.869	26.7
5500.47	297.96	3.869	26.7
5505.27	297.96	3.869	26.7
5510.07	297.96	3.869	26.7
5514.88	297.96	3.869	26.7
5519.68	297.96	3.869	26.7
5524.48	297.96	3.869	26.7
5529.29	297.96	3.869	26.7
5534.09	297.96	3.869	26.7
5538.9	297.96	3.869	26.7
5543.7	297.96	3.869	26.7
5548.5	507.312	3.869	26.7
5553.31	507.312	3.869	26.7
5558.11	507.312	3.869	26.7
5562.92	507.312	3.869	26.7
5567.72	507.312	3.869	26.7
5572.52	507.312	3.869	26.7
5577.33	507.312	3.869	26.7
5582.13	507.312	3.869	26.7
5586.94	507.312	3.869	26.7
5591.74	507.312	3.869	26.7
5596.54	507.312	3.869	26.7
5601.35	507.312	3.869	26.7
5606.15	507.312	3.869	26.7
5610.96	507.312	3.869	26.7
5615.76	507.312	3.869	26.7
5620.56	507.312	3.869	26.7
5625.37	507.312	3.869	26.7
5630.17	507.312	3.869	26.7
5634.97	507.312	3.869	26.7
5639.78	507.312	3.869	26.7
5644.58	507.312	3.869	26.7
5649.39	507.312	3.869	26.7
5654.19	507.312	3.869	26.7
5658.99	507.312	3.869	26.7
5663.8	507.312	3.869	26.7
5668.6	507.312	3.869	26.7
5673.41	507.312	3.869	26.7
5678.21	507.312	3.869	26.7
5683.01	507.312	3.869	26.7
5687.82	507.312	3.869	26.7
5692.62	507.312	3.869	26.7
5697.43	507.312	3.869	26.7
5702.23	507.312	3.869	26.7
5707.03	507.312	3.869	26.7
5711.84	507.312	3.869	26.7
5716.64	507.312	3.869	26.7
5721.44	507.312	3.869	26.7
5726.25	507.312	3.869	26.7
5731.05	507.312	3.869	26.7
5735.86	507.312	3.869	26.7
5740.66	507.312	3.869	26.7
5745.46	507.312	3.869	26.7
5750.27	507.312	3.869	26.7
5755.07	507.312	3.869	26.7
5759.88	507.312	3.869	26.7
5764.68	507.312	3.869	26.7
5769.48	417.768	3.869	26.7
5774.29	417.768	3.869	26.7
5779.09	417.768	3.869	26.7
5783.9	417.768	3.869	26.7
5788.7	417.768	3.869	26.7
5793.5	417.768	3.869	26.7
5798.31	417.768	3.869	26.7
5803.11	417.768	3.869	26.7
5807.92	417.768	3.869	26.7
5812.72	417.768	3.869	26.7
5817.52	417.768	3.869	26.7
5822.33	417.768	3.869	26.7
5827.13	417.768	3.869	26.7
5831.93	417.768	3.869	26.7
5836.74	417.768	3.869	26.7
5841.54	417.768	3.869	26.7
5846.35	417.768	3.869	26.7
5851.15	417.768	3.869	26.7
5855.95	417.768	3.869	26.7
5860.76	417.768	3.869	26.7
5865.56	417.768	3.869	26.7
5870.37	417.768	3.869	26.7
5875.17	417.768	3.869	26.7
5879.97	417.768	3.869	26.7
5884.78	417.768	3.869	26.7
5889.58	417.768	3.869	26.7
5894.39	417.768	3.869	26.7
5899.19	417.768	3.869	26.7
5903.99	417.768	3.869	26.7
5908.8	417.768	3.869	26.7
5913.6	417.768	3.869	26.7
5918.4	417.768	3.869	26.7
5923.21	417.768	3.869	26.7
5928.01	417.768	3.869	26.7
5932.82	417.768	3.869	26.7
5937.62	417.768	3.869	26.7
5942.42	417.768	3.869	26.7
5947.23	417.768	3.869	26.7
5952.03	417.768	3.869	26.7
5956.84	399.984	3.869	26.7
5961.64	399.984	3.869	26.7
5966.44	399.984	3.869	26.7
5971.25	399.984	3.869	26.7
5976.05	399.984	3.869	26.7
5980.86	399.984	3.869	26.7
5985.66	399.984	3.869	26.7
5990.46	399.984	3.869	26.7
5995.27	399.984	3.869	26.7
6000.07	399.984	3.869	26.7
6004.87	399.984	3.869	26.7
6009.68	399.984	3.869	26.7
6014.48	399.984	3.869	26.7
6019.29	399.984	3.869	26.7
6024.09	399.984	3.869	26.7
6028.89	399.984	3.869	26.7
6033.7	399.984	3.869	26.7
6038.5	399.984	3.869	26.7
6043.31	399.984	3.869	26.7
6048.11	399.984	3.869	26.7
6052.91	399.984	3.869	26.7
6057.72	399.984	3.869	26.7
6062.52	399.984	3.869	26.7
6067.33	399.984	3.869	26.7
6072.13	399.984	3.869	26.7
6076.93	399.984	3.869	26.7
6081.74	399.984	3.869	26.7
6086.54	399.984	3.869	26.7
6091.35	399.984	3.869	26.7
6096.15	399.984	3.869	26.7
6100.95	399.984	3.869	26.7
6105.76	399.984	3.869	26.7
6110.56	399.984	3.869	26.7
6115.36	399.984	3.869	26.7
6120.17	399.984	3.869	26.7
6124.97	399.984	3.869	26.7
6129.78	399.984	3.869	26.7
6134.58	399.984	3.869	26.7
6139.38	399.984	3.869	26.7
6144.19	399.984	3.869	26.7
6148.99	352.248	3.869	26.7
6153.8	352.248	3.869	26.7
6158.6	352.248	3.869	26.7
6163.4	352.248	3.869	26.7
6168.21	352.248	3.869	26.7
6173.01	352.248	3.869	26.7
6177.82	352.248	3.869	26.7
6182.62	352.248	3.869	26.7
6187.42	352.248	3.869	26.7
6192.23	352.248	3.869	26.7
6197.03	352.248	3.869	26.7
6201.83	352.248	3.869	26.7
6206.64	352.248	3.869	26.7
6211.44	352.248	3.869	26.7
6216.25	352.248	3.869	26.7
6221.05	352.248	3.869	26.7
6225.85	352.248	3.869	26.7
6230.66	352.248	3.869	26.7
6235.46	352.248	3.869	26.7
6240.27	352.248	3.869	26.7
6245.07	352.248	3.869	26.7
6249.87	352.248	3.869	26.7
6254.68	352.248	3.869	26.7
6259.48	352.248	3.869	26.7
6264.29	352.248	3.869	26.7
6269.09	352.248	3.869	26.7
6273.89	352.248	3.869	26.7
6278.7	352.248	3.869	26.7
6283.5	352.248	3.869	26.7
6288.31	352.248	3.869	26.7
6293.11	352.248	3.869	26.7
6297.91	352.248	3.869	26.7
6302.72	352.248	3.869	26.7
6307.52	352.248	3.869	26.7
6312.32	352.248	3.869	26.7
6317.13	352.248	3.869	26.7
6321.93	352.248	3.869	26.7
6326.74	352.248	3.869	26.7
6331.54	352.248	3.869	26.7
6336.34	352.248	3.869	26.7
6341.15	352.248	3.869	26.7
6345.95	352.248	3.869	26.7
6350.76	352.248	3.869	26.7
6355.56	372.216	3.869	26.7
6360.36	372.216	3.869	26.7
6365.17	372.216	3.869	26.7
6369.97	372.216	3.869	26.7
6374.78	372.216	3.869	26.7
6379.58	372.216	3.869	26.7
6384.38	372.216	3.869	26.7
6389.19	372.216	3.869	26.7
6393.99	372.216	3.869	26.7
6398.79	372.216	3.869	26.7
6403.6	372.216	3.869	26.7
6408.4	372.216	3.869	26.7
6413.21	372.216	3.869	26.7
6418.01	372.216	3.869	26.7
6422.81	372.216	3.869	26.7
6427.62	372.216	3.869	26.7
6432.42	372.216	3.869	26.7
6437.23	372.216	3.869	26.7
6442.03	372.216	3.869	26.7
6446.83	372.216	3.869	26.7
6451.64	372.216	3.869	26.7
6456.44	372.216	3.869	26.7
6461.25	372.216	3.869	26.7
6466.05	372.216	3.869	26.7
6470.85	372.216	3.869	26.7
6475.66	339.144	3.869	26.7
6480.46	339.144	3.869	26.7
6485.26	339.144	3.869	26.7
6490.07	339.144	3.869	26.7
6494.87	339.144	3.869	26.7
6499.68	339.144	3.869	26.7
6504.48	339.144	3.869	26.7
6509.28	339.144	3.869	26.7
6514.09	339.144	3.869	26.7
6518.89	339.144	3.869	26.7
6523.7	339.144	3.869	26.7
6528.5	339.144	3.869	26.7
6533.3	339.144	3.869	26.7
6538.11	339.144	3.869	26.7
6542.91	339.144	3.869	26.7
6547.72	339.144	3.869	26.7
6552.52	339.144	3.869	26.7
6557.32	339.144	3.869	26.7
6562.13	339.144	3.869	26.7
6566.93	339.144	3.869	26.7
6571.74	339.144	3.869	26.7
6576.54	339.144	3.869	26.7
6581.34	339.144	3.869	26.7
6586.15	339.144	3.869	26.7
6590.95	339.144	3.869	26.7
6595.75	339.144	3.869	26.7
6600.56	339.144	3.869	26.7
6605.36	339.144	3.869	26.7
6610.17	339.144	3.869	26.7
6614.97	339.144	3.869	26.7
6619.77	339.144	3.869	26.7
6624.58	339.144	3.869	26.7
6629.38	339.144	3.869	26.7
6634.19	339.144	3.869	26.7
6638.99	339.144	3.869	26.7
6643.79	339.144	3.869	26.7
6648.6	339.144	3.869	26.7
6653.4	339.144	3.869	26.7
6658.21	339.144	3.869	26.7
6663.01	339.144	3.869	26.7
6667.81	339.144	3.869	26.7
6672.62	339.144	3.869	26.7
6677.42	393.744	3.869	26.7
6682.22	393.744	3.869	26.7
6687.03	393.744	3.869	26.7
6691.83	393.744	3.869	26.7
6696.64	393.744	3.869	26.7
6701.44	393.744	3.869	26.7
6706.24	393.744	3.869	26.7
6711.05	393.744	3.869	26.7
6715.85	393.744	3.869	26.7
6720.66	393.744	3.869	26.7
6725.46	393.744	3.869	26.7
6730.26	393.744	3.869	26.7
6735.07	393.744	3.869	26.7
6739.87	393.744	3.869	26.7
6744.68	393.744	3.869	26.7
6749.48	393.744	3.869	26.7
6754.28	393.744	3.869	26.7
6759.09	393.744	3.869	26.7
6763.89	393.744	3.869	26.7
6768.7	393.744	3.869	26.7
6773.5	393.744	3.869	26.7
6778.3	393.744	3.869	26.7
6783.11	393.744	3.869	26.7
6787.91	393.744	3.869	26.7
6792.71	393.744	3.869	26.7
6797.52	393.744	3.869	26.7
6802.32	393.744	3.869	26.7
6807.13	393.744	3.869	26.7
6811.93	393.744	3.869	26.7
6816.73	393.744	3.869	26.7
6821.54	393.744	3.869	26.7
6826.34	393.744	3.869	26.7
6831.15	393.744	3.869	26.7
6835.95	393.744	3.869	26.7
6840.75	393.744	3.869	26.7
6845.56	393.744	3.869	26.7
6850.36	393.744	3.869	26.7
6855.17	393.744	3.869	26.7
6859.97	393.744	3.869	26.7
6864.77	393.744	3.869	26.7
6869.58	393.744	3.869	26.7
6874.38	393.744	3.869	26.7
6879.18	356.304	3.869	26.7
6883.99	356.304	3.869	26.7
6888.79	356.304	3.869	26.7
6893.6	356.304	3.869	26.7
6898.4	356.304	3.869	26.7
6903.2	356.304	3.869	26.7
6908.01	356.304	3.869	26.7
6912.81	356.304	3.869	26.7
6917.62	356.304	3.869	26.7
6922.42	356.304	3.869	26.7
6927.22	356.304	3.869	26.7
6932.03	356.304	3.869	26.7
6936.83	356.304	3.869	26.7
6941.64	356.304	3.869	26.7
6946.44	356.304	3.869	26.7
6951.24	356.304	3.869	26.7
6956.05	356.304	3.869	26.7
6960.85	356.304	3.869	26.7
6965.65	356.304	3.869	26.7
6970.46	356.304	3.869	26.7
6975.26	356.304	3.869	26.7
6980.07	356.304	3.869	26.7
6984.87	356.304	3.869	26.7
6989.67	356.304	3.869	26.7
6994.48	356.304	3.869	26.7
6999.28	356.304	3.869	26.7
7004.09	356.304	3.869	26.7
7008.89	356.304	3.869	26.7
7013.69	356.304	3.869	26.7
7018.5	356.304	3.869	26.7
7023.3	356.304	3.869	26.7
7028.11	356.304	3.869	26.7
7032.91	356.304	3.869	26.7
7037.71	356.304	3.869	26.7
7042.52	356.304	3.869	26.7
7047.32	356.304	3.869	26.7
7052.13	356.304	3.869	26.7
7056.93	356.304	3.869	26.7
7061.73	309.504	3.869	26.7
7066.54	309.504	3.869	26.7
7071.34	309.504	3.869	26.7
7076.14	309.504	3.869	26.7
7080.95	309.504	3.869	26.7
7085.75	309.504	3.869	26.7
7090.56	309.504	3.869	26.7
7095.36	309.504	3.869	26.7
7100.16	309.504	3.869	26.7
7104.97	309.504	3.869	26.7
7109.77	309.504	3.869	26.7
7114.58	309.504	3.869	26.7
7119.38	309.504	3.869	26.7
7124.18	309.504	3.869	26.7
7128.99	309.504	3.869	26.7
7133.79	309.504	3.869	26.7
7138.6	309.504	3.869	26.7
7143.4	309.504	3.869	26.7
7148.2	309.504	3.869	26.7
7153.01	309.504	3.869	26.7
7157.81	309.504	3.869	26.7
7162.61	309.504	3.869	26.7
7167.42	309.504	3.869	26.7
7172.22	309.504	3.869	26.7
7177.03	309.504	3.869	26.7
7181.83	309.504	3.869	26.7
7186.63	309.504	3.869	26.7
7191.44	309.504	3.869	26.7
7196.24	309.504	3.869	26.7
7201.05	309.504	3.869	26.7
7205.85	309.504	3.869	26.7
7210.65	309.504	3.869	26.7
7215.46	309.504	3.869	26.7
7220.26	309.504	3.869	26.7
7225.07	309.504	3.869	26.7
7229.87	309.504	3.869	26.7
7234.67	309.504	3.869	26.7
7239.48	309.504	3.869	26.7
7244.28	309.504	3.869	26.7
7249.09	309.504	3.869	26.7
7253.89	309.504	3.869	26.7
7258.69	490.776	3.869	26.7
7263.5	490.776	3.869	26.7
7268.3	490.776	3.869	26.7
7273.1	490.776	3.869	26.7
7277.91	490.776	3.869	26.7
7282.71	490.776	3.869	26.7
7287.52	490.776	3.869	26.7
7292.32	490.776	3.869	26.7
7297.12	490.776	3.869	26.7
7301.93	490.776	3.869	26.7
7306.73	490.776	3.869	26.7
7311.54	490.776	3.869	26.7
7316.34	490.776	3.869	26.7
7321.14	490.776	3.869	26.7
7325.95	490.776	3.869	26.7
7330.75	490.776	3.869	26.7
7335.56	490.776	3.869	26.7
7340.36	490.776	3.869	26.7
7345.16	490.776	3.869	26.7
7349.97	490.776	3.869	26.7
7354.77	490.776	3.869	26.7
7359.57	490.776	3.869	26.7
7364.38	490.776	3.869	26.7
7369.18	490.776	3.869	26.7
7373.99	490.776	3.869	26.7
7378.79	490.776	3.869	26.7
7383.59	490.776	3.869	26.7
7388.4	490.776	3.869	26.7
7393.2	490.776	3.869	26.7
7398.01	490.776	3.869	26.7
7402.81	490.776	3.869	26.7
7407.61	490.776	3.869	26.7
7412.42	490.776	3.869	26.7
7417.22	490.776	3.869	26.7
7422.03	490.776	3.869	26.7
7426.83	490.776	3.869	26.7
7431.63	490.776	3.869	26.7
7436.44	490.776	3.869	26.7
7441.24	490.776	3.869	26.7
7446.04	490.776	3.869	26.7
7450.85	490.776	3.869	26.7
7455.65	512.616	3.869	26.7
7460.46	512.616	3.869	26.7
7465.26	512.616	3.869	26.7
7470.06	512.616	3.869	26.7
7474.87	512.616	3.869	26.7
7479.67	512.616	3.869	26.7
7484.48	512.616	3.869	26.7
7489.28	512.616	3.869	26.7
7494.08	512.616	3.869	26.7
7498.89	512.616	3.869	26.7
7503.69	512.616	3.869	26.7
7508.5	512.616	3.869	26.7
7513.3	512.616	3.869	26.7
7518.1	512.616	3.869	26.7
7522.91	512.616	3.869	26.7
7527.71	512.616	3.869	26.7
7532.52	512.616	3.869	26.7
7537.32	512.616	3.869	26.7
7542.12	512.616	3.869	26.7
7546.93	512.616	3.869	26.7
7551.73	512.616	3.869	26.7
7556.53	512.616	3.869	26.7
7561.34	512.616	3.869	26.7
7566.14	512.616	3.869	26.7
7570.95	512.616	3.869	26.7
7575.75	512.616	3.869	26.7
7580.55	512.616	3.869	26.7
7585.36	512.616	3.869	26.7
7590.16	512.616	3.869	26.7
7594.97	512.616	3.869	26.7
7599.77	512.616	3.869	26.7
7604.57	512.616	3.869	26.7
7609.38	512.616	3.869	26.7
7614.18	512.616	3.869	26.7
7618.99	748.176	3.869	26.7
7623.79	748.176	3.869	26.7
7628.59	748.176	3.869	26.7
7633.4	748.176	3.869	26.7
7638.2	748.176	3.869	26.7
7643	748.176	3.869	26.7
7647.81	748.176	3.869	26.7
7652.61	748.176	3.869	26.7
7657.42	748.176	3.869	26.7
7662.22	748.176	3.869	26.7
7667.02	748.176	3.869	26.7
7671.83	748.176	3.869	26.7
7676.63	748.176	3.869	26.7
7681.44	748.176	3.869	26.7
7686.24	748.176	3.869	26.7
7691.04	748.176	3.869	26.7
7695.85	748.176	3.869	26.7
7700.65	748.176	3.869	26.7
7705.46	748.176	3.869	26.7
7710.26	748.176	3.869	26.7
7715.06	748.176	3.869	26.7
7719.87	748.176	3.869	26.7
7724.67	748.176	3.869	26.7
7729.48	748.176	3.869	26.7
7734.28	748.176	3.869	26.7
7739.08	748.176	3.869	26.7
7743.89	748.176	3.869	26.7
7748.69	748.176	3.869	26.7
7753.49	748.176	3.869	26.7
7758.3	748.176	3.869	26.7
7763.1	748.176	3.869	26.7
7767.91	748.176	3.869	26.7
7772.71	748.176	3.869	26.7
7777.51	748.176	3.869	26.7
7782.32	748.176	3.869	26.7
7787.12	748.176	3.869	26.7
7791.93	748.176	3.869	26.7
7796.73	799.656	3.869	26.7
7801.53	799.656	3.869	26.7
7806.34	799.656	3.869	26.7
7811.14	799.656	3.869	26.7
7815.95	799.656	3.869	26.7
7820.75	799.656	3.869	26.7
7825.55	799.656	3.869	26.7
7830.36	799.656	3.869	26.7
7835.16	799.656	3.869	26.7
7839.96	799.656	3.869	26.7
7844.77	799.656	3.869	26.7
7849.57	799.656	3.869	26.7
7854.38	799.656	3.869	26.7
7859.18	799.656	3.869	26.7
7863.98	799.656	3.869	26.7
7868.79	799.656	3.869	26.7
7873.59	799.656	3.869	26.7
7878.4	799.656	3.869	26.7
7883.2	799.656	3.869	26.7
7888	799.656	3.869	26.7
7892.81	799.656	3.869	26.7
7897.61	799.656	3.869	26.7
7902.42	799.656	3.869	26.7
7907.22	799.656	3.869	26.7
7912.02	799.656	3.869	26.7
7916.83	799.656	3.869	26.7
7921.63	799.656	3.869	26.7
7926.43	799.656	3.869	26.7
7931.24	799.656	3.869	26.7
7936.04	799.656	3.869	26.7
7940.85	799.656	3.869	26.7
7945.65	799.656	3.869	26.7
7950.45	799.656	3.869	26.7
7955.26	799.656	3.869	26.7
7960.06	799.656	3.869	26.7
7964.87	799.656	3.869	26.7
7969.67	648.96	3.869	26.7
7974.47	648.96	3.869	26.7
7979.28	648.96	3.869	26.7
7984.08	648.96	3.869	26.7
7988.89	648.96	3.869	26.7
7993.69	648.96	3.869	26.7
7998.49	648.96	3.869	26.7
8003.3	648.96	3.869	26.7
8008.1	648.96	3.869	26.7
8012.91	648.96	3.869	26.7
8017.71	648.96	3.869	26.7
8022.51	648.96	3.869	26.7
8027.32	648.96	3.869	26.7
8032.12	648.96	3.869	26.7
8036.92	648.96	3.869	26.7
8041.73	648.96	3.869	26.7
8046.53	648.96	3.869	26.7
8051.34	648.96	3.869	26.7
8056.14	648.96	3.869	26.7
8060.94	648.96	3.869	26.7
8065.75	648.96	3.869	26.7
8070.55	648.96	3.869	26.7
8075.36	648.96	3.869	26.7
8080.16	648.96	3.869	26.7
8084.96	648.96	3.869	26.7
8089.77	648.96	3.869	26.7
8094.57	648.96	3.869	26.7
8099.38	648.96	3.869	26.7
8104.18	648.96	3.869	26.7
8108.98	648.96	3.869	26.7
8113.79	648.96	3.869	26.7
8118.59	648.96	3.869	26.7
8123.39	648.96	3.869	26.7
8128.2	648.96	3.869	26.7
8133	773.76	3.869	26.7
8137.81	773.76	3.869	26.7
8142.61	773.76	3.869	26.7
8147.41	773.76	3.869	26.7
8152.22	773.76	3.869	26.7
8157.02	773.76	3.869	26.7
8161.83	773.76	3.869	26.7
8166.63	773.76	3.869	26.7
8171.43	773.76	3.869	26.7
8176.24	773.76	3.869	26.7
8181.04	773.76	3.869	26.7
8185.85	773.76	3.869	26.7
8190.65	773.76	3.869	26.7
8195.45	773.76	3.869	26.7
8200.26	773.76	3.869	26.7
8205.06	773.76	3.869	26.7
8209.87	773.76	3.869	26.7
8214.67	773.76	3.869	26.7
8219.47	773.76	3.869	26.7
8224.28	773.76	3.869	26.7
8229.08	773.76	3.869	26.7
8233.88	773.76	3.869	26.7
8238.69	773.76	3.869	26.7
8243.49	773.76	3.869	26.7
8248.3	773.76	3.869	26.7
8253.1	773.76	3.869	26.7
8257.9	773.76	3.869	26.7
8262.71	773.76	3.869	26.7
8267.51	773.76	3.869	26.7
8272.32	773.76	3.869	26.7
8277.12	773.76	3.869	26.7
8281.92	773.76	3.869	26.7
8286.73	773.76	3.869	26.7
8291.53	773.76	3.869	26.7
8296.34	773.76	3.869	26.7
8301.14	773.76	3.869	26.7
8305.94	773.76	3.869	26.7
8310.75	594.984	3.869	26.7
8315.55	594.984	3.869	26.7
8320.35	594.984	3.869	26.7
8325.16	594.984	3.869	26.7
8329.96	594.984	3.869	26.7
8334.77	594.984	3.869	26.7
8339.57	594.984	3.869	26.7
8344.37	594.984	3.869	26.7
8349.18	594.984	3.869	26.7
8353.98	594.984	3.869	26.7
8358.79	594.984	3.869	26.7
8363.59	594.984	3.869	26.7
8368.39	594.984	3.869	26.7
8373.2	594.984	3.869	26.7
8378	594.984	3.869	26.7
8382.81	594.984	3.869	26.7
8387.61	594.984	3.869	26.7
8392.41	594.984	3.869	26.7
8397.22	594.984	3.869	26.7
8402.02	594.984	3.869	26.7
8406.82	594.984	3.869	26.7
8411.63	594.984	3.869	26.7
8416.43	594.984	3.869	26.7
8421.24	594.984	3.869	26.7
8426.04	594.984	3.869	26.7
8430.84	594.984	3.869	26.7
8435.65	594.984	3.869	26.7
8440.45	594.984	3.869	26.7
8445.26	594.984	3.869	26.7
8450.06	594.984	3.869	26.7
8454.86	594.984	3.869	26.7
8459.67	594.984	3.869	26.7
8464.47	594.984	3.869	26.7
8469.28	594.984	3.869	26.7
8474.08	594.984	3.869	26.7
8478.88	594.984	3.869	26.7
8483.69	594.984	3.869	26.7
8488.49	594.984	3.869	26.7
8493.3	594.984	3.869	26.7
8498.1	440.544	3.869	26.7
8502.9	440.544	3.869	26.7
8507.71	440.544	3.869	26.7
8512.51	440.544	3.869	26.7
8517.31	440.544	3.869	26.7
8522.12	440.544	3.869	26.7
8526.92	440.544	3.869	26.7
8531.73	440.544	3.869	26.7
8536.53	440.544	3.869	26.7
8541.33	440.544	3.869	26.7
8546.14	440.544	3.869	26.7
8550.94	440.544	3.869	26.7
8555.75	440.544	3.869	26.7
8560.55	440.544	3.869	26.7
8565.35	440.544	3.869	26.7
8570.16	440.544	3.869	26.7
8574.96	440.544	3.869	26.7
8579.77	440.544	3.869	26.7
8584.57	440.544	3.869	26.7
8589.37	440.544	3.869	26.7
8594.18	440.544	3.869	26.7
8598.98	440.544	3.869	26.7
8603.78	440.544	3.869	26.7
8608.59	440.544	3.869	26.7
8613.39	440.544	3.869	26.7
8618.2	440.544	3.869	26.7
8623	440.544	3.869	26.7
8627.8	440.544	3.869	26.7
8632.61	440.544	3.869	26.7
8637.41	440.544	3.869	26.7
8642.22	440.544	3.869	26.7
8647.02	440.544	3.869	26.7
8651.82	440.544	3.869	26.7
8656.63	440.544	3.869	26.7
8661.43	440.544	3.869	26.7
8666.24	440.544	3.869	26.7
8671.04	440.544	3.869	26.7
8675.84	440.544	3.869	26.7
8680.65	440.544	3.869	26.7
8685.45	800.904	3.869	26.7
8690.26	800.904	3.869	26.7
8695.06	800.904	3.869	26.7
8699.86	800.904	3.869	26.7
8704.67	800.904	3.869	26.7
8709.47	800.904	3.869	26.7
8714.27	800.904	3.869	26.7
8719.08	800.904	3.869	26.7
8723.88	800.904	3.869	26.7
8728.69	800.904	3.869	26.7
8733.49	800.904	3.869	26.7
8738.29	800.904	3.869	26.7
8743.1	800.904	3.869	26.7
8747.9	800.904	3.869	26.7
8752.71	800.904	3.869	26.7
8757.51	800.904	3.869	26.7
8762.31	800.904	3.869	26.7
8767.12	800.904	3.869	26.7
8771.92	800.904	3.869	26.7
8776.73	800.904	3.869	26.7
8781.53	800.904	3.869	26.7
8786.33	800.904	3.869	26.7
8791.14	800.904	3.869	26.7
8795.94	800.904	3.869	26.7
8800.74	800.904	3.869	26.7
8805.55	800.904	3.869	26.7
8810.35	800.904	3.869	26.7
8815.16	800.904	3.869	26.7
8819.96	800.904	3.869	26.7
8824.76	800.904	3.869	26.7
8829.57	800.904	3.869	26.7
8834.37	800.904	3.869	26.7
8839.18	800.904	3.869	26.7
8843.98	800.904	3.869	26.7
8848.78	800.904	3.869	26.7
8853.59	800.904	3.869	26.7
8858.39	800.904	3.869	26.7
8863.2	677.04	3.869	26.7
8868	677.04	3.869	26.7
8872.8	677.04	3.869	26.7
8877.61	677.04	3.869	26.7
8882.41	677.04	3.869	26.7
8887.22	677.04	3.869	26.7
8892.02	677.04	3.869	26.7
8896.82	677.04	3.869	26.7
8901.63	677.04	3.869	26.7
8906.43	677.04	3.869	26.7
8911.23	677.04	3.869	26.7
8916.04	677.04	3.869	26.7
8920.84	677.04	3.869	26.7
8925.65	677.04	3.869	26.7
8930.45	677.04	3.869	26.7
8935.25	677.04	3.869	26.7
8940.06	677.04	3.869	26.7
8944.86	677.04	3.869	26.7
8949.67	677.04	3.869	26.7
8954.47	677.04	3.869	26.7
8959.27	677.04	3.869	26.7
8964.08	677.04	3.869	26.7
8968.88	677.04	3.869	26.7
8973.69	677.04	3.869	26.7
8978.49	677.04	3.869	26.7
8983.29	677.04	3.869	26.7
8988.1	677.04	3.869	26.7
8992.9	677.04	3.869	26.7
8997.7	677.04	3.869	26.7
9002.51	677.04	3.869	26.7
9007.31	677.04	3.869	26.7
9012.12	677.04	3.869	26.7
9016.92	677.04	3.869	26.7
9021.72	677.04	3.869	26.7
9026.53	677.04	3.869	26.7
9031.33	677.04	3.869	26.7
9036.14	677.04	3.869	26.7
9040.94	677.04	3.869	26.7
9045.74	677.04	3.869	26.7
9050.55	677.04	3.869	26.7
9055.35	677.04	3.869	26.7
9060.16	677.04	3.869	26.7
9064.96	806.208	3.869	26.7
9069.76	806.208	3.869	26.7
9074.57	806.208	3.869	26.7
9079.37	806.208	3.869	26.7
9084.17	806.208	3.869	26.7
9088.98	806.208	3.869	26.7
9093.78	806.208	3.869	26.7
9098.59	806.208	3.869	26.7
9103.39	806.208	3.869	26.7
9108.19	806.208	3.869	26.7
9113	806.208	3.869	26.7
9117.8	806.208	3.869	26.7
9122.61	806.208	3.869	26.7
9127.41	806.208	3.869	26.7
9132.21	806.208	3.869	26.7
9137.02	806.208	3.869	26.7
9141.82	806.208	3.869	26.7
9146.63	806.208	3.869	26.7
9151.43	806.208	3.869	26.7
9156.23	806.208	3.869	26.7
9161.04	806.208	3.869	26.7
9165.84	806.208	3.869	26.7
9170.65	806.208	3.869	26.7
9175.45	806.208	3.869	26.7
9180.25	806.208	3.869	26.7
9185.06	806.208	3.869	26.7
9189.86	806.208	3.869	26.7
9194.66	806.208	3.869	26.7
9199.47	806.208	3.869	26.7
9204.27	806.208	3.869	26.7
9209.08	806.208	3.869	26.7
9213.88	806.208	3.869	26.7
9218.68	806.208	3.869	26.7
9223.49	806.208	3.869	26.7
9228.29	806.208	3.869	26.7
9233.1	806.208	3.869	26.7
9237.9	911.04	3.869	26.7
9242.7	911.04	3.869	26.7
9247.51	911.04	3.869	26.7
9252.31	911.04	3.869	26.7
9257.12	911.04	3.869	26.7
9261.92	911.04	3.869	26.7
9266.72	911.04	3.869	26.7
9271.53	911.04	3.869	26.7
9276.33	911.04	3.869	26.7
9281.13	911.04	3.869	26.7
9285.94	911.04	3.869	26.7
9290.74	911.04	3.869	26.7
9295.55	911.04	3.869	26.7
9300.35	911.04	3.869	26.7
9305.15	911.04	3.869	26.7
9309.96	911.04	3.869	26.7
9314.76	911.04	3.869	26.7
9319.57	911.04	3.869	26.7
9324.37	911.04	3.869	26.7
9329.17	911.04	3.869	26.7
9333.98	911.04	3.869	26.7
9338.78	911.04	3.869	26.7
9343.59	911.04	3.869	26.7
9348.39	911.04	3.869	26.7
9353.19	911.04	3.869	26.7
9358	911.04	3.869	26.7
9362.8	911.04	3.869	26.7
9367.6	911.04	3.869	26.7
9372.41	911.04	3.869	26.7
9377.21	911.04	3.869	26.7
9382.02	911.04	3.869	26.7
9386.82	911.04	3.869	26.7
9391.62	911.04	3.869	26.7
9396.43	911.04	3.869	26.7
9401.23	911.04	3.869	26.7
9406.04	911.04	3.869	26.7
9410.84	959.712	3.869	26.7
9415.64	959.712	3.869	26.7
9420.45	959.712	3.869	26.7
9425.25	959.712	3.869	26.7
9430.06	959.712	3.869	26.7
9434.86	959.712	3.869	26.7
9439.66	959.712	3.869	26.7
9444.47	959.712	3.869	26.7
9449.27	959.712	3.869	26.7
9454.08	959.712	3.869	26.7
9458.88	959.712	3.869	26.7
9463.68	959.712	3.869	26.7
9468.49	959.712	3.869	26.7
9473.29	959.712	3.869	26.7
9478.09	959.712	3.869	26.7
9482.9	959.712	3.869	26.7
9487.7	959.712	3.869	26.7
9492.51	959.712	3.869	26.7
9497.31	959.712	3.869	26.7
9502.11	959.712	3.869	26.7
9506.92	959.712	3.869	26.7
9511.72	959.712	3.869	26.7
9516.53	959.712	3.869	26.7
9521.33	959.712	3.869	26.7
9526.13	959.712	3.869	26.7
9530.94	959.712	3.869	26.7
9535.74	959.712	3.869	26.7
9540.55	959.712	3.869	26.7
9545.35	959.712	3.869	26.7
9550.15	959.712	3.869	26.7
9554.96	959.712	3.869	26.7
9559.76	959.712	3.869	26.7
9564.56	959.712	3.869	26.7
9569.37	959.712	3.869	26.7
9574.17	959.712	3.869	26.7
9578.98	959.712	3.869	26.7
9583.78	959.712	3.869	26.7
9588.58	959.712	3.869	26.7
9593.39	959.712	3.869	26.7
9598.19	959.712	3.869	26.7
9603	872.352	3.869	26.7
[truncated: 747,394+ more rows]
