# Supplementary material for: Evaluation of in-service smartphone battery drainage profile for video calling feature in major apps
Source: Sci Rep. 2023 Jul 20;13:11699. doi: 10.1038/s41598-023-38859-3 (PMC10359271; doi:10.1038/s41598-023-38859-3)
Supplement: Supplementary file 10 — Supplementary Information 10. [file 41598_2023_38859_MOESM10_ESM.xlsx]

## Sheet: R(1 of 2)
Time (milliSeconds)	Current (milliAmps)	Voltage (Volts)	Temperature (Degree Celsius)
3.3904	865.536	4.374	25.7
6.7808	909.216	4.374	25.7
10.1712	996.576	4.374	25.7
13.5616	1040.26	4.374	25.7
16.952	952.896	4.374	25.7
20.3424	996.576	4.374	25.7
23.7328	952.896	4.374	25.7
27.1232	909.216	4.374	25.7
30.5136	909.216	4.374	25.7
33.904	909.216	4.374	25.7
37.2944	909.216	4.374	25.7
40.6848	909.216	4.374	25.7
44.0752	952.896	4.374	25.7
47.4656	952.896	4.374	25.7
50.856	996.576	4.374	25.7
54.2464	865.536	4.374	25.7
57.6368	778.176	4.374	25.7
61.0272	821.856	4.374	25.7
64.4176	909.216	4.374	25.7
67.808	952.896	4.374	25.7
71.1984	821.856	4.374	25.7
74.5888	909.216	4.374	25.7
77.9792	821.856	4.374	25.7
81.3696	778.176	4.374	25.7
84.76	865.536	4.374	25.7
88.1504	821.856	4.374	25.7
91.5408	952.896	4.374	25.7
94.9312	996.576	4.374	25.7
98.3216	996.576	4.374	25.7
101.712	1040.26	4.374	25.7
105.102	1127.62	4.374	25.7
108.493	952.896	4.374	25.7
111.883	996.576	4.374	25.7
115.274	952.896	4.374	25.7
118.664	1040.26	4.374	25.7
122.054	952.896	4.374	25.7
125.445	996.576	4.374	25.7
128.835	909.216	4.374	25.7
132.226	821.856	4.374	25.7
135.616	1040.26	4.374	25.7
139.006	996.576	4.374	25.7
142.397	1127.62	4.374	25.7
145.787	1040.26	4.374	25.7
149.178	1171.3	4.374	25.7
152.568	1171.3	4.374	25.7
155.958	1171.3	4.374	25.7
159.349	1083.94	4.374	25.7
162.739	1171.3	4.374	25.7
166.13	1171.3	4.374	25.7
169.52	1083.94	4.374	25.7
172.91	1127.62	4.374	25.7
176.301	1171.3	4.374	25.7
179.691	865.536	4.374	25.7
183.082	778.176	4.374	25.7
186.472	1040.26	4.374	25.7
189.862	996.576	4.374	25.7
193.253	1083.94	4.374	25.7
196.643	1171.3	4.374	25.7
200.034	1171.3	4.374	25.7
203.424	1083.94	4.374	25.7
206.814	1127.62	4.374	25.7
210.205	1083.94	4.374	25.7
213.595	1127.62	4.374	25.7
216.986	1171.3	4.374	25.7
220.376	1083.94	4.374	25.7
223.766	1171.3	4.374	25.7
227.157	1171.3	4.374	25.7
230.547	1214.98	4.374	25.7
233.938	1214.98	4.374	25.7
237.328	1214.98	4.374	25.7
240.718	1258.66	4.374	25.7
244.109	1214.98	4.374	25.7
247.499	1258.66	4.374	25.7
250.89	1083.94	4.374	25.7
254.28	1171.3	4.374	25.7
257.67	1171.3	4.374	25.7
261.061	1040.26	4.374	25.7
264.451	1127.62	4.374	25.7
267.842	1083.94	4.374	25.7
271.232	1127.62	4.374	25.7
274.622	996.576	4.374	25.7
278.013	1083.94	4.374	25.7
281.403	1083.94	4.374	25.7
284.794	1127.62	4.374	25.7
288.184	952.896	4.374	25.7
291.574	996.576	4.374	25.7
294.965	996.576	4.374	25.7
298.355	952.896	4.374	25.7
301.746	778.176	4.374	25.7
305.136	909.216	4.374	25.7
308.526	821.856	4.374	25.7
311.917	952.896	4.374	25.7
315.307	996.576	4.374	25.7
318.698	952.896	4.374	25.7
322.088	996.576	4.374	25.7
325.478	909.216	4.374	25.7
328.869	996.576	4.374	25.7
332.259	909.216	4.374	25.7
335.65	865.536	4.374	25.7
339.04	821.856	4.374	25.7
342.43	952.896	4.374	25.7
345.821	909.216	4.374	25.7
349.211	909.216	4.374	25.7
352.602	909.216	4.374	25.7
355.992	865.536	4.374	25.7
359.382	909.216	4.374	25.7
362.773	821.856	4.374	25.7
366.163	865.536	4.374	25.7
369.554	778.176	4.374	25.7
372.944	821.856	4.374	25.7
376.334	821.856	4.374	25.7
379.725	778.176	4.374	25.7
383.115	778.176	4.374	25.7
386.506	952.896	4.374	25.7
389.896	952.896	4.374	25.7
393.286	909.216	4.374	25.7
396.677	952.896	4.374	25.7
400.067	909.216	4.374	25.7
403.458	909.216	4.374	25.7
406.848	909.216	4.374	25.7
410.238	909.216	4.374	25.7
413.629	909.216	4.374	25.7
417.019	865.536	4.374	25.7
420.41	821.856	4.374	25.7
423.8	778.176	4.374	25.7
427.19	952.896	4.374	25.7
430.581	909.216	4.374	25.7
433.971	734.496	4.374	25.7
437.362	821.856	4.374	25.7
440.752	821.856	4.374	25.7
444.142	778.176	4.374	25.7
447.533	1040.26	4.374	25.7
450.923	1040.26	4.374	25.7
454.314	996.576	4.374	25.7
457.704	952.896	4.374	25.7
461.094	952.896	4.374	25.7
464.485	909.216	4.374	25.7
467.875	952.896	4.374	25.7
471.266	821.856	4.374	25.7
474.656	865.536	4.374	25.7
478.046	952.896	4.374	25.7
481.437	909.216	4.374	25.7
484.827	909.216	4.374	25.7
488.218	996.576	4.374	25.7
491.608	865.536	4.374	25.7
494.998	821.856	4.374	25.7
498.389	821.856	4.374	25.7
501.779	821.856	4.374	25.7
505.17	821.856	4.374	25.7
508.56	821.856	4.374	25.7
511.95	821.856	4.374	25.7
515.341	909.216	4.374	25.7
518.731	952.896	4.374	25.7
522.122	909.216	4.374	25.7
525.512	909.216	4.374	25.7
528.902	909.216	4.374	25.7
532.293	821.856	4.374	25.7
535.683	821.856	4.374	25.7
539.074	865.536	4.374	25.7
542.464	821.856	4.374	25.7
545.854	909.216	4.374	25.7
549.245	821.856	4.374	25.7
552.635	821.856	4.374	25.7
556.026	821.856	4.374	25.7
559.416	909.216	4.374	25.7
562.806	909.216	4.374	25.7
566.197	952.896	4.374	25.7
569.587	821.856	4.374	25.7
572.978	821.856	4.374	25.7
576.368	821.856	4.374	25.7
579.758	821.856	4.374	25.7
583.149	821.856	4.374	25.7
586.539	821.856	4.374	25.7
589.93	821.856	4.374	25.7
593.32	778.176	4.374	25.7
596.71	778.176	4.374	25.7
600.101	865.536	4.374	25.7
603.491	865.536	4.374	25.7
606.882	909.216	4.374	25.7
610.272	821.856	4.374	25.7
613.662	821.856	4.374	25.7
617.053	821.856	4.374	25.7
620.443	865.536	4.374	25.7
623.834	821.856	4.374	25.7
627.224	821.856	4.374	25.7
630.614	821.856	4.374	25.7
634.005	821.856	4.374	25.7
637.395	865.536	4.374	25.7
640.786	952.896	4.374	25.7
644.176	821.856	4.374	25.7
647.566	821.856	4.374	25.7
650.957	821.856	4.374	25.7
654.347	821.856	4.374	25.7
657.738	821.856	4.374	25.7
661.128	778.176	4.374	25.7
664.518	821.856	4.374	25.7
667.909	909.216	4.374	25.7
671.299	778.176	4.374	25.7
674.69	821.856	4.374	25.7
678.08	821.856	4.374	25.7
681.47	821.856	4.374	25.7
684.861	821.856	4.374	25.7
688.251	821.856	4.374	25.7
691.642	821.856	4.374	25.7
695.032	778.176	4.374	25.7
698.422	778.176	4.374	25.7
701.813	865.536	4.374	25.7
705.203	865.536	4.374	25.7
708.594	821.856	4.374	25.7
711.984	821.856	4.374	25.7
715.374	821.856	4.374	25.7
718.765	821.856	4.374	25.7
722.155	821.856	4.374	25.7
725.546	821.856	4.374	25.7
728.936	821.856	4.374	25.7
732.326	778.176	4.374	25.7
735.717	778.176	4.374	25.7
739.107	778.176	4.374	25.7
742.498	778.176	4.374	25.7
745.888	734.496	4.374	25.7
749.278	778.176	4.374	25.7
752.669	821.856	4.374	25.7
756.059	821.856	4.374	25.7
759.45	821.856	4.374	25.7
762.84	778.176	4.374	25.7
766.23	821.856	4.374	25.7
769.621	865.536	4.374	25.7
773.011	865.536	4.374	25.7
776.402	865.536	4.374	25.7
779.792	909.216	4.374	25.7
783.182	865.536	4.374	25.7
786.573	821.856	4.374	25.7
789.963	952.896	4.374	25.7
793.354	865.536	4.374	25.7
796.744	821.856	4.374	25.7
800.134	821.856	4.374	25.7
803.525	909.216	4.374	25.7
806.915	952.896	4.374	25.7
810.306	996.576	4.374	25.7
813.696	1040.26	4.374	25.7
817.086	1040.26	4.374	25.7
820.477	1040.26	4.374	25.7
823.867	952.896	4.374	25.7
827.258	909.216	4.374	25.7
830.648	909.216	4.374	25.7
834.038	909.216	4.374	25.7
837.429	778.176	4.374	25.7
840.819	909.216	4.374	25.7
844.21	909.216	4.374	25.7
847.6	996.576	4.374	25.7
850.99	996.576	4.374	25.7
854.381	1040.26	4.374	25.7
857.771	1040.26	4.374	25.7
861.162	1083.94	4.374	25.7
864.552	1083.94	4.374	25.7
867.942	1083.94	4.374	25.7
871.333	1127.62	4.374	25.7
874.723	952.896	4.374	25.7
878.114	1083.94	4.374	25.7
881.504	996.576	4.374	25.7
884.894	1127.62	4.374	25.7
888.285	1171.3	4.374	25.7
891.675	1214.98	4.374	25.7
895.066	1083.94	4.374	25.7
898.456	1040.26	4.374	25.7
901.846	952.896	4.374	25.7
905.237	1083.94	4.374	25.7
908.627	1083.94	4.374	25.7
912.018	996.576	4.374	25.7
915.408	996.576	4.374	25.7
918.798	1040.26	4.374	25.7
922.189	1171.3	4.374	25.7
925.579	1171.3	4.374	25.7
928.97	1040.26	4.374	25.7
932.36	1083.94	4.374	25.7
935.75	1171.3	4.374	25.7
939.141	1083.94	4.374	25.7
942.531	1127.62	4.374	25.7
945.922	1040.26	4.374	25.7
949.312	1040.26	4.374	25.7
952.702	996.576	4.374	25.7
956.093	996.576	4.374	25.7
959.483	996.576	4.374	25.7
962.874	952.896	4.374	25.7
966.264	952.896	4.374	25.7
969.654	952.896	4.374	25.7
973.045	909.216	4.374	25.7
976.435	909.216	4.374	25.7
979.826	909.216	4.374	25.7
983.216	952.896	4.374	25.7
986.606	996.576	4.374	25.7
989.997	996.576	4.374	25.7
993.387	1040.26	4.374	25.7
996.778	952.896	4.374	25.7
1000.17	996.576	4.374	25.7
1003.56	952.896	4.374	25.7
1006.95	909.216	4.374	25.7
1010.34	865.536	4.374	25.7
1013.73	865.536	4.374	25.7
1017.12	865.536	4.374	25.7
1020.51	865.536	4.374	25.7
1023.9	996.576	4.374	25.7
1027.29	909.216	4.374	25.7
1030.68	821.856	4.374	25.7
1034.07	996.576	4.374	25.7
1037.46	865.536	4.374	25.7
1040.85	1040.26	4.374	25.7
1044.24	1083.94	4.374	25.7
1047.63	1083.94	4.374	25.7
1051.02	952.896	4.374	25.7
1054.41	952.896	4.374	25.7
1057.8	996.576	4.374	25.7
1061.2	996.576	4.374	25.7
1064.59	909.216	4.374	25.7
1067.98	821.856	4.374	25.7
1071.37	909.216	4.374	25.7
1074.76	996.576	4.374	25.7
1078.15	1040.26	4.374	25.7
1081.54	996.576	4.374	25.7
1084.93	778.176	4.374	25.7
1088.32	734.496	4.374	25.7
1091.71	996.576	4.374	25.7
1095.1	734.496	4.374	25.7
1098.49	865.536	4.374	25.7
1101.88	1040.26	4.374	25.7
1105.27	1171.3	4.374	25.7
1108.66	996.576	4.374	25.7
1112.05	952.896	4.374	25.7
1115.44	865.536	4.374	25.7
1118.83	952.896	4.374	25.7
1122.22	1083.94	4.374	25.7
1125.61	1083.94	4.374	25.7
1129	996.576	4.374	25.7
1132.39	1083.94	4.374	25.7
1135.78	996.576	4.374	25.7
1139.17	1083.94	4.374	25.7
1142.56	909.216	4.374	25.7
1145.96	909.216	4.374	25.7
1149.35	996.576	4.374	25.7
1152.74	1040.26	4.374	25.7
1156.13	952.896	4.374	25.7
1159.52	1040.26	4.374	25.7
1162.91	952.896	4.374	25.7
1166.3	996.576	4.374	25.7
1169.69	1040.26	4.374	25.7
1173.08	996.576	4.374	25.7
1176.47	1040.26	4.374	25.7
1179.86	952.896	4.374	25.7
1183.25	952.896	4.374	25.7
1186.64	996.576	4.374	25.7
1190.03	996.576	4.374	25.7
1193.42	996.576	4.374	25.7
1196.81	1083.94	4.374	25.7
1200.2	1083.94	4.374	25.7
1203.59	996.576	4.374	25.7
1206.98	1083.94	4.374	25.7
1210.37	1040.26	4.374	25.7
1213.76	1083.94	4.374	25.7
1217.15	1171.3	4.374	25.7
1220.54	1040.26	4.374	25.7
1223.93	952.896	4.374	25.7
1227.32	996.576	4.374	25.7
1230.72	1083.94	4.374	25.7
1234.11	1171.3	4.374	25.7
1237.5	1083.94	4.374	25.7
1240.89	996.576	4.374	25.7
1244.28	996.576	4.374	25.7
1247.67	1083.94	4.374	25.7
1251.06	1083.94	4.374	25.7
1254.45	1127.62	4.374	25.7
1257.84	1214.98	4.374	25.7
1261.23	1083.94	4.374	25.7
1264.62	1083.94	4.374	25.7
1268.01	952.896	4.374	25.7
1271.4	996.576	4.374	25.7
1274.79	996.576	4.374	25.7
1278.18	1083.94	4.374	25.7
1281.57	1083.94	4.374	25.7
1284.96	1040.26	4.374	25.7
1288.35	1040.26	4.374	25.7
1291.74	952.896	4.374	25.7
1295.13	778.176	4.374	25.7
1298.52	909.216	4.374	25.7
1301.91	952.896	4.374	25.7
1305.3	996.576	4.374	25.7
1308.69	1040.26	4.374	25.7
1312.08	996.576	4.374	25.7
1315.48	996.576	4.374	25.7
1318.87	996.576	4.374	25.7
1322.26	909.216	4.374	25.7
1325.65	821.856	4.374	25.7
1329.04	821.856	4.374	25.7
1332.43	734.496	4.374	25.7
1335.82	821.856	4.374	25.7
1339.21	952.896	4.374	25.7
1342.6	909.216	4.374	25.7
1345.99	996.576	4.374	25.7
1349.38	865.536	4.374	25.7
1352.77	821.856	4.374	25.7
1356.16	996.576	4.374	25.7
1359.55	821.856	4.374	25.7
1362.94	778.176	4.374	25.7
1366.33	821.856	4.374	25.7
1369.72	952.896	4.374	25.7
1373.11	909.216	4.374	25.7
1376.5	909.216	4.374	25.7
1379.89	865.536	4.374	25.7
1383.28	996.576	4.374	25.7
1386.67	1083.94	4.374	25.7
1390.06	1171.3	4.374	25.7
1393.45	952.896	4.374	25.7
1396.84	996.576	4.374	25.7
1400.24	996.576	4.374	25.7
1403.63	1083.94	4.374	25.7
1407.02	1040.26	4.374	25.7
1410.41	1083.94	4.374	25.7
1413.8	1083.94	4.374	25.7
1417.19	1040.26	4.374	25.7
1420.58	996.576	4.374	25.7
1423.97	1083.94	4.374	25.7
1427.36	1083.94	4.374	25.7
1430.75	1040.26	4.374	25.7
1434.14	952.896	4.374	25.7
1437.53	996.576	4.374	25.7
1440.92	1083.94	4.374	25.7
1444.31	1083.94	4.374	25.7
1447.7	1083.94	4.374	25.7
1451.09	1127.62	4.374	25.7
1454.48	1171.3	4.374	25.7
1457.87	1127.62	4.374	25.7
1461.26	909.216	4.374	25.7
1464.65	821.856	4.374	25.7
1468.04	996.576	4.374	25.7
1471.43	909.216	4.374	25.7
1474.82	865.536	4.374	25.7
1478.21	865.536	4.374	25.7
1481.6	821.856	4.374	25.7
1485	778.176	4.374	25.7
1488.39	821.856	4.374	25.7
1491.78	778.176	4.374	25.7
1495.17	821.856	4.374	25.7
1498.56	996.576	4.374	25.7
1501.95	909.216	4.374	25.7
1505.34	909.216	4.374	25.7
1508.73	952.896	4.374	25.7
1512.12	778.176	4.374	25.7
1515.51	734.496	4.374	25.7
1518.9	865.536	4.374	25.7
1522.29	690.816	4.374	25.7
1525.68	996.576	4.374	25.7
1529.07	1040.26	4.374	25.7
1532.46	996.576	4.374	25.7
1535.85	1083.94	4.374	25.7
1539.24	1171.3	4.374	25.7
1542.63	1083.94	4.374	25.7
1546.02	1040.26	4.374	25.7
1549.41	1214.98	4.374	25.7
1552.8	1214.98	4.374	25.7
1556.19	1346.02	4.374	25.7
1559.58	1302.34	4.374	25.7
1562.97	1258.66	4.374	25.7
1566.36	1258.66	4.374	25.7
1569.76	1258.66	4.374	25.7
1573.15	1258.66	4.374	25.7
1576.54	1171.3	4.374	25.7
1579.93	1083.94	4.374	25.7
1583.32	1083.94	4.374	25.7
1586.71	1346.02	4.374	25.7
1590.1	1258.66	4.374	25.7
1593.49	1083.94	4.374	25.7
1596.88	1127.62	4.374	25.7
1600.27	1302.34	4.374	25.7
1603.66	1302.34	4.374	25.7
1607.05	1083.94	4.374	25.7
1610.44	1127.62	4.374	25.7
1613.83	1127.62	4.374	25.7
1617.22	1171.3	4.374	25.7
1620.61	1127.62	4.374	25.7
1624	1127.62	4.374	25.7
1627.39	1083.94	4.374	25.7
1630.78	1127.62	4.374	25.7
1634.17	1171.3	4.374	25.7
1637.56	1083.94	4.374	25.7
1640.95	1171.3	4.374	25.7
1644.34	1258.66	4.374	25.7
1647.73	1258.66	4.374	25.7
1651.12	1258.66	4.374	25.7
1654.52	1302.34	4.374	25.7
1657.91	1258.66	4.374	25.7
1661.3	1214.98	4.374	25.7
1664.69	996.576	4.374	25.7
1668.08	1083.94	4.374	25.7
1671.47	1258.66	4.374	25.7
1674.86	1171.3	4.374	25.7
1678.25	1171.3	4.374	25.7
1681.64	1258.66	4.374	25.7
1685.03	1214.98	4.374	25.7
1688.42	1083.94	4.374	25.7
1691.81	1127.62	4.374	25.7
1695.2	1127.62	4.374	25.7
1698.59	1302.34	4.374	25.7
1701.98	1171.3	4.374	25.7
1705.37	1127.62	4.374	25.7
1708.76	1127.62	4.374	25.7
1712.15	996.576	4.374	25.7
1715.54	1083.94	4.374	25.7
1718.93	1171.3	4.374	25.7
1722.32	1083.94	4.374	25.7
1725.71	1171.3	4.374	25.7
1729.1	1302.34	4.374	25.7
1732.49	1214.98	4.374	25.7
1735.88	1171.3	4.374	25.7
1739.28	1083.94	4.374	25.7
1742.67	1040.26	4.374	25.7
1746.06	1083.94	4.374	25.7
1749.45	1040.26	4.374	25.7
1752.84	1083.94	4.374	25.7
1756.23	1083.94	4.374	25.7
1759.62	1214.98	4.374	25.7
1763.01	1171.3	4.374	25.7
1766.4	1171.3	4.374	25.7
1769.79	1171.3	4.374	25.7
1773.18	1040.26	4.374	25.7
1776.57	1040.26	4.374	25.7
1779.96	1171.3	4.374	25.7
1783.35	1214.98	4.374	25.7
1786.74	1214.98	4.374	25.7
1790.13	1171.3	4.374	25.7
1793.52	1083.94	4.374	25.7
1796.91	1040.26	4.374	25.7
1800.3	1040.26	4.374	25.7
1803.69	1040.26	4.374	25.7
1807.08	1083.94	4.374	25.7
1810.47	1040.26	4.374	25.7
1813.86	1083.94	4.374	25.7
1817.25	1214.98	4.374	25.7
1820.64	1040.26	4.374	25.7
1824.04	1127.62	4.374	25.7
1827.43	1127.62	4.374	25.7
1830.82	1083.94	4.374	25.7
1834.21	1040.26	4.374	25.7
1837.6	952.896	4.374	25.7
1840.99	952.896	4.374	25.7
1844.38	909.216	4.374	25.7
1847.77	1040.26	4.374	25.7
1851.16	1083.94	4.374	25.7
1854.55	1171.3	4.374	25.7
1857.94	1258.66	4.374	25.7
1861.33	1083.94	4.374	25.7
1864.72	1171.3	4.374	25.7
1868.11	1083.94	4.374	25.7
1871.5	996.576	4.374	25.7
1874.89	1040.26	4.374	25.7
1878.28	1127.62	4.374	25.7
1881.67	1083.94	4.374	25.7
1885.06	1083.94	4.374	25.7
1888.45	1127.62	4.374	25.7
1891.84	1127.62	4.374	25.7
1895.23	1040.26	4.374	25.7
1898.62	1040.26	4.374	25.7
1902.01	952.896	4.374	25.7
1905.4	865.536	4.374	25.7
1908.8	996.576	4.374	25.7
1912.19	1083.94	4.374	25.7
1915.58	1171.3	4.374	25.7
1918.97	1171.3	4.374	25.7
1922.36	1083.94	4.374	25.7
1925.75	1083.94	4.374	25.7
1929.14	996.576	4.374	25.7
1932.53	1040.26	4.374	25.7
1935.92	996.576	4.374	25.7
1939.31	1214.98	4.374	25.7
1942.7	1083.94	4.374	25.7
1946.09	1083.94	4.374	25.7
1949.48	1083.94	4.374	25.7
1952.87	996.576	4.374	25.7
1956.26	996.576	4.374	25.7
1959.65	996.576	4.374	25.7
1963.04	1214.98	4.374	25.7
1966.43	1171.3	4.374	25.7
1969.82	996.576	4.374	25.7
1973.21	909.216	4.374	25.7
1976.6	909.216	4.374	25.7
1979.99	1040.26	4.374	25.7
1983.38	1040.26	4.374	25.7
1986.77	1171.3	4.374	25.7
1990.16	1127.62	4.374	25.7
1993.56	1127.62	4.374	25.7
1996.95	1040.26	4.374	25.7
2000.34	1040.26	4.374	25.7
2003.73	952.896	4.374	25.7
2007.12	1258.66	4.374	25.7
2010.51	1040.26	4.374	25.7
2013.9	1171.3	4.374	25.7
2017.29	1214.98	4.374	25.7
2020.68	1083.94	4.374	25.7
2024.07	996.576	4.374	25.7
2027.46	1083.94	4.374	25.7
2030.85	996.576	4.374	25.7
2034.24	952.896	4.374	25.7
2037.63	1040.26	4.374	25.7
2041.02	952.896	4.374	25.7
2044.41	909.216	4.374	25.7
2047.8	996.576	4.374	25.7
2051.19	1083.94	4.374	25.7
2054.58	1083.94	4.374	25.7
2057.97	952.896	4.374	25.7
2061.36	996.576	4.374	25.7
2064.75	1040.26	4.374	25.7
2068.14	952.896	4.374	25.7
2071.53	996.576	4.374	25.7
2074.92	952.896	4.374	25.7
2078.32	1127.62	4.374	25.7
2081.71	1083.94	4.374	25.7
2085.1	1171.3	4.374	25.7
2088.49	1127.62	4.374	25.7
2091.88	909.216	4.374	25.7
2095.27	996.576	4.374	25.7
2098.66	909.216	4.374	25.7
2102.05	996.576	4.374	25.7
2105.44	996.576	4.374	25.7
2108.83	865.536	4.374	25.7
2112.22	909.216	4.374	25.7
2115.61	821.856	4.374	25.7
2119	821.856	4.374	25.7
2122.39	952.896	4.374	25.7
2125.78	821.856	4.374	25.7
2129.17	865.536	4.374	25.7
2132.56	778.176	4.374	25.7
2135.95	909.216	4.374	25.7
2139.34	952.896	4.374	25.7
2142.73	778.176	4.374	25.7
2146.12	778.176	4.374	25.7
2149.51	821.856	4.374	25.7
2152.9	952.896	4.374	25.7
2156.29	1040.26	4.374	25.7
2159.68	909.216	4.374	25.7
2163.08	909.216	4.374	25.7
2166.47	952.896	4.374	25.7
2169.86	909.216	4.374	25.7
2173.25	952.896	4.374	25.7
2176.64	821.856	4.374	25.7
2180.03	865.536	4.374	25.7
2183.42	821.856	4.374	25.7
2186.81	821.856	4.374	25.7
2190.2	821.856	4.374	25.7
2193.59	821.856	4.374	25.7
2196.98	821.856	4.374	25.7
2200.37	821.856	4.374	25.7
2203.76	821.856	4.374	25.7
2207.15	952.896	4.374	25.7
2210.54	865.536	4.374	25.7
2213.93	821.856	4.374	25.7
2217.32	821.856	4.374	25.7
2220.71	821.856	4.374	25.7
2224.1	821.856	4.374	25.7
2227.49	821.856	4.374	25.7
2230.88	821.856	4.374	25.7
2234.27	821.856	4.374	25.7
2237.66	778.176	4.374	25.7
2241.05	865.536	4.374	25.7
2244.44	778.176	4.374	25.7
2247.84	821.856	4.374	25.7
2251.23	865.536	4.374	25.7
2254.62	865.536	4.374	25.7
2258.01	865.536	4.374	25.7
2261.4	821.856	4.374	25.7
2264.79	821.856	4.374	25.7
2268.18	865.536	4.374	25.7
2271.57	996.576	4.374	25.7
2274.96	996.576	4.374	25.7
2278.35	952.896	4.374	25.7
2281.74	952.896	4.374	25.7
2285.13	952.896	4.374	25.7
2288.52	952.896	4.374	25.7
2291.91	952.896	4.374	25.7
2295.3	952.896	4.374	25.7
2298.69	952.896	4.374	25.7
2302.08	909.216	4.374	25.7
2305.47	952.896	4.374	25.7
2308.86	909.216	4.374	25.7
2312.25	952.896	4.374	25.7
2315.64	952.896	4.374	25.7
2319.03	909.216	4.374	25.7
2322.42	909.216	4.374	25.7
2325.81	952.896	4.374	25.7
2329.2	952.896	4.374	25.7
2332.6	952.896	4.374	25.7
2335.99	909.216	4.374	25.7
2339.38	909.216	4.374	25.7
2342.77	996.576	4.374	25.7
2346.16	909.216	4.374	25.7
2349.55	996.576	4.374	25.7
2352.94	952.896	4.374	25.7
2356.33	909.216	4.374	25.7
2359.72	909.216	4.374	25.7
2363.11	952.896	4.374	25.7
2366.5	909.216	4.374	25.7
2369.89	952.896	4.374	25.7
2373.28	952.896	4.374	25.7
2376.67	952.896	4.374	25.7
2380.06	952.896	4.374	25.7
2383.45	952.896	4.374	25.7
2386.84	996.576	4.374	25.7
2390.23	1083.94	4.374	25.7
2393.62	952.896	4.374	25.7
2397.01	996.576	4.374	25.7
2400.4	996.576	4.374	25.7
2403.79	996.576	4.374	25.7
2407.18	1040.26	4.374	25.7
2410.57	1040.26	4.374	25.7
2413.96	1083.94	4.374	25.7
2417.36	996.576	4.374	25.7
2420.75	996.576	4.374	25.7
2424.14	952.896	4.374	25.7
2427.53	952.896	4.374	25.7
2430.92	1040.26	4.374	25.7
2434.31	952.896	4.374	25.7
2437.7	865.536	4.374	25.7
2441.09	909.216	4.374	25.7
2444.48	909.216	4.374	25.7
2447.87	996.576	4.374	25.7
2451.26	996.576	4.374	25.7
2454.65	996.576	4.374	25.7
2458.04	996.576	4.374	25.7
2461.43	996.576	4.374	25.7
2464.82	952.896	4.374	25.7
2468.21	1127.62	4.374	25.7
2471.6	1040.26	4.374	25.7
2474.99	1083.94	4.374	25.7
2478.38	1127.62	4.374	25.7
2481.77	1083.94	4.374	25.7
2485.16	1127.62	4.374	25.7
2488.55	1171.3	4.374	25.7
2491.94	1127.62	4.374	25.7
2495.33	1214.98	4.374	25.7
2498.72	1171.3	4.374	25.7
2502.12	1171.3	4.374	25.7
2505.51	1171.3	4.374	25.7
2508.9	1171.3	4.374	25.7
2512.29	1171.3	4.374	25.7
2515.68	1214.98	4.374	25.7
2519.07	1214.98	4.374	25.7
2522.46	1171.3	4.374	25.7
2525.85	1171.3	4.374	25.7
2529.24	1171.3	4.374	25.7
2532.63	1171.3	4.374	25.7
2536.02	1214.98	4.374	25.7
2539.41	1171.3	4.374	25.7
2542.8	1083.94	4.374	25.7
2546.19	1171.3	4.374	25.7
2549.58	1171.3	4.374	25.7
2552.97	1127.62	4.374	25.7
2556.36	1171.3	4.374	25.7
2559.75	1171.3	4.374	25.7
2563.14	1171.3	4.374	25.7
2566.53	1127.62	4.374	25.7
2569.92	1083.94	4.374	25.7
2573.31	1083.94	4.374	25.7
2576.7	1083.94	4.374	25.7
2580.09	909.216	4.374	25.7
2583.48	1040.26	4.374	25.7
2586.88	952.896	4.374	25.7
2590.27	1040.26	4.374	25.7
2593.66	952.896	4.374	25.7
2597.05	1040.26	4.374	25.7
2600.44	1083.94	4.374	25.7
2603.83	952.896	4.374	25.7
2607.22	952.896	4.374	25.7
2610.61	1040.26	4.374	25.7
2614	1083.94	4.374	25.7
2617.39	1083.94	4.374	25.7
2620.78	1171.3	4.374	25.7
2624.17	1171.3	4.374	25.7
2627.56	1171.3	4.374	25.7
2630.95	1171.3	4.374	25.7
2634.34	1171.3	4.374	25.7
2637.73	1171.3	4.374	25.7
2641.12	1171.3	4.374	25.7
2644.51	1171.3	4.374	25.7
2647.9	1171.3	4.374	25.7
2651.29	1171.3	4.374	25.7
2654.68	1258.66	4.374	25.7
2658.07	1171.3	4.374	25.7
2661.46	1171.3	4.374	25.7
2664.85	1083.94	4.374	25.7
2668.24	1127.62	4.374	25.7
2671.64	1040.26	4.374	25.7
2675.03	996.576	4.374	25.7
2678.42	996.576	4.374	25.7
2681.81	1083.94	4.374	25.7
2685.2	1083.94	4.374	25.7
2688.59	1127.62	4.374	25.7
2691.98	1083.94	4.374	25.7
2695.37	1171.3	4.374	25.7
2698.76	1127.62	4.374	25.7
2702.15	1258.66	4.374	25.7
2705.54	1171.3	4.374	25.7
2708.93	1214.98	4.374	25.7
2712.32	1171.3	4.374	25.7
2715.71	1171.3	4.374	25.7
2719.1	1127.62	4.374	25.7
2722.49	1171.3	4.374	25.7
2725.88	1171.3	4.374	25.7
2729.27	1171.3	4.374	25.7
2732.66	1171.3	4.374	25.7
2736.05	1171.3	4.374	25.7
2739.44	1083.94	4.374	25.7
2742.83	1083.94	4.374	25.7
2746.22	1171.3	4.374	25.7
2749.61	1171.3	4.374	25.7
2753	1214.98	4.374	25.7
2756.4	996.576	4.374	25.7
2759.79	952.896	4.374	25.7
2763.18	1127.62	4.374	25.7
2766.57	1171.3	4.374	25.7
2769.96	1040.26	4.374	25.7
2773.35	1083.94	4.374	25.7
2776.74	1214.98	4.374	25.7
2780.13	1171.3	4.374	25.7
2783.52	1171.3	4.374	25.7
2786.91	1040.26	4.374	25.7
2790.3	1127.62	4.374	25.7
2793.69	1171.3	4.374	25.7
2797.08	1083.94	4.374	25.7
2800.47	909.216	4.374	25.7
2803.86	909.216	4.374	25.7
2807.25	821.856	4.374	25.7
2810.64	778.176	4.374	25.7
2814.03	909.216	4.374	25.7
2817.42	1040.26	4.374	25.7
2820.81	909.216	4.374	25.7
2824.2	1040.26	4.374	25.7
2827.59	865.536	4.374	25.7
2830.98	778.176	4.374	25.7
2834.37	909.216	4.374	25.7
2837.76	778.176	4.374	25.7
2841.16	821.856	4.374	25.7
2844.55	1040.26	4.374	25.7
2847.94	952.896	4.374	25.7
2851.33	909.216	4.374	25.7
2854.72	865.536	4.374	25.7
2858.11	909.216	4.374	25.7
2861.5	778.176	4.374	25.7
2864.89	778.176	4.374	25.7
2868.28	865.536	4.374	25.7
2871.67	909.216	4.374	25.7
2875.06	1040.26	4.374	25.7
2878.45	821.856	4.374	25.7
2881.84	821.856	4.374	25.7
2885.23	821.856	4.374	25.7
2888.62	865.536	4.374	25.7
2892.01	996.576	4.374	25.7
2895.4	1040.26	4.374	25.7
2898.79	1127.62	4.374	25.7
2902.18	1171.3	4.374	25.7
2905.57	1040.26	4.374	25.7
2908.96	996.576	4.374	25.7
2912.35	1127.62	4.374	25.7
2915.74	1127.62	4.374	25.7
2919.13	1083.94	4.374	25.7
2922.52	1040.26	4.374	25.7
2925.92	952.896	4.374	25.7
2929.31	1083.94	4.374	25.7
2932.7	1040.26	4.374	25.7
2936.09	909.216	4.374	25.7
2939.48	909.216	4.374	25.7
2942.87	821.856	4.374	25.7
2946.26	909.216	4.374	25.7
2949.65	952.896	4.374	25.7
2953.04	952.896	4.374	25.7
2956.43	1083.94	4.374	25.7
2959.82	996.576	4.374	25.7
2963.21	996.576	4.374	25.7
2966.6	952.896	4.374	25.7
2969.99	909.216	4.374	25.7
2973.38	1171.3	4.374	25.7
2976.77	1171.3	4.374	25.7
2980.16	1083.94	4.374	25.7
2983.55	1040.26	4.374	25.7
2986.94	996.576	4.374	25.7
2990.33	952.896	4.374	25.7
2993.72	909.216	4.374	25.7
2997.11	952.896	4.374	25.7
3000.5	1127.62	4.374	25.7
3003.89	1127.62	4.374	25.7
3007.28	1083.94	4.374	25.7
3010.68	996.576	4.374	25.7
3014.07	909.216	4.374	25.7
3017.46	909.216	4.374	25.7
3020.85	909.216	4.374	25.7
3024.24	909.216	4.374	25.7
3027.63	952.896	4.374	25.7
3031.02	952.896	4.374	25.7
3034.41	909.216	4.374	25.7
3037.8	909.216	4.374	25.7
3041.19	909.216	4.374	25.7
3044.58	865.536	4.374	25.7
3047.97	952.896	4.374	25.7
3051.36	996.576	4.374	25.7
3054.75	909.216	4.374	25.7
3058.14	909.216	4.374	25.7
3061.53	909.216	4.374	25.7
3064.92	952.896	4.374	25.7
3068.31	865.536	4.374	25.7
3071.7	821.856	4.374	25.7
3075.09	821.856	4.374	25.7
3078.48	909.216	4.374	25.7
3081.87	1040.26	4.374	25.7
3085.26	865.536	4.374	25.7
3088.65	865.536	4.374	25.7
3092.04	952.896	4.374	25.7
3095.44	909.216	4.374	25.7
3098.83	909.216	4.374	25.7
3102.22	865.536	4.374	25.7
3105.61	778.176	4.374	25.7
3109	865.536	4.374	25.7
3112.39	734.496	4.374	25.7
3115.78	865.536	4.374	25.7
3119.17	778.176	4.374	25.7
3122.56	734.496	4.374	25.7
3125.95	734.496	4.374	25.7
3129.34	734.496	4.374	25.7
3132.73	778.176	4.374	25.7
3136.12	778.176	4.374	25.7
3139.51	865.536	4.374	25.7
3142.9	734.496	4.374	25.7
3146.29	778.176	4.374	25.7
3149.68	734.496	4.374	25.7
3153.07	734.496	4.374	25.7
3156.46	778.176	4.374	25.7
3159.85	778.176	4.374	25.7
3163.24	778.176	4.374	25.7
3166.63	865.536	4.374	25.7
3170.02	865.536	4.374	25.7
3173.41	865.536	4.374	25.7
3176.8	909.216	4.374	25.7
3180.2	952.896	4.374	25.7
3183.59	865.536	4.374	25.7
3186.98	778.176	4.374	25.7
3190.37	821.856	4.374	25.7
3193.76	778.176	4.374	25.7
3197.15	821.856	4.374	25.7
3200.54	778.176	4.374	25.7
3203.93	821.856	4.374	25.7
3207.32	865.536	4.374	25.7
3210.71	778.176	4.374	25.7
3214.1	821.856	4.374	25.7
3217.49	734.496	4.374	25.7
3220.88	690.816	4.374	25.7
3224.27	734.496	4.374	25.7
3227.66	734.496	4.374	25.7
3231.05	821.856	4.374	25.7
3234.44	690.816	4.374	25.7
3237.83	734.496	4.374	25.7
3241.22	734.496	4.374	25.7
3244.61	821.856	4.374	25.7
3248	734.496	4.374	25.7
3251.39	690.816	4.374	25.7
3254.78	647.136	4.374	25.7
3258.17	734.496	4.374	25.7
3261.56	821.856	4.374	25.7
3264.96	690.816	4.374	25.7
3268.35	690.816	4.374	25.7
3271.74	778.176	4.374	25.7
3275.13	821.856	4.374	25.7
3278.52	821.856	4.374	25.7
3281.91	734.496	4.374	25.7
3285.3	690.816	4.374	25.7
3288.69	734.496	4.374	25.7
3292.08	647.136	4.374	25.7
3295.47	778.176	4.374	25.7
3298.86	778.176	4.374	25.7
3302.25	865.536	4.374	25.7
3305.64	821.856	4.374	25.7
3309.03	821.856	4.374	25.7
3312.42	734.496	4.374	25.7
3315.81	821.856	4.374	25.7
3319.2	778.176	4.374	25.7
3322.59	778.176	4.374	25.7
3325.98	734.496	4.374	25.7
3329.37	821.856	4.374	25.7
3332.76	778.176	4.374	25.7
3336.15	778.176	4.374	25.7
3339.54	778.176	4.374	25.7
3342.93	865.536	4.374	25.7
3346.32	647.136	4.374	25.7
3349.72	690.816	4.374	25.7
3353.11	952.896	4.374	25.7
3356.5	690.816	4.374	25.7
3359.89	734.496	4.374	25.7
3363.28	778.176	4.374	25.7
3366.67	996.576	4.374	25.7
3370.06	778.176	4.374	25.7
3373.45	821.856	4.374	25.7
3376.84	734.496	4.374	25.7
3380.23	821.856	4.374	25.7
3383.62	821.856	4.374	25.7
3387.01	821.856	4.374	25.7
3390.4	909.216	4.374	25.7
3393.79	778.176	4.374	25.7
3397.18	778.176	4.374	25.7
3400.57	821.856	4.374	25.7
3403.96	909.216	4.374	25.7
3407.35	865.536	4.374	25.7
3410.74	952.896	4.374	25.7
3414.13	909.216	4.374	25.7
3417.52	996.576	4.374	25.7
3420.91	1083.94	4.374	25.7
3424.3	865.536	4.374	25.7
3427.69	952.896	4.374	25.7
3431.08	821.856	4.374	25.7
3434.48	952.896	4.374	25.7
3437.87	1083.94	4.374	25.7
3441.26	821.856	4.374	25.7
3444.65	778.176	4.374	25.7
3448.04	734.496	4.374	25.7
3451.43	778.176	4.374	25.7
3454.82	778.176	4.374	25.7
3458.21	734.496	4.374	25.7
3461.6	778.176	4.374	25.7
3464.99	865.536	4.374	25.7
3468.38	778.176	4.374	25.7
3471.77	778.176	4.374	25.7
3475.16	865.536	4.374	25.7
3478.55	778.176	4.374	25.7
3481.94	865.536	4.374	25.7
3485.33	909.216	4.374	25.7
3488.72	909.216	4.374	25.7
3492.11	865.536	4.374	25.7
3495.5	909.216	4.374	25.7
3498.89	821.856	4.374	25.7
3502.28	778.176	4.374	25.7
3505.67	1083.94	4.374	25.7
3509.06	1127.62	4.374	25.7
3512.45	996.576	4.374	25.7
3515.84	952.896	4.374	25.7
3519.24	909.216	4.374	25.7
3522.63	952.896	4.374	25.7
3526.02	734.496	4.374	25.7
3529.41	690.816	4.374	25.7
3532.8	690.816	4.374	25.7
3536.19	690.816	4.374	25.7
3539.58	734.496	4.374	25.7
3542.97	690.816	4.374	25.7
3546.36	690.816	4.374	25.7
3549.75	647.136	4.374	25.7
3553.14	647.136	4.374	25.7
3556.53	778.176	4.374	25.7
3559.92	865.536	4.374	25.7
3563.31	996.576	4.374	25.7
3566.7	821.856	4.374	25.7
3570.09	952.896	4.374	25.7
3573.48	865.536	4.374	25.7
3576.87	909.216	4.374	25.7
3580.26	952.896	4.374	25.7
3583.65	865.536	4.374	25.7
3587.04	996.576	4.374	25.7
3590.43	996.576	4.374	25.7
3593.82	909.216	4.374	25.7
3597.21	734.496	4.374	25.7
3600.6	778.176	4.374	25.7
3604	865.536	4.374	25.7
3607.39	1083.94	4.374	25.7
3610.78	996.576	4.374	25.7
3614.17	865.536	4.374	25.7
3617.56	865.536	4.374	25.7
3620.95	734.496	4.374	25.7
3624.34	734.496	4.374	25.7
3627.73	734.496	4.374	25.7
3631.12	734.496	4.374	25.7
3634.51	734.496	4.374	25.7
3637.9	778.176	4.374	25.7
3641.29	865.536	4.374	25.7
3644.68	778.176	4.374	25.7
3648.07	734.496	4.374	25.7
3651.46	734.496	4.374	25.7
3654.85	865.536	4.374	25.7
3658.24	778.176	4.374	25.7
3661.63	865.536	4.374	25.7
3665.02	909.216	4.374	25.7
3668.41	909.216	4.374	25.7
3671.8	778.176	4.374	25.7
3675.19	734.496	4.374	25.7
3678.58	821.856	4.374	25.7
3681.97	734.496	4.374	25.7
3685.36	778.176	4.374	25.7
3688.76	734.496	4.374	25.7
3692.15	865.536	4.374	25.7
3695.54	909.216	4.374	25.7
3698.93	996.576	4.374	25.7
3702.32	952.896	4.374	25.7
3705.71	734.496	4.374	25.7
3709.1	734.496	4.374	25.7
3712.49	734.496	4.374	25.7
3715.88	865.536	4.374	25.7
3719.27	865.536	4.374	25.7
3722.66	821.856	4.374	25.7
3726.05	778.176	4.374	25.7
3729.44	734.496	4.374	25.7
3732.83	821.856	4.374	25.7
3736.22	734.496	4.374	25.7
3739.61	865.536	4.374	25.7
3743	734.496	4.374	25.7
3746.39	909.216	4.374	25.7
3749.78	821.856	4.374	25.7
3753.17	778.176	4.374	25.7
3756.56	734.496	4.374	25.7
3759.95	647.136	4.374	25.7
3763.34	647.136	4.374	25.7
3766.73	778.176	4.374	25.7
3770.12	734.496	4.374	25.7
3773.52	821.856	4.374	25.7
3776.91	778.176	4.374	25.7
3780.3	734.496	4.374	25.7
3783.69	734.496	4.374	25.7
3787.08	690.816	4.374	25.7
3790.47	690.816	4.374	25.7
3793.86	778.176	4.374	25.7
3797.25	734.496	4.374	25.7
3800.64	690.816	4.374	25.7
3804.03	821.856	4.374	25.7
3807.42	734.496	4.374	25.7
3810.81	690.816	4.374	25.7
3814.2	690.816	4.374	25.7
3817.59	734.496	4.374	25.7
3820.98	734.496	4.374	25.7
3824.37	734.496	4.374	25.7
3827.76	690.816	4.374	25.7
3831.15	778.176	4.374	25.7
3834.54	778.176	4.374	25.7
3837.93	778.176	4.374	25.7
3841.32	690.816	4.374	25.7
3844.71	778.176	4.374	25.7
3848.1	734.496	4.374	25.7
3851.49	734.496	4.374	25.7
3854.88	647.136	4.374	25.7
3858.28	734.496	4.374	25.7
3861.67	690.816	4.374	25.7
3865.06	734.496	4.374	25.7
3868.45	778.176	4.374	25.7
3871.84	865.536	4.374	25.7
3875.23	778.176	4.374	25.7
3878.62	865.536	4.374	25.7
3882.01	734.496	4.374	25.7
3885.4	734.496	4.374	25.7
3888.79	734.496	4.374	25.7
3892.18	690.816	4.374	25.7
3895.57	778.176	4.374	25.7
3898.96	734.496	4.374	25.7
3902.35	778.176	4.374	25.7
3905.74	778.176	4.374	25.7
3909.13	778.176	4.374	25.7
3912.52	734.496	4.374	25.7
3915.91	778.176	4.374	25.7
3919.3	865.536	4.374	25.7
3922.69	821.856	4.374	25.7
3926.08	690.816	4.374	25.7
3929.47	690.816	4.374	25.7
3932.86	734.496	4.374	25.7
3936.25	821.856	4.374	25.7
3939.64	734.496	4.374	25.7
3943.04	734.496	4.374	25.7
3946.43	734.496	4.374	25.7
3949.82	821.856	4.374	25.7
3953.21	734.496	4.374	25.7
3956.6	778.176	4.374	25.7
3959.99	778.176	4.374	25.7
3963.38	821.856	4.374	25.7
3966.77	690.816	4.374	25.7
3970.16	690.816	4.374	25.7
3973.55	690.816	4.374	25.7
3976.94	690.816	4.374	25.7
3980.33	734.496	4.374	25.7
3983.72	734.496	4.374	25.7
3987.11	690.816	4.374	25.7
3990.5	778.176	4.374	25.7
3993.89	734.496	4.374	25.7
3997.28	734.496	4.374	25.7
4000.67	647.136	4.374	25.7
4004.06	778.176	4.374	25.7
4007.45	734.496	4.374	25.7
4010.84	690.816	4.374	25.7
4014.23	647.136	4.374	25.7
4017.62	690.816	4.374	25.7
4021.01	690.816	4.374	25.7
4024.4	734.496	4.374	25.7
4027.8	734.496	4.374	25.7
4031.19	778.176	4.374	25.7
4034.58	778.176	4.374	25.7
4037.97	647.136	4.374	25.7
4041.36	865.536	4.374	25.7
4044.75	734.496	4.374	25.7
4048.14	690.816	4.374	25.7
4051.53	690.816	4.374	25.7
4054.92	734.496	4.374	25.7
4058.31	778.176	4.374	25.7
4061.7	778.176	4.374	25.7
4065.09	734.496	4.374	25.7
4068.48	821.856	4.374	25.7
4071.87	734.496	4.374	25.7
4075.26	734.496	4.374	25.7
4078.65	778.176	4.374	25.7
4082.04	821.856	4.374	25.7
4085.43	778.176	4.374	25.7
4088.82	821.856	4.374	25.7
4092.21	734.496	4.374	25.7
4095.6	734.496	4.374	25.7
4098.99	821.856	4.374	25.7
4102.38	821.856	4.374	25.7
4105.77	821.856	4.374	25.7
4109.16	865.536	4.374	25.7
4112.56	909.216	4.374	25.7
4115.95	734.496	4.374	25.7
4119.34	865.536	4.374	25.7
4122.73	734.496	4.374	25.7
4126.12	690.816	4.374	25.7
4129.51	778.176	4.374	25.7
4132.9	1040.26	4.374	25.7
4136.29	734.496	4.374	25.7
4139.68	778.176	4.374	25.7
4143.07	952.896	4.374	25.7
4146.46	952.896	4.374	25.7
4149.85	909.216	4.374	25.7
4153.24	778.176	4.374	25.7
4156.63	690.816	4.374	25.7
4160.02	778.176	4.374	25.7
4163.41	778.176	4.374	25.7
4166.8	734.496	4.374	25.7
4170.19	778.176	4.374	25.7
4173.58	778.176	4.374	25.7
4176.97	952.896	4.374	25.7
4180.36	909.216	4.374	25.7
4183.75	821.856	4.374	25.7
4187.14	821.856	4.374	25.7
4190.53	821.856	4.374	25.7
4193.92	690.816	4.374	25.7
4197.32	865.536	4.374	25.7
4200.71	909.216	4.374	25.7
4204.1	778.176	4.374	25.7
4207.49	734.496	4.374	25.7
4210.88	909.216	4.374	25.7
4214.27	952.896	4.374	25.7
4217.66	821.856	4.374	25.7
4221.05	865.536	4.374	25.7
4224.44	778.176	4.374	25.7
4227.83	909.216	4.374	25.7
4231.22	952.896	4.374	25.7
4234.61	778.176	4.374	25.7
4238	909.216	4.374	25.7
4241.39	996.576	4.374	25.7
4244.78	909.216	4.374	25.7
4248.17	821.856	4.374	25.7
4251.56	821.856	4.374	25.7
4254.95	909.216	4.374	25.7
4258.34	778.176	4.374	25.7
4261.73	778.176	4.374	25.7
4265.12	778.176	4.374	25.7
4268.51	865.536	4.374	25.7
4271.9	778.176	4.374	25.7
4275.29	734.496	4.374	25.7
4278.68	690.816	4.374	25.7
4282.08	865.536	4.374	25.7
4285.47	778.176	4.374	25.7
4288.86	778.176	4.374	25.7
4292.25	778.176	4.374	25.7
4295.64	865.536	4.374	25.7
4299.03	821.856	4.374	25.7
4302.42	865.536	4.374	25.7
4305.81	821.856	4.374	25.7
4309.2	690.816	4.374	25.7
4312.59	734.496	4.374	25.7
4315.98	821.856	4.374	25.7
4319.37	909.216	4.374	25.7
4322.76	690.816	4.374	25.7
4326.15	734.496	4.374	25.7
4329.54	821.856	4.374	25.7
4332.93	909.216	4.374	25.7
4336.32	865.536	4.374	25.7
4339.71	996.576	4.374	25.7
4343.1	909.216	4.374	25.7
4346.49	909.216	4.374	25.7
4349.88	909.216	4.374	25.7
4353.27	996.576	4.374	25.7
4356.66	1040.26	4.374	25.7
4360.05	865.536	4.374	25.7
4363.44	909.216	4.374	25.7
4366.84	909.216	4.374	25.7
4370.23	1040.26	4.374	25.7
4373.62	1083.94	4.374	25.7
4377.01	1083.94	4.374	25.7
4380.4	996.576	4.374	25.7
4383.79	821.856	4.374	25.7
4387.18	734.496	4.374	25.7
4390.57	734.496	4.374	25.7
4393.96	734.496	4.374	25.7
4397.35	734.496	4.374	25.7
4400.74	821.856	4.374	25.7
4404.13	734.496	4.374	25.7
4407.52	778.176	4.374	25.7
4410.91	778.176	4.374	25.7
4414.3	821.856	4.374	25.7
4417.69	647.136	4.374	25.7
4421.08	690.816	4.374	25.7
4424.47	690.816	4.374	25.7
4427.86	690.816	4.374	25.7
4431.25	821.856	4.374	25.7
4434.64	690.816	4.374	25.7
4438.03	690.816	4.374	25.7
4441.42	734.496	4.374	25.7
4444.81	690.816	4.374	25.7
4448.2	734.496	4.374	25.7
4451.6	821.856	4.374	25.7
4454.99	734.496	4.374	25.7
4458.38	690.816	4.374	25.7
4461.77	778.176	4.374	25.7
4465.16	690.816	4.374	25.7
4468.55	690.816	4.374	25.7
4471.94	690.816	4.374	25.7
4475.33	734.496	4.374	25.7
4478.72	690.816	4.374	25.7
4482.11	821.856	4.374	25.7
4485.5	821.856	4.374	25.7
4488.89	778.176	4.374	25.7
4492.28	690.816	4.374	25.7
4495.67	690.816	4.374	25.7
4499.06	734.496	4.374	25.7
4502.45	778.176	4.374	25.7
4505.84	821.856	4.374	25.7
4509.23	821.856	4.374	25.7
4512.62	734.496	4.374	25.7
4516.01	909.216	4.374	25.7
4519.4	909.216	4.374	25.7
4522.79	734.496	4.374	25.7
4526.18	734.496	4.374	25.7
4529.57	865.536	4.374	25.7
4532.96	909.216	4.374	25.7
4536.36	952.896	4.374	25.7
4539.75	865.536	4.374	25.7
4543.14	865.536	4.374	25.7
4546.53	821.856	4.374	25.7
4549.92	821.856	4.374	25.7
4553.31	734.496	4.374	25.7
4556.7	821.856	4.374	25.7
4560.09	821.856	4.374	25.7
4563.48	821.856	4.374	25.7
4566.87	909.216	4.374	25.7
4570.26	821.856	4.374	25.7
4573.65	734.496	4.374	25.7
4577.04	778.176	4.374	25.7
4580.43	821.856	4.374	25.7
4583.82	1127.62	4.374	25.7
4587.21	996.576	4.374	25.7
4590.6	909.216	4.374	25.7
4593.99	996.576	4.374	25.7
4597.38	909.216	4.374	25.7
4600.77	821.856	4.374	25.7
4604.16	821.856	4.374	25.7
4607.55	778.176	4.374	25.7
4610.94	778.176	4.374	25.7
4614.33	778.176	4.374	25.7
4617.72	865.536	4.374	25.7
4621.12	734.496	4.374	25.7
4624.51	778.176	4.374	25.7
4627.9	909.216	4.374	25.7
4631.29	865.536	4.374	25.7
4634.68	909.216	4.374	25.7
4638.07	821.856	4.374	25.7
4641.46	821.856	4.374	25.7
4644.85	778.176	4.374	25.7
4648.24	821.856	4.374	25.7
4651.63	821.856	4.374	25.7
4655.02	778.176	4.374	25.7
4658.41	909.216	4.374	25.7
4661.8	909.216	4.374	25.7
4665.19	865.536	4.374	25.7
4668.58	996.576	4.374	25.7
4671.97	909.216	4.374	25.7
4675.36	909.216	4.374	25.7
4678.75	952.896	4.374	25.7
4682.14	1040.26	4.374	25.7
4685.53	1083.94	4.374	25.7
4688.92	996.576	4.374	25.7
4692.31	996.576	4.374	25.7
4695.7	952.896	4.374	25.7
4699.09	1083.94	4.374	25.7
4702.48	1127.62	4.374	25.7
4705.88	1171.3	4.374	25.7
4709.27	1040.26	4.374	25.7
4712.66	996.576	4.374	25.7
4716.05	996.576	4.374	25.7
4719.44	1171.3	4.374	25.7
4722.83	1171.3	4.374	25.7
4726.22	1258.66	4.374	25.7
4729.61	1127.62	4.374	25.7
4733	996.576	4.374	25.7
4736.39	1040.26	4.374	25.7
4739.78	996.576	4.374	25.7
4743.17	909.216	4.374	25.7
4746.56	909.216	4.374	25.7
4749.95	996.576	4.374	25.7
4753.34	909.216	4.374	25.7
4756.73	909.216	4.374	25.7
4760.12	1040.26	4.374	25.7
4763.51	996.576	4.374	25.7
4766.9	952.896	4.374	25.7
4770.29	909.216	4.374	25.7
4773.68	1127.62	4.374	25.7
4777.07	1171.3	4.374	25.7
4780.46	1171.3	4.374	25.7
4783.85	1171.3	4.374	25.7
4787.24	1171.3	4.374	25.7
4790.64	1171.3	4.374	25.7
4794.03	1214.98	4.374	25.7
4797.42	1214.98	4.374	25.7
4800.81	1127.62	4.374	25.7
4804.2	1171.3	4.374	25.7
4807.59	1258.66	4.374	25.7
4810.98	1258.66	4.374	25.7
4814.37	1258.66	4.374	25.7
4817.76	1214.98	4.374	25.7
4821.15	1214.98	4.374	25.7
4824.54	1171.3	4.374	25.7
4827.93	1214.98	4.374	25.7
4831.32	1127.62	4.374	25.7
4834.71	1083.94	4.374	25.7
4838.1	1040.26	4.374	25.7
4841.49	909.216	4.374	25.7
4844.88	821.856	4.374	25.7
4848.27	909.216	4.374	25.7
4851.66	996.576	4.374	25.7
4855.05	865.536	4.374	25.7
4858.44	909.216	4.374	25.7
4861.83	1040.26	4.374	25.7
4865.22	1083.94	4.374	25.7
4868.61	1040.26	4.374	25.7
4872	996.576	4.374	25.7
4875.4	952.896	4.374	25.7
4878.79	1040.26	4.374	25.7
4882.18	996.576	4.374	25.7
4885.57	909.216	4.374	25.7
4888.96	1083.94	4.374	25.7
4892.35	1171.3	4.374	25.7
4895.74	1214.98	4.374	25.7
4899.13	1171.3	4.374	25.7
4902.52	1171.3	4.374	25.7
4905.91	1214.98	4.374	25.7
4909.3	909.216	4.374	25.7
4912.69	865.536	4.374	25.7
4916.08	996.576	4.374	25.7
4919.47	1083.94	4.374	25.7
4922.86	1083.94	4.374	25.7
4926.25	1171.3	4.374	25.7
4929.64	1171.3	4.374	25.7
4933.03	1127.62	4.374	25.7
4936.42	952.896	4.374	25.7
4939.81	1127.62	4.374	25.7
4943.2	1083.94	4.374	25.7
4946.59	952.896	4.374	25.7
4949.98	952.896	4.374	25.7
4953.37	1083.94	4.374	25.7
4956.76	996.576	4.374	25.7
4960.16	996.576	4.374	25.7
4963.55	1040.26	4.374	25.7
4966.94	909.216	4.374	25.7
4970.33	996.576	4.374	25.7
4973.72	821.856	4.374	25.7
4977.11	821.856	4.374	25.7
4980.5	821.856	4.374	25.7
4983.89	909.216	4.374	25.7
4987.28	821.856	4.374	25.7
4990.67	778.176	4.374	25.7
4994.06	865.536	4.374	25.7
4997.45	1214.98	4.374	25.7
5000.84	996.576	4.374	25.7
5004.23	952.896	4.374	25.7
5007.62	1214.98	4.374	25.7
5011.01	1083.94	4.374	25.7
5014.4	1083.94	4.374	25.7
5017.79	1040.26	4.374	25.7
5021.18	1040.26	4.374	25.7
5024.57	1040.26	4.374	25.7
5027.96	1040.26	4.374	25.7
5031.35	1171.3	4.374	25.7
5034.74	909.216	4.374	25.7
5038.13	1040.26	4.374	25.7
5041.52	1040.26	4.374	25.7
5044.92	1040.26	4.374	25.7
5048.31	996.576	4.374	25.7
5051.7	1040.26	4.374	25.7
5055.09	909.216	4.374	25.7
5058.48	1040.26	4.374	25.7
5061.87	909.216	4.374	25.7
5065.26	996.576	4.374	25.7
5068.65	909.216	4.374	25.7
5072.04	821.856	4.374	25.7
5075.43	821.856	4.374	25.7
5078.82	996.576	4.374	25.7
5082.21	909.216	4.374	25.7
5085.6	996.576	4.374	25.7
5088.99	865.536	4.374	25.7
5092.38	821.856	4.374	25.7
5095.77	865.536	4.374	25.7
5099.16	909.216	4.374	25.7
5102.55	778.176	4.374	25.7
5105.94	821.856	4.374	25.7
5109.33	1127.62	4.374	25.7
5112.72	1083.94	4.374	25.7
5116.11	952.896	4.374	25.7
5119.5	952.896	4.374	25.7
5122.89	909.216	4.374	25.7
5126.28	996.576	4.374	25.7
5129.68	996.576	4.374	25.7
5133.07	909.216	4.374	25.7
5136.46	865.536	4.374	25.7
5139.85	821.856	4.374	25.7
5143.24	821.856	4.374	25.7
5146.63	909.216	4.374	25.7
5150.02	778.176	4.374	25.7
5153.41	734.496	4.374	25.7
5156.8	821.856	4.374	25.7
5160.19	778.176	4.374	25.7
5163.58	865.536	4.374	25.7
5166.97	996.576	4.374	25.7
5170.36	909.216	4.374	25.7
5173.75	952.896	4.374	25.7
5177.14	865.536	4.374	25.7
5180.53	909.216	4.374	25.7
5183.92	821.856	4.374	25.7
5187.31	909.216	4.374	25.7
5190.7	821.856	4.374	25.7
5194.09	909.216	4.374	25.7
5197.48	865.536	4.374	25.7
5200.87	909.216	4.374	25.7
5204.26	821.856	4.374	25.7
5207.65	821.856	4.374	25.7
5211.04	865.536	4.374	25.7
5214.44	909.216	4.374	25.7
5217.83	865.536	4.374	25.7
5221.22	821.856	4.374	25.7
5224.61	1040.26	4.374	25.7
5228	996.576	4.374	25.7
5231.39	1040.26	4.374	25.7
5234.78	909.216	4.374	25.7
5238.17	909.216	4.374	25.7
5241.56	996.576	4.374	25.7
5244.95	909.216	4.374	25.7
5248.34	1040.26	4.374	25.7
5251.73	1040.26	4.374	25.7
5255.12	952.896	4.374	25.7
5258.51	952.896	4.374	25.7
5261.9	952.896	4.374	25.7
5265.29	952.896	4.374	25.7
5268.68	996.576	4.374	25.7
5272.07	1083.94	4.374	25.7
5275.46	1083.94	4.374	25.7
5278.85	1127.62	4.374	25.7
5282.24	1040.26	4.374	25.7
5285.63	996.576	4.374	25.7
5289.02	1040.26	4.374	25.7
5292.41	996.576	4.374	25.7
5295.8	996.576	4.374	25.7
5299.2	996.576	4.374	25.7
5302.59	996.576	4.374	25.7
5305.98	996.576	4.374	25.7
5309.37	952.896	4.374	25.7
5312.76	909.216	4.374	25.7
5316.15	1040.26	4.374	25.7
5319.54	1127.62	4.374	25.7
5322.93	1040.26	4.374	25.7
5326.32	1083.94	4.374	25.7
5329.71	996.576	4.374	25.7
5333.1	952.896	4.374	25.7
5336.49	996.576	4.374	25.7
5339.88	1040.26	4.374	25.7
5343.27	909.216	4.374	25.7
5346.66	909.216	4.374	25.7
5350.05	821.856	4.374	25.7
5353.44	865.536	4.374	25.7
5356.83	996.576	4.374	25.7
5360.22	1171.3	4.374	25.7
5363.61	1040.26	4.374	25.7
5367	1171.3	4.374	25.7
5370.39	996.576	4.374	25.7
5373.78	996.576	4.374	25.7
5377.17	996.576	4.374	25.7
5380.56	996.576	4.374	25.7
5383.96	1040.26	4.374	25.7
5387.35	1214.98	4.374	25.7
5390.74	1040.26	4.374	25.7
5394.13	996.576	4.374	25.7
5397.52	952.896	4.374	25.7
5400.91	1040.26	4.374	25.7
5404.3	909.216	4.374	25.7
5407.69	1083.94	4.374	25.7
5411.08	1040.26	4.374	25.7
5414.47	996.576	4.374	25.7
5417.86	996.576	4.374	25.7
5421.25	1040.26	4.374	25.7
5424.64	1083.94	4.374	25.7
5428.03	1083.94	4.374	25.7
5431.42	1083.94	4.374	25.7
5434.81	1171.3	4.374	25.7
5438.2	1040.26	4.374	25.7
5441.59	1127.62	4.374	25.7
5444.98	1214.98	4.374	25.7
5448.37	1127.62	4.374	25.7
5451.76	1083.94	4.374	25.7
5455.15	1127.62	4.374	25.7
5458.54	1171.3	4.374	25.7
5461.93	1258.66	4.374	25.7
5465.32	1214.98	4.374	25.7
5468.72	1083.94	4.374	25.7
5472.11	1083.94	4.374	25.7
5475.5	1127.62	4.374	25.7
5478.89	1214.98	4.374	25.7
5482.28	1040.26	4.374	25.7
5485.67	1083.94	4.374	25.7
5489.06	1127.62	4.374	25.7
5492.45	1127.62	4.374	25.7
5495.84	1083.94	4.374	25.7
5499.23	1127.62	4.374	25.7
5502.62	1040.26	4.374	25.7
5506.01	1127.62	4.374	25.7
5509.4	1127.62	4.374	25.7
5512.79	1040.26	4.374	25.7
5516.18	996.576	4.374	25.7
5519.57	1040.26	4.374	25.7
5522.96	1040.26	4.374	25.7
5526.35	1040.26	4.374	25.7
5529.74	1040.26	4.374	25.7
5533.13	1083.94	4.374	25.7
5536.52	996.576	4.374	25.7
5539.91	1083.94	4.374	25.7
5543.3	952.896	4.374	25.7
5546.69	952.896	4.374	25.7
5550.08	996.576	4.374	25.7
5553.48	996.576	4.374	25.7
5556.87	1083.94	4.374	25.7
5560.26	952.896	4.374	25.7
5563.65	909.216	4.374	25.7
5567.04	909.216	4.374	25.7
5570.43	952.896	4.374	25.7
5573.82	1040.26	4.374	25.7
5577.21	952.896	4.374	25.7
5580.6	996.576	4.374	25.7
5583.99	909.216	4.374	25.7
5587.38	909.216	4.374	25.7
5590.77	952.896	4.374	25.7
5594.16	909.216	4.374	25.7
5597.55	909.216	4.374	25.7
5600.94	996.576	4.374	25.7
5604.33	952.896	4.374	25.7
5607.72	952.896	4.374	25.7
5611.11	909.216	4.374	25.7
5614.5	952.896	4.374	25.7
5617.89	952.896	4.374	25.7
5621.28	996.576	4.374	25.7
5624.67	952.896	4.374	25.7
5628.06	909.216	4.374	25.7
5631.45	952.896	4.374	25.7
5634.84	909.216	4.374	25.7
5638.24	952.896	4.374	25.7
5641.63	996.576	4.374	25.7
5645.02	996.576	4.374	25.7
5648.41	1083.94	4.374	25.7
5651.8	1083.94	4.374	25.7
5655.19	1127.62	4.374	25.7
5658.58	1171.3	4.374	25.7
5661.97	1214.98	4.374	25.7
5665.36	1083.94	4.374	25.7
5668.75	1214.98	4.374	25.7
5672.14	1127.62	4.374	25.7
5675.53	1083.94	4.374	25.7
5678.92	1127.62	4.374	25.7
5682.31	1171.3	4.374	25.7
5685.7	1171.3	4.374	25.7
5689.09	1171.3	4.374	25.7
5692.48	1171.3	4.374	25.7
5695.87	1127.62	4.374	25.7
5699.26	1171.3	4.374	25.7
5702.65	1127.62	4.374	25.7
5706.04	1171.3	4.374	25.7
5709.43	1171.3	4.374	25.7
5712.82	1083.94	4.374	25.7
5716.21	1040.26	4.374	25.7
5719.6	1083.94	4.374	25.7
5723	1083.94	4.374	25.7
5726.39	1083.94	4.374	25.7
5729.78	1083.94	4.374	25.7
5733.17	1127.62	4.374	25.7
5736.56	1083.94	4.374	25.7
5739.95	1083.94	4.374	25.7
5743.34	1040.26	4.374	25.7
5746.73	1127.62	4.374	25.7
5750.12	1040.26	4.374	25.7
5753.51	1040.26	4.374	25.7
5756.9	1127.62	4.374	25.7
5760.29	1083.94	4.374	25.7
5763.68	996.576	4.374	25.7
5767.07	1171.3	4.374	25.7
5770.46	996.576	4.374	25.7
5773.85	996.576	4.374	25.7
5777.24	1040.26	4.374	25.7
5780.63	1083.94	4.374	25.7
5784.02	1040.26	4.374	25.7
5787.41	1040.26	4.374	25.7
5790.8	1083.94	4.374	25.7
5794.19	1083.94	4.374	25.7
5797.58	1083.94	4.374	25.7
5800.97	1127.62	4.374	25.7
5804.36	1127.62	4.374	25.7
5807.76	1127.62	4.374	25.7
5811.15	1040.26	4.374	25.7
5814.54	1127.62	4.374	25.7
5817.93	1040.26	4.374	25.7
5821.32	1040.26	4.374	25.7
5824.71	1040.26	4.374	25.7
5828.1	996.576	4.374	25.7
5831.49	996.576	4.374	25.7
5834.88	1040.26	4.374	25.7
5838.27	996.576	4.374	25.7
5841.66	1040.26	4.374	25.7
5845.05	996.576	4.374	25.7
5848.44	909.216	4.374	25.7
5851.83	952.896	4.374	25.7
5855.22	909.216	4.374	25.7
5858.61	909.216	4.374	25.7
5862	952.896	4.374	25.7
5865.39	909.216	4.374	25.7
5868.78	996.576	4.374	25.7
5872.17	952.896	4.374	25.7
5875.56	996.576	4.374	25.7
5878.95	1127.62	4.374	25.7
5882.34	1083.94	4.374	25.7
5885.73	1040.26	4.374	25.7
5889.12	1127.62	4.374	25.7
5892.52	996.576	4.374	25.7
5895.91	1083.94	4.374	25.7
5899.3	1083.94	4.374	25.7
5902.69	1083.94	4.374	25.7
5906.08	1083.94	4.374	25.7
5909.47	996.576	4.374	25.7
5912.86	1040.26	4.374	25.7
5916.25	1083.94	4.374	25.7
5919.64	996.576	4.374	25.7
5923.03	1040.26	4.374	25.7
5926.42	1040.26	4.374	25.7
5929.81	996.576	4.374	25.7
5933.2	996.576	4.374	25.7
5936.59	1083.94	4.374	25.7
5939.98	996.576	4.374	25.7
5943.37	996.576	4.374	25.7
5946.76	1040.26	4.374	25.7
5950.15	1083.94	4.374	25.7
5953.54	1127.62	4.374	25.7
5956.93	1040.26	4.374	25.7
5960.32	1083.94	4.374	25.7
5963.71	1083.94	4.374	25.7
5967.1	996.576	4.374	25.7
5970.49	996.576	4.374	25.7
5973.88	1040.26	4.374	25.7
5977.28	996.576	4.374	25.7
5980.67	996.576	4.374	25.7
5984.06	952.896	4.374	25.7
5987.45	952.896	4.374	25.7
5990.84	996.576	4.374	25.7
5994.23	952.896	4.374	25.7
5997.62	996.576	4.374	25.7
6001.01	952.896	4.374	25.7
6004.4	952.896	4.374	25.7
6007.79	996.576	4.374	25.7
6011.18	1040.26	4.374	25.7
6014.57	1040.26	4.374	25.7
6017.96	952.896	4.374	25.7
6021.35	952.896	4.374	25.7
6024.74	996.576	4.374	25.7
6028.13	952.896	4.374	25.7
6031.52	952.896	4.374	25.7
6034.91	996.576	4.374	25.7
6038.3	952.896	4.374	25.7
6041.69	952.896	4.374	25.7
6045.08	952.896	4.374	25.7
6048.47	952.896	4.374	25.7
6051.86	952.896	4.374	25.7
6055.25	952.896	4.374	25.7
6058.64	952.896	4.374	25.7
6062.04	996.576	4.374	25.7
6065.43	952.896	4.374	25.7
6068.82	952.896	4.374	25.7
6072.21	909.216	4.374	25.7
6075.6	952.896	4.374	25.7
6078.99	952.896	4.374	25.7
6082.38	952.896	4.374	25.7
6085.77	909.216	4.374	25.7
6089.16	952.896	4.374	25.7
6092.55	952.896	4.374	25.7
6095.94	952.896	4.374	25.7
6099.33	952.896	4.374	25.7
6102.72	909.216	4.374	25.7
6106.11	952.896	4.374	25.7
6109.5	909.216	4.374	25.7
6112.89	952.896	4.374	25.7
6116.28	952.896	4.374	25.7
6119.67	909.216	4.374	25.7
6123.06	952.896	4.374	25.7
6126.45	952.896	4.374	25.7
6129.84	952.896	4.374	25.7
6133.23	952.896	4.374	25.7
6136.62	909.216	4.374	25.7
6140.01	909.216	4.374	25.7
6143.4	909.216	4.374	25.7
6146.8	952.896	4.374	25.7
6150.19	909.216	4.374	25.7
6153.58	909.216	4.374	25.7
6156.97	952.896	4.374	25.7
6160.36	909.216	4.374	25.7
6163.75	952.896	4.374	25.7
6167.14	952.896	4.374	25.7
6170.53	1083.94	4.374	25.7
6173.92	1040.26	4.374	25.7
6177.31	909.216	4.374	25.7
6180.7	865.536	4.374	25.7
6184.09	821.856	4.374	25.7
6187.48	865.536	4.374	25.7
6190.87	821.856	4.374	25.7
6194.26	865.536	4.374	25.7
6197.65	865.536	4.374	25.7
6201.04	821.856	4.374	25.7
6204.43	865.536	4.374	25.7
6207.82	865.536	4.374	25.7
6211.21	909.216	4.374	25.7
6214.6	909.216	4.374	25.7
6217.99	909.216	4.374	25.7
6221.38	821.856	4.374	25.7
6224.77	865.536	4.374	25.7
6228.16	865.536	4.374	25.7
6231.56	865.536	4.374	25.7
6234.95	865.536	4.374	25.7
6238.34	821.856	4.374	25.7
6241.73	865.536	4.374	25.7
6245.12	865.536	4.374	25.7
6248.51	865.536	4.374	25.7
6251.9	865.536	4.374	25.7
6255.29	909.216	4.374	25.7
6258.68	865.536	4.374	25.7
6262.07	865.536	4.374	25.7
6265.46	821.856	4.374	25.7
6268.85	821.856	4.374	25.7
6272.24	865.536	4.374	25.7
6275.63	865.536	4.374	25.7
6279.02	865.536	4.374	25.7
6282.41	865.536	4.374	25.7
6285.8	865.536	4.374	25.7
6289.19	821.856	4.374	25.7
6292.58	909.216	4.374	25.7
6295.97	909.216	4.374	25.7
6299.36	952.896	4.374	25.7
6302.75	996.576	4.374	25.7
6306.14	1083.94	4.374	25.7
6309.53	1171.3	4.374	25.7
6312.92	1171.3	4.374	25.7
6316.32	1083.94	4.374	25.7
6319.71	1083.94	4.374	25.7
6323.1	1127.62	4.374	25.7
6326.49	1083.94	4.374	25.7
6329.88	1083.94	4.374	25.7
6333.27	996.576	4.374	25.7
6336.66	1040.26	4.374	25.7
6340.05	1083.94	4.374	25.7
6343.44	1171.3	4.374	25.7
6346.83	1040.26	4.374	25.7
6350.22	1127.62	4.374	25.7
6353.61	1040.26	4.374	25.7
6357	996.576	4.374	25.7
6360.39	1083.94	4.374	25.7
6363.78	1083.94	4.374	25.7
6367.17	996.576	4.374	25.7
6370.56	1127.62	4.374	25.7
6373.95	1127.62	4.374	25.7
6377.34	1127.62	4.374	25.7
6380.73	1171.3	4.374	25.7
6384.12	1040.26	4.374	25.7
6387.51	1083.94	4.374	25.7
6390.9	1083.94	4.374	25.7
6394.29	1127.62	4.374	25.7
6397.68	1127.62	4.374	25.7
6401.08	1127.62	4.374	25.7
6404.47	1040.26	4.374	25.7
6407.86	996.576	4.374	25.7
6411.25	909.216	4.374	25.7
6414.64	821.856	4.374	25.7
6418.03	865.536	4.374	25.7
6421.42	909.216	4.374	25.7
6424.81	821.856	4.374	25.7
6428.2	821.856	4.374	25.7
6431.59	1040.26	4.374	25.7
6434.98	996.576	4.374	25.7
6438.37	1127.62	4.374	25.7
6441.76	909.216	4.374	25.7
6445.15	909.216	4.374	25.7
6448.54	996.576	4.374	25.7
6451.93	1127.62	4.374	25.7
6455.32	909.216	4.374	25.7
6458.71	909.216	4.374	25.7
6462.1	865.536	4.374	25.7
6465.49	1040.26	4.374	25.7
6468.88	952.896	4.374	25.7
6472.27	996.576	4.374	25.7
6475.66	909.216	4.374	25.7
6479.05	952.896	4.374	25.7
6482.44	1171.3	4.374	25.7
6485.84	996.576	4.374	25.7
6489.23	1040.26	4.374	25.7
6492.62	996.576	4.374	25.7
6496.01	996.576	4.374	25.7
6499.4	1171.3	4.374	25.7
6502.79	1171.3	4.374	25.7
6506.18	996.576	4.374	25.7
6509.57	952.896	4.374	25.7
6512.96	952.896	4.374	25.7
6516.35	996.576	4.374	25.7
6519.74	996.576	4.374	25.7
6523.13	996.576	4.374	25.7
6526.52	909.216	4.374	25.7
6529.91	952.896	4.374	25.7
6533.3	1083.94	4.374	25.7
6536.69	996.576	4.374	25.7
6540.08	1171.3	4.374	25.7
6543.47	1127.62	4.374	25.7
6546.86	1127.62	4.374	25.7
6550.25	1171.3	4.374	25.7
6553.64	1040.26	4.374	25.7
6557.03	1083.94	4.374	25.7
6560.42	996.576	4.374	25.7
6563.81	996.576	4.374	25.7
6567.2	952.896	4.374	25.7
6570.6	996.576	4.374	25.7
6573.99	1127.62	4.374	25.7
6577.38	1171.3	4.374	25.7
6580.77	1083.94	4.374	25.7
6584.16	1171.3	4.374	25.7
6587.55	1040.26	4.374	25.7
6590.94	1302.34	4.374	25.7
6594.33	1127.62	4.374	25.7
6597.72	1127.62	4.374	25.7
6601.11	1127.62	4.374	25.7
6604.5	1214.98	4.374	25.7
6607.89	1171.3	4.374	25.7
6611.28	1214.98	4.374	25.7
6614.67	1083.94	4.374	25.7
6618.06	1171.3	4.374	25.7
6621.45	1171.3	4.374	25.7
6624.84	1127.62	4.374	25.7
6628.23	1127.62	4.374	25.7
6631.62	1083.94	4.374	25.7
6635.01	996.576	4.374	25.7
6638.4	996.576	4.374	25.7
6641.79	952.896	4.374	25.7
6645.18	909.216	4.374	25.7
6648.57	1127.62	4.374	25.7
6651.96	1083.94	4.374	25.7
6655.36	1083.94	4.374	25.7
6658.75	996.576	4.374	25.7
6662.14	1040.26	4.374	25.7
6665.53	1127.62	4.374	25.7
6668.92	952.896	4.374	25.7
6672.31	952.896	4.374	25.7
6675.7	909.216	4.374	25.7
6679.09	996.576	4.374	25.7
6682.48	952.896	4.374	25.7
6685.87	909.216	4.374	25.7
6689.26	996.576	4.374	25.7
6692.65	909.216	4.374	25.7
6696.04	952.896	4.374	25.7
6699.43	952.896	4.374	25.7
6702.82	909.216	4.374	25.7
6706.21	952.896	4.374	25.7
6709.6	909.216	4.374	25.7
6712.99	952.896	4.374	25.7
6716.38	996.576	4.374	25.7
6719.77	909.216	4.374	25.7
6723.16	952.896	4.374	25.7
6726.55	996.576	4.374	25.7
6729.94	1040.26	4.374	25.7
6733.33	996.576	4.374	25.7
6736.72	1040.26	4.374	25.7
6740.12	952.896	4.374	25.7
6743.51	909.216	4.374	25.7
6746.9	909.216	4.374	25.7
6750.29	821.856	4.374	25.7
6753.68	909.216	4.374	25.7
6757.07	996.576	4.374	25.7
6760.46	996.576	4.374	25.7
6763.85	909.216	4.374	25.7
6767.24	909.216	4.374	25.7
6770.63	821.856	4.374	25.7
6774.02	865.536	4.374	25.7
6777.41	865.536	4.374	25.7
[truncated: 986,673+ more rows]

## Sheet: R(2 of 2)
Time (milliSeconds)	Current (milliAmps)	Voltage (Volts)	Temperature (Degree Celsius)
3.352e+06	734.496	3.871	48.7
3.352e+06	690.816	3.871	48.7
3.352e+06	690.816	3.871	48.7
3.35201e+06	603.456	3.871	48.7
3.35201e+06	734.496	3.871	48.7
3.35201e+06	778.176	3.871	48.7
3.35202e+06	952.896	3.871	48.7
3.35202e+06	996.576	3.871	48.7
3.35202e+06	734.496	3.871	48.7
3.35203e+06	1258.66	3.871	48.7
3.35203e+06	821.856	3.871	48.7
3.35203e+06	778.176	3.871	48.7
3.35204e+06	690.816	3.871	48.7
3.35204e+06	778.176	3.871	48.7
3.35204e+06	821.856	3.871	48.7
3.35205e+06	865.536	3.871	48.7
3.35205e+06	734.496	3.871	48.7
3.35205e+06	734.496	3.871	48.7
3.35206e+06	690.816	3.871	48.7
3.35206e+06	821.856	3.871	48.7
3.35206e+06	778.176	3.871	48.7
3.35207e+06	734.496	3.871	48.7
3.35207e+06	1302.34	3.871	48.7
3.35207e+06	690.816	3.871	48.7
3.35208e+06	865.536	3.871	48.7
3.35208e+06	821.856	3.871	48.7
3.35209e+06	778.176	3.871	48.7
3.35209e+06	778.176	3.871	48.7
3.35209e+06	865.536	3.871	48.7
3.3521e+06	1171.3	3.871	48.7
3.3521e+06	778.176	3.871	48.7
3.3521e+06	996.576	3.871	48.7
3.35211e+06	1083.94	3.871	48.7
3.35211e+06	909.216	3.871	48.7
3.35211e+06	909.216	3.871	48.7
3.35212e+06	1214.98	3.871	48.7
3.35212e+06	1083.94	3.871	48.7
3.35212e+06	821.856	3.871	48.7
3.35213e+06	821.856	3.871	48.7
3.35213e+06	778.176	3.871	48.7
3.35213e+06	821.856	3.871	48.7
3.35214e+06	1302.34	3.871	48.7
3.35214e+06	821.856	3.871	48.7
3.35214e+06	865.536	3.871	48.7
3.35215e+06	909.216	3.871	48.7
3.35215e+06	778.176	3.871	48.7
3.35215e+06	734.496	3.871	48.7
3.35216e+06	821.856	3.871	48.7
3.35216e+06	734.496	3.871	48.7
3.35216e+06	647.136	3.871	48.7
3.35217e+06	734.496	3.871	48.7
3.35217e+06	690.816	3.871	48.7
3.35217e+06	778.176	3.871	48.7
3.35218e+06	778.176	3.871	48.7
3.35218e+06	821.856	3.871	48.7
3.35218e+06	690.816	3.871	48.7
3.35219e+06	778.176	3.871	48.7
3.35219e+06	865.536	3.871	48.7
3.35219e+06	734.496	3.871	48.7
3.3522e+06	690.816	3.871	48.7
3.3522e+06	690.816	3.871	48.7
3.3522e+06	734.496	3.871	48.7
3.35221e+06	734.496	3.871	48.7
3.35221e+06	778.176	3.871	48.7
3.35221e+06	647.136	3.871	48.7
3.35222e+06	778.176	3.871	48.7
3.35222e+06	734.496	3.871	48.7
3.35222e+06	690.816	3.871	48.7
3.35223e+06	865.536	3.871	48.7
3.35223e+06	690.816	3.871	48.7
3.35223e+06	734.496	3.871	48.7
3.35224e+06	690.816	3.871	48.7
3.35224e+06	690.816	3.871	48.7
3.35224e+06	778.176	3.871	48.7
3.35225e+06	690.816	3.871	48.7
3.35225e+06	690.816	3.871	48.7
3.35225e+06	734.496	3.871	48.7
3352258	647.136	3.871	48.7
3.35226e+06	603.456	3.871	48.7
3.35226e+06	734.496	3.871	48.7
3.35227e+06	690.816	3.871	48.7
3.35227e+06	734.496	3.871	48.7
3.35227e+06	603.456	3.871	48.7
3.35228e+06	647.136	3.871	48.7
3.35228e+06	734.496	3.871	48.7
3.35229e+06	690.816	3.871	48.7
3.35229e+06	690.816	3.871	48.7
3.35229e+06	647.136	3.871	48.7
3.3523e+06	603.456	3.871	48.7
3.3523e+06	690.816	3.871	48.7
3.3523e+06	647.136	3.871	48.7
3.35231e+06	647.136	3.871	48.7
3.35231e+06	603.456	3.871	48.7
3.35231e+06	690.816	3.871	48.7
3.35232e+06	690.816	3.871	48.7
3.35232e+06	647.136	3.871	48.7
3.35232e+06	603.456	3.871	48.7
3.35233e+06	647.136	3.871	48.7
3.35233e+06	603.456	3.871	48.7
3.35233e+06	559.776	3.871	48.7
3.35234e+06	734.496	3.871	48.7
3.35234e+06	690.816	3.871	48.7
3.35234e+06	603.456	3.871	48.7
3.35235e+06	647.136	3.871	48.7
3.35235e+06	1083.94	3.871	48.7
3.35235e+06	1302.34	3.871	48.7
3.35236e+06	909.216	3.871	48.7
3.35236e+06	690.816	3.871	48.7
3.35236e+06	647.136	3.871	48.7
3.35237e+06	734.496	3.871	48.7
3.35237e+06	647.136	3.871	48.7
3.35237e+06	559.776	3.871	48.7
3.35238e+06	734.496	3.871	48.7
3.35238e+06	909.216	3.871	48.7
3.35238e+06	690.816	3.871	48.7
3.35239e+06	821.856	3.871	48.7
3.35239e+06	909.216	3.871	48.7
3.35239e+06	734.496	3.871	48.7
3.3524e+06	778.176	3.871	48.7
3.3524e+06	821.856	3.871	48.7
3.3524e+06	778.176	3.871	48.7
3.35241e+06	603.456	3.871	48.7
3.35241e+06	909.216	3.871	48.7
3.35241e+06	647.136	3.871	48.7
3.35242e+06	734.496	3.871	48.7
3.35242e+06	690.816	3.871	48.7
3.35242e+06	647.136	3.871	48.7
3.35243e+06	690.816	3.871	48.7
3.35243e+06	734.496	3.871	48.7
3.35243e+06	734.496	3.871	48.7
3.35244e+06	690.816	3.871	48.7
3.35244e+06	647.136	3.871	48.7
3.35244e+06	734.496	3.871	48.7
3.35245e+06	647.136	3.871	48.7
3.35245e+06	734.496	3.871	48.7
3.35245e+06	952.896	3.871	48.7
3.35246e+06	690.816	3.871	48.7
3.35246e+06	734.496	3.871	48.7
3.35246e+06	909.216	3.871	48.7
3.35247e+06	690.816	3.871	48.7
3.35247e+06	559.776	3.871	48.7
3.35247e+06	559.776	3.871	48.7
3.35248e+06	603.456	3.871	48.7
3.35248e+06	603.456	3.871	48.7
3.35249e+06	647.136	3.871	48.7
3.35249e+06	603.456	3.871	48.7
3.35249e+06	559.776	3.871	48.7
3.3525e+06	647.136	3.871	48.7
3.3525e+06	603.456	3.871	48.7
3.3525e+06	603.456	3.871	48.7
3.35251e+06	603.456	3.871	48.7
3.35251e+06	603.456	3.871	48.7
3.35251e+06	647.136	3.871	48.7
3.35252e+06	603.456	3.871	48.7
3.35252e+06	647.136	3.871	48.7
3.35252e+06	690.816	3.871	48.7
3.35253e+06	603.456	3.871	48.7
3.35253e+06	647.136	3.871	48.7
3.35253e+06	647.136	3.871	48.7
3.35254e+06	778.176	3.871	48.7
3.35254e+06	778.176	3.871	48.7
3.35254e+06	778.176	3.871	48.7
3.35255e+06	690.816	3.871	48.7
3.35255e+06	690.816	3.871	48.7
3.35255e+06	909.216	3.871	48.7
3.35256e+06	647.136	3.871	48.7
3.35256e+06	909.216	3.871	48.7
3.35256e+06	647.136	3.871	48.7
3.35257e+06	647.136	3.871	48.7
3.35257e+06	647.136	3.871	48.7
3.35257e+06	603.456	3.871	48.7
3.35258e+06	647.136	3.871	48.7
3.35258e+06	559.776	3.871	48.7
3.35258e+06	647.136	3.871	48.7
3.35259e+06	603.456	3.871	48.7
3.35259e+06	734.496	3.871	48.7
3.35259e+06	734.496	3.871	48.7
3.3526e+06	690.816	3.871	48.7
3.3526e+06	690.816	3.871	48.7
3.3526e+06	647.136	3.871	48.7
3.35261e+06	647.136	3.871	48.7
3.35261e+06	690.816	3.871	48.7
3.35261e+06	778.176	3.871	48.7
3.35262e+06	690.816	3.871	48.7
3.35262e+06	690.816	3.871	48.7
3.35262e+06	647.136	3.871	48.7
3.35263e+06	690.816	3.871	48.7
3.35263e+06	603.456	3.871	48.7
3.35263e+06	647.136	3.871	48.7
3.35264e+06	647.136	3.871	48.7
3.35264e+06	647.136	3.871	48.7
3.35264e+06	690.816	3.871	48.7
3.35265e+06	603.456	3.871	48.7
3.35265e+06	603.456	3.871	48.7
3.35265e+06	647.136	3.871	48.7
3.35266e+06	559.776	3.871	48.7
3.35266e+06	559.776	3.871	48.7
3.35266e+06	559.776	3.871	48.7
3.35267e+06	559.776	3.871	48.7
3.35267e+06	603.456	3.871	48.7
3.35268e+06	559.776	3.871	48.7
3.35268e+06	559.776	3.871	48.7
3.35268e+06	603.456	3.871	48.7
3.35269e+06	647.136	3.871	48.7
3.35269e+06	647.136	3.871	48.7
3.35269e+06	647.136	3.871	48.7
3.3527e+06	647.136	3.871	48.7
3.3527e+06	734.496	3.871	48.7
3.3527e+06	647.136	3.871	48.7
3.35271e+06	1083.94	3.871	48.7
3.35271e+06	778.176	3.871	48.7
3.35271e+06	821.856	3.871	48.7
3.35272e+06	734.496	3.871	48.7
3.35272e+06	821.856	3.871	48.7
3.35272e+06	734.496	3.871	48.7
3.35273e+06	778.176	3.871	48.7
3.35273e+06	734.496	3.871	48.7
3.35273e+06	865.536	3.871	48.7
3.35274e+06	734.496	3.871	48.7
3.35274e+06	734.496	3.871	48.7
3.35274e+06	778.176	3.871	48.7
3.35275e+06	734.496	3.871	48.7
3.35275e+06	647.136	3.871	48.7
3.35275e+06	647.136	3.871	48.7
3.35276e+06	690.816	3.871	48.7
3.35276e+06	690.816	3.871	48.7
3.35276e+06	690.816	3.871	48.7
3.35277e+06	647.136	3.871	48.7
3.35277e+06	690.816	3.871	48.7
3.35277e+06	647.136	3.871	48.7
3.35278e+06	647.136	3.871	48.7
3.35278e+06	821.856	3.871	48.7
3.35278e+06	865.536	3.871	48.7
3.35279e+06	996.576	3.871	48.7
3.35279e+06	821.856	3.871	48.7
3.35279e+06	821.856	3.871	48.7
3.3528e+06	821.856	3.871	48.7
3.3528e+06	778.176	3.871	48.7
3.3528e+06	865.536	3.871	48.7
3.35281e+06	690.816	3.871	48.7
3.35281e+06	734.496	3.871	48.7
3.35281e+06	821.856	3.871	48.7
3.35282e+06	690.816	3.871	48.7
3.35282e+06	647.136	3.871	48.7
3.35282e+06	778.176	3.871	48.7
3.35283e+06	734.496	3.871	48.7
3.35283e+06	734.496	3.871	48.7
3.35283e+06	690.816	3.871	48.7
3.35284e+06	647.136	3.871	48.7
3.35284e+06	734.496	3.871	48.7
3.35284e+06	821.856	3.871	48.7
3.35285e+06	734.496	3.871	48.7
3.35285e+06	865.536	3.871	48.7
3.35285e+06	821.856	3.871	48.7
3.35286e+06	778.176	3.871	48.7
3.35286e+06	865.536	3.871	48.7
3.35286e+06	1171.3	3.871	48.7
3.35287e+06	996.576	3.871	48.7
3.35287e+06	1127.62	3.871	48.7
3.35288e+06	909.216	3.871	48.7
3.35288e+06	952.896	3.871	48.7
3.35288e+06	1040.26	3.871	48.7
3.35289e+06	865.536	3.871	48.7
3.35289e+06	865.536	3.871	48.7
3.35289e+06	909.216	3.871	48.7
3.3529e+06	865.536	3.871	48.7
3.3529e+06	865.536	3.871	48.7
3.3529e+06	865.536	3.871	48.7
3.35291e+06	821.856	3.871	48.7
3.35291e+06	778.176	3.871	48.7
3.35291e+06	734.496	3.871	48.7
3.35292e+06	603.456	3.871	48.7
3.35292e+06	603.456	3.871	48.7
3.35292e+06	603.456	3.871	48.7
3.35293e+06	559.776	3.871	48.7
3.35293e+06	690.816	3.871	48.7
3.35293e+06	647.136	3.871	48.7
3.35294e+06	690.816	3.871	48.7
3.35294e+06	734.496	3.871	48.7
3.35294e+06	778.176	3.871	48.7
3.35295e+06	734.496	3.871	48.7
3.35295e+06	778.176	3.871	48.7
3.35295e+06	865.536	3.871	48.7
3.35296e+06	778.176	3.871	48.7
3.35296e+06	865.536	3.871	48.7
3.35296e+06	778.176	3.871	48.7
3.35297e+06	734.496	3.871	48.7
3.35297e+06	778.176	3.871	48.7
3.35297e+06	865.536	3.871	48.7
3.35298e+06	778.176	3.871	48.7
3.35298e+06	996.576	3.871	48.7
3.35298e+06	778.176	3.871	48.7
3.35299e+06	1127.62	3.871	48.7
3.35299e+06	952.896	3.871	48.7
3.35299e+06	734.496	3.871	48.7
3.353e+06	952.896	3.871	48.7
3.353e+06	1214.98	3.871	48.7
3.353e+06	909.216	3.871	48.7
3.35301e+06	1127.62	3.871	48.7
3.35301e+06	1083.94	3.871	48.7
3.35301e+06	909.216	3.871	48.7
3.35302e+06	996.576	3.871	48.7
3.35302e+06	952.896	3.871	48.7
3.35302e+06	996.576	3.871	48.7
3.35303e+06	821.856	3.871	48.7
3.35303e+06	952.896	3.871	48.7
3.35303e+06	734.496	3.871	48.7
3.35304e+06	778.176	3.871	48.7
3.35304e+06	734.496	3.871	48.7
3.35304e+06	734.496	3.871	48.7
3.35305e+06	821.856	3.871	48.7
3.35305e+06	778.176	3.871	48.7
3.35305e+06	909.216	3.871	48.7
3.35306e+06	821.856	3.871	48.7
3.35306e+06	865.536	3.871	48.7
3.35306e+06	1083.94	3.871	48.7
3.35307e+06	778.176	3.871	48.7
3.35307e+06	952.896	3.871	48.7
3.35308e+06	821.856	3.871	48.7
3.35308e+06	1040.26	3.871	48.7
3.35308e+06	734.496	3.871	48.7
3.35309e+06	821.856	3.871	48.7
3.35309e+06	778.176	3.871	48.7
3.35309e+06	996.576	3.871	48.7
3.3531e+06	996.576	3.871	48.7
3.3531e+06	909.216	3.871	48.7
3.3531e+06	909.216	3.871	48.7
3.35311e+06	1127.62	3.871	48.7
3.35311e+06	909.216	3.871	48.7
3.35311e+06	1040.26	3.871	48.7
3.35312e+06	909.216	3.871	48.7
3.35312e+06	865.536	3.871	48.7
3.35312e+06	865.536	3.871	48.7
3.35313e+06	778.176	3.871	48.7
3.35313e+06	909.216	3.871	48.7
3.35313e+06	865.536	3.871	48.7
3.35314e+06	821.856	3.871	48.7
3.35314e+06	778.176	3.871	48.7
3.35314e+06	1083.94	3.871	48.7
3.35315e+06	778.176	3.871	48.7
3.35315e+06	778.176	3.871	48.7
3.35315e+06	952.896	3.871	48.7
3.35316e+06	865.536	3.871	48.7
3.35316e+06	865.536	3.871	48.7
3.35316e+06	996.576	3.871	48.7
3.35317e+06	821.856	3.871	48.7
3.35317e+06	1040.26	3.871	48.7
3.35317e+06	996.576	3.871	48.7
3.35318e+06	821.856	3.871	48.7
3.35318e+06	1083.94	3.871	48.7
3.35318e+06	996.576	3.871	48.7
3.35319e+06	909.216	3.871	48.7
3.35319e+06	909.216	3.871	48.7
3.35319e+06	865.536	3.871	48.7
3.3532e+06	865.536	3.871	48.7
3.3532e+06	865.536	3.871	48.7
3.3532e+06	909.216	3.871	48.7
3.35321e+06	909.216	3.871	48.7
3.35321e+06	1040.26	3.871	48.7
3.35321e+06	952.896	3.871	48.7
3.35322e+06	865.536	3.871	48.7
3.35322e+06	778.176	3.871	48.7
3.35322e+06	865.536	3.871	48.7
3.35323e+06	821.856	3.871	48.7
3.35323e+06	909.216	3.871	48.7
3.35323e+06	865.536	3.871	48.7
3.35324e+06	865.536	3.871	48.7
3.35324e+06	909.216	3.871	48.7
3.35324e+06	952.896	3.871	48.7
3.35325e+06	952.896	3.871	48.7
3.35325e+06	734.496	3.871	48.7
3.35325e+06	778.176	3.871	48.7
3.35326e+06	821.856	3.871	48.7
3.35326e+06	690.816	3.871	48.7
3.35326e+06	603.456	3.871	48.7
3.35327e+06	734.496	3.871	48.7
3.35327e+06	647.136	3.871	48.7
3.35328e+06	734.496	3.871	48.7
3.35328e+06	1040.26	3.871	48.7
3.35328e+06	778.176	3.871	48.7
3.35329e+06	952.896	3.871	48.7
3.35329e+06	734.496	3.871	48.7
3.35329e+06	778.176	3.871	48.7
3.3533e+06	865.536	3.871	48.7
3.3533e+06	865.536	3.871	48.7
3.3533e+06	1040.26	3.871	48.7
3.35331e+06	734.496	3.871	48.7
3.35331e+06	821.856	3.871	48.7
3.35331e+06	690.816	3.871	48.7
3.35332e+06	996.576	3.871	48.7
3.35332e+06	734.496	3.871	48.7
3.35332e+06	734.496	3.871	48.7
3.35333e+06	778.176	3.871	48.7
3.35333e+06	909.216	3.871	48.7
3.35333e+06	952.896	3.871	48.7
3.35334e+06	865.536	3.871	48.7
3.35334e+06	821.856	3.871	48.7
3.35334e+06	1258.66	3.871	48.7
3.35335e+06	1083.94	3.871	48.7
3.35335e+06	821.856	3.871	48.7
3.35335e+06	690.816	3.871	48.7
3.35336e+06	734.496	3.871	48.7
3.35336e+06	734.496	3.871	48.7
3.35336e+06	734.496	3.871	48.7
3.35337e+06	996.576	3.871	48.7
3.35337e+06	778.176	3.871	48.7
3.35337e+06	952.896	3.871	48.7
3.35338e+06	734.496	3.871	48.7
3.35338e+06	821.856	3.871	48.7
3.35338e+06	865.536	3.871	48.7
3.35339e+06	778.176	3.871	48.7
3.35339e+06	821.856	3.871	48.7
3.35339e+06	734.496	3.871	48.7
3.3534e+06	778.176	3.871	48.7
3.3534e+06	647.136	3.871	48.7
3.3534e+06	647.136	3.871	48.7
3.35341e+06	647.136	3.871	48.7
3.35341e+06	778.176	3.871	48.7
3.35341e+06	909.216	3.871	48.7
3.35342e+06	952.896	3.871	48.7
3.35342e+06	1040.26	3.871	48.7
3.35342e+06	952.896	3.871	48.7
3.35343e+06	996.576	3.871	48.7
3.35343e+06	690.816	3.871	48.7
3.35343e+06	603.456	3.871	48.7
3.35344e+06	647.136	3.871	48.7
3.35344e+06	603.456	3.871	48.7
3.35344e+06	690.816	3.871	48.7
3.35345e+06	865.536	3.871	48.7
3.35345e+06	734.496	3.871	48.7
3.35345e+06	778.176	3.871	48.7
3.35346e+06	734.496	3.871	48.7
3.35346e+06	734.496	3.871	48.7
3.35346e+06	952.896	3.871	48.7
3.35347e+06	778.176	3.871	48.7
3.35347e+06	865.536	3.871	48.7
3.35348e+06	821.856	3.871	48.7
3.35348e+06	734.496	3.871	48.7
3.35348e+06	734.496	3.871	48.7
3.35349e+06	821.856	3.871	48.7
3.35349e+06	647.136	3.871	48.7
3.35349e+06	778.176	3.871	48.7
3.3535e+06	690.816	3.871	48.7
3.3535e+06	952.896	3.871	48.7
3.3535e+06	734.496	3.871	48.7
3.35351e+06	778.176	3.871	48.7
3.35351e+06	778.176	3.871	48.7
3.35351e+06	778.176	3.871	48.7
3.35352e+06	1171.3	3.871	48.7
3.35352e+06	1258.66	3.871	48.7
3.35352e+06	1083.94	3.871	48.7
3.35353e+06	647.136	3.871	48.7
3.35353e+06	865.536	3.871	48.7
3.35353e+06	821.856	3.871	48.7
3.35354e+06	952.896	3.871	48.7
3.35354e+06	865.536	3.871	48.7
3.35354e+06	909.216	3.871	48.7
3.35355e+06	821.856	3.871	48.7
3.35355e+06	909.216	3.871	48.7
3.35355e+06	952.896	3.871	48.7
3.35356e+06	778.176	3.871	48.7
3.35356e+06	690.816	3.871	48.7
3.35356e+06	603.456	3.871	48.7
3.35357e+06	821.856	3.871	48.7
3.35357e+06	865.536	3.871	48.7
3.35357e+06	865.536	3.871	48.7
3.35358e+06	821.856	3.871	48.7
3.35358e+06	690.816	3.871	48.7
3.35358e+06	821.856	3.871	48.7
3.35359e+06	909.216	3.871	48.7
3.35359e+06	821.856	3.871	48.7
3.35359e+06	778.176	3.871	48.7
3.3536e+06	690.816	3.871	48.7
3.3536e+06	734.496	3.871	48.7
3.3536e+06	734.496	3.871	48.7
3.35361e+06	821.856	3.871	48.7
3.35361e+06	734.496	3.871	48.7
3.35361e+06	734.496	3.871	48.7
3.35362e+06	821.856	3.871	48.7
3.35362e+06	734.496	3.871	48.7
3.35362e+06	778.176	3.871	48.7
3.35363e+06	734.496	3.871	48.7
3.35363e+06	821.856	3.871	48.7
3.35363e+06	778.176	3.871	48.7
3.35364e+06	647.136	3.871	48.7
3.35364e+06	559.776	3.871	48.7
3.35364e+06	647.136	3.871	48.7
3.35365e+06	690.816	3.871	48.7
3.35365e+06	647.136	3.871	48.7
3.35365e+06	690.816	3.871	48.7
3.35366e+06	734.496	3.871	48.7
3.35366e+06	690.816	3.871	48.7
3.35367e+06	647.136	3.871	48.7
3.35367e+06	603.456	3.871	48.7
3.35367e+06	603.456	3.871	48.7
3.35368e+06	690.816	3.871	48.7
3.35368e+06	647.136	3.871	48.7
3.35368e+06	647.136	3.871	48.7
3.35369e+06	734.496	3.871	48.7
3.35369e+06	647.136	3.871	48.7
3.35369e+06	603.456	3.871	48.7
3.3537e+06	603.456	3.871	48.7
3.3537e+06	603.456	3.871	48.7
3.3537e+06	734.496	3.871	48.7
3.35371e+06	647.136	3.871	48.7
3.35371e+06	603.456	3.871	48.7
3.35371e+06	647.136	3.871	48.7
3.35372e+06	647.136	3.871	48.7
3.35372e+06	647.136	3.871	48.7
3.35372e+06	603.456	3.871	48.7
3.35373e+06	559.776	3.871	48.7
3.35373e+06	603.456	3.871	48.7
3.35373e+06	734.496	3.871	48.7
3.35374e+06	690.816	3.871	48.7
3.35374e+06	647.136	3.871	48.7
3.35374e+06	778.176	3.871	48.7
3.35375e+06	690.816	3.871	48.7
3.35375e+06	603.456	3.871	48.7
3.35375e+06	603.456	3.871	48.7
3.35376e+06	647.136	3.871	48.7
3.35376e+06	690.816	3.871	48.7
3.35376e+06	690.816	3.871	48.7
3.35377e+06	690.816	3.871	48.7
3.35377e+06	647.136	3.871	48.7
3.35377e+06	603.456	3.871	48.7
3.35378e+06	559.776	3.871	48.7
3.35378e+06	559.776	3.871	48.7
3.35378e+06	647.136	3.871	48.7
3.35379e+06	603.456	3.871	48.7
3.35379e+06	603.456	3.871	48.7
3.35379e+06	647.136	3.871	48.7
3.3538e+06	647.136	3.871	48.7
3.3538e+06	559.776	3.871	48.7
3.3538e+06	559.776	3.871	48.7
3.35381e+06	559.776	3.871	48.7
3.35381e+06	603.456	3.871	48.7
3.35381e+06	647.136	3.871	48.7
3.35382e+06	647.136	3.871	48.7
3.35382e+06	647.136	3.871	48.7
3.35382e+06	647.136	3.871	48.7
3.35383e+06	647.136	3.871	48.7
3.35383e+06	647.136	3.871	48.7
3.35383e+06	647.136	3.871	48.7
3.35384e+06	603.456	3.871	48.7
3.35384e+06	647.136	3.871	48.7
3.35384e+06	734.496	3.871	48.7
3.35385e+06	734.496	3.871	48.7
3.35385e+06	734.496	3.871	48.7
3.35385e+06	647.136	3.871	48.7
3.35386e+06	647.136	3.871	48.7
3.35386e+06	603.456	3.871	48.7
3.35387e+06	647.136	3.871	48.7
3.35387e+06	647.136	3.871	48.7
3.35387e+06	690.816	3.871	48.7
3.35388e+06	734.496	3.871	48.7
3.35388e+06	778.176	3.871	48.7
3.35388e+06	647.136	3.871	48.7
3.35389e+06	734.496	3.871	48.7
3.35389e+06	778.176	3.871	48.7
3.35389e+06	559.776	3.871	48.7
3.3539e+06	647.136	3.871	48.7
3.3539e+06	647.136	3.871	48.7
3.3539e+06	821.856	3.871	48.7
3.35391e+06	865.536	3.871	48.7
3.35391e+06	690.816	3.871	48.7
3.35391e+06	1171.3	3.871	48.7
3.35392e+06	821.856	3.871	48.7
3.35392e+06	690.816	3.871	48.7
3.35392e+06	734.496	3.871	48.7
3.35393e+06	690.816	3.871	48.7
3.35393e+06	734.496	3.871	48.7
3.35393e+06	690.816	3.871	48.7
3.35394e+06	734.496	3.871	48.7
3.35394e+06	647.136	3.871	48.7
3.35394e+06	647.136	3.871	48.7
3.35395e+06	603.456	3.871	48.7
3.35395e+06	778.176	3.871	48.7
3.35395e+06	690.816	3.871	48.7
3.35396e+06	647.136	3.871	48.7
3.35396e+06	559.776	3.871	48.7
3.35396e+06	559.776	3.871	48.7
3.35397e+06	603.456	3.871	48.7
3.35397e+06	559.776	3.871	48.7
3.35397e+06	603.456	3.871	48.7
3.35398e+06	647.136	3.871	48.7
3.35398e+06	690.816	3.871	48.7
3.35398e+06	647.136	3.871	48.7
3.35399e+06	603.456	3.871	48.7
3.35399e+06	603.456	3.871	48.7
3.35399e+06	647.136	3.871	48.7
3.354e+06	647.136	3.871	48.7
3.354e+06	952.896	3.871	48.7
3.354e+06	734.496	3.871	48.7
3.35401e+06	647.136	3.871	48.7
3.35401e+06	909.216	3.871	48.7
3.35401e+06	690.816	3.871	48.7
3.35402e+06	647.136	3.871	48.7
3.35402e+06	734.496	3.871	48.7
3.35402e+06	690.816	3.871	48.7
3.35403e+06	865.536	3.871	48.7
3.35403e+06	821.856	3.871	48.7
3.35403e+06	821.856	3.871	48.7
3.35404e+06	778.176	3.871	48.7
3.35404e+06	865.536	3.871	48.7
3.35404e+06	865.536	3.871	48.7
3.35405e+06	909.216	3.871	48.7
3.35405e+06	647.136	3.871	48.7
3.35405e+06	690.816	3.871	48.7
3.35406e+06	603.456	3.871	48.7
3.35406e+06	559.776	3.871	48.7
3.35407e+06	559.776	3.871	48.7
3.35407e+06	647.136	3.871	48.7
3.35407e+06	647.136	3.871	48.7
3.35408e+06	734.496	3.871	48.7
3.35408e+06	647.136	3.871	48.7
3.35408e+06	647.136	3.871	48.7
3.35409e+06	734.496	3.871	48.7
3.35409e+06	559.776	3.871	48.7
3.35409e+06	603.456	3.871	48.7
3.3541e+06	516.096	3.871	48.7
3.3541e+06	603.456	3.871	48.7
3.3541e+06	559.776	3.871	48.7
3.35411e+06	559.776	3.871	48.7
3.35411e+06	603.456	3.871	48.7
3.35411e+06	559.776	3.871	48.7
3.35412e+06	516.096	3.871	48.7
3.35412e+06	559.776	3.871	48.7
3.35412e+06	559.776	3.871	48.7
3.35413e+06	559.776	3.871	48.7
3.35413e+06	603.456	3.871	48.7
3.35413e+06	559.776	3.871	48.7
3.35414e+06	516.096	3.871	48.7
3.35414e+06	516.096	3.871	48.7
3.35414e+06	603.456	3.871	48.7
3.35415e+06	516.096	3.871	48.7
3.35415e+06	516.096	3.871	48.7
3.35415e+06	559.776	3.871	48.7
3.35416e+06	603.456	3.871	48.7
3.35416e+06	559.776	3.871	48.7
3.35416e+06	559.776	3.871	48.7
3.35417e+06	734.496	3.871	48.7
3.35417e+06	778.176	3.871	48.7
3.35417e+06	559.776	3.871	48.7
3.35418e+06	603.456	3.871	48.7
3.35418e+06	909.216	3.871	48.7
3.35418e+06	1040.26	3.871	48.7
3.35419e+06	821.856	3.871	48.7
3.35419e+06	821.856	3.871	48.7
3.35419e+06	821.856	3.871	48.7
3.3542e+06	603.456	3.871	48.7
3.3542e+06	909.216	3.871	48.7
3.3542e+06	734.496	3.871	48.7
3.35421e+06	734.496	3.871	48.7
3.35421e+06	778.176	3.871	48.7
3.35421e+06	821.856	3.871	48.7
3.35422e+06	647.136	3.871	48.7
3.35422e+06	603.456	3.871	48.7
3.35422e+06	690.816	3.871	48.7
3.35423e+06	778.176	3.871	48.7
3.35423e+06	778.176	3.871	48.7
3.35423e+06	821.856	3.871	48.7
3.35424e+06	647.136	3.871	48.7
3.35424e+06	690.816	3.871	48.7
3.35424e+06	647.136	3.871	48.7
3.35425e+06	647.136	3.871	48.7
3.35425e+06	647.136	3.871	48.7
3.35425e+06	734.496	3.871	48.7
3.35426e+06	690.816	3.871	48.7
3.35426e+06	559.776	3.871	48.7
3.35427e+06	734.496	3.871	48.7
3.35427e+06	603.456	3.871	48.7
3.35427e+06	603.456	3.871	48.7
3.35428e+06	778.176	3.871	48.7
3.35428e+06	734.496	3.871	48.7
3.35428e+06	909.216	3.871	48.7
3.35429e+06	865.536	3.871	48.7
3.35429e+06	821.856	3.871	48.7
3.35429e+06	690.816	3.871	48.7
3.3543e+06	734.496	3.871	48.7
3.3543e+06	647.136	3.871	48.7
3.3543e+06	909.216	3.871	48.7
3.35431e+06	734.496	3.871	48.7
3.35431e+06	690.816	3.871	48.7
3.35431e+06	690.816	3.871	48.7
3.35432e+06	821.856	3.871	48.7
3.35432e+06	603.456	3.871	48.7
3.35432e+06	647.136	3.871	48.7
3.35433e+06	603.456	3.871	48.7
3.35433e+06	559.776	3.871	48.7
3.35433e+06	516.096	3.871	48.7
3.35434e+06	734.496	3.871	48.7
3.35434e+06	690.816	3.871	48.7
3.35434e+06	647.136	3.871	48.7
3.35435e+06	778.176	3.871	48.7
3.35435e+06	647.136	3.871	48.7
3.35435e+06	690.816	3.871	48.7
3.35436e+06	603.456	3.871	48.7
3.35436e+06	559.776	3.871	48.7
3.35436e+06	472.416	3.871	48.7
3.35437e+06	516.096	3.871	48.7
3.35437e+06	603.456	3.871	48.7
3.35437e+06	603.456	3.871	48.7
3354377	559.776	3.871	48.7
3.35438e+06	603.456	3.871	48.7
3.35438e+06	603.456	3.871	48.7
3.35439e+06	734.496	3.871	48.7
3.35439e+06	516.096	3.871	48.7
3.35439e+06	603.456	3.871	48.7
3.3544e+06	559.776	3.871	48.7
3.3544e+06	690.816	3.871	48.7
3.3544e+06	734.496	3.871	48.7
3.35441e+06	690.816	3.871	48.7
3.35441e+06	647.136	3.871	48.7
3.35441e+06	690.816	3.871	48.7
3.35442e+06	734.496	3.871	48.7
3.35442e+06	690.816	3.871	48.7
3.35442e+06	559.776	3.871	48.7
3.35443e+06	603.456	3.871	48.7
3.35443e+06	647.136	3.871	48.7
3.35443e+06	559.776	3.871	48.7
3.35444e+06	516.096	3.871	48.7
3.35444e+06	559.776	3.871	48.7
3.35444e+06	647.136	3.871	48.7
3.35445e+06	734.496	3.871	48.7
3.35445e+06	559.776	3.871	48.7
3.35445e+06	603.456	3.871	48.7
3.35446e+06	647.136	3.871	48.7
3.35446e+06	647.136	3.871	48.7
3.35447e+06	603.456	3.871	48.7
3.35447e+06	559.776	3.871	48.7
3.35447e+06	559.776	3.871	48.7
3.35448e+06	647.136	3.871	48.7
3.35448e+06	603.456	3.871	48.7
3.35448e+06	603.456	3.871	48.7
3.35449e+06	603.456	3.871	48.7
3.35449e+06	559.776	3.871	48.7
3.35449e+06	559.776	3.871	48.7
3.3545e+06	647.136	3.871	48.7
3.3545e+06	603.456	3.871	48.7
3.3545e+06	647.136	3.871	48.7
3.35451e+06	603.456	3.871	48.7
3.35451e+06	647.136	3.871	48.7
3.35451e+06	603.456	3.871	48.7
3.35452e+06	647.136	3.871	48.7
3.35452e+06	647.136	3.871	48.7
3.35452e+06	647.136	3.871	48.7
3.35453e+06	603.456	3.871	48.7
3.35453e+06	603.456	3.871	48.7
3.35453e+06	690.816	3.871	48.7
3.35454e+06	821.856	3.871	48.7
3.35454e+06	690.816	3.871	48.7
3.35454e+06	734.496	3.871	48.7
3.35455e+06	647.136	3.871	48.7
3.35455e+06	647.136	3.871	48.7
3.35455e+06	778.176	3.871	48.7
3.35456e+06	603.456	3.871	48.7
3.35456e+06	647.136	3.871	48.7
3.35456e+06	559.776	3.871	48.7
3.35457e+06	647.136	3.871	48.7
3.35457e+06	734.496	3.871	48.7
3.35457e+06	647.136	3.871	48.7
3.35458e+06	603.456	3.871	48.7
3.35458e+06	690.816	3.871	48.7
3.35458e+06	516.096	3.871	48.7
3.35459e+06	559.776	3.871	48.7
3.35459e+06	559.776	3.871	48.7
3.35459e+06	603.456	3.871	48.7
3.3546e+06	603.456	3.871	48.7
3.3546e+06	690.816	3.871	48.7
3.3546e+06	559.776	3.871	48.7
3.35461e+06	778.176	3.871	48.7
3.35461e+06	690.816	3.871	48.7
3.35461e+06	647.136	3.871	48.7
3.35462e+06	647.136	3.871	48.7
3.35462e+06	734.496	3.871	48.7
3.35462e+06	647.136	3.871	48.7
3.35463e+06	647.136	3.871	48.7
3.35463e+06	603.456	3.871	48.7
3.35463e+06	559.776	3.871	48.7
3.35464e+06	559.776	3.871	48.7
3.35464e+06	647.136	3.871	48.7
3.35464e+06	647.136	3.871	48.7
3.35465e+06	865.536	3.871	48.7
3.35465e+06	690.816	3.871	48.7
3.35466e+06	603.456	3.871	48.7
3.35466e+06	1040.26	3.871	48.7
3.35466e+06	909.216	3.871	48.7
3.35467e+06	821.856	3.871	48.7
3.35467e+06	734.496	3.871	48.7
3.35467e+06	778.176	3.871	48.7
3.35468e+06	865.536	3.871	48.7
3.35468e+06	909.216	3.871	48.7
3.35468e+06	690.816	3.871	48.7
3.35469e+06	778.176	3.871	48.7
3.35469e+06	821.856	3.871	48.7
3.35469e+06	690.816	3.871	48.7
3.3547e+06	559.776	3.871	48.7
3.3547e+06	734.496	3.871	48.7
3.3547e+06	647.136	3.871	48.7
3.35471e+06	734.496	3.871	48.7
3.35471e+06	734.496	3.871	48.7
3.35471e+06	472.416	3.871	48.7
3.35472e+06	559.776	3.871	48.7
3.35472e+06	559.776	3.871	48.7
3.35472e+06	516.096	3.871	48.7
3.35473e+06	516.096	3.871	48.7
3.35473e+06	603.456	3.871	48.7
3.35473e+06	559.776	3.871	48.7
3.35474e+06	603.456	3.871	48.7
3.35474e+06	603.456	3.871	48.7
3.35474e+06	647.136	3.871	48.7
3.35475e+06	647.136	3.871	48.7
3.35475e+06	603.456	3.871	48.7
3.35475e+06	516.096	3.871	48.7
3.35476e+06	516.096	3.871	48.7
3.35476e+06	472.416	3.871	48.7
3.35476e+06	516.096	3.871	48.7
3.35477e+06	472.416	3.871	48.7
3.35477e+06	516.096	3.871	48.7
3.35477e+06	559.776	3.871	48.7
3.35478e+06	559.776	3.871	48.7
3.35478e+06	559.776	3.871	48.7
3.35478e+06	559.776	3.871	48.7
3.35479e+06	647.136	3.871	48.7
3.35479e+06	559.776	3.871	48.7
3.35479e+06	603.456	3.871	48.7
3.3548e+06	559.776	3.871	48.7
3.3548e+06	603.456	3.871	48.7
3.3548e+06	559.776	3.871	48.7
3.35481e+06	603.456	3.871	48.7
3.35481e+06	647.136	3.871	48.7
3.35481e+06	603.456	3.871	48.7
3.35482e+06	516.096	3.871	48.7
3.35482e+06	516.096	3.871	48.7
3.35482e+06	559.776	3.871	48.7
3.35483e+06	516.096	3.871	48.7
3.35483e+06	516.096	3.871	48.7
3.35483e+06	559.776	3.871	48.7
3.35484e+06	559.776	3.871	48.7
3.35484e+06	559.776	3.871	48.7
3.35484e+06	559.776	3.871	48.7
3.35485e+06	603.456	3.871	48.7
3.35485e+06	647.136	3.871	48.7
3.35486e+06	647.136	3.871	48.7
3.35486e+06	603.456	3.871	48.7
3.35486e+06	603.456	3.871	48.7
3.35487e+06	603.456	3.871	48.7
3.35487e+06	647.136	3.871	48.7
3.35487e+06	734.496	3.871	48.7
3.35488e+06	690.816	3.871	48.7
3.35488e+06	647.136	3.871	48.7
3.35488e+06	647.136	3.871	48.7
3.35489e+06	690.816	3.871	48.7
3.35489e+06	603.456	3.871	48.7
3.35489e+06	647.136	3.871	48.7
3.3549e+06	647.136	3.871	48.7
3.3549e+06	559.776	3.871	48.7
3.3549e+06	559.776	3.871	48.7
3.35491e+06	647.136	3.871	48.7
3.35491e+06	603.456	3.871	48.7
3.35491e+06	516.096	3.871	48.7
3.35492e+06	472.416	3.871	48.7
3.35492e+06	472.416	3.871	48.7
3.35492e+06	472.416	3.871	48.7
3.35493e+06	472.416	3.871	48.7
3.35493e+06	428.736	3.871	48.7
3.35493e+06	472.416	3.871	48.7
3.35494e+06	472.416	3.871	48.7
3.35494e+06	428.736	3.871	48.7
3.35494e+06	472.416	3.871	48.7
3.35495e+06	428.736	3.871	48.7
3.35495e+06	428.736	3.871	48.7
3.35495e+06	428.736	3.871	48.7
3.35496e+06	472.416	3.871	48.7
3.35496e+06	472.416	3.871	48.7
3.35496e+06	472.416	3.871	48.7
3.35497e+06	472.416	3.871	48.7
3.35497e+06	428.736	3.871	48.7
3.35497e+06	559.776	3.871	48.7
3.35498e+06	385.056	3.871	48.7
3.35498e+06	472.416	3.871	48.7
3.35498e+06	472.416	3.871	48.7
3.35499e+06	428.736	3.871	48.7
3.35499e+06	428.736	3.871	48.7
3.35499e+06	472.416	3.871	48.7
3.355e+06	472.416	3.871	48.7
3.355e+06	472.416	3.871	48.7
3.355e+06	472.416	3.871	48.7
3.35501e+06	472.416	3.871	48.7
3.35501e+06	559.776	3.871	48.7
3.35501e+06	516.096	3.871	48.7
3.35502e+06	516.096	3.871	48.7
3.35502e+06	472.416	3.871	48.7
3.35502e+06	472.416	3.871	48.7
3.35503e+06	690.816	3.871	48.7
3.35503e+06	516.096	3.871	48.7
3.35503e+06	516.096	3.871	48.7
3.35504e+06	472.416	3.871	48.7
3.35504e+06	559.776	3.871	48.7
3.35504e+06	472.416	3.871	48.7
3.35505e+06	472.416	3.871	48.7
3.35505e+06	516.096	3.871	48.7
3.35506e+06	472.416	3.871	48.7
3.35506e+06	516.096	3.871	48.7
3.35506e+06	690.816	3.871	48.7
3.35507e+06	559.776	3.871	48.7
3.35507e+06	690.816	3.871	48.7
3.35507e+06	603.456	3.871	48.7
3.35508e+06	559.776	3.871	48.7
3.35508e+06	647.136	3.871	48.7
3.35508e+06	603.456	3.871	48.7
3.35509e+06	603.456	3.871	48.7
3.35509e+06	647.136	3.871	48.7
3.35509e+06	647.136	3.871	48.7
3.3551e+06	647.136	3.871	48.7
3.3551e+06	647.136	3.871	48.7
3.3551e+06	690.816	3.871	48.7
3.35511e+06	647.136	3.871	48.7
3.35511e+06	647.136	3.871	48.7
3.35511e+06	647.136	3.871	48.7
3.35512e+06	690.816	3.871	48.7
3.35512e+06	690.816	3.871	48.7
3.35512e+06	647.136	3.871	48.7
3.35513e+06	690.816	3.871	48.7
3.35513e+06	690.816	3.871	48.7
3.35513e+06	734.496	3.871	48.7
3.35514e+06	734.496	3.871	48.7
3.35514e+06	690.816	3.871	48.7
3.35514e+06	690.816	3.871	48.7
3.35515e+06	778.176	3.871	48.7
3.35515e+06	734.496	3.871	48.7
3.35515e+06	734.496	3.871	48.7
3.35516e+06	821.856	3.871	48.7
3.35516e+06	734.496	3.871	48.7
3.35516e+06	647.136	3.871	48.7
3.35517e+06	1171.3	3.871	48.7
3.35517e+06	778.176	3.871	48.7
3.35517e+06	690.816	3.871	48.7
3.35518e+06	647.136	3.871	48.7
3.35518e+06	603.456	3.871	48.7
3.35518e+06	690.816	3.871	48.7
3.35519e+06	647.136	3.871	48.7
3.35519e+06	647.136	3.871	48.7
3.35519e+06	559.776	3.871	48.7
3.3552e+06	647.136	3.871	48.7
3.3552e+06	647.136	3.871	48.7
3.3552e+06	603.456	3.871	48.7
3.35521e+06	778.176	3.871	48.7
3.35521e+06	647.136	3.871	48.7
3.35521e+06	690.816	3.871	48.7
3.35522e+06	603.456	3.871	48.7
3.35522e+06	647.136	3.871	48.7
3.35522e+06	647.136	3.871	48.7
3.35523e+06	603.456	3.871	48.7
3.35523e+06	647.136	3.871	48.7
3.35523e+06	603.456	3.871	48.7
3.35524e+06	603.456	3.871	48.7
3.35524e+06	647.136	3.871	48.7
3.35524e+06	734.496	3.871	48.7
3.35525e+06	559.776	3.871	48.7
3.35525e+06	603.456	3.871	48.7
3.35526e+06	603.456	3.871	48.7
3.35526e+06	603.456	3.871	48.7
3.35526e+06	603.456	3.871	48.7
3.35527e+06	603.456	3.871	48.7
3.35527e+06	647.136	3.871	48.7
3.35527e+06	559.776	3.871	48.7
3.35528e+06	559.776	3.871	48.7
3.35528e+06	734.496	3.871	48.7
3.35528e+06	647.136	3.871	48.7
3.35529e+06	647.136	3.871	48.7
3.35529e+06	603.456	3.871	48.7
3.35529e+06	603.456	3.871	48.7
3.3553e+06	559.776	3.871	48.7
3.3553e+06	603.456	3.871	48.7
3.3553e+06	603.456	3.871	48.7
3.35531e+06	690.816	3.871	48.7
3.35531e+06	690.816	3.871	48.7
3.35531e+06	690.816	3.871	48.7
3.35532e+06	690.816	3.871	48.7
3.35532e+06	690.816	3.871	48.7
3.35532e+06	690.816	3.871	48.7
3.35533e+06	647.136	3.871	48.7
3.35533e+06	690.816	3.871	48.7
3.35533e+06	690.816	3.871	48.7
3.35534e+06	647.136	3.871	48.7
3.35534e+06	647.136	3.871	48.7
3.35534e+06	690.816	3.871	48.7
3.35535e+06	690.816	3.871	48.7
3.35535e+06	690.816	3.871	48.7
3.35535e+06	690.816	3.871	48.7
3.35536e+06	647.136	3.871	48.7
3.35536e+06	647.136	3.871	48.7
3.35536e+06	647.136	3.871	48.7
3.35537e+06	690.816	3.871	48.7
3.35537e+06	690.816	3.871	48.7
3.35537e+06	690.816	3.871	48.7
3.35538e+06	690.816	3.871	48.7
3.35538e+06	647.136	3.871	48.7
3.35538e+06	690.816	3.871	48.7
3.35539e+06	734.496	3.871	48.7
3.35539e+06	690.816	3.871	48.7
3.35539e+06	690.816	3.871	48.7
3.3554e+06	690.816	3.871	48.7
3.3554e+06	690.816	3.871	48.7
3.3554e+06	690.816	3.871	48.7
3.35541e+06	734.496	3.871	48.7
3.35541e+06	821.856	3.871	48.7
3.35541e+06	821.856	3.871	48.7
3.35542e+06	909.216	3.871	48.7
3.35542e+06	1127.62	3.871	48.7
3.35542e+06	996.576	3.871	48.7
3.35543e+06	996.576	3.871	48.7
3.35543e+06	996.576	3.871	48.7
3.35543e+06	821.856	3.871	48.7
3.35544e+06	909.216	3.871	48.7
3.35544e+06	909.216	3.871	48.7
3.35544e+06	821.856	3.871	48.7
3.35545e+06	865.536	3.871	48.7
3.35545e+06	821.856	3.871	48.7
3.35546e+06	821.856	3.871	48.7
3.35546e+06	734.496	3.871	48.7
3.35546e+06	734.496	3.871	48.7
3.35547e+06	778.176	3.871	48.7
3.35547e+06	778.176	3.871	48.7
3.35547e+06	734.496	3.871	48.7
3.35548e+06	778.176	3.871	48.7
3.35548e+06	734.496	3.871	48.7
3.35548e+06	778.176	3.871	48.7
3.35549e+06	821.856	3.871	48.7
3.35549e+06	821.856	3.871	48.7
3.35549e+06	909.216	3.871	48.7
3.3555e+06	734.496	3.871	48.7
3.3555e+06	821.856	3.871	48.7
3.3555e+06	821.856	3.871	48.7
3.35551e+06	909.216	3.871	48.7
3.35551e+06	821.856	3.871	48.7
3.35551e+06	821.856	3.871	48.7
3.35552e+06	821.856	3.871	48.7
3.35552e+06	778.176	3.871	48.7
3.35552e+06	778.176	3.871	48.7
3.35553e+06	734.496	3.871	48.7
3.35553e+06	690.816	3.871	48.7
3.35553e+06	734.496	3.871	48.7
3.35554e+06	778.176	3.871	48.7
3.35554e+06	865.536	3.871	48.7
3.35554e+06	821.856	3.871	48.7
3.35555e+06	734.496	3.871	48.7
3.35555e+06	952.896	3.871	48.7
3.35555e+06	865.536	3.871	48.7
3.35556e+06	865.536	3.871	48.7
3.35556e+06	821.856	3.871	48.7
3.35556e+06	996.576	3.871	48.7
3.35557e+06	734.496	3.871	48.7
3.35557e+06	909.216	3.871	48.7
3.35557e+06	865.536	3.871	48.7
3.35558e+06	734.496	3.871	48.7
3.35558e+06	778.176	3.871	48.7
3.35558e+06	690.816	3.871	48.7
3.35559e+06	734.496	3.871	48.7
3.35559e+06	865.536	3.871	48.7
3.35559e+06	778.176	3.871	48.7
3.3556e+06	821.856	3.871	48.7
3.3556e+06	734.496	3.871	48.7
3.3556e+06	909.216	3.871	48.7
3.35561e+06	734.496	3.871	48.7
3.35561e+06	734.496	3.871	48.7
3.35561e+06	821.856	3.871	48.7
3.35562e+06	821.856	3.871	48.7
3.35562e+06	603.456	3.871	48.7
3.35562e+06	603.456	3.871	48.7
3.35563e+06	734.496	3.871	48.7
3.35563e+06	690.816	3.871	48.7
3.35563e+06	603.456	3.871	48.7
3.35564e+06	603.456	3.871	48.7
3.35564e+06	647.136	3.871	48.7
3.35565e+06	559.776	3.871	48.7
3.35565e+06	647.136	3.871	48.7
3.35565e+06	647.136	3.871	48.7
3.35566e+06	647.136	3.871	48.7
3.35566e+06	647.136	3.871	48.7
3.35566e+06	821.856	3.871	48.7
3.35567e+06	778.176	3.871	48.7
3.35567e+06	559.776	3.871	48.7
3.35567e+06	559.776	3.871	48.7
3.35568e+06	603.456	3.871	48.7
3.35568e+06	559.776	3.871	48.7
3.35568e+06	647.136	3.871	48.7
3.35569e+06	603.456	3.871	48.7
3.35569e+06	647.136	3.871	48.7
3.35569e+06	647.136	3.871	48.7
3.3557e+06	603.456	3.871	48.7
3.3557e+06	603.456	3.871	48.7
3.3557e+06	603.456	3.871	48.7
3.35571e+06	603.456	3.871	48.7
3.35571e+06	603.456	3.871	48.7
3.35571e+06	559.776	3.871	48.7
3.35572e+06	647.136	3.871	48.7
3.35572e+06	690.816	3.871	48.7
3.35572e+06	647.136	3.871	48.7
3.35573e+06	647.136	3.871	48.7
3.35573e+06	559.776	3.871	48.7
3.35573e+06	559.776	3.871	48.7
3.35574e+06	647.136	3.871	48.7
3.35574e+06	647.136	3.871	48.7
3.35574e+06	559.776	3.871	48.7
3.35575e+06	559.776	3.871	48.7
3.35575e+06	559.776	3.871	48.7
3.35575e+06	603.456	3.871	48.7
3.35576e+06	647.136	3.871	48.7
3.35576e+06	647.136	3.871	48.7
3.35576e+06	603.456	3.871	48.7
3.35577e+06	603.456	3.871	48.7
3.35577e+06	647.136	3.871	48.7
3.35577e+06	690.816	3.871	48.7
3.35578e+06	690.816	3.871	48.7
3.35578e+06	647.136	3.871	48.7
3.35578e+06	647.136	3.871	48.7
3.35579e+06	690.816	3.871	48.7
3.35579e+06	647.136	3.871	48.7
3.35579e+06	690.816	3.871	48.7
3.3558e+06	690.816	3.871	48.7
3.3558e+06	690.816	3.871	48.7
3.3558e+06	690.816	3.871	48.7
3.35581e+06	603.456	3.871	48.7
3.35581e+06	559.776	3.871	48.7
3.35581e+06	603.456	3.871	48.7
3.35582e+06	647.136	3.871	48.7
3.35582e+06	647.136	3.871	48.7
3.35582e+06	559.776	3.871	48.7
3.35583e+06	516.096	3.871	48.7
3.35583e+06	559.776	3.871	48.7
3.35583e+06	559.776	3.871	48.7
3.35584e+06	603.456	3.871	48.7
3.35584e+06	559.776	3.871	48.7
3.35585e+06	559.776	3.871	48.7
3.35585e+06	559.776	3.871	48.7
3.35585e+06	559.776	3.871	48.7
3.35586e+06	559.776	3.871	48.7
3.35586e+06	647.136	3.871	48.7
3.35586e+06	647.136	3.871	48.7
3.35587e+06	690.816	3.871	48.7
3.35587e+06	690.816	3.871	48.7
3.35587e+06	690.816	3.871	48.7
3.35588e+06	647.136	3.871	48.7
3.35588e+06	603.456	3.871	48.7
3.35588e+06	603.456	3.871	48.7
3.35589e+06	603.456	3.871	48.7
3.35589e+06	647.136	3.871	48.7
3.35589e+06	690.816	3.871	48.7
3.3559e+06	647.136	3.871	48.7
3.3559e+06	647.136	3.871	48.7
3.3559e+06	647.136	3.871	48.7
3.35591e+06	647.136	3.871	48.7
3.35591e+06	603.456	3.871	48.7
3.35591e+06	603.456	3.871	48.7
3.35592e+06	603.456	3.871	48.7
3.35592e+06	603.456	3.871	48.7
3.35592e+06	647.136	3.871	48.7
3.35593e+06	647.136	3.871	48.7
3.35593e+06	647.136	3.871	48.7
3.35593e+06	647.136	3.871	48.7
3.35594e+06	647.136	3.871	48.7
3.35594e+06	559.776	3.871	48.7
3.35594e+06	603.456	3.871	48.7
3.35595e+06	603.456	3.871	48.7
3.35595e+06	559.776	3.871	48.7
3.35595e+06	559.776	3.871	48.7
3.35596e+06	559.776	3.871	48.7
3.35596e+06	603.456	3.871	48.7
3.35596e+06	559.776	3.871	48.7
3.35597e+06	559.776	3.871	48.7
3.35597e+06	603.456	3.871	48.7
3.35597e+06	603.456	3.871	48.7
3.35598e+06	603.456	3.871	48.7
3.35598e+06	603.456	3.871	48.7
3.35598e+06	603.456	3.871	48.7
3.35599e+06	647.136	3.871	48.7
3.35599e+06	603.456	3.871	48.7
3.35599e+06	603.456	3.871	48.7
3.356e+06	647.136	3.871	48.7
3.356e+06	647.136	3.871	48.7
3.356e+06	603.456	3.871	48.7
3.35601e+06	559.776	3.871	48.7
3.35601e+06	603.456	3.871	48.7
3.35601e+06	559.776	3.871	48.7
3.35602e+06	603.456	3.871	48.7
3.35602e+06	559.776	3.871	48.7
3.35602e+06	559.776	3.871	48.7
3.35603e+06	559.776	3.871	48.7
3.35603e+06	559.776	3.871	48.7
3.35603e+06	559.776	3.871	48.7
3.35604e+06	559.776	3.871	48.7
3.35604e+06	516.096	3.871	48.7
3.35605e+06	516.096	3.871	48.7
3.35605e+06	472.416	3.871	48.7
3.35605e+06	603.456	3.871	48.7
3.35606e+06	559.776	3.871	48.7
3.35606e+06	603.456	3.871	48.7
3.35606e+06	559.776	3.871	48.7
3.35607e+06	603.456	3.871	48.7
3.35607e+06	603.456	3.871	48.7
3.35607e+06	559.776	3.871	48.7
3.35608e+06	559.776	3.871	48.7
3.35608e+06	603.456	3.871	48.7
3.35608e+06	559.776	3.871	48.7
3.35609e+06	559.776	3.871	48.7
3.35609e+06	559.776	3.871	48.7
3.35609e+06	559.776	3.871	48.7
3.3561e+06	559.776	3.871	48.7
3.3561e+06	516.096	3.871	48.7
3.3561e+06	559.776	3.871	48.7
3.35611e+06	516.096	3.871	48.7
3.35611e+06	516.096	3.871	48.7
3.35611e+06	559.776	3.871	48.7
3.35612e+06	559.776	3.871	48.7
3.35612e+06	516.096	3.871	48.7
3.35612e+06	516.096	3.871	48.7
3.35613e+06	559.776	3.871	48.7
3.35613e+06	559.776	3.871	48.7
3.35613e+06	559.776	3.871	48.7
3.35614e+06	559.776	3.871	48.7
3.35614e+06	559.776	3.871	48.7
3.35614e+06	559.776	3.871	48.7
3.35615e+06	559.776	3.871	48.7
3.35615e+06	559.776	3.871	48.7
3.35615e+06	516.096	3.871	48.7
3.35616e+06	559.776	3.871	48.7
3.35616e+06	559.776	3.871	48.7
3.35616e+06	516.096	3.871	48.7
3.35617e+06	516.096	3.871	48.7
3.35617e+06	516.096	3.871	48.7
3.35617e+06	516.096	3.871	48.7
3.35618e+06	516.096	3.871	48.7
3.35618e+06	516.096	3.871	48.7
3.35618e+06	472.416	3.871	48.7
3.35619e+06	516.096	3.871	48.7
3.35619e+06	516.096	3.871	48.7
3.35619e+06	559.776	3.871	48.7
3.3562e+06	516.096	3.871	48.7
3.3562e+06	516.096	3.871	48.7
3.3562e+06	516.096	3.871	48.7
3.35621e+06	516.096	3.871	48.7
3.35621e+06	516.096	3.871	48.7
3.35621e+06	472.416	3.871	48.7
3.35622e+06	516.096	3.871	48.7
3.35622e+06	472.416	3.871	48.7
3.35622e+06	516.096	3.871	48.7
3.35623e+06	472.416	3.871	48.7
3.35623e+06	472.416	3.871	48.7
3.35623e+06	516.096	3.871	48.7
3.35624e+06	603.456	3.871	48.7
3.35624e+06	559.776	3.871	48.7
3.35625e+06	559.776	3.871	48.7
3.35625e+06	559.776	3.871	48.7
3.35625e+06	559.776	3.871	48.7
3.35626e+06	647.136	3.871	48.7
3.35626e+06	559.776	3.871	48.7
3.35626e+06	516.096	3.871	48.7
3.35627e+06	603.456	3.871	48.7
3.35627e+06	603.456	3.871	48.7
3.35627e+06	559.776	3.871	48.7
3.35628e+06	603.456	3.871	48.7
3.35628e+06	603.456	3.871	48.7
3.35628e+06	603.456	3.871	48.7
3.35629e+06	647.136	3.871	48.7
3.35629e+06	734.496	3.871	48.7
3.35629e+06	909.216	3.871	48.7
3.3563e+06	647.136	3.871	48.7
3.3563e+06	952.896	3.871	48.7
3.3563e+06	909.216	3.871	48.7
3.35631e+06	647.136	3.871	48.7
3.35631e+06	647.136	3.871	48.7
3.35631e+06	647.136	3.871	48.7
3.35632e+06	647.136	3.871	48.7
3.35632e+06	559.776	3.871	48.7
3.35632e+06	559.776	3.871	48.7
3.35633e+06	472.416	3.871	48.7
3.35633e+06	559.776	3.871	48.7
3.35633e+06	647.136	3.871	48.7
3.35634e+06	559.776	3.871	48.7
3.35634e+06	559.776	3.871	48.7
3.35634e+06	647.136	3.871	48.7
3.35635e+06	647.136	3.871	48.7
3.35635e+06	603.456	3.871	48.7
3.35635e+06	603.456	3.871	48.7
3.35636e+06	647.136	3.871	48.7
3.35636e+06	603.456	3.871	48.7
3.35636e+06	559.776	3.871	48.7
3.35637e+06	559.776	3.871	48.7
3.35637e+06	559.776	3.871	48.7
3.35637e+06	516.096	3.871	48.7
3.35638e+06	516.096	3.871	48.7
3.35638e+06	559.776	3.871	48.7
3.35638e+06	559.776	3.871	48.7
3.35639e+06	516.096	3.871	48.7
3.35639e+06	559.776	3.871	48.7
3.35639e+06	559.776	3.871	48.7
3.3564e+06	647.136	3.871	48.7
3.3564e+06	472.416	3.871	48.7
3.3564e+06	472.416	3.871	48.7
3.35641e+06	516.096	3.871	48.7
3.35641e+06	472.416	3.871	48.7
3.35641e+06	472.416	3.871	48.7
3.35642e+06	472.416	3.871	48.7
3.35642e+06	472.416	3.871	48.7
3.35642e+06	472.416	3.871	48.7
3.35643e+06	472.416	3.871	48.7
3.35643e+06	472.416	3.871	48.7
3.35643e+06	472.416	3.871	48.7
3.35644e+06	428.736	3.871	48.7
3.35644e+06	428.736	3.871	48.7
3.35645e+06	472.416	3.871	48.7
3.35645e+06	472.416	3.871	48.7
3.35645e+06	472.416	3.871	48.7
3.35646e+06	472.416	3.871	48.7
3.35646e+06	472.416	3.871	48.7
3.35646e+06	472.416	3.871	48.7
3.35647e+06	472.416	3.871	48.7
3.35647e+06	472.416	3.871	48.7
3.35647e+06	472.416	3.871	48.7
3.35648e+06	472.416	3.871	48.7
3.35648e+06	472.416	3.871	48.7
3.35648e+06	428.736	3.871	48.7
3.35649e+06	428.736	3.871	48.7
3.35649e+06	428.736	3.871	48.7
3.35649e+06	472.416	3.871	48.7
3356496	472.416	3.871	48.7
3.3565e+06	472.416	3.871	48.7
3.3565e+06	472.416	3.871	48.7
3.35651e+06	428.736	3.871	48.7
3.35651e+06	428.736	3.871	48.7
3.35651e+06	472.416	3.871	48.7
3.35652e+06	428.736	3.871	48.7
3.35652e+06	428.736	3.871	48.7
3.35652e+06	428.736	3.871	48.7
3.35653e+06	428.736	3.871	48.7
3.35653e+06	472.416	3.871	48.7
3.35653e+06	472.416	3.871	48.7
3.35654e+06	472.416	3.871	48.7
3.35654e+06	472.416	3.871	48.7
3.35654e+06	428.736	3.871	48.7
3.35655e+06	472.416	3.871	48.7
3.35655e+06	472.416	3.871	48.7
3.35655e+06	472.416	3.871	48.7
3.35656e+06	428.736	3.871	48.7
3.35656e+06	472.416	3.871	48.7
3.35656e+06	472.416	3.871	48.7
3.35657e+06	428.736	3.871	48.7
3.35657e+06	472.416	3.871	48.7
3.35657e+06	472.416	3.871	48.7
3.35658e+06	428.736	3.871	48.7
3.35658e+06	472.416	3.871	48.7
3.35658e+06	472.416	3.871	48.7
3.35659e+06	428.736	3.871	48.7
3.35659e+06	472.416	3.871	48.7
3.35659e+06	472.416	3.871	48.7
3.3566e+06	472.416	3.871	48.7
3.3566e+06	472.416	3.871	48.7
3.3566e+06	472.416	3.871	48.7
3.35661e+06	428.736	3.871	48.7
3.35661e+06	472.416	3.871	48.7
3.35661e+06	472.416	3.871	48.7
3.35662e+06	472.416	3.871	48.7
3.35662e+06	472.416	3.871	48.7
3.35662e+06	472.416	3.871	48.7
3.35663e+06	472.416	3.871	48.7
3.35663e+06	472.416	3.871	48.7
3.35664e+06	472.416	3.871	48.7
3.35664e+06	428.736	3.871	48.7
3.35664e+06	472.416	3.871	48.7
3.35665e+06	472.416	3.871	48.7
3.35665e+06	472.416	3.871	48.7
3.35665e+06	472.416	3.871	48.7
3.35666e+06	472.416	3.871	48.7
3.35666e+06	472.416	3.871	48.7
3.35666e+06	472.416	3.871	48.7
3.35667e+06	516.096	3.871	48.7
3.35667e+06	472.416	3.871	48.7
3.35667e+06	428.736	3.871	48.7
3.35668e+06	472.416	3.871	48.7
3.35668e+06	472.416	3.871	48.7
3.35668e+06	472.416	3.871	48.7
3.35669e+06	428.736	3.871	48.7
3.35669e+06	516.096	3.871	48.7
3.35669e+06	516.096	3.871	48.7
3.3567e+06	516.096	3.871	48.7
3.3567e+06	472.416	3.871	48.7
3.3567e+06	472.416	3.871	48.7
3.35671e+06	428.736	3.871	48.7
3.35671e+06	472.416	3.871	48.7
3.35671e+06	428.736	3.871	48.7
3.35672e+06	472.416	3.871	48.7
3.35672e+06	472.416	3.871	48.7
3.35672e+06	472.416	3.871	48.7
3.35673e+06	472.416	3.871	48.7
3.35673e+06	472.416	3.871	48.7
3.35673e+06	428.736	3.871	48.7
3.35674e+06	472.416	3.871	48.7
3.35674e+06	472.416	3.871	48.7
3.35674e+06	472.416	3.871	48.7
3.35675e+06	472.416	3.871	48.7
3.35675e+06	472.416	3.871	48.7
3.35675e+06	559.776	3.871	48.7
3.35676e+06	516.096	3.871	48.7
3.35676e+06	516.096	3.871	48.7
3.35676e+06	472.416	3.871	48.7
3.35677e+06	472.416	3.871	48.7
3.35677e+06	516.096	3.871	48.7
3.35677e+06	428.736	3.871	48.7
3.35678e+06	472.416	3.871	48.7
3.35678e+06	472.416	3.871	48.7
3.35678e+06	472.416	3.871	48.7
3.35679e+06	516.096	3.871	48.7
3.35679e+06	472.416	3.871	48.7
3.35679e+06	472.416	3.871	48.7
3.3568e+06	472.416	3.871	48.7
3.3568e+06	472.416	3.871	48.7
3.3568e+06	428.736	3.871	48.7
3.35681e+06	516.096	3.871	48.7
3.35681e+06	472.416	3.871	48.7
3.35681e+06	472.416	3.871	48.7
3.35682e+06	472.416	3.871	48.7
3.35682e+06	472.416	3.871	48.7
3.35682e+06	472.416	3.871	48.7
3.35683e+06	516.096	3.871	48.7
3.35683e+06	428.736	3.871	48.7
3.35684e+06	428.736	3.871	48.7
3.35684e+06	472.416	3.871	48.7
3.35684e+06	472.416	3.871	48.7
3.35685e+06	516.096	3.871	48.7
3.35685e+06	472.416	3.871	48.7
3.35685e+06	472.416	3.871	48.7
3.35686e+06	472.416	3.871	48.7
3.35686e+06	472.416	3.871	48.7
3.35686e+06	472.416	3.871	48.7
3.35687e+06	472.416	3.871	48.7
3.35687e+06	472.416	3.871	48.7
3.35687e+06	472.416	3.871	48.7
3.35688e+06	516.096	3.871	48.7
3.35688e+06	472.416	3.871	48.7
3.35688e+06	472.416	3.871	48.7
3.35689e+06	472.416	3.871	48.7
3.35689e+06	472.416	3.871	48.7
3.35689e+06	428.736	3.871	48.7
3.3569e+06	472.416	3.871	48.7
3.3569e+06	472.416	3.871	48.7
3.3569e+06	472.416	3.871	48.7
3.35691e+06	472.416	3.871	48.7
3.35691e+06	428.736	3.871	48.7
3.35691e+06	472.416	3.871	48.7
3.35692e+06	472.416	3.871	48.7
3.35692e+06	472.416	3.871	48.7
3.35692e+06	428.736	3.871	48.7
3.35693e+06	428.736	3.871	48.7
3.35693e+06	472.416	3.871	48.7
3.35693e+06	472.416	3.871	48.7
3.35694e+06	472.416	3.871	48.7
3.35694e+06	472.416	3.871	48.7
3.35694e+06	472.416	3.871	48.7
3.35695e+06	428.736	3.871	48.7
3.35695e+06	472.416	3.871	48.7
3.35695e+06	428.736	3.871	48.7
3.35696e+06	472.416	3.871	48.7
3.35696e+06	472.416	3.871	48.7
3.35696e+06	472.416	3.871	48.7
3.35697e+06	472.416	3.871	48.7
3.35697e+06	472.416	3.871	48.7
3.35697e+06	472.416	3.871	48.7
3.35698e+06	472.416	3.871	48.7
3.35698e+06	559.776	3.871	48.7
3.35698e+06	516.096	3.871	48.7
3.35699e+06	472.416	3.871	48.7
3.35699e+06	516.096	3.871	48.7
3.35699e+06	516.096	3.871	48.7
3.357e+06	472.416	3.871	48.7
3.357e+06	428.736	3.871	48.7
3.357e+06	472.416	3.871	48.7
3.35701e+06	472.416	3.871	48.7
3.35701e+06	516.096	3.871	48.7
3.35701e+06	559.776	3.871	48.7
3.35702e+06	603.456	3.871	48.7
3.35702e+06	516.096	3.871	48.7
3.35702e+06	472.416	3.871	48.7
3.35703e+06	516.096	3.871	48.7
3.35703e+06	516.096	3.871	48.7
3.35704e+06	472.416	3.871	48.7
3.35704e+06	472.416	3.871	48.7
3.35704e+06	472.416	3.871	48.7
3.35705e+06	472.416	3.871	48.7
3.35705e+06	428.736	3.871	48.7
3.35705e+06	472.416	3.871	48.7
3.35706e+06	472.416	3.871	48.7
3.35706e+06	472.416	3.871	48.7
3.35706e+06	516.096	3.871	48.7
3.35707e+06	516.096	3.871	48.7
3.35707e+06	559.776	3.871	48.7
3.35707e+06	472.416	3.871	48.7
3.35708e+06	472.416	3.871	48.7
3.35708e+06	516.096	3.871	48.7
3.35708e+06	472.416	3.871	48.7
3.35709e+06	516.096	3.871	48.7
3.35709e+06	559.776	3.871	48.7
3.35709e+06	472.416	3.871	48.7
3.3571e+06	472.416	3.871	48.7
3.3571e+06	428.736	3.871	48.7
3.3571e+06	516.096	3.871	48.7
3.35711e+06	472.416	3.871	48.7
3.35711e+06	516.096	3.871	48.7
3.35711e+06	472.416	3.871	48.7
3.35712e+06	472.416	3.871	48.7
3.35712e+06	603.456	3.871	48.7
3.35712e+06	428.736	3.871	48.7
3.35713e+06	559.776	3.871	48.7
3.35713e+06	516.096	3.871	48.7
3.35713e+06	559.776	3.871	48.7
3.35714e+06	647.136	3.871	48.7
3.35714e+06	647.136	3.871	48.7
3.35714e+06	647.136	3.871	48.7
3.35715e+06	559.776	3.871	48.7
3.35715e+06	603.456	3.871	48.7
3.35715e+06	778.176	3.871	48.7
3.35716e+06	603.456	3.871	48.7
3.35716e+06	647.136	3.871	48.7
3.35716e+06	559.776	3.871	48.7
3.35717e+06	516.096	3.871	48.7
3.35717e+06	516.096	3.871	48.7
3.35717e+06	472.416	3.871	48.7
3.35718e+06	472.416	3.871	48.7
3.35718e+06	559.776	3.871	48.7
3.35718e+06	516.096	3.871	48.7
3.35719e+06	516.096	3.871	48.7
3.35719e+06	472.416	3.871	48.7
3.35719e+06	428.736	3.871	48.7
3.3572e+06	559.776	3.871	48.7
3.3572e+06	516.096	3.871	48.7
3.3572e+06	516.096	3.871	48.7
3.35721e+06	559.776	3.871	48.7
3.35721e+06	559.776	3.871	48.7
3.35721e+06	516.096	3.871	48.7
3.35722e+06	603.456	3.871	48.7
3.35722e+06	559.776	3.871	48.7
3.35722e+06	559.776	3.871	48.7
3.35723e+06	559.776	3.871	48.7
3.35723e+06	516.096	3.871	48.7
3.35724e+06	516.096	3.871	48.7
3.35724e+06	559.776	3.871	48.7
3.35724e+06	472.416	3.871	48.7
3.35725e+06	472.416	3.871	48.7
3.35725e+06	472.416	3.871	48.7
3.35725e+06	472.416	3.871	48.7
3.35726e+06	516.096	3.871	48.7
3.35726e+06	472.416	3.871	48.7
3.35726e+06	472.416	3.871	48.7
3.35727e+06	472.416	3.871	48.7
3.35727e+06	559.776	3.871	48.7
3.35727e+06	516.096	3.871	48.7
3.35728e+06	516.096	3.871	48.7
3.35728e+06	516.096	3.871	48.7
3.35728e+06	516.096	3.871	48.7
3.35729e+06	516.096	3.871	48.7
3.35729e+06	472.416	3.871	48.7
3.35729e+06	472.416	3.871	48.7
3.3573e+06	516.096	3.871	48.7
3.3573e+06	472.416	3.871	48.7
3.3573e+06	472.416	3.871	48.7
3.35731e+06	472.416	3.871	48.7
3.35731e+06	472.416	3.871	48.7
3.35731e+06	472.416	3.871	48.7
3.35732e+06	516.096	3.871	48.7
3.35732e+06	472.416	3.871	48.7
3.35732e+06	516.096	3.871	48.7
3.35733e+06	472.416	3.871	48.7
3.35733e+06	472.416	3.871	48.7
3.35733e+06	472.416	3.871	48.7
3.35734e+06	472.416	3.871	48.7
3.35734e+06	472.416	3.871	48.7
3.35734e+06	472.416	3.871	48.7
3.35735e+06	516.096	3.871	48.7
3.35735e+06	516.096	3.871	48.7
3.35735e+06	472.416	3.871	48.7
3.35736e+06	472.416	3.871	48.7
3.35736e+06	472.416	3.871	48.7
3.35736e+06	428.736	3.871	48.7
3.35737e+06	472.416	3.871	48.7
3.35737e+06	472.416	3.871	48.7
3.35737e+06	472.416	3.871	48.7
3.35738e+06	472.416	3.871	48.7
3.35738e+06	472.416	3.871	48.7
3.35738e+06	428.736	3.871	48.7
3.35739e+06	472.416	3.871	48.7
3.35739e+06	472.416	3.871	48.7
3.35739e+06	472.416	3.871	48.7
3.3574e+06	472.416	3.871	48.7
3.3574e+06	472.416	3.871	48.7
3.3574e+06	428.736	3.871	48.7
3.35741e+06	472.416	3.871	48.7
3.35741e+06	428.736	3.871	48.7
3.35741e+06	472.416	3.871	48.7
3.35742e+06	472.416	3.871	48.7
3.35742e+06	428.736	3.871	48.7
3.35742e+06	472.416	3.871	48.7
3.35743e+06	472.416	3.871	48.7
3.35743e+06	472.416	3.871	48.7
3.35744e+06	472.416	3.871	48.7
3.35744e+06	472.416	3.871	48.7
3.35744e+06	428.736	3.871	48.7
3.35745e+06	472.416	3.871	48.7
3.35745e+06	472.416	3.871	48.7
3.35745e+06	516.096	3.871	48.7
3.35746e+06	559.776	3.871	48.7
3.35746e+06	472.416	3.871	48.7
3.35746e+06	472.416	3.871	48.7
3.35747e+06	472.416	3.871	48.7
3.35747e+06	472.416	3.871	48.7
3.35747e+06	472.416	3.871	48.7
3.35748e+06	472.416	3.871	48.7
3.35748e+06	516.096	3.871	48.7
3.35748e+06	472.416	3.871	48.7
3.35749e+06	472.416	3.871	48.7
3.35749e+06	516.096	3.871	48.7
3.35749e+06	472.416	3.871	48.7
3.3575e+06	516.096	3.871	48.7
3.3575e+06	472.416	3.871	48.7
3.3575e+06	472.416	3.871	48.7
3.35751e+06	472.416	3.871	48.7
3.35751e+06	472.416	3.871	48.7
3.35751e+06	472.416	3.871	48.7
3.35752e+06	516.096	3.871	48.7
3.35752e+06	559.776	3.871	48.7
3.35752e+06	516.096	3.871	48.7
3.35753e+06	516.096	3.871	48.7
3.35753e+06	559.776	3.871	48.7
3.35753e+06	603.456	3.871	48.7
3.35754e+06	472.416	3.871	48.7
3.35754e+06	472.416	3.871	48.7
3.35754e+06	516.096	3.871	48.7
3.35755e+06	516.096	3.871	48.7
3.35755e+06	472.416	3.871	48.7
3.35755e+06	472.416	3.871	48.7
3.35756e+06	472.416	3.871	48.7
3.35756e+06	472.416	3.871	48.7
3.35756e+06	472.416	3.871	48.7
3.35757e+06	472.416	3.871	48.7
3.35757e+06	516.096	3.871	48.7
3.35757e+06	472.416	3.871	48.7
3.35758e+06	472.416	3.871	48.7
3.35758e+06	472.416	3.871	48.7
3.35758e+06	472.416	3.871	48.7
3.35759e+06	472.416	3.871	48.7
3.35759e+06	472.416	3.871	48.7
3.35759e+06	472.416	3.871	48.7
3.3576e+06	472.416	3.871	48.7
3.3576e+06	472.416	3.871	48.7
3.3576e+06	472.416	3.871	48.7
3.35761e+06	516.096	3.871	48.7
3.35761e+06	559.776	3.871	48.7
3.35761e+06	472.416	3.871	48.7
3.35762e+06	516.096	3.871	48.7
3.35762e+06	472.416	3.871	48.7
3.35763e+06	472.416	3.871	48.7
3.35763e+06	472.416	3.871	48.7
3.35763e+06	472.416	3.871	48.7
3.35764e+06	472.416	3.871	48.7
3.35764e+06	472.416	3.871	48.7
3.35764e+06	472.416	3.871	48.7
3.35765e+06	516.096	3.871	48.7
3.35765e+06	472.416	3.871	48.7
3.35765e+06	472.416	3.871	48.7
3.35766e+06	472.416	3.871	48.7
3.35766e+06	472.416	3.871	48.7
3.35766e+06	472.416	3.871	48.7
3.35767e+06	472.416	3.871	48.7
3.35767e+06	472.416	3.871	48.7
3.35767e+06	472.416	3.871	48.7
3.35768e+06	516.096	3.871	48.7
3.35768e+06	428.736	3.871	48.7
3.35768e+06	472.416	3.871	48.7
3.35769e+06	472.416	3.871	48.7
3.35769e+06	472.416	3.871	48.7
3.35769e+06	472.416	3.871	48.7
3.3577e+06	472.416	3.871	48.7
3.3577e+06	428.736	3.871	48.7
3.3577e+06	428.736	3.871	48.7
3.35771e+06	472.416	3.871	48.7
3.35771e+06	428.736	3.871	48.7
3.35771e+06	472.416	3.871	48.7
3.35772e+06	472.416	3.871	48.7
3.35772e+06	472.416	3.871	48.7
3.35772e+06	472.416	3.871	48.7
3.35773e+06	472.416	3.871	48.7
3.35773e+06	428.736	3.871	48.7
3.35773e+06	428.736	3.871	48.7
3.35774e+06	472.416	3.871	48.7
3.35774e+06	428.736	3.871	48.7
3.35774e+06	472.416	3.871	48.7
3.35775e+06	472.416	3.871	48.7
3.35775e+06	472.416	3.871	48.7
3.35775e+06	472.416	3.871	48.7
3.35776e+06	472.416	3.871	48.7
3.35776e+06	516.096	3.871	48.7
3.35776e+06	472.416	3.871	48.7
3.35777e+06	472.416	3.871	48.7
3.35777e+06	428.736	3.871	48.7
3.35777e+06	472.416	3.871	48.7
3.35778e+06	428.736	3.871	48.7
3.35778e+06	428.736	3.871	48.7
3.35778e+06	472.416	3.871	48.7
3.35779e+06	428.736	3.871	48.7
3.35779e+06	472.416	3.871	48.7
3.35779e+06	472.416	3.871	48.7
3.3578e+06	428.736	3.871	48.7
3.3578e+06	472.416	3.871	48.7
3.3578e+06	428.736	3.871	48.7
3.35781e+06	428.736	3.871	48.7
3.35781e+06	472.416	3.871	48.7
3.35781e+06	472.416	3.871	48.7
3.35782e+06	472.416	3.871	48.7
3.35782e+06	472.416	3.871	48.7
3.35783e+06	472.416	3.871	48.7
3.35783e+06	472.416	3.871	48.7
3.35783e+06	472.416	3.871	48.7
3.35784e+06	428.736	3.871	48.7
3.35784e+06	472.416	3.871	48.7
3.35784e+06	428.736	3.871	48.7
3.35785e+06	472.416	3.871	48.7
3.35785e+06	472.416	3.871	48.7
3.35785e+06	472.416	3.871	48.7
3.35786e+06	472.416	3.871	48.7
3.35786e+06	516.096	3.871	48.7
3.35786e+06	516.096	3.871	48.7
3.35787e+06	472.416	3.871	48.7
3.35787e+06	472.416	3.871	48.7
3.35787e+06	472.416	3.871	48.7
3.35788e+06	472.416	3.871	48.7
3.35788e+06	516.096	3.871	48.7
3.35788e+06	472.416	3.871	48.7
3.35789e+06	472.416	3.871	48.7
3.35789e+06	472.416	3.871	48.7
3.35789e+06	472.416	3.871	48.7
3.3579e+06	428.736	3.871	48.7
3.3579e+06	472.416	3.871	48.7
3.3579e+06	472.416	3.871	48.7
3.35791e+06	472.416	3.871	48.7
3.35791e+06	428.736	3.871	48.7
3.35791e+06	428.736	3.871	48.7
3.35792e+06	472.416	3.871	48.7
3.35792e+06	428.736	3.871	48.7
3.35792e+06	472.416	3.871	48.7
3.35793e+06	472.416	3.871	48.7
3.35793e+06	428.736	3.871	48.7
3.35793e+06	472.416	3.871	48.7
3.35794e+06	428.736	3.871	48.7
3.35794e+06	428.736	3.871	48.7
3.35794e+06	428.736	3.871	48.7
3.35795e+06	472.416	3.871	48.7
3.35795e+06	472.416	3.871	48.7
3.35795e+06	472.416	3.871	48.7
3.35796e+06	472.416	3.871	48.7
3.35796e+06	472.416	3.871	48.7
3.35796e+06	472.416	3.871	48.7
3.35797e+06	428.736	3.871	48.7
3.35797e+06	428.736	3.871	48.7
3.35797e+06	428.736	3.871	48.7
3.35798e+06	472.416	3.871	48.7
3.35798e+06	516.096	3.871	48.7
3.35798e+06	428.736	3.871	48.7
3.35799e+06	428.736	3.871	48.7
3.35799e+06	472.416	3.871	48.7
3.35799e+06	428.736	3.871	48.7
3.358e+06	472.416	3.871	48.7
3.358e+06	472.416	3.871	48.7
3.358e+06	472.416	3.871	48.7
3.35801e+06	472.416	3.871	48.7
3.35801e+06	472.416	3.871	48.7
3.35801e+06	472.416	3.871	48.7
3.35802e+06	472.416	3.871	48.7
3.35802e+06	516.096	3.871	48.7
3.35803e+06	516.096	3.871	48.7
3.35803e+06	516.096	3.871	48.7
3.35803e+06	472.416	3.871	48.7
3.35804e+06	472.416	3.871	48.7
3.35804e+06	472.416	3.871	48.7
3.35804e+06	472.416	3.871	48.7
3.35805e+06	516.096	3.871	48.7
3.35805e+06	472.416	3.871	48.7
3.35805e+06	559.776	3.871	48.7
3.35806e+06	559.776	3.871	48.7
3.35806e+06	559.776	3.871	48.7
3.35806e+06	559.776	3.871	48.7
3.35807e+06	516.096	3.871	48.7
3.35807e+06	472.416	3.871	48.7
3.35807e+06	472.416	3.871	48.7
3.35808e+06	472.416	3.871	48.7
3.35808e+06	428.736	3.871	48.7
3.35808e+06	472.416	3.871	48.7
3.35809e+06	472.416	3.871	48.7
3.35809e+06	472.416	3.871	48.7
3.35809e+06	472.416	3.871	48.7
3.3581e+06	472.416	3.871	48.7
3.3581e+06	472.416	3.871	48.7
3.3581e+06	472.416	3.871	48.7
3.35811e+06	472.416	3.871	48.7
3.35811e+06	428.736	3.871	48.7
3.35811e+06	472.416	3.871	48.7
3.35812e+06	472.416	3.871	48.7
3.35812e+06	516.096	3.871	48.7
3.35812e+06	428.736	3.871	48.7
3.35813e+06	472.416	3.871	48.7
3.35813e+06	516.096	3.871	48.7
3.35813e+06	472.416	3.871	48.7
3.35814e+06	472.416	3.871	48.7
3.35814e+06	472.416	3.871	48.7
3.35814e+06	428.736	3.871	48.7
3.35815e+06	472.416	3.871	48.7
3.35815e+06	472.416	3.871	48.7
3.35815e+06	472.416	3.871	48.7
3.35816e+06	472.416	3.871	48.7
3.35816e+06	472.416	3.871	48.7
3.35816e+06	472.416	3.871	48.7
3.35817e+06	472.416	3.871	48.7
3.35817e+06	428.736	3.871	48.7
3.35817e+06	472.416	3.871	48.7
3.35818e+06	472.416	3.871	48.7
3.35818e+06	428.736	3.871	48.7
3.35818e+06	472.416	3.871	48.7
3.35819e+06	472.416	3.871	48.7
3.35819e+06	428.736	3.871	48.7
3.35819e+06	472.416	3.871	48.7
3.3582e+06	472.416	3.871	48.7
3.3582e+06	428.736	3.871	48.7
3.3582e+06	472.416	3.871	48.7
3.35821e+06	472.416	3.871	48.7
3.35821e+06	472.416	3.871	48.7
3.35821e+06	472.416	3.871	48.7
3.35822e+06	472.416	3.871	48.7
3.35822e+06	472.416	3.871	48.7
3.35823e+06	472.416	3.871	48.7
3.35823e+06	472.416	3.871	48.7
3.35823e+06	472.416	3.871	48.7
3.35824e+06	472.416	3.871	48.7
3.35824e+06	472.416	3.871	48.7
3.35824e+06	472.416	3.871	48.7
3.35825e+06	472.416	3.871	48.7
3.35825e+06	472.416	3.871	48.7
3.35825e+06	516.096	3.871	48.7
3.35826e+06	516.096	3.871	48.7
3.35826e+06	472.416	3.871	48.7
3.35826e+06	472.416	3.871	48.7
3.35827e+06	472.416	3.871	48.7
3.35827e+06	516.096	3.871	48.7
3.35827e+06	472.416	3.871	48.7
3.35828e+06	516.096	3.871	48.7
3.35828e+06	516.096	3.871	48.7
3.35828e+06	472.416	3.871	48.7
3.35829e+06	472.416	3.871	48.7
3.35829e+06	559.776	3.871	48.7
3.35829e+06	516.096	3.871	48.7
3.3583e+06	559.776	3.871	48.7
3.3583e+06	516.096	3.871	48.7
3.3583e+06	559.776	3.871	48.7
3.35831e+06	516.096	3.871	48.7
3.35831e+06	516.096	3.871	48.7
3.35831e+06	516.096	3.871	48.7
3.35832e+06	559.776	3.871	48.7
3.35832e+06	647.136	3.871	48.7
3.35832e+06	603.456	3.871	48.7
3.35833e+06	647.136	3.871	48.7
3.35833e+06	603.456	3.871	48.7
3.35833e+06	690.816	3.871	48.7
3.35834e+06	690.816	3.871	48.7
3.35834e+06	603.456	3.871	48.7
3.35834e+06	603.456	3.871	48.7
3.35835e+06	734.496	3.871	48.7
3.35835e+06	647.136	3.871	48.7
3.35835e+06	647.136	3.871	48.7
3.35836e+06	603.456	3.871	48.7
3.35836e+06	647.136	3.871	48.7
3.35836e+06	559.776	3.871	48.7
3.35837e+06	603.456	3.871	48.7
3.35837e+06	516.096	3.871	48.7
3.35837e+06	603.456	3.871	48.7
3.35838e+06	559.776	3.871	48.7
3.35838e+06	559.776	3.871	48.7
3.35838e+06	559.776	3.871	48.7
3.35839e+06	559.776	3.871	48.7
3.35839e+06	647.136	3.871	48.7
3.35839e+06	559.776	3.871	48.7
3.3584e+06	516.096	3.871	48.7
3.3584e+06	559.776	3.871	48.7
3.3584e+06	603.456	3.871	48.7
3.35841e+06	603.456	3.871	48.7
3.35841e+06	559.776	3.871	48.7
3.35841e+06	559.776	3.871	48.7
3.35842e+06	603.456	3.871	48.7
3.35842e+06	559.776	3.871	48.7
3.35843e+06	516.096	3.871	48.7
3.35843e+06	647.136	3.871	48.7
3.35843e+06	647.136	3.871	48.7
3.35844e+06	559.776	3.871	48.7
3.35844e+06	559.776	3.871	48.7
3.35844e+06	516.096	3.871	48.7
3.35845e+06	559.776	3.871	48.7
3.35845e+06	559.776	3.871	48.7
3.35845e+06	559.776	3.871	48.7
3.35846e+06	559.776	3.871	48.7
3.35846e+06	472.416	3.871	48.7
3.35846e+06	472.416	3.871	48.7
3.35847e+06	559.776	3.871	48.7
3.35847e+06	559.776	3.871	48.7
3.35847e+06	559.776	3.871	48.7
3.35848e+06	559.776	3.871	48.7
3.35848e+06	559.776	3.871	48.7
3.35848e+06	559.776	3.871	48.7
3.35849e+06	516.096	3.871	48.7
3.35849e+06	516.096	3.871	48.7
3.35849e+06	516.096	3.871	48.7
3.3585e+06	516.096	3.871	48.7
3.3585e+06	472.416	3.871	48.7
3.3585e+06	472.416	3.871	48.7
3.35851e+06	516.096	3.871	48.7
3.35851e+06	472.416	3.871	48.7
3.35851e+06	472.416	3.871	48.7
3.35852e+06	472.416	3.871	48.7
3.35852e+06	472.416	3.871	48.7
3.35852e+06	472.416	3.871	48.7
3.35853e+06	472.416	3.871	48.7
3.35853e+06	516.096	3.871	48.7
3.35853e+06	516.096	3.871	48.7
3.35854e+06	472.416	3.871	48.7
3.35854e+06	516.096	3.871	48.7
3.35854e+06	516.096	3.871	48.7
3.35855e+06	472.416	3.871	48.7
3.35855e+06	472.416	3.871	48.7
3.35855e+06	516.096	3.871	48.7
3.35856e+06	472.416	3.871	48.7
3.35856e+06	516.096	3.871	48.7
3.35856e+06	516.096	3.871	48.7
3.35857e+06	472.416	3.871	48.7
3.35857e+06	472.416	3.871	48.7
3.35857e+06	472.416	3.871	48.7
3.35858e+06	472.416	3.871	48.7
3.35858e+06	472.416	3.871	48.7
3.35858e+06	472.416	3.871	48.7
3.35859e+06	472.416	3.871	48.7
3.35859e+06	428.736	3.871	48.7
3.35859e+06	428.736	3.871	48.7
3.3586e+06	472.416	3.871	48.7
3.3586e+06	472.416	3.871	48.7
3.3586e+06	472.416	3.871	48.7
3.35861e+06	516.096	3.871	48.7
3.35861e+06	472.416	3.871	48.7
3358615	516.096	3.871	48.7
3.35862e+06	516.096	3.871	48.7
3.35862e+06	516.096	3.871	48.7
3.35863e+06	559.776	3.871	48.7
3.35863e+06	559.776	3.871	48.7
3.35863e+06	516.096	3.871	48.7
3.35864e+06	647.136	3.871	48.7
3.35864e+06	603.456	3.871	48.7
3.35864e+06	559.776	3.871	48.7
3.35865e+06	472.416	3.871	48.7
3.35865e+06	472.416	3.871	48.7
3.35865e+06	516.096	3.871	48.7
3.35866e+06	472.416	3.871	48.7
3.35866e+06	472.416	3.871	48.7
3.35866e+06	472.416	3.871	48.7
3.35867e+06	472.416	3.871	48.7
3.35867e+06	428.736	3.871	48.7
3.35867e+06	472.416	3.871	48.7
3.35868e+06	516.096	3.871	48.7
3.35868e+06	516.096	3.871	48.7
3.35868e+06	472.416	3.871	48.7
3.35869e+06	472.416	3.871	48.7
3.35869e+06	472.416	3.871	48.7
3.35869e+06	472.416	3.871	48.7
3.3587e+06	472.416	3.871	48.7
3.3587e+06	559.776	3.871	48.7
3.3587e+06	472.416	3.871	48.7
3.35871e+06	472.416	3.871	48.7
3.35871e+06	472.416	3.871	48.7
3.35871e+06	472.416	3.871	48.7
3.35872e+06	472.416	3.871	48.7
3.35872e+06	516.096	3.871	48.7
3.35872e+06	516.096	3.871	48.7
3.35873e+06	516.096	3.871	48.7
3.35873e+06	472.416	3.871	48.7
3.35873e+06	472.416	3.871	48.7
3.35874e+06	472.416	3.871	48.7
3.35874e+06	472.416	3.871	48.7
3.35874e+06	472.416	3.871	48.7
3.35875e+06	472.416	3.871	48.7
3.35875e+06	428.736	3.871	48.7
3.35875e+06	472.416	3.871	48.7
3.35876e+06	472.416	3.871	48.7
3.35876e+06	516.096	3.871	48.7
3.35876e+06	472.416	3.871	48.7
3.35877e+06	472.416	3.871	48.7
3.35877e+06	472.416	3.871	48.7
[truncated: 71,173 more rows]
