# Supplementary material for: Evaluation of in-service smartphone battery drainage profile for video calling feature in major apps
Source: Sci Rep. 2023 Jul 20;13:11699. doi: 10.1038/s41598-023-38859-3 (PMC10359271; doi:10.1038/s41598-023-38859-3)
Supplement: Supplementary file 11 — Supplementary Information 11. [file 41598_2023_38859_MOESM11_ESM.xlsx]

## Sheet: R(1 of 1)
Time (milliSeconds)	Current (milliAmps)	Voltage (Volts)	Temperature (Degree Celsius)
4.64179	633.984	4.153	29.1
9.28358	633.984	4.153	29.1
13.9254	633.984	4.153	29.1
18.5672	633.984	4.153	29.1
23.209	633.984	4.153	29.1
27.8507	633.984	4.153	29.1
32.4925	633.984	4.153	29.1
37.1343	633.984	4.153	29.1
41.7761	633.984	4.153	29.1
46.4179	633.984	4.153	29.1
51.0597	633.984	4.153	29.1
55.7015	633.984	4.153	29.1
60.3433	633.984	4.153	29.1
64.9851	633.984	4.153	29.1
69.6269	633.984	4.153	29.1
74.2686	633.984	4.153	29.1
78.9104	633.984	4.153	29.1
83.5522	633.984	4.153	29.1
88.194	633.984	4.153	29.1
92.8358	1021.8	4.153	29.1
97.4776	1021.8	4.153	29.1
102.119	1021.8	4.153	29.1
106.761	1021.8	4.153	29.1
111.403	1021.8	4.153	29.1
116.045	1021.8	4.153	29.1
120.687	1021.8	4.153	29.1
125.328	1021.8	4.153	29.1
129.97	1021.8	4.153	29.1
134.612	1021.8	4.153	29.1
139.254	1021.8	4.153	29.1
143.895	1021.8	4.153	29.1
148.537	1021.8	4.153	29.1
153.179	1021.8	4.153	29.1
157.821	1021.8	4.153	29.1
162.463	1021.8	4.153	29.1
167.104	1021.8	4.153	29.1
171.746	1021.8	4.153	29.1
176.388	1021.8	4.153	29.1
181.03	1021.8	4.153	29.1
185.672	1021.8	4.153	29.1
190.313	1021.8	4.153	29.1
194.955	1021.8	4.153	29.1
199.597	1021.8	4.153	29.1
204.239	1021.8	4.153	29.1
208.881	1021.8	4.153	29.1
213.522	1021.8	4.153	29.1
218.164	1021.8	4.153	29.1
222.806	1021.8	4.153	29.1
227.448	1021.8	4.153	29.1
232.09	1021.8	4.153	29.1
236.731	1021.8	4.153	29.1
241.373	1021.8	4.153	29.1
246.015	1021.8	4.153	29.1
250.657	1021.8	4.153	29.1
255.298	1021.8	4.153	29.1
259.94	1021.8	4.153	29.1
264.582	1021.8	4.153	29.1
269.224	1021.8	4.153	29.1
273.866	1021.8	4.153	29.1
278.507	1021.8	4.153	29.1
283.149	1021.8	4.153	29.1
287.791	945.36	4.153	29.1
292.433	945.36	4.153	29.1
297.075	945.36	4.153	29.1
301.716	945.36	4.153	29.1
306.358	945.36	4.153	29.1
311	945.36	4.153	29.1
315.642	945.36	4.153	29.1
320.284	945.36	4.153	29.1
324.925	945.36	4.153	29.1
329.567	945.36	4.153	29.1
334.209	945.36	4.153	29.1
338.851	945.36	4.153	29.1
343.492	945.36	4.153	29.1
348.134	945.36	4.153	29.1
352.776	945.36	4.153	29.1
357.418	945.36	4.153	29.1
362.06	945.36	4.153	29.1
366.701	945.36	4.153	29.1
371.343	945.36	4.153	29.1
375.985	945.36	4.153	29.1
380.627	945.36	4.153	29.1
385.269	945.36	4.153	29.1
389.91	945.36	4.153	29.1
394.552	945.36	4.153	29.1
399.194	945.36	4.153	29.1
403.836	945.36	4.153	29.1
408.478	945.36	4.153	29.1
413.119	945.36	4.153	29.1
417.761	945.36	4.153	29.1
422.403	945.36	4.153	29.1
427.045	945.36	4.153	29.1
431.686	945.36	4.153	29.1
436.328	945.36	4.153	29.1
440.97	945.36	4.153	29.1
445.612	945.36	4.153	29.1
450.254	945.36	4.153	29.1
454.895	945.36	4.153	29.1
459.537	945.36	4.153	29.1
464.179	945.36	4.153	29.1
468.821	945.36	4.153	29.1
473.463	945.36	4.153	29.1
478.104	945.36	4.153	29.1
482.746	945.36	4.153	29.1
487.388	945.36	4.153	29.1
492.03	920.4	4.153	29.1
496.672	920.4	4.153	29.1
501.313	920.4	4.153	29.1
505.955	920.4	4.153	29.1
510.597	920.4	4.153	29.1
515.239	920.4	4.153	29.1
519.88	920.4	4.153	29.1
524.522	920.4	4.153	29.1
529.164	920.4	4.153	29.1
533.806	920.4	4.153	29.1
538.448	920.4	4.153	29.1
543.089	920.4	4.153	29.1
547.731	920.4	4.153	29.1
552.373	920.4	4.153	29.1
557.015	920.4	4.153	29.1
561.657	920.4	4.153	29.1
566.298	920.4	4.153	29.1
570.94	920.4	4.153	29.1
575.582	920.4	4.153	29.1
580.224	920.4	4.153	29.1
584.866	920.4	4.153	29.1
589.507	920.4	4.153	29.1
594.149	920.4	4.153	29.1
598.791	920.4	4.153	29.1
603.433	920.4	4.153	29.1
608.074	920.4	4.153	29.1
612.716	920.4	4.153	29.1
617.358	920.4	4.153	29.1
622	920.4	4.153	29.1
626.642	920.4	4.153	29.1
631.283	920.4	4.153	29.1
635.925	920.4	4.153	29.1
640.567	920.4	4.153	29.1
645.209	920.4	4.153	29.1
649.851	920.4	4.153	29.1
654.492	920.4	4.153	29.1
659.134	920.4	4.153	29.1
663.776	920.4	4.153	29.1
668.418	920.4	4.153	29.1
673.06	920.4	4.153	29.1
677.701	920.4	4.153	29.1
682.343	920.4	4.153	29.1
686.985	920.4	4.153	29.1
691.627	1629.58	4.153	29.1
696.269	1629.58	4.153	29.1
700.91	1629.58	4.153	29.1
705.552	1629.58	4.153	29.1
710.194	1629.58	4.153	29.1
714.836	1629.58	4.153	29.1
719.477	1629.58	4.153	29.1
724.119	1629.58	4.153	29.1
728.761	1629.58	4.153	29.1
733.403	1629.58	4.153	29.1
738.045	1629.58	4.153	29.1
742.686	1629.58	4.153	29.1
747.328	1629.58	4.153	29.1
751.97	1629.58	4.153	29.1
756.612	1629.58	4.153	29.1
761.254	1629.58	4.153	29.1
765.895	1629.58	4.153	29.1
770.537	1629.58	4.153	29.1
775.179	1629.58	4.153	29.1
779.821	1629.58	4.153	29.1
784.463	1629.58	4.153	29.1
789.104	1629.58	4.153	29.1
793.746	1629.58	4.153	29.1
798.388	1629.58	4.153	29.1
803.03	1629.58	4.153	29.1
807.671	1629.58	4.153	29.1
812.313	1629.58	4.153	29.1
816.955	1629.58	4.153	29.1
821.597	1629.58	4.153	29.1
826.239	1629.58	4.153	29.1
830.88	1629.58	4.153	29.1
835.522	1629.58	4.153	29.1
840.164	1629.58	4.153	29.1
844.806	1629.58	4.153	29.1
849.448	1629.58	4.153	29.1
854.089	1629.58	4.153	29.1
858.731	1629.58	4.153	29.1
863.373	1629.58	4.153	29.1
868.015	1629.58	4.153	29.1
872.657	1629.58	4.153	29.1
877.298	1629.58	4.153	29.1
881.94	1629.58	4.153	29.1
886.582	1629.58	4.153	29.1
891.224	1629.58	4.153	29.1
895.865	1629.58	4.153	29.1
900.507	1629.58	4.153	29.1
905.149	1629.58	4.153	29.1
909.791	1629.58	4.153	29.1
914.433	897	4.153	29.1
919.074	897	4.153	29.1
923.716	897	4.153	29.1
928.358	897	4.153	29.1
933	897	4.153	29.1
937.642	897	4.153	29.1
942.283	897	4.153	29.1
946.925	897	4.153	29.1
951.567	897	4.153	29.1
956.209	897	4.153	29.1
960.851	897	4.153	29.1
965.492	897	4.153	29.1
970.134	897	4.153	29.1
974.776	897	4.153	29.1
979.418	897	4.153	29.1
984.059	897	4.153	29.1
988.701	897	4.153	29.1
993.343	897	4.153	29.1
997.985	897	4.153	29.1
1002.63	897	4.153	29.1
1007.27	897	4.153	29.1
1011.91	897	4.153	29.1
1016.55	897	4.153	29.1
1021.19	897	4.153	29.1
1025.84	897	4.153	29.1
1030.48	897	4.153	29.1
1035.12	897	4.153	29.1
1039.76	897	4.153	29.1
1044.4	897	4.153	29.1
1049.04	897	4.153	29.1
1053.69	897	4.153	29.1
1058.33	897	4.153	29.1
1062.97	897	4.153	29.1
1067.61	897	4.153	29.1
1072.25	897	4.153	29.1
1076.9	897	4.153	29.1
1081.54	897	4.153	29.1
1086.18	897	4.153	29.1
1090.82	897	4.153	29.1
1095.46	897	4.153	29.1
1100.1	897	4.153	29.1
1104.75	897	4.153	29.1
1109.39	897	4.153	29.1
1114.03	1079.52	4.153	29.1
1118.67	1079.52	4.153	29.1
1123.31	1079.52	4.153	29.1
1127.95	1079.52	4.153	29.1
1132.6	1079.52	4.153	29.1
1137.24	1079.52	4.153	29.1
1141.88	1079.52	4.153	29.1
1146.52	1079.52	4.153	29.1
1151.16	1079.52	4.153	29.1
1155.81	1079.52	4.153	29.1
1160.45	1079.52	4.153	29.1
1165.09	1079.52	4.153	29.1
1169.73	1079.52	4.153	29.1
1174.37	1079.52	4.153	29.1
1179.01	1079.52	4.153	29.1
1183.66	1079.52	4.153	29.1
1188.3	1079.52	4.153	29.1
1192.94	1079.52	4.153	29.1
1197.58	1079.52	4.153	29.1
1202.22	1079.52	4.153	29.1
1206.87	1079.52	4.153	29.1
1211.51	1079.52	4.153	29.1
1216.15	1079.52	4.153	29.1
1220.79	1079.52	4.153	29.1
1225.43	1079.52	4.153	29.1
1230.07	1079.52	4.153	29.1
1234.72	1079.52	4.153	29.1
1239.36	1079.52	4.153	29.1
1244	1079.52	4.153	29.1
1248.64	1079.52	4.153	29.1
1253.28	1079.52	4.153	29.1
1257.93	1079.52	4.153	29.1
1262.57	1079.52	4.153	29.1
1267.21	1079.52	4.153	29.1
1271.85	1079.52	4.153	29.1
1276.49	1079.52	4.153	29.1
1281.13	1079.52	4.153	29.1
1285.78	1079.52	4.153	29.1
1290.42	1079.52	4.153	29.1
1295.06	1079.52	4.153	29.1
1299.7	1079.52	4.153	29.1
1304.34	1079.52	4.153	29.1
1308.98	1079.52	4.153	29.1
1313.63	1079.52	4.153	29.1
1318.27	1079.52	4.153	29.1
1322.91	1467.65	4.153	29.1
1327.55	1467.65	4.153	29.1
1332.19	1467.65	4.153	29.1
1336.84	1467.65	4.153	29.1
1341.48	1467.65	4.153	29.1
1346.12	1467.65	4.153	29.1
1350.76	1467.65	4.153	29.1
1355.4	1467.65	4.153	29.1
1360.04	1467.65	4.153	29.1
1364.69	1467.65	4.153	29.1
1369.33	1467.65	4.153	29.1
1373.97	1467.65	4.153	29.1
1378.61	1467.65	4.153	29.1
1383.25	1467.65	4.153	29.1
1387.9	1467.65	4.153	29.1
1392.54	1467.65	4.153	29.1
1397.18	1467.65	4.153	29.1
1401.82	1467.65	4.153	29.1
1406.46	1467.65	4.153	29.1
1411.1	1467.65	4.153	29.1
1415.75	1467.65	4.153	29.1
1420.39	1467.65	4.153	29.1
1425.03	1467.65	4.153	29.1
1429.67	1467.65	4.153	29.1
1434.31	1467.65	4.153	29.1
1438.95	1467.65	4.153	29.1
1443.6	1467.65	4.153	29.1
1448.24	1467.65	4.153	29.1
1452.88	1467.65	4.153	29.1
1457.52	1467.65	4.153	29.1
1462.16	1467.65	4.153	29.1
1466.81	1467.65	4.153	29.1
1471.45	1467.65	4.153	29.1
1476.09	1467.65	4.153	29.1
1480.73	1450.49	4.153	29.1
1485.37	1450.49	4.153	29.1
1490.01	1450.49	4.153	29.1
1494.66	1450.49	4.153	29.1
1499.3	1450.49	4.153	29.1
1503.94	1450.49	4.153	29.1
1508.58	1450.49	4.153	29.1
1513.22	1450.49	4.153	29.1
1517.87	1450.49	4.153	29.1
1522.51	1450.49	4.153	29.1
1527.15	1450.49	4.153	29.1
1531.79	1450.49	4.153	29.1
1536.43	1450.49	4.153	29.1
1541.07	1450.49	4.153	29.1
1545.72	1450.49	4.153	29.1
1550.36	1450.49	4.153	29.1
1555	1450.49	4.153	29.1
1559.64	1450.49	4.153	29.1
1564.28	1450.49	4.153	29.1
1568.93	1450.49	4.153	29.1
1573.57	1450.49	4.153	29.1
1578.21	1450.49	4.153	29.1
1582.85	1450.49	4.153	29.1
1587.49	1450.49	4.153	29.1
1592.13	1450.49	4.153	29.1
1596.78	1450.49	4.153	29.1
1601.42	1450.49	4.153	29.1
1606.06	1450.49	4.153	29.1
1610.7	1450.49	4.153	29.1
1615.34	1450.49	4.153	29.1
1619.98	1450.49	4.153	29.1
1624.63	1450.49	4.153	29.1
1629.27	1484.5	4.153	29.1
1633.91	1484.5	4.153	29.1
1638.55	1484.5	4.153	29.1
1643.19	1484.5	4.153	29.1
1647.84	1484.5	4.153	29.1
1652.48	1484.5	4.153	29.1
1657.12	1484.5	4.153	29.1
1661.76	1484.5	4.153	29.1
1666.4	1484.5	4.153	29.1
1671.04	1484.5	4.153	29.1
1675.69	1484.5	4.153	29.1
1680.33	1484.5	4.153	29.1
1684.97	1484.5	4.153	29.1
1689.61	1484.5	4.153	29.1
1694.25	1484.5	4.153	29.1
1698.9	1484.5	4.153	29.1
1703.54	1484.5	4.153	29.1
1708.18	1484.5	4.153	29.1
1712.82	1484.5	4.153	29.1
1717.46	1484.5	4.153	29.1
1722.1	1484.5	4.153	29.1
1726.75	1484.5	4.153	29.1
1731.39	1484.5	4.153	29.1
1736.03	2118.48	4.153	29.1
1740.67	2118.48	4.153	29.1
1745.31	2118.48	4.153	29.1
1749.95	2118.48	4.153	29.1
1754.6	2118.48	4.153	29.1
1759.24	2118.48	4.153	29.1
1763.88	2118.48	4.153	29.1
1768.52	2118.48	4.153	29.1
1773.16	2118.48	4.153	29.1
1777.81	2118.48	4.153	29.1
1782.45	2118.48	4.153	29.1
1787.09	2118.48	4.153	29.1
1791.73	2118.48	4.153	29.1
1796.37	2118.48	4.153	29.1
1801.01	2118.48	4.153	29.1
1805.66	2118.48	4.153	29.1
1810.3	2118.48	4.153	29.1
1814.94	2118.48	4.153	29.1
1819.58	2118.48	4.153	29.1
1824.22	2118.48	4.153	29.1
1828.87	2118.48	4.153	29.1
1833.51	2118.48	4.153	29.1
1838.15	2118.48	4.153	29.1
1842.79	2118.48	4.153	29.1
1847.43	2118.48	4.153	29.1
1852.07	2118.48	4.153	29.1
1856.72	2118.48	4.153	29.1
1861.36	2118.48	4.153	29.1
1866	2118.48	4.153	29.1
1870.64	2118.48	4.153	29.1
1875.28	2118.48	4.153	29.1
1879.92	2118.48	4.153	29.1
1884.57	2118.48	4.153	29.1
1889.21	2118.48	4.153	29.1
1893.85	2118.48	4.153	29.1
1898.49	2118.48	4.153	29.1
1903.13	2118.48	4.153	29.1
1907.78	2118.48	4.153	29.1
1912.42	1144.73	4.153	29.1
1917.06	1144.73	4.153	29.1
1921.7	1144.73	4.153	29.1
1926.34	1144.73	4.153	29.1
1930.98	1144.73	4.153	29.1
1935.63	1144.73	4.153	29.1
1940.27	1144.73	4.153	29.1
1944.91	1144.73	4.153	29.1
1949.55	1144.73	4.153	29.1
1954.19	1144.73	4.153	29.1
1958.84	1144.73	4.153	29.1
1963.48	1144.73	4.153	29.1
1968.12	1144.73	4.153	29.1
1972.76	1144.73	4.153	29.1
1977.4	1144.73	4.153	29.1
1982.04	1144.73	4.153	29.1
1986.69	1144.73	4.153	29.1
1991.33	1144.73	4.153	29.1
1995.97	1144.73	4.153	29.1
2000.61	1144.73	4.153	29.1
2005.25	1144.73	4.153	29.1
2009.9	1144.73	4.153	29.1
2014.54	1144.73	4.153	29.1
2019.18	1144.73	4.153	29.1
2023.82	1144.73	4.153	29.1
2028.46	1144.73	4.153	29.1
2033.1	1144.73	4.153	29.1
2037.75	962.832	4.153	29.1
2042.39	962.832	4.153	29.1
2047.03	962.832	4.153	29.1
2051.67	962.832	4.153	29.1
2056.31	962.832	4.153	29.1
2060.95	962.832	4.153	29.1
2065.6	962.832	4.153	29.1
2070.24	962.832	4.153	29.1
2074.88	962.832	4.153	29.1
2079.52	962.832	4.153	29.1
2084.16	962.832	4.153	29.1
2088.81	962.832	4.153	29.1
2093.45	962.832	4.153	29.1
2098.09	962.832	4.153	29.1
2102.73	962.832	4.153	29.1
2107.37	962.832	4.153	29.1
2112.01	962.832	4.153	29.1
2116.66	962.832	4.153	29.1
2121.3	962.832	4.153	29.1
2125.94	962.832	4.153	29.1
2130.58	962.832	4.153	29.1
2135.22	962.832	4.153	29.1
2139.87	962.832	4.153	29.1
2144.51	962.832	4.153	29.1
2149.15	962.832	4.153	29.1
2153.79	962.832	4.153	29.1
2158.43	962.832	4.153	29.1
2163.07	962.832	4.153	29.1
2167.72	962.832	4.153	29.1
2172.36	962.832	4.153	29.1
2177	962.832	4.153	29.1
2181.64	962.832	4.153	29.1
2186.28	962.832	4.153	29.1
2190.92	962.832	4.153	29.1
2195.57	962.832	4.153	29.1
2200.21	962.832	4.153	29.1
2204.85	962.832	4.153	29.1
2209.49	962.832	4.153	29.1
2214.13	624	4.153	29.1
2218.78	624	4.153	29.1
2223.42	624	4.153	29.1
2228.06	624	4.153	29.1
2232.7	624	4.153	29.1
2237.34	624	4.153	29.1
2241.98	624	4.153	29.1
2246.63	624	4.153	29.1
2251.27	624	4.153	29.1
2255.91	624	4.153	29.1
2260.55	624	4.153	29.1
2265.19	624	4.153	29.1
2269.84	624	4.153	29.1
2274.48	624	4.153	29.1
2279.12	624	4.153	29.1
2283.76	624	4.153	29.1
2288.4	624	4.153	29.1
2293.04	624	4.153	29.1
2297.69	624	4.153	29.1
2302.33	624	4.153	29.1
2306.97	624	4.153	29.1
2311.61	624	4.153	29.1
2316.25	624	4.153	29.1
2320.89	624	4.153	29.1
2325.54	624	4.153	29.1
2330.18	624	4.153	29.1
2334.82	624	4.153	29.1
2339.46	624	4.153	29.1
2344.1	624	4.153	29.1
2348.75	624	4.153	29.1
2353.39	624	4.153	29.1
2358.03	624	4.153	29.1
2362.67	624	4.153	29.1
2367.31	624	4.153	29.1
2371.95	624	4.153	29.1
2376.6	624	4.153	29.1
2381.24	624	4.153	29.1
2385.88	624	4.153	29.1
2390.52	624	4.153	29.1
2395.16	616.2	4.153	29.1
2399.81	616.2	4.153	29.1
2404.45	616.2	4.153	29.1
2409.09	616.2	4.153	29.1
2413.73	616.2	4.153	29.1
2418.37	616.2	4.153	29.1
2423.01	616.2	4.153	29.1
2427.66	616.2	4.153	29.1
2432.3	616.2	4.153	29.1
2436.94	616.2	4.153	29.1
2441.58	616.2	4.153	29.1
2446.22	616.2	4.153	29.1
2450.87	616.2	4.153	29.1
2455.51	616.2	4.153	29.1
2460.15	616.2	4.153	29.1
2464.79	616.2	4.153	29.1
2469.43	616.2	4.153	29.1
2474.07	616.2	4.153	29.1
2478.72	616.2	4.153	29.1
2483.36	616.2	4.153	29.1
2488	616.2	4.153	29.1
2492.64	616.2	4.153	29.1
2497.28	616.2	4.153	29.1
2501.92	616.2	4.153	29.1
2506.57	616.2	4.153	29.1
2511.21	616.2	4.153	29.1
2515.85	616.2	4.153	29.1
2520.49	616.2	4.153	29.1
2525.13	616.2	4.153	29.1
2529.78	616.2	4.153	29.1
2534.42	616.2	4.153	29.1
2539.06	616.2	4.153	29.1
2543.7	616.2	4.153	29.1
2548.34	616.2	4.153	29.1
2552.98	616.2	4.153	29.1
2557.63	616.2	4.153	29.1
2562.27	616.2	4.153	29.1
2566.91	695.448	4.153	29.1
2571.55	695.448	4.153	29.1
2576.19	695.448	4.153	29.1
2580.84	695.448	4.153	29.1
2585.48	695.448	4.153	29.1
2590.12	695.448	4.153	29.1
2594.76	695.448	4.153	29.1
2599.4	695.448	4.153	29.1
2604.04	695.448	4.153	29.1
2608.69	695.448	4.153	29.1
2613.33	695.448	4.153	29.1
2617.97	695.448	4.153	29.1
2622.61	695.448	4.153	29.1
2627.25	695.448	4.153	29.1
2631.89	695.448	4.153	29.1
2636.54	695.448	4.153	29.1
2641.18	695.448	4.153	29.1
2645.82	695.448	4.153	29.1
2650.46	695.448	4.153	29.1
2655.1	695.448	4.153	29.1
2659.75	695.448	4.153	29.1
2664.39	695.448	4.153	29.1
2669.03	695.448	4.153	29.1
2673.67	695.448	4.153	29.1
2678.31	695.448	4.153	29.1
2682.95	695.448	4.153	29.1
2687.6	695.448	4.153	29.1
2692.24	695.448	4.153	29.1
2696.88	695.448	4.153	29.1
2701.52	695.448	4.153	29.1
2706.16	695.448	4.153	29.1
2710.81	695.448	4.153	29.1
2715.45	695.448	4.153	29.1
2720.09	695.448	4.153	29.1
2724.73	695.448	4.153	29.1
2729.37	695.448	4.153	29.1
2734.01	695.448	4.153	29.1
2738.66	695.448	4.153	29.1
2743.3	695.448	4.153	29.1
2747.94	695.448	4.153	29.1
2752.58	695.448	4.153	29.1
2757.22	567.216	4.153	29.1
2761.87	567.216	4.153	29.1
2766.51	567.216	4.153	29.1
2771.15	567.216	4.153	29.1
2775.79	567.216	4.153	29.1
2780.43	567.216	4.153	29.1
2785.07	567.216	4.153	29.1
2789.72	567.216	4.153	29.1
2794.36	567.216	4.153	29.1
2799	567.216	4.153	29.1
2803.64	567.216	4.153	29.1
2808.28	567.216	4.153	29.1
2812.92	567.216	4.153	29.1
2817.57	567.216	4.153	29.1
2822.21	567.216	4.153	29.1
2826.85	567.216	4.153	29.1
2831.49	567.216	4.153	29.1
2836.13	567.216	4.153	29.1
2840.78	567.216	4.153	29.1
2845.42	567.216	4.153	29.1
2850.06	567.216	4.153	29.1
2854.7	567.216	4.153	29.1
2859.34	567.216	4.153	29.1
2863.98	567.216	4.153	29.1
2868.63	567.216	4.153	29.1
2873.27	567.216	4.153	29.1
2877.91	567.216	4.153	29.1
2882.55	567.216	4.153	29.1
2887.19	567.216	4.153	29.1
2891.84	567.216	4.153	29.1
2896.48	567.216	4.153	29.1
2901.12	567.216	4.153	29.1
2905.76	567.216	4.153	29.1
2910.4	567.216	4.153	29.1
2915.04	567.216	4.153	29.1
2919.69	567.216	4.153	29.1
2924.33	567.216	4.153	29.1
2928.97	567.216	4.153	29.1
2933.61	567.216	4.153	29.1
2938.25	730.392	4.153	29.1
2942.89	730.392	4.153	29.1
2947.54	730.392	4.153	29.1
2952.18	730.392	4.153	29.1
2956.82	730.392	4.153	29.1
2961.46	730.392	4.153	29.1
2966.1	730.392	4.153	29.1
2970.75	730.392	4.153	29.1
2975.39	730.392	4.153	29.1
2980.03	730.392	4.153	29.1
2984.67	730.392	4.153	29.1
2989.31	730.392	4.153	29.1
2993.95	730.392	4.153	29.1
2998.6	730.392	4.153	29.1
3003.24	730.392	4.153	29.1
3007.88	730.392	4.153	29.1
3012.52	730.392	4.153	29.1
3017.16	730.392	4.153	29.1
3021.81	730.392	4.153	29.1
3026.45	730.392	4.153	29.1
3031.09	730.392	4.153	29.1
3035.73	730.392	4.153	29.1
3040.37	730.392	4.153	29.1
3045.01	730.392	4.153	29.1
3049.66	730.392	4.153	29.1
3054.3	730.392	4.153	29.1
3058.94	730.392	4.153	29.1
3063.58	730.392	4.153	29.1
3068.22	730.392	4.153	29.1
3072.86	730.392	4.153	29.1
3077.51	730.392	4.153	29.1
3082.15	730.392	4.153	29.1
3086.79	730.392	4.153	29.1
3091.43	730.392	4.153	29.1
3096.07	730.392	4.153	29.1
3100.72	730.392	4.153	29.1
3105.36	730.392	4.153	29.1
3110	730.392	4.153	29.1
3114.64	730.392	4.153	29.1
3119.28	1167.5	4.153	29.1
3123.92	1167.5	4.153	29.1
3128.57	1167.5	4.153	29.1
3133.21	1167.5	4.153	29.1
3137.85	1167.5	4.153	29.1
3142.49	1167.5	4.153	29.1
3147.13	1167.5	4.153	29.1
3151.78	1167.5	4.153	29.1
3156.42	1167.5	4.153	29.1
3161.06	1167.5	4.153	29.1
3165.7	1167.5	4.153	29.1
3170.34	1167.5	4.153	29.1
3174.98	1167.5	4.153	29.1
3179.63	1167.5	4.153	29.1
3184.27	1167.5	4.153	29.1
3188.91	1167.5	4.153	29.1
3193.55	1167.5	4.153	29.1
3198.19	1167.5	4.153	29.1
3202.84	1167.5	4.153	29.1
3207.48	1167.5	4.153	29.1
3212.12	1167.5	4.153	29.1
3216.76	1167.5	4.153	29.1
3221.4	1167.5	4.153	29.1
3226.04	1167.5	4.153	29.1
3230.69	1167.5	4.153	29.1
3235.33	1167.5	4.153	29.1
3239.97	1167.5	4.153	29.1
3244.61	1167.5	4.153	29.1
3249.25	1167.5	4.153	29.1
3253.89	1167.5	4.153	29.1
3258.54	1167.5	4.153	29.1
3263.18	1167.5	4.153	29.1
3267.82	1167.5	4.153	29.1
3272.46	1167.5	4.153	29.1
3277.1	1167.5	4.153	29.1
3281.75	1921.3	4.153	29.1
3286.39	1921.3	4.153	29.1
3291.03	1921.3	4.153	29.1
3295.67	1921.3	4.153	29.1
3300.31	1921.3	4.153	29.1
3304.95	1921.3	4.153	29.1
3309.6	1921.3	4.153	29.1
3314.24	1921.3	4.153	29.1
3318.88	1921.3	4.153	29.1
3323.52	1921.3	4.153	29.1
3328.16	1921.3	4.153	29.1
3332.81	1921.3	4.153	29.1
3337.45	1921.3	4.153	29.1
3342.09	1921.3	4.153	29.1
3346.73	1921.3	4.153	29.1
3351.37	1921.3	4.153	29.1
3356.01	1921.3	4.153	29.1
3360.66	1921.3	4.153	29.1
3365.3	1921.3	4.153	29.1
3369.94	1921.3	4.153	29.1
3374.58	1921.3	4.153	29.1
3379.22	1921.3	4.153	29.1
3383.86	1921.3	4.153	29.1
3388.51	1921.3	4.153	29.1
3393.15	1921.3	4.153	29.1
3397.79	1921.3	4.153	29.1
3402.43	1921.3	4.153	29.1
3407.07	1921.3	4.153	29.1
3411.72	1921.3	4.153	29.1
3416.36	1921.3	4.153	29.1
3421	1921.3	4.153	29.1
3425.64	1921.3	4.153	29.1
3430.28	1921.3	4.153	29.1
3434.92	1921.3	4.153	29.1
3439.57	1921.3	4.153	29.1
3444.21	1921.3	4.153	29.1
3448.85	1921.3	4.153	29.1
3453.49	1921.3	4.153	29.1
3458.13	1921.3	4.153	29.1
3462.78	1921.3	4.153	29.1
3467.42	1921.3	4.153	29.1
3472.06	1921.3	4.153	29.1
3476.7	1337.86	4.153	29.1
3481.34	1337.86	4.153	29.1
3485.98	1337.86	4.153	29.1
3490.63	1337.86	4.153	29.1
3495.27	1337.86	4.153	29.1
3499.91	1337.86	4.153	29.1
3504.55	1337.86	4.153	29.1
3509.19	1337.86	4.153	29.1
3513.84	1337.86	4.153	29.1
3518.48	1337.86	4.153	29.1
3523.12	1337.86	4.153	29.1
3527.76	1337.86	4.153	29.1
3532.4	1337.86	4.153	29.1
3537.04	1337.86	4.153	29.1
3541.69	1337.86	4.153	29.1
3546.33	1337.86	4.153	29.1
3550.97	1337.86	4.153	29.1
3555.61	1337.86	4.153	29.1
3560.25	1337.86	4.153	29.1
3564.89	1337.86	4.153	29.1
3569.54	1337.86	4.153	29.1
3574.18	1337.86	4.153	29.1
3578.82	1337.86	4.153	29.1
3583.46	1337.86	4.153	29.1
3588.1	1337.86	4.153	29.1
3592.75	1337.86	4.153	29.1
3597.39	1337.86	4.153	29.1
3602.03	1337.86	4.153	29.1
3606.67	1337.86	4.153	29.1
3611.31	1337.86	4.153	29.1
3615.95	1337.86	4.153	29.1
3620.6	1337.86	4.153	29.1
3625.24	1337.86	4.153	29.1
3629.88	1337.86	4.153	29.1
3634.52	1337.86	4.153	29.1
3639.16	1337.86	4.153	29.1
3643.81	1337.86	4.153	29.1
3648.45	1337.86	4.153	29.1
3653.09	1337.86	4.153	29.1
3657.73	1337.86	4.153	29.1
3662.37	1337.86	4.153	29.1
3667.01	1337.86	4.153	29.1
3671.66	1337.86	4.153	29.1
3676.3	1309.46	4.153	29.1
3680.94	1309.46	4.153	29.1
3685.58	1309.46	4.153	29.1
3690.22	1309.46	4.153	29.1
3694.86	1309.46	4.153	29.1
3699.51	1309.46	4.153	29.1
3704.15	1309.46	4.153	29.1
3708.79	1309.46	4.153	29.1
3713.43	1309.46	4.153	29.1
3718.07	1309.46	4.153	29.1
3722.72	1309.46	4.153	29.1
3727.36	1309.46	4.153	29.1
3732	1309.46	4.153	29.1
3736.64	1309.46	4.153	29.1
3741.28	1309.46	4.153	29.1
3745.92	1309.46	4.153	29.1
3750.57	1309.46	4.153	29.1
3755.21	1309.46	4.153	29.1
3759.85	1309.46	4.153	29.1
3764.49	1309.46	4.153	29.1
3769.13	1309.46	4.153	29.1
3773.78	1309.46	4.153	29.1
3778.42	1309.46	4.153	29.1
3783.06	1309.46	4.153	29.1
3787.7	1309.46	4.153	29.1
3792.34	1309.46	4.153	29.1
3796.98	1309.46	4.153	29.1
3801.63	1309.46	4.153	29.1
3806.27	1309.46	4.153	29.1
3810.91	1309.46	4.153	29.1
3815.55	1309.46	4.153	29.1
3820.19	1309.46	4.153	29.1
3824.83	1309.46	4.153	29.1
3829.48	1309.46	4.153	29.1
3834.12	1309.46	4.153	29.1
3838.76	1309.46	4.153	29.1
3843.4	1309.46	4.153	29.1
3848.04	1309.46	4.153	29.1
3852.69	1309.46	4.153	29.1
3857.33	1309.46	4.153	29.1
3861.97	1309.46	4.153	29.1
3866.61	1309.46	4.153	29.1
3871.25	1309.46	4.153	29.1
3875.89	1309.46	4.153	29.1
3880.54	1309.46	4.153	29.1
3885.18	1309.46	4.153	29.1
3889.82	1309.46	4.153	29.1
3894.46	1309.46	4.153	29.1
3899.1	1309.46	4.153	29.1
3903.75	1309.46	4.153	29.1
3908.39	1436.14	4.153	29.1
3913.03	1436.14	4.153	29.1
3917.67	1436.14	4.153	29.1
3922.31	1436.14	4.153	29.1
3926.95	1436.14	4.153	29.1
3931.6	1436.14	4.153	29.1
3936.24	1436.14	4.153	29.1
3940.88	1436.14	4.153	29.1
3945.52	1436.14	4.153	29.1
3950.16	1436.14	4.153	29.1
3954.81	1436.14	4.153	29.1
3959.45	1436.14	4.153	29.1
3964.09	1436.14	4.153	29.1
3968.73	1436.14	4.153	29.1
3973.37	1436.14	4.153	29.1
3978.01	1436.14	4.153	29.1
3982.66	1436.14	4.153	29.1
3987.3	1436.14	4.153	29.1
3991.94	1436.14	4.153	29.1
3996.58	1436.14	4.153	29.1
4001.22	1436.14	4.153	29.1
4005.86	1436.14	4.153	29.1
4010.51	1436.14	4.153	29.1
4015.15	1436.14	4.153	29.1
4019.79	1436.14	4.153	29.1
4024.43	1436.14	4.153	29.1
4029.07	1436.14	4.153	29.1
4033.72	1436.14	4.153	29.1
4038.36	1436.14	4.153	29.1
4043	1436.14	4.153	29.1
4047.64	1436.14	4.153	29.1
4052.28	1436.14	4.153	29.1
4056.92	1436.14	4.153	29.1
4061.57	1436.14	4.153	29.1
4066.21	1436.14	4.153	29.1
4070.85	1436.14	4.153	29.1
4075.49	1436.14	4.153	29.1
4080.13	1436.14	4.153	29.1
4084.78	1436.14	4.153	29.1
4089.42	1436.14	4.153	29.1
4094.06	1436.14	4.153	29.1
4098.7	1436.14	4.153	29.1
4103.34	1436.14	4.153	29.1
4107.98	1436.14	4.153	29.1
4112.63	1436.14	4.153	29.1
4117.27	1436.14	4.153	29.1
4121.91	1436.14	4.153	29.1
4126.55	1659.22	4.153	29.1
4131.19	1659.22	4.153	29.1
4135.83	1659.22	4.153	29.1
4140.48	1659.22	4.153	29.1
4145.12	1659.22	4.153	29.1
4149.76	1659.22	4.153	29.1
4154.4	1659.22	4.153	29.1
4159.04	1659.22	4.153	29.1
4163.69	1659.22	4.153	29.1
4168.33	1659.22	4.153	29.1
4172.97	1659.22	4.153	29.1
4177.61	1659.22	4.153	29.1
4182.25	1659.22	4.153	29.1
4186.89	1659.22	4.153	29.1
4191.54	1659.22	4.153	29.1
4196.18	1659.22	4.153	29.1
4200.82	1659.22	4.153	29.1
4205.46	1659.22	4.153	29.1
4210.1	1659.22	4.153	29.1
4214.75	1659.22	4.153	29.1
4219.39	1659.22	4.153	29.1
4224.03	1659.22	4.153	29.1
4228.67	1659.22	4.153	29.1
4233.31	1659.22	4.153	29.1
4237.95	1659.22	4.153	29.1
4242.6	1659.22	4.153	29.1
4247.24	1659.22	4.153	29.1
4251.88	1659.22	4.153	29.1
4256.52	1659.22	4.153	29.1
4261.16	1659.22	4.153	29.1
4265.81	1659.22	4.153	29.1
4270.45	1659.22	4.153	29.1
4275.09	1659.22	4.153	29.1
4279.73	1659.22	4.153	29.1
4284.37	1659.22	4.153	29.1
4289.01	1659.22	4.153	29.1
4293.66	1659.22	4.153	29.1
4298.3	1659.22	4.153	29.1
4302.94	1659.22	4.153	29.1
4307.58	1659.22	4.153	29.1
4312.22	1659.22	4.153	29.1
4316.86	1659.22	4.153	29.1
4321.51	1659.22	4.153	29.1
4326.15	1659.22	4.153	29.1
4330.79	1659.22	4.153	29.1
4335.43	1659.22	4.153	29.1
4340.07	1659.22	4.153	29.1
4344.72	1659.22	4.153	29.1
4349.36	1659.22	4.153	29.1
4354	1052.38	4.153	29.1
4358.64	1052.38	4.153	29.1
4363.28	1052.38	4.153	29.1
4367.92	1052.38	4.153	29.1
4372.57	1052.38	4.153	29.1
4377.21	1052.38	4.153	29.1
4381.85	1052.38	4.153	29.1
4386.49	1052.38	4.153	29.1
4391.13	1052.38	4.153	29.1
4395.78	1052.38	4.153	29.1
4400.42	1052.38	4.153	29.1
4405.06	1052.38	4.153	29.1
4409.7	1052.38	4.153	29.1
4414.34	1052.38	4.153	29.1
4418.98	1052.38	4.153	29.1
4423.63	1052.38	4.153	29.1
4428.27	1052.38	4.153	29.1
4432.91	1052.38	4.153	29.1
4437.55	1052.38	4.153	29.1
4442.19	1052.38	4.153	29.1
4446.83	1052.38	4.153	29.1
4451.48	1052.38	4.153	29.1
4456.12	1052.38	4.153	29.1
4460.76	1052.38	4.153	29.1
4465.4	1052.38	4.153	29.1
4470.04	1052.38	4.153	29.1
4474.69	1052.38	4.153	29.1
4479.33	1052.38	4.153	29.1
4483.97	1052.38	4.153	29.1
4488.61	1052.38	4.153	29.1
4493.25	1052.38	4.153	29.1
4497.89	1052.38	4.153	29.1
4502.54	1052.38	4.153	29.1
4507.18	1052.38	4.153	29.1
4511.82	1052.38	4.153	29.1
4516.46	1052.38	4.153	29.1
4521.1	1052.38	4.153	29.1
4525.75	1052.38	4.153	29.1
4530.39	1052.38	4.153	29.1
4535.03	1052.38	4.153	29.1
4539.67	1052.38	4.153	29.1
4544.31	1052.38	4.153	29.1
4548.95	1052.38	4.153	29.1
4553.6	1331.62	4.153	29.1
4558.24	1331.62	4.153	29.1
4562.88	1331.62	4.153	29.1
4567.52	1331.62	4.153	29.1
4572.16	1331.62	4.153	29.1
4576.8	1331.62	4.153	29.1
4581.45	1331.62	4.153	29.1
4586.09	1331.62	4.153	29.1
4590.73	1331.62	4.153	29.1
4595.37	1331.62	4.153	29.1
4600.01	1331.62	4.153	29.1
4604.66	1331.62	4.153	29.1
4609.3	1331.62	4.153	29.1
4613.94	1331.62	4.153	29.1
4618.58	1331.62	4.153	29.1
4623.22	1331.62	4.153	29.1
4627.86	1331.62	4.153	29.1
4632.51	1331.62	4.153	29.1
4637.15	1331.62	4.153	29.1
4641.79	1331.62	4.153	29.1
4646.43	1331.62	4.153	29.1
4651.07	1331.62	4.153	29.1
4655.72	1331.62	4.153	29.1
4660.36	1331.62	4.153	29.1
4665	1331.62	4.153	29.1
4669.64	1331.62	4.153	29.1
4674.28	1331.62	4.153	29.1
4678.92	1331.62	4.153	29.1
4683.57	1331.62	4.153	29.1
4688.21	1331.62	4.153	29.1
4692.85	1331.62	4.153	29.1
4697.49	1331.62	4.153	29.1
4702.13	1331.62	4.153	29.1
4706.78	1331.62	4.153	29.1
4711.42	1331.62	4.153	29.1
4716.06	1331.62	4.153	29.1
4720.7	1331.62	4.153	29.1
4725.34	1331.62	4.153	29.1
4729.98	1331.62	4.153	29.1
4734.63	1331.62	4.153	29.1
4739.27	1331.62	4.153	29.1
4743.91	1331.62	4.153	29.1
4748.55	1331.62	4.153	29.1
4753.19	1331.62	4.153	29.1
4757.83	1331.62	4.153	29.1
4762.48	1539.1	4.153	29.1
4767.12	1539.1	4.153	29.1
4771.76	1539.1	4.153	29.1
4776.4	1539.1	4.153	29.1
4781.04	1539.1	4.153	29.1
4785.69	1539.1	4.153	29.1
4790.33	1539.1	4.153	29.1
4794.97	1539.1	4.153	29.1
4799.61	1539.1	4.153	29.1
4804.25	1539.1	4.153	29.1
4808.89	1539.1	4.153	29.1
4813.54	1539.1	4.153	29.1
4818.18	1539.1	4.153	29.1
4822.82	1539.1	4.153	29.1
4827.46	1539.1	4.153	29.1
4832.1	1539.1	4.153	29.1
4836.75	1539.1	4.153	29.1
4841.39	1539.1	4.153	29.1
4846.03	1539.1	4.153	29.1
4850.67	1539.1	4.153	29.1
4855.31	1539.1	4.153	29.1
4859.95	1539.1	4.153	29.1
4864.6	1539.1	4.153	29.1
4869.24	1539.1	4.153	29.1
4873.88	1539.1	4.153	29.1
4878.52	1539.1	4.153	29.1
4883.16	1539.1	4.153	29.1
4887.8	1539.1	4.153	29.1
4892.45	1539.1	4.153	29.1
4897.09	1539.1	4.153	29.1
4901.73	1539.1	4.153	29.1
4906.37	1539.1	4.153	29.1
4911.01	1539.1	4.153	29.1
4915.66	1539.1	4.153	29.1
4920.3	1539.1	4.153	29.1
4924.94	1539.1	4.153	29.1
4929.58	1539.1	4.153	29.1
4934.22	1539.1	4.153	29.1
4938.86	1539.1	4.153	29.1
4943.51	1539.1	4.153	29.1
4948.15	1539.1	4.153	29.1
4952.79	1539.1	4.153	29.1
4957.43	1539.1	4.153	29.1
4962.07	1539.1	4.153	29.1
4966.72	1539.1	4.153	29.1
4971.36	1539.1	4.153	29.1
4976	1539.1	4.153	29.1
4980.64	1539.1	4.153	29.1
4985.28	1385.9	4.153	29.1
4989.92	1385.9	4.153	29.1
4994.57	1385.9	4.153	29.1
4999.21	1385.9	4.153	29.1
5003.85	1385.9	4.153	29.1
5008.49	1385.9	4.153	29.1
5013.13	1385.9	4.153	29.1
5017.77	1385.9	4.153	29.1
5022.42	1385.9	4.153	29.1
5027.06	1385.9	4.153	29.1
5031.7	1385.9	4.153	29.1
5036.34	1385.9	4.153	29.1
5040.98	1385.9	4.153	29.1
5045.63	1385.9	4.153	29.1
5050.27	1385.9	4.153	29.1
5054.91	1385.9	4.153	29.1
5059.55	1385.9	4.153	29.1
5064.19	1385.9	4.153	29.1
5068.83	1385.9	4.153	29.1
5073.48	1385.9	4.153	29.1
5078.12	1385.9	4.153	29.1
5082.76	1385.9	4.153	29.1
5087.4	1385.9	4.153	29.1
5092.04	1385.9	4.153	29.1
5096.69	1385.9	4.153	29.1
5101.33	1385.9	4.153	29.1
5105.97	1385.9	4.153	29.1
5110.61	1385.9	4.153	29.1
5115.25	1385.9	4.153	29.1
5119.89	1385.9	4.153	29.1
5124.54	1385.9	4.153	29.1
5129.18	1385.9	4.153	29.1
5133.82	1385.9	4.153	29.1
5138.46	1385.9	4.153	29.1
5143.1	1385.9	4.153	29.1
5147.75	1385.9	4.153	29.1
5152.39	1385.9	4.153	29.1
5157.03	1385.9	4.153	29.1
5161.67	1385.9	4.153	29.1
5166.31	1385.9	4.153	29.1
5170.95	1385.9	4.153	29.1
5175.6	1385.9	4.153	29.1
5180.24	1385.9	4.153	29.1
5184.88	1212.43	4.153	29.1
5189.52	1212.43	4.153	29.1
5194.16	1212.43	4.153	29.1
5198.8	1212.43	4.153	29.1
5203.45	1212.43	4.153	29.1
5208.09	1212.43	4.153	29.1
5212.73	1212.43	4.153	29.1
5217.37	1212.43	4.153	29.1
5222.01	1212.43	4.153	29.1
5226.66	1212.43	4.153	29.1
5231.3	1212.43	4.153	29.1
5235.94	1212.43	4.153	29.1
5240.58	1212.43	4.153	29.1
5245.22	1212.43	4.153	29.1
5249.86	1212.43	4.153	29.1
5254.51	1212.43	4.153	29.1
5259.15	1212.43	4.153	29.1
5263.79	1212.43	4.153	29.1
5268.43	1212.43	4.153	29.1
5273.07	1212.43	4.153	29.1
5277.72	1212.43	4.153	29.1
5282.36	1212.43	4.153	29.1
5287	1212.43	4.153	29.1
5291.64	1212.43	4.153	29.1
5296.28	1212.43	4.153	29.1
5300.92	1212.43	4.153	29.1
5305.57	1212.43	4.153	29.1
5310.21	1212.43	4.153	29.1
5314.85	1212.43	4.153	29.1
5319.49	1212.43	4.153	29.1
5324.13	1212.43	4.153	29.1
5328.77	1212.43	4.153	29.1
5333.42	1212.43	4.153	29.1
5338.06	1212.43	4.153	29.1
5342.7	1212.43	4.153	29.1
5347.34	1212.43	4.153	29.1
5351.98	1212.43	4.153	29.1
5356.63	1212.43	4.153	29.1
5361.27	1212.43	4.153	29.1
5365.91	1212.43	4.153	29.1
5370.55	1212.43	4.153	29.1
5375.19	1212.43	4.153	29.1
5379.83	1212.43	4.153	29.1
5384.48	1212.43	4.153	29.1
5389.12	1131.94	4.153	29.1
5393.76	1131.94	4.153	29.1
5398.4	1131.94	4.153	29.1
5403.04	1131.94	4.153	29.1
5407.69	1131.94	4.153	29.1
5412.33	1131.94	4.153	29.1
5416.97	1131.94	4.153	29.1
5421.61	1131.94	4.153	29.1
5426.25	1131.94	4.153	29.1
5430.89	1131.94	4.153	29.1
5435.54	1131.94	4.153	29.1
5440.18	1131.94	4.153	29.1
5444.82	1131.94	4.153	29.1
5449.46	1131.94	4.153	29.1
5454.1	1131.94	4.153	29.1
5458.75	1131.94	4.153	29.1
5463.39	1131.94	4.153	29.1
5468.03	1131.94	4.153	29.1
5472.67	1131.94	4.153	29.1
5477.31	1131.94	4.153	29.1
5481.95	1131.94	4.153	29.1
5486.6	1131.94	4.153	29.1
5491.24	1131.94	4.153	29.1
5495.88	1131.94	4.153	29.1
5500.52	1131.94	4.153	29.1
5505.16	1131.94	4.153	29.1
5509.8	1131.94	4.153	29.1
5514.45	1131.94	4.153	29.1
5519.09	1131.94	4.153	29.1
5523.73	1131.94	4.153	29.1
5528.37	1131.94	4.153	29.1
5533.01	1131.94	4.153	29.1
5537.66	1131.94	4.153	29.1
5542.3	1131.94	4.153	29.1
5546.94	1131.94	4.153	29.1
5551.58	1131.94	4.153	29.1
5556.22	1131.94	4.153	29.1
5560.86	1131.94	4.153	29.1
5565.51	1131.94	4.153	29.1
5570.15	1131.94	4.153	29.1
5574.79	1131.94	4.153	29.1
5579.43	1131.94	4.153	29.1
5584.07	1131.94	4.153	29.1
5588.72	1131.94	4.153	29.1
5593.36	1131.94	4.153	29.1
5598	1131.94	4.153	29.1
5602.64	1131.94	4.153	29.1
5607.28	1131.94	4.153	29.1
5611.92	1131.94	4.153	29.1
5616.57	1554.07	4.153	29.1
5621.21	1554.07	4.153	29.1
5625.85	1554.07	4.153	29.1
5630.49	1554.07	4.153	29.1
5635.13	1554.07	4.153	29.1
5639.77	1554.07	4.153	29.1
5644.42	1554.07	4.153	29.1
5649.06	1554.07	4.153	29.1
5653.7	1554.07	4.153	29.1
5658.34	1554.07	4.153	29.1
5662.98	1554.07	4.153	29.1
5667.63	1554.07	4.153	29.1
5672.27	1554.07	4.153	29.1
5676.91	1554.07	4.153	29.1
5681.55	1554.07	4.153	29.1
5686.19	1554.07	4.153	29.1
5690.83	1554.07	4.153	29.1
5695.48	1554.07	4.153	29.1
5700.12	1554.07	4.153	29.1
5704.76	1554.07	4.153	29.1
5709.4	1554.07	4.153	29.1
5714.04	1554.07	4.153	29.1
5718.69	1554.07	4.153	29.1
5723.33	1554.07	4.153	29.1
5727.97	1554.07	4.153	29.1
5732.61	1554.07	4.153	29.1
5737.25	1554.07	4.153	29.1
5741.89	1554.07	4.153	29.1
5746.54	1554.07	4.153	29.1
5751.18	1554.07	4.153	29.1
5755.82	1554.07	4.153	29.1
5760.46	1554.07	4.153	29.1
5765.1	1554.07	4.153	29.1
5769.74	1554.07	4.153	29.1
5774.39	1554.07	4.153	29.1
5779.03	1554.07	4.153	29.1
5783.67	1554.07	4.153	29.1
5788.31	1554.07	4.153	29.1
5792.95	1554.07	4.153	29.1
5797.6	1554.07	4.153	29.1
5802.24	1554.07	4.153	29.1
5806.88	1554.07	4.153	29.1
5811.52	1554.07	4.153	29.1
5816.16	1554.07	4.153	29.1
5820.8	1554.07	4.153	29.1
5825.45	1554.07	4.153	29.1
5830.09	1554.07	4.153	29.1
5834.73	1554.07	4.153	29.1
5839.37	1554.07	4.153	29.1
5844.01	1554.07	4.153	29.1
5848.66	1554.07	4.153	29.1
5853.3	927.264	4.153	29.1
5857.94	927.264	4.153	29.1
5862.58	927.264	4.153	29.1
5867.22	927.264	4.153	29.1
5871.86	927.264	4.153	29.1
5876.51	927.264	4.153	29.1
5881.15	927.264	4.153	29.1
5885.79	927.264	4.153	29.1
5890.43	927.264	4.153	29.1
5895.07	927.264	4.153	29.1
5899.72	927.264	4.153	29.1
5904.36	927.264	4.153	29.1
5909	927.264	4.153	29.1
5913.64	927.264	4.153	29.1
5918.28	927.264	4.153	29.1
5922.92	927.264	4.153	29.1
5927.57	927.264	4.153	29.1
5932.21	927.264	4.153	29.1
5936.85	927.264	4.153	29.1
5941.49	927.264	4.153	29.1
5946.13	927.264	4.153	29.1
5950.77	927.264	4.153	29.1
5955.42	927.264	4.153	29.1
5960.06	927.264	4.153	29.1
5964.7	927.264	4.153	29.1
5969.34	927.264	4.153	29.1
5973.98	927.264	4.153	29.1
5978.63	927.264	4.153	29.1
5983.27	927.264	4.153	29.1
5987.91	927.264	4.153	29.1
5992.55	927.264	4.153	29.1
5997.19	927.264	4.153	29.1
6001.83	927.264	4.153	29.1
6006.48	927.264	4.153	29.1
6011.12	927.264	4.153	29.1
6015.76	927.264	4.153	29.1
6020.4	927.264	4.153	29.1
6025.04	927.264	4.153	29.1
6029.69	927.264	4.153	29.1
6034.33	927.264	4.153	29.1
6038.97	927.264	4.153	29.1
6043.61	927.264	4.153	29.1
6048.25	927.264	4.153	29.1
6052.89	927.264	4.153	29.1
6057.54	927.264	4.153	29.1
6062.18	1065.17	4.153	29.1
6066.82	1065.17	4.153	29.1
6071.46	1065.17	4.153	29.1
6076.1	1065.17	4.153	29.1
6080.74	1065.17	4.153	29.1
6085.39	1065.17	4.153	29.1
6090.03	1065.17	4.153	29.1
6094.67	1065.17	4.153	29.1
6099.31	1065.17	4.153	29.1
6103.95	1065.17	4.153	29.1
6108.6	1065.17	4.153	29.1
6113.24	1065.17	4.153	29.1
6117.88	1065.17	4.153	29.1
6122.52	1065.17	4.153	29.1
6127.16	1065.17	4.153	29.1
6131.8	1065.17	4.153	29.1
6136.45	1065.17	4.153	29.1
6141.09	1065.17	4.153	29.1
6145.73	1065.17	4.153	29.1
6150.37	1065.17	4.153	29.1
6155.01	1065.17	4.153	29.1
6159.66	1065.17	4.153	29.1
6164.3	1065.17	4.153	29.1
6168.94	1065.17	4.153	29.1
6173.58	1065.17	4.153	29.1
6178.22	1065.17	4.153	29.1
6182.86	1065.17	4.153	29.1
6187.51	1065.17	4.153	29.1
6192.15	1065.17	4.153	29.1
6196.79	1065.17	4.153	29.1
6201.43	1065.17	4.153	29.1
6206.07	1065.17	4.153	29.1
6210.72	1065.17	4.153	29.1
6215.36	1065.17	4.153	29.1
6220	1065.17	4.153	29.1
6224.64	1065.17	4.153	29.1
6229.28	1065.17	4.153	29.1
6233.92	1065.17	4.153	29.1
6238.57	1065.17	4.153	29.1
6243.21	1065.17	4.153	29.1
6247.85	1065.17	4.153	29.1
6252.49	1215.55	4.153	29.1
6257.13	1215.55	4.153	29.1
6261.77	1215.55	4.153	29.1
6266.42	1215.55	4.153	29.1
6271.06	1215.55	4.153	29.1
6275.7	1215.55	4.153	29.1
6280.34	1215.55	4.153	29.1
6284.98	1215.55	4.153	29.1
6289.63	1215.55	4.153	29.1
6294.27	1215.55	4.153	29.1
6298.91	1215.55	4.153	29.1
6303.55	1215.55	4.153	29.1
6308.19	1215.55	4.153	29.1
6312.83	1215.55	4.153	29.1
6317.48	1215.55	4.153	29.1
6322.12	1215.55	4.153	29.1
6326.76	1215.55	4.153	29.1
6331.4	1215.55	4.153	29.1
6336.04	1215.55	4.153	29.1
6340.69	1215.55	4.153	29.1
6345.33	1215.55	4.153	29.1
6349.97	1215.55	4.153	29.1
6354.61	1215.55	4.153	29.1
6359.25	1215.55	4.153	29.1
6363.89	1215.55	4.153	29.1
6368.54	1215.55	4.153	29.1
6373.18	1215.55	4.153	29.1
6377.82	1215.55	4.153	29.1
6382.46	1215.55	4.153	29.1
6387.1	1215.55	4.153	29.1
6391.74	1215.55	4.153	29.1
6396.39	1215.55	4.153	29.1
6401.03	1215.55	4.153	29.1
6405.67	1215.55	4.153	29.1
6410.31	1215.55	4.153	29.1
6414.95	1215.55	4.153	29.1
6419.6	1215.55	4.153	29.1
6424.24	1215.55	4.153	29.1
6428.88	1215.55	4.153	29.1
6433.52	1215.55	4.153	29.1
6438.16	1215.55	4.153	29.1
6442.8	1215.55	4.153	29.1
6447.45	1215.55	4.153	29.1
6452.09	1215.55	4.153	29.1
6456.73	1215.55	4.153	29.1
6461.37	1215.55	4.153	29.1
6466.01	1215.55	4.153	29.1
6470.66	1215.55	4.153	29.1
6475.3	1215.55	4.153	29.1
6479.94	1207.13	4.153	29.1
6484.58	1207.13	4.153	29.1
6489.22	1207.13	4.153	29.1
6493.86	1207.13	4.153	29.1
6498.51	1207.13	4.153	29.1
6503.15	1207.13	4.153	29.1
6507.79	1207.13	4.153	29.1
6512.43	1207.13	4.153	29.1
6517.07	1207.13	4.153	29.1
6521.71	1207.13	4.153	29.1
6526.36	1207.13	4.153	29.1
6531	1207.13	4.153	29.1
6535.64	1207.13	4.153	29.1
6540.28	1207.13	4.153	29.1
6544.92	1207.13	4.153	29.1
6549.57	1207.13	4.153	29.1
6554.21	1207.13	4.153	29.1
6558.85	1207.13	4.153	29.1
6563.49	1207.13	4.153	29.1
6568.13	1207.13	4.153	29.1
6572.77	1207.13	4.153	29.1
6577.42	1207.13	4.153	29.1
6582.06	1207.13	4.153	29.1
6586.7	1207.13	4.153	29.1
6591.34	1207.13	4.153	29.1
6595.98	1207.13	4.153	29.1
6600.63	1207.13	4.153	29.1
6605.27	1207.13	4.153	29.1
6609.91	1207.13	4.153	29.1
6614.55	1207.13	4.153	29.1
6619.19	1207.13	4.153	29.1
6623.83	1207.13	4.153	29.1
6628.48	1207.13	4.153	29.1
6633.12	1207.13	4.153	29.1
6637.76	1207.13	4.153	29.1
6642.4	1207.13	4.153	29.1
6647.04	1207.13	4.153	29.1
6651.69	1207.13	4.153	29.1
6656.33	1207.13	4.153	29.1
6660.97	1207.13	4.153	29.1
6665.61	1207.13	4.153	29.1
6670.25	1207.13	4.153	29.1
6674.89	1207.13	4.153	29.1
6679.54	1207.13	4.153	29.1
6684.18	1207.13	4.153	29.1
6688.82	994.344	4.153	29.1
6693.46	994.344	4.153	29.1
6698.1	994.344	4.153	29.1
6702.74	994.344	4.153	29.1
6707.39	994.344	4.153	29.1
6712.03	994.344	4.153	29.1
6716.67	994.344	4.153	29.1
6721.31	994.344	4.153	29.1
6725.95	994.344	4.153	29.1
6730.6	994.344	4.153	29.1
6735.24	994.344	4.153	29.1
6739.88	994.344	4.153	29.1
6744.52	994.344	4.153	29.1
6749.16	994.344	4.153	29.1
6753.8	994.344	4.153	29.1
6758.45	994.344	4.153	29.1
6763.09	994.344	4.153	29.1
6767.73	994.344	4.153	29.1
6772.37	994.344	4.153	29.1
6777.01	994.344	4.153	29.1
6781.66	994.344	4.153	29.1
6786.3	994.344	4.153	29.1
6790.94	994.344	4.153	29.1
6795.58	994.344	4.153	29.1
6800.22	994.344	4.153	29.1
6804.86	994.344	4.153	29.1
6809.51	994.344	4.153	29.1
6814.15	994.344	4.153	29.1
6818.79	994.344	4.153	29.1
6823.43	994.344	4.153	29.1
6828.07	994.344	4.153	29.1
6832.71	994.344	4.153	29.1
6837.36	994.344	4.153	29.1
6842	994.344	4.153	29.1
6846.64	994.344	4.153	29.1
6851.28	994.344	4.153	29.1
6855.92	994.344	4.153	29.1
6860.57	994.344	4.153	29.1
6865.21	994.344	4.153	29.1
6869.85	994.344	4.153	29.1
6874.49	994.344	4.153	29.1
6879.13	994.344	4.153	29.1
6883.77	994.344	4.153	29.1
6888.42	994.344	4.153	29.1
6893.06	994.344	4.153	29.1
6897.7	994.344	4.153	29.1
6902.34	994.344	4.153	29.1
6906.98	994.344	4.153	29.1
6911.63	994.344	4.153	29.1
6916.27	994.344	4.153	29.1
6920.91	1091.06	4.153	29.1
6925.55	1091.06	4.153	29.1
6930.19	1091.06	4.153	29.1
6934.83	1091.06	4.153	29.1
6939.48	1091.06	4.153	29.1
6944.12	1091.06	4.153	29.1
6948.76	1091.06	4.153	29.1
6953.4	1091.06	4.153	29.1
6958.04	1091.06	4.153	29.1
6962.69	1091.06	4.153	29.1
6967.33	1091.06	4.153	29.1
6971.97	1091.06	4.153	29.1
6976.61	1091.06	4.153	29.1
6981.25	1091.06	4.153	29.1
6985.89	1091.06	4.153	29.1
6990.54	1091.06	4.153	29.1
6995.18	1091.06	4.153	29.1
6999.82	1091.06	4.153	29.1
7004.46	1091.06	4.153	29.1
7009.1	1091.06	4.153	29.1
7013.74	1091.06	4.153	29.1
7018.39	1091.06	4.153	29.1
7023.03	1091.06	4.153	29.1
7027.67	1091.06	4.153	29.1
7032.31	1091.06	4.153	29.1
7036.95	1091.06	4.153	29.1
7041.6	1091.06	4.153	29.1
7046.24	1091.06	4.153	29.1
7050.88	1091.06	4.153	29.1
7055.52	1091.06	4.153	29.1
7060.16	1091.06	4.153	29.1
7064.8	1091.06	4.153	29.1
7069.45	1091.06	4.153	29.1
7074.09	1091.06	4.153	29.1
7078.73	1091.06	4.153	29.1
7083.37	1091.06	4.153	29.1
7088.01	1091.06	4.153	29.1
7092.66	1091.06	4.153	29.1
7097.3	1091.06	4.153	29.1
7101.94	1091.06	4.153	29.1
7106.58	1091.06	4.153	29.1
7111.22	1091.06	4.153	29.1
7115.86	1091.06	4.153	29.1
7120.51	1091.06	4.153	29.1
7125.15	1091.06	4.153	29.1
7129.79	1091.06	4.153	29.1
7134.43	1091.06	4.153	29.1
7139.07	1091.06	4.153	29.1
7143.71	1091.06	4.153	29.1
7148.36	1091.06	4.153	29.1
7153	825.24	4.153	29.1
7157.64	825.24	4.153	29.1
7162.28	825.24	4.153	29.1
7166.92	825.24	4.153	29.1
7171.57	825.24	4.153	29.1
7176.21	825.24	4.153	29.1
7180.85	825.24	4.153	29.1
7185.49	825.24	4.153	29.1
7190.13	825.24	4.153	29.1
7194.77	825.24	4.153	29.1
7199.42	825.24	4.153	29.1
7204.06	825.24	4.153	29.1
7208.7	825.24	4.153	29.1
7213.34	825.24	4.153	29.1
7217.98	825.24	4.153	29.1
7222.63	825.24	4.153	29.1
7227.27	825.24	4.153	29.1
7231.91	825.24	4.153	29.1
7236.55	825.24	4.153	29.1
7241.19	825.24	4.153	29.1
7245.83	825.24	4.153	29.1
7250.48	825.24	4.153	29.1
7255.12	825.24	4.153	29.1
7259.76	825.24	4.153	29.1
7264.4	825.24	4.153	29.1
7269.04	825.24	4.153	29.1
7273.68	825.24	4.153	29.1
7278.33	825.24	4.153	29.1
7282.97	825.24	4.153	29.1
7287.61	825.24	4.153	29.1
7292.25	825.24	4.153	29.1
7296.89	825.24	4.153	29.1
7301.54	825.24	4.153	29.1
7306.18	825.24	4.153	29.1
7310.82	825.24	4.153	29.1
7315.46	825.24	4.153	29.1
7320.1	825.24	4.153	29.1
7324.74	825.24	4.153	29.1
7329.39	825.24	4.153	29.1
7334.03	825.24	4.153	29.1
7338.67	825.24	4.153	29.1
7343.31	825.24	4.153	29.1
7347.95	825.24	4.153	29.1
7352.6	825.24	4.153	29.1
7357.24	825.24	4.153	29.1
7361.88	825.24	4.153	29.1
7366.52	825.24	4.153	29.1
7371.16	1067.98	4.153	29.1
7375.8	1067.98	4.153	29.1
7380.45	1067.98	4.153	29.1
7385.09	1067.98	4.153	29.1
7389.73	1067.98	4.153	29.1
7394.37	1067.98	4.153	29.1
7399.01	1067.98	4.153	29.1
7403.66	1067.98	4.153	29.1
7408.3	1067.98	4.153	29.1
7412.94	1067.98	4.153	29.1
7417.58	1067.98	4.153	29.1
7422.22	1067.98	4.153	29.1
7426.86	1067.98	4.153	29.1
7431.51	1067.98	4.153	29.1
7436.15	1067.98	4.153	29.1
7440.79	1067.98	4.153	29.1
7445.43	1067.98	4.153	29.1
7450.07	1067.98	4.153	29.1
7454.71	1067.98	4.153	29.1
7459.36	1067.98	4.153	29.1
7464	1067.98	4.153	29.1
7468.64	1067.98	4.153	29.1
7473.28	1067.98	4.153	29.1
7477.92	1067.98	4.153	29.1
7482.57	1067.98	4.153	29.1
7487.21	1067.98	4.153	29.1
7491.85	1067.98	4.153	29.1
7496.49	1067.98	4.153	29.1
7501.13	1067.98	4.153	29.1
7505.77	1067.98	4.153	29.1
7510.42	1067.98	4.153	29.1
7515.06	1067.98	4.153	29.1
7519.7	1067.98	4.153	29.1
7524.34	1067.98	4.153	29.1
7528.98	1067.98	4.153	29.1
7533.63	1067.98	4.153	29.1
7538.27	1067.98	4.153	29.1
7542.91	1067.98	4.153	29.1
7547.55	1067.98	4.153	29.1
7552.19	1067.98	4.153	29.1
7556.83	1067.98	4.153	29.1
7561.48	1067.98	4.153	29.1
7566.12	1067.98	4.153	29.1
7570.76	1067.98	4.153	29.1
7575.4	1067.98	4.153	29.1
7580.04	1067.98	4.153	29.1
7584.68	989.664	4.153	29.1
7589.33	989.664	4.153	29.1
7593.97	989.664	4.153	29.1
7598.61	989.664	4.153	29.1
7603.25	989.664	4.153	29.1
7607.89	989.664	4.153	29.1
7612.54	989.664	4.153	29.1
7617.18	989.664	4.153	29.1
7621.82	989.664	4.153	29.1
7626.46	989.664	4.153	29.1
7631.1	989.664	4.153	29.1
7635.74	989.664	4.153	29.1
7640.39	989.664	4.153	29.1
7645.03	989.664	4.153	29.1
7649.67	989.664	4.153	29.1
7654.31	989.664	4.153	29.1
7658.95	989.664	4.153	29.1
7663.6	989.664	4.153	29.1
7668.24	989.664	4.153	29.1
7672.88	989.664	4.153	29.1
7677.52	989.664	4.153	29.1
7682.16	989.664	4.153	29.1
7686.8	989.664	4.153	29.1
7691.45	989.664	4.153	29.1
7696.09	989.664	4.153	29.1
7700.73	989.664	4.153	29.1
7705.37	989.664	4.153	29.1
7710.01	989.664	4.153	29.1
7714.65	989.664	4.153	29.1
7719.3	989.664	4.153	29.1
7723.94	989.664	4.153	29.1
7728.58	989.664	4.153	29.1
7733.22	989.664	4.153	29.1
7737.86	989.664	4.153	29.1
7742.51	989.664	4.153	29.1
7747.15	989.664	4.153	29.1
7751.79	989.664	4.153	29.1
7756.43	989.664	4.153	29.1
7761.07	989.664	4.153	29.1
7765.71	1025.54	4.153	29.1
7770.36	1025.54	4.153	29.1
7775	1025.54	4.153	29.1
7779.64	1025.54	4.153	29.1
7784.28	1025.54	4.153	29.1
7788.92	1025.54	4.153	29.1
7793.57	1025.54	4.153	29.1
7798.21	1025.54	4.153	29.1
7802.85	1025.54	4.153	29.1
7807.49	1025.54	4.153	29.1
7812.13	1025.54	4.153	29.1
7816.77	1025.54	4.153	29.1
7821.42	1025.54	4.153	29.1
7826.06	1025.54	4.153	29.1
7830.7	1025.54	4.153	29.1
7835.34	1025.54	4.153	29.1
7839.98	1025.54	4.153	29.1
7844.63	1025.54	4.153	29.1
7849.27	1025.54	4.153	29.1
7853.91	1025.54	4.153	29.1
7858.55	1025.54	4.153	29.1
7863.19	1025.54	4.153	29.1
7867.83	1025.54	4.153	29.1
7872.48	1025.54	4.153	29.1
7877.12	1025.54	4.153	29.1
7881.76	1025.54	4.153	29.1
7886.4	1025.54	4.153	29.1
7891.04	1025.54	4.153	29.1
7895.68	1025.54	4.153	29.1
7900.33	1025.54	4.153	29.1
7904.97	1025.54	4.153	29.1
7909.61	1025.54	4.153	29.1
7914.25	1025.54	4.153	29.1
7918.89	1025.54	4.153	29.1
7923.54	1025.54	4.153	29.1
7928.18	1025.54	4.153	29.1
7932.82	1025.54	4.153	29.1
7937.46	1025.54	4.153	29.1
7942.1	1025.54	4.153	29.1
7946.74	1025.54	4.153	29.1
7951.39	1025.54	4.153	29.1
7956.03	1025.54	4.153	29.1
7960.67	1025.54	4.153	29.1
7965.31	914.16	4.153	29.1
7969.95	914.16	4.153	29.1
7974.6	914.16	4.153	29.1
7979.24	914.16	4.153	29.1
7983.88	914.16	4.153	29.1
7988.52	914.16	4.153	29.1
7993.16	914.16	4.153	29.1
7997.8	914.16	4.153	29.1
8002.45	914.16	4.153	29.1
8007.09	914.16	4.153	29.1
8011.73	914.16	4.153	29.1
8016.37	914.16	4.153	29.1
8021.01	914.16	4.153	29.1
8025.65	914.16	4.153	29.1
8030.3	914.16	4.153	29.1
8034.94	914.16	4.153	29.1
8039.58	914.16	4.153	29.1
8044.22	914.16	4.153	29.1
8048.86	914.16	4.153	29.1
8053.51	914.16	4.153	29.1
8058.15	914.16	4.153	29.1
8062.79	914.16	4.153	29.1
8067.43	914.16	4.153	29.1
8072.07	914.16	4.153	29.1
8076.71	914.16	4.153	29.1
8081.36	914.16	4.153	29.1
8086	914.16	4.153	29.1
8090.64	914.16	4.153	29.1
8095.28	914.16	4.153	29.1
8099.92	914.16	4.153	29.1
8104.57	914.16	4.153	29.1
8109.21	914.16	4.153	29.1
8113.85	914.16	4.153	29.1
8118.49	914.16	4.153	29.1
8123.13	1164.7	4.153	29.1
8127.77	1164.7	4.153	29.1
8132.42	1164.7	4.153	29.1
8137.06	1164.7	4.153	29.1
8141.7	1164.7	4.153	29.1
8146.34	1164.7	4.153	29.1
8150.98	1164.7	4.153	29.1
8155.63	1164.7	4.153	29.1
8160.27	1164.7	4.153	29.1
8164.91	1164.7	4.153	29.1
8169.55	1164.7	4.153	29.1
8174.19	1164.7	4.153	29.1
8178.83	1164.7	4.153	29.1
8183.48	1164.7	4.153	29.1
8188.12	1164.7	4.153	29.1
8192.76	1164.7	4.153	29.1
8197.4	1164.7	4.153	29.1
8202.04	1164.7	4.153	29.1
8206.68	1164.7	4.153	29.1
8211.33	1164.7	4.153	29.1
8215.97	1164.7	4.153	29.1
8220.61	1164.7	4.153	29.1
8225.25	1164.7	4.153	29.1
8229.89	1164.7	4.153	29.1
8234.54	1164.7	4.153	29.1
8239.18	1164.7	4.153	29.1
8243.82	1164.7	4.153	29.1
8248.46	1164.7	4.153	29.1
8253.1	1164.7	4.153	29.1
8257.74	1164.7	4.153	29.1
8262.39	1164.7	4.153	29.1
8267.03	1164.7	4.153	29.1
8271.67	1164.7	4.153	29.1
8276.31	1164.7	4.153	29.1
8280.95	1164.7	4.153	29.1
8285.6	1164.7	4.153	29.1
8290.24	1164.7	4.153	29.1
8294.88	1164.7	4.153	29.1
8299.52	1164.7	4.153	29.1
8304.16	1164.7	4.153	29.1
8308.8	1164.7	4.153	29.1
8313.45	1164.7	4.153	29.1
8318.09	1164.7	4.153	29.1
8322.73	1164.7	4.153	29.1
8327.37	1164.7	4.153	29.1
8332.01	1745.95	4.153	29.1
8336.65	1745.95	4.153	29.1
8341.3	1745.95	4.153	29.1
8345.94	1745.95	4.153	29.1
8350.58	1745.95	4.153	29.1
8355.22	1745.95	4.153	29.1
8359.86	1745.95	4.153	29.1
8364.51	1745.95	4.153	29.1
8369.15	1745.95	4.153	29.1
8373.79	1745.95	4.153	29.1
8378.43	1745.95	4.153	29.1
8383.07	1745.95	4.153	29.1
8387.71	1745.95	4.153	29.1
8392.36	1745.95	4.153	29.1
8397	1745.95	4.153	29.1
8401.64	1745.95	4.153	29.1
8406.28	1745.95	4.153	29.1
8410.92	1745.95	4.153	29.1
8415.57	1745.95	4.153	29.1
8420.21	1745.95	4.153	29.1
8424.85	1745.95	4.153	29.1
8429.49	1745.95	4.153	29.1
8434.13	1745.95	4.153	29.1
8438.77	1745.95	4.153	29.1
8443.42	1745.95	4.153	29.1
8448.06	1745.95	4.153	29.1
8452.7	1745.95	4.153	29.1
8457.34	1745.95	4.153	29.1
8461.98	1745.95	4.153	29.1
8466.62	1745.95	4.153	29.1
8471.27	1745.95	4.153	29.1
8475.91	1745.95	4.153	29.1
8480.55	1745.95	4.153	29.1
8485.19	1745.95	4.153	29.1
8489.83	1745.95	4.153	29.1
8494.48	1745.95	4.153	29.1
8499.12	1745.95	4.153	29.1
8503.76	1745.95	4.153	29.1
8508.4	1745.95	4.153	29.1
8513.04	1745.95	4.153	29.1
8517.68	1745.95	4.153	29.1
8522.33	1745.95	4.153	29.1
8526.97	1745.95	4.153	29.1
8531.61	1014.31	4.153	29.1
8536.25	1014.31	4.153	29.1
8540.89	1014.31	4.153	29.1
8545.54	1014.31	4.153	29.1
8550.18	1014.31	4.153	29.1
8554.82	1014.31	4.153	29.1
8559.46	1014.31	4.153	29.1
8564.1	1014.31	4.153	29.1
8568.74	1014.31	4.153	29.1
8573.39	1014.31	4.153	29.1
8578.03	1014.31	4.153	29.1
8582.67	1014.31	4.153	29.1
8587.31	1014.31	4.153	29.1
8591.95	1014.31	4.153	29.1
8596.6	1014.31	4.153	29.1
8601.24	1014.31	4.153	29.1
8605.88	1014.31	4.153	29.1
8610.52	1014.31	4.153	29.1
8615.16	1014.31	4.153	29.1
8619.8	1014.31	4.153	29.1
8624.45	1014.31	4.153	29.1
8629.09	1014.31	4.153	29.1
8633.73	1014.31	4.153	29.1
8638.37	1014.31	4.153	29.1
8643.01	1014.31	4.153	29.1
8647.65	1014.31	4.153	29.1
8652.3	1014.31	4.153	29.1
8656.94	1014.31	4.153	29.1
8661.58	1014.31	4.153	29.1
8666.22	1014.31	4.153	29.1
8670.86	1014.31	4.153	29.1
8675.51	1014.31	4.153	29.1
8680.15	1014.31	4.153	29.1
8684.79	1014.31	4.153	29.1
8689.43	1014.31	4.153	29.1
8694.07	1014.31	4.153	29.1
8698.71	1014.31	4.153	29.1
8703.36	1014.31	4.153	29.1
8708	1014.31	4.153	29.1
8712.64	879.528	4.153	29.1
8717.28	879.528	4.153	29.1
8721.92	879.528	4.153	29.1
8726.57	879.528	4.153	29.1
8731.21	879.528	4.153	29.1
8735.85	879.528	4.153	29.1
8740.49	879.528	4.153	29.1
8745.13	879.528	4.153	29.1
8749.77	879.528	4.153	29.1
8754.42	879.528	4.153	29.1
8759.06	879.528	4.153	29.1
8763.7	879.528	4.153	29.1
8768.34	879.528	4.153	29.1
8772.98	879.528	4.153	29.1
8777.62	879.528	4.153	29.1
8782.27	879.528	4.153	29.1
8786.91	879.528	4.153	29.1
8791.55	879.528	4.153	29.1
8796.19	879.528	4.153	29.1
8800.83	879.528	4.153	29.1
8805.48	879.528	4.153	29.1
8810.12	879.528	4.153	29.1
8814.76	879.528	4.153	29.1
8819.4	879.528	4.153	29.1
8824.04	879.528	4.153	29.1
8828.68	879.528	4.153	29.1
8833.33	879.528	4.153	29.1
8837.97	879.528	4.153	29.1
8842.61	879.528	4.153	29.1
8847.25	879.528	4.153	29.1
8851.89	879.528	4.153	29.1
8856.54	879.528	4.153	29.1
8861.18	879.528	4.153	29.1
8865.82	879.528	4.153	29.1
8870.46	879.528	4.153	29.1
8875.1	879.528	4.153	29.1
8879.74	879.528	4.153	29.1
8884.39	879.528	4.153	29.1
8889.03	879.528	4.153	29.1
8893.67	879.528	4.153	29.1
8898.31	879.528	4.153	29.1
8902.95	879.528	4.153	29.1
8907.6	879.528	4.153	29.1
8912.24	879.528	4.153	29.1
8916.88	918.528	4.153	29.1
8921.52	918.528	4.153	29.1
8926.16	918.528	4.153	29.1
8930.8	918.528	4.153	29.1
8935.45	918.528	4.153	29.1
8940.09	918.528	4.153	29.1
8944.73	918.528	4.153	29.1
8949.37	918.528	4.153	29.1
8954.01	918.528	4.153	29.1
8958.65	918.528	4.153	29.1
8963.3	918.528	4.153	29.1
8967.94	918.528	4.153	29.1
8972.58	918.528	4.153	29.1
8977.22	918.528	4.153	29.1
8981.86	918.528	4.153	29.1
8986.51	918.528	4.153	29.1
8991.15	918.528	4.153	29.1
8995.79	918.528	4.153	29.1
9000.43	918.528	4.153	29.1
9005.07	918.528	4.153	29.1
9009.71	918.528	4.153	29.1
9014.36	918.528	4.153	29.1
9019	918.528	4.153	29.1
9023.64	918.528	4.153	29.1
9028.28	918.528	4.153	29.1
9032.92	918.528	4.153	29.1
9037.57	918.528	4.153	29.1
9042.21	918.528	4.153	29.1
9046.85	918.528	4.153	29.1
9051.49	918.528	4.153	29.1
9056.13	918.528	4.153	29.1
9060.77	918.528	4.153	29.1
9065.42	918.528	4.153	29.1
9070.06	918.528	4.153	29.1
9074.7	918.528	4.153	29.1
9079.34	918.528	4.153	29.1
9083.98	918.528	4.153	29.1
9088.62	918.528	4.153	29.1
9093.27	918.528	4.153	29.1
9097.91	918.528	4.153	29.1
9102.55	918.528	4.153	29.1
9107.19	918.528	4.153	29.1
9111.83	918.528	4.153	29.1
9116.48	918.528	4.153	29.1
9121.12	918.528	4.153	29.1
9125.76	918.528	4.153	29.1
9130.4	918.528	4.153	29.1
9135.04	918.528	4.153	29.1
9139.68	1227.1	4.153	29.1
9144.33	1227.1	4.153	29.1
9148.97	1227.1	4.153	29.1
9153.61	1227.1	4.153	29.1
9158.25	1227.1	4.153	29.1
9162.89	1227.1	4.153	29.1
9167.54	1227.1	4.153	29.1
9172.18	1227.1	4.153	29.1
9176.82	1227.1	4.153	29.1
9181.46	1227.1	4.153	29.1
9186.1	1227.1	4.153	29.1
9190.74	1227.1	4.153	29.1
9195.39	1227.1	4.153	29.1
9200.03	1227.1	4.153	29.1
9204.67	1227.1	4.153	29.1
9209.31	1227.1	4.153	29.1
9213.95	1227.1	4.153	29.1
9218.59	1227.1	4.153	29.1
9223.24	1227.1	4.153	29.1
9227.88	1227.1	4.153	29.1
9232.52	1227.1	4.153	29.1
9237.16	1227.1	4.153	29.1
9241.8	1227.1	4.153	29.1
9246.45	1227.1	4.153	29.1
9251.09	1227.1	4.153	29.1
9255.73	1227.1	4.153	29.1
9260.37	1227.1	4.153	29.1
9265.01	1227.1	4.153	29.1
9269.65	1227.1	4.153	29.1
9274.3	1227.1	4.153	29.1
9278.94	1227.1	4.153	29.1
[truncated: 773,566+ more rows]
