# Supplementary material for: Evaluation of in-service smartphone battery drainage profile for video calling feature in major apps
Source: Sci Rep. 2023 Jul 20;13:11699. doi: 10.1038/s41598-023-38859-3 (PMC10359271; doi:10.1038/s41598-023-38859-3)
Supplement: Supplementary file 12 — Supplementary Information 12. [file 41598_2023_38859_MOESM12_ESM.xlsx]

## Sheet: R(1 of 2)
Time (milliSeconds)	Current (milliAmps)	Voltage (Volts)	Temperature (Degree Celsius)
2.4022	647.136	4.147	23.7
4.8044	778.176	4.147	23.7
7.2066	821.856	4.147	23.7
9.6088	647.136	4.147	23.7
12.011	603.456	4.147	23.7
14.4132	472.416	4.147	23.7
16.8154	559.776	4.147	23.7
19.2176	472.416	4.147	23.7
21.6198	472.416	4.147	23.7
24.022	472.416	4.147	23.7
26.4242	472.416	4.147	23.7
28.8264	559.776	4.147	23.7
31.2286	647.136	4.147	23.7
33.6308	734.496	4.147	23.7
36.033	778.176	4.147	23.7
38.4352	734.496	4.147	23.7
40.8374	647.136	4.147	23.7
43.2396	559.776	4.147	23.7
45.6418	559.776	4.147	23.7
48.044	516.096	4.147	23.7
50.4462	778.176	4.147	23.7
52.8484	734.496	4.147	23.7
55.2506	559.776	4.147	23.7
57.6528	516.096	4.147	23.7
60.055	472.416	4.147	23.7
62.4572	428.736	4.147	23.7
64.8594	516.096	4.147	23.7
67.2616	559.776	4.147	23.7
69.6638	516.096	4.147	23.7
72.066	428.736	4.147	23.7
74.4682	428.736	4.147	23.7
76.8704	559.776	4.147	23.7
79.2726	559.776	4.147	23.7
81.6748	603.456	4.147	23.7
84.077	778.176	4.147	23.7
86.4792	559.776	4.147	23.7
88.8814	647.136	4.147	23.7
91.2836	734.496	4.147	23.7
93.6858	603.456	4.147	23.7
96.088	603.456	4.147	23.7
98.4902	996.576	4.147	23.7
100.892	996.576	4.147	23.7
103.295	690.816	4.147	23.7
105.697	647.136	4.147	23.7
108.099	778.176	4.147	23.7
110.501	821.856	4.147	23.7
112.903	865.536	4.147	23.7
115.306	865.536	4.147	23.7
117.708	821.856	4.147	23.7
120.11	778.176	4.147	23.7
122.512	734.496	4.147	23.7
124.914	734.496	4.147	23.7
127.317	734.496	4.147	23.7
129.719	734.496	4.147	23.7
132.121	778.176	4.147	23.7
134.523	778.176	4.147	23.7
136.925	865.536	4.147	23.7
139.328	909.216	4.147	23.7
141.73	865.536	4.147	23.7
144.132	821.856	4.147	23.7
146.534	821.856	4.147	23.7
148.936	778.176	4.147	23.7
151.339	821.856	4.147	23.7
153.741	734.496	4.147	23.7
156.143	865.536	4.147	23.7
158.545	734.496	4.147	23.7
160.947	909.216	4.147	23.7
163.35	865.536	4.147	23.7
165.752	690.816	4.147	23.7
168.154	734.496	4.147	23.7
170.556	734.496	4.147	23.7
172.958	690.816	4.147	23.7
175.361	821.856	4.147	23.7
177.763	734.496	4.147	23.7
180.165	821.856	4.147	23.7
182.567	952.896	4.147	23.7
184.969	778.176	4.147	23.7
187.372	909.216	4.147	23.7
189.774	865.536	4.147	23.7
192.176	865.536	4.147	23.7
194.578	734.496	4.147	23.7
196.98	821.856	4.147	23.7
199.383	603.456	4.147	23.7
201.785	647.136	4.147	23.7
204.187	690.816	4.147	23.7
206.589	647.136	4.147	23.7
208.991	603.456	4.147	23.7
211.394	734.496	4.147	23.7
213.796	821.856	4.147	23.7
216.198	909.216	4.147	23.7
218.6	603.456	4.147	23.7
221.002	516.096	4.147	23.7
223.405	516.096	4.147	23.7
225.807	516.096	4.147	23.7
228.209	472.416	4.147	23.7
230.611	472.416	4.147	23.7
233.013	516.096	4.147	23.7
235.416	778.176	4.147	23.7
237.818	734.496	4.147	23.7
240.22	734.496	4.147	23.7
242.622	559.776	4.147	23.7
245.024	603.456	4.147	23.7
247.427	647.136	4.147	23.7
249.829	516.096	4.147	23.7
252.231	516.096	4.147	23.7
254.633	472.416	4.147	23.7
257.035	428.736	4.147	23.7
259.438	647.136	4.147	23.7
261.84	865.536	4.147	23.7
264.242	865.536	4.147	23.7
266.644	647.136	4.147	23.7
269.046	647.136	4.147	23.7
271.449	603.456	4.147	23.7
273.851	559.776	4.147	23.7
276.253	559.776	4.147	23.7
278.655	647.136	4.147	23.7
281.057	690.816	4.147	23.7
283.46	821.856	4.147	23.7
285.862	690.816	4.147	23.7
288.264	472.416	4.147	23.7
290.666	690.816	4.147	23.7
293.068	865.536	4.147	23.7
295.471	734.496	4.147	23.7
297.873	647.136	4.147	23.7
300.275	647.136	4.147	23.7
302.677	647.136	4.147	23.7
305.079	603.456	4.147	23.7
307.482	516.096	4.147	23.7
309.884	516.096	4.147	23.7
312.286	865.536	4.147	23.7
314.688	909.216	4.147	23.7
317.09	821.856	4.147	23.7
319.493	778.176	4.147	23.7
321.895	647.136	4.147	23.7
324.297	647.136	4.147	23.7
326.699	603.456	4.147	23.7
329.101	647.136	4.147	23.7
331.504	385.056	4.147	23.7
333.906	647.136	4.147	23.7
336.308	778.176	4.147	23.7
338.71	778.176	4.147	23.7
341.112	734.496	4.147	23.7
343.515	559.776	4.147	23.7
345.917	559.776	4.147	23.7
348.319	603.456	4.147	23.7
350.721	603.456	4.147	23.7
353.123	516.096	4.147	23.7
355.526	603.456	4.147	23.7
357.928	559.776	4.147	23.7
360.33	472.416	4.147	23.7
362.732	385.056	4.147	23.7
365.134	428.736	4.147	23.7
367.537	385.056	4.147	23.7
369.939	472.416	4.147	23.7
372.341	516.096	4.147	23.7
374.743	647.136	4.147	23.7
377.145	559.776	4.147	23.7
379.548	428.736	4.147	23.7
381.95	472.416	4.147	23.7
384.352	472.416	4.147	23.7
386.754	472.416	4.147	23.7
389.156	385.056	4.147	23.7
391.559	428.736	4.147	23.7
393.961	647.136	4.147	23.7
396.363	472.416	4.147	23.7
398.765	472.416	4.147	23.7
401.167	516.096	4.147	23.7
403.57	428.736	4.147	23.7
405.972	385.056	4.147	23.7
408.374	472.416	4.147	23.7
410.776	472.416	4.147	23.7
413.178	428.736	4.147	23.7
415.581	385.056	4.147	23.7
417.983	385.056	4.147	23.7
420.385	385.056	4.147	23.7
422.787	428.736	4.147	23.7
425.189	516.096	4.147	23.7
427.592	516.096	4.147	23.7
429.994	385.056	4.147	23.7
432.396	297.696	4.147	23.7
434.798	385.056	4.147	23.7
437.2	472.416	4.147	23.7
439.603	603.456	4.147	23.7
442.005	690.816	4.147	23.7
444.407	385.056	4.147	23.7
446.809	472.416	4.147	23.7
449.211	428.736	4.147	23.7
451.614	603.456	4.147	23.7
454.016	647.136	4.147	23.7
456.418	428.736	4.147	23.7
458.82	472.416	4.147	23.7
461.222	428.736	4.147	23.7
463.625	559.776	4.147	23.7
466.027	516.096	4.147	23.7
468.429	516.096	4.147	23.7
470.831	428.736	4.147	23.7
473.233	385.056	4.147	23.7
475.636	428.736	4.147	23.7
478.038	385.056	4.147	23.7
480.44	385.056	4.147	23.7
482.842	385.056	4.147	23.7
485.244	341.376	4.147	23.7
487.647	428.736	4.147	23.7
490.049	472.416	4.147	23.7
492.451	428.736	4.147	23.7
494.853	428.736	4.147	23.7
497.255	603.456	4.147	23.7
499.658	516.096	4.147	23.7
502.06	385.056	4.147	23.7
504.462	428.736	4.147	23.7
506.864	385.056	4.147	23.7
509.266	385.056	4.147	23.7
511.669	341.376	4.147	23.7
514.071	341.376	4.147	23.7
516.473	385.056	4.147	23.7
518.875	428.736	4.147	23.7
521.277	428.736	4.147	23.7
523.68	472.416	4.147	23.7
526.082	385.056	4.147	23.7
528.484	341.376	4.147	23.7
530.886	341.376	4.147	23.7
533.288	385.056	4.147	23.7
535.691	472.416	4.147	23.7
538.093	385.056	4.147	23.7
540.495	385.056	4.147	23.7
542.897	385.056	4.147	23.7
545.299	341.376	4.147	23.7
547.702	385.056	4.147	23.7
550.104	385.056	4.147	23.7
552.506	385.056	4.147	23.7
554.908	472.416	4.147	23.7
557.31	385.056	4.147	23.7
559.713	472.416	4.147	23.7
562.115	428.736	4.147	23.7
564.517	472.416	4.147	23.7
566.919	428.736	4.147	23.7
569.321	472.416	4.147	23.7
571.724	472.416	4.147	23.7
574.126	428.736	4.147	23.7
576.528	428.736	4.147	23.7
578.93	428.736	4.147	23.7
581.332	428.736	4.147	23.7
583.735	472.416	4.147	23.7
586.137	385.056	4.147	23.7
588.539	385.056	4.147	23.7
590.941	297.696	4.147	23.7
593.343	341.376	4.147	23.7
595.746	385.056	4.147	23.7
598.148	428.736	4.147	23.7
600.55	516.096	4.147	23.7
602.952	559.776	4.147	23.7
605.354	603.456	4.147	23.7
607.757	516.096	4.147	23.7
610.159	428.736	4.147	23.7
612.561	516.096	4.147	23.7
614.963	472.416	4.147	23.7
617.365	385.056	4.147	23.7
619.768	516.096	4.147	23.7
622.17	472.416	4.147	23.7
624.572	428.736	4.147	23.7
626.974	428.736	4.147	23.7
629.376	428.736	4.147	23.7
631.779	341.376	4.147	23.7
634.181	385.056	4.147	23.7
636.583	341.376	4.147	23.7
638.985	385.056	4.147	23.7
641.387	385.056	4.147	23.7
643.79	428.736	4.147	23.7
646.192	428.736	4.147	23.7
648.594	472.416	4.147	23.7
650.996	428.736	4.147	23.7
653.398	472.416	4.147	23.7
655.801	559.776	4.147	23.7
658.203	516.096	4.147	23.7
660.605	472.416	4.147	23.7
663.007	559.776	4.147	23.7
665.409	559.776	4.147	23.7
667.812	428.736	4.147	23.7
670.214	428.736	4.147	23.7
672.616	385.056	4.147	23.7
675.018	385.056	4.147	23.7
677.42	472.416	4.147	23.7
679.823	385.056	4.147	23.7
682.225	341.376	4.147	23.7
684.627	341.376	4.147	23.7
687.029	385.056	4.147	23.7
689.431	385.056	4.147	23.7
691.834	385.056	4.147	23.7
694.236	472.416	4.147	23.7
696.638	647.136	4.147	23.7
699.04	603.456	4.147	23.7
701.442	647.136	4.147	23.7
703.845	647.136	4.147	23.7
706.247	690.816	4.147	23.7
708.649	603.456	4.147	23.7
711.051	603.456	4.147	23.7
713.453	559.776	4.147	23.7
715.856	559.776	4.147	23.7
718.258	559.776	4.147	23.7
720.66	516.096	4.147	23.7
723.062	516.096	4.147	23.7
725.464	559.776	4.147	23.7
727.867	516.096	4.147	23.7
730.269	647.136	4.147	23.7
732.671	559.776	4.147	23.7
735.073	472.416	4.147	23.7
737.475	428.736	4.147	23.7
739.878	341.376	4.147	23.7
742.28	341.376	4.147	23.7
744.682	297.696	4.147	23.7
747.084	341.376	4.147	23.7
749.486	341.376	4.147	23.7
751.889	385.056	4.147	23.7
754.291	341.376	4.147	23.7
756.693	341.376	4.147	23.7
759.095	472.416	4.147	23.7
761.497	472.416	4.147	23.7
763.9	472.416	4.147	23.7
766.302	428.736	4.147	23.7
768.704	516.096	4.147	23.7
771.106	516.096	4.147	23.7
773.508	472.416	4.147	23.7
775.911	516.096	4.147	23.7
778.313	516.096	4.147	23.7
780.715	472.416	4.147	23.7
783.117	428.736	4.147	23.7
785.519	472.416	4.147	23.7
787.922	472.416	4.147	23.7
790.324	559.776	4.147	23.7
792.726	516.096	4.147	23.7
795.128	516.096	4.147	23.7
797.53	516.096	4.147	23.7
799.933	472.416	4.147	23.7
802.335	516.096	4.147	23.7
804.737	472.416	4.147	23.7
807.139	516.096	4.147	23.7
809.541	516.096	4.147	23.7
811.944	428.736	4.147	23.7
814.346	385.056	4.147	23.7
816.748	472.416	4.147	23.7
819.15	690.816	4.147	23.7
821.552	690.816	4.147	23.7
823.955	734.496	4.147	23.7
826.357	909.216	4.147	23.7
828.759	865.536	4.147	23.7
831.161	690.816	4.147	23.7
833.563	778.176	4.147	23.7
835.966	559.776	4.147	23.7
838.368	603.456	4.147	23.7
840.77	647.136	4.147	23.7
843.172	865.536	4.147	23.7
845.574	865.536	4.147	23.7
847.977	1083.94	4.147	23.7
850.379	952.896	4.147	23.7
852.781	1040.26	4.147	23.7
855.183	909.216	4.147	23.7
857.585	952.896	4.147	23.7
859.988	821.856	4.147	23.7
862.39	909.216	4.147	23.7
864.792	952.896	4.147	23.7
867.194	1127.62	4.147	23.7
869.596	865.536	4.147	23.7
871.999	1083.94	4.147	23.7
874.401	909.216	4.147	23.7
876.803	734.496	4.147	23.7
879.205	821.856	4.147	23.7
881.607	821.856	4.147	23.7
884.01	996.576	4.147	23.7
886.412	996.576	4.147	23.7
888.814	865.536	4.147	23.7
891.216	821.856	4.147	23.7
893.618	647.136	4.147	23.7
896.021	821.856	4.147	23.7
898.423	559.776	4.147	23.7
900.825	690.816	4.147	23.7
903.227	865.536	4.147	23.7
905.629	647.136	4.147	23.7
908.032	516.096	4.147	23.7
910.434	559.776	4.147	23.7
912.836	821.856	4.147	23.7
915.238	909.216	4.147	23.7
917.64	1171.3	4.147	23.7
920.043	1127.62	4.147	23.7
922.445	909.216	4.147	23.7
924.847	821.856	4.147	23.7
927.249	909.216	4.147	23.7
929.651	952.896	4.147	23.7
932.054	690.816	4.147	23.7
934.456	734.496	4.147	23.7
936.858	690.816	4.147	23.7
939.26	734.496	4.147	23.7
941.662	690.816	4.147	23.7
944.065	690.816	4.147	23.7
946.467	996.576	4.147	23.7
948.869	952.896	4.147	23.7
951.271	778.176	4.147	23.7
953.673	996.576	4.147	23.7
956.076	909.216	4.147	23.7
958.478	909.216	4.147	23.7
960.88	821.856	4.147	23.7
963.282	734.496	4.147	23.7
965.684	1171.3	4.147	23.7
968.087	1083.94	4.147	23.7
970.489	821.856	4.147	23.7
972.891	734.496	4.147	23.7
975.293	734.496	4.147	23.7
977.695	865.536	4.147	23.7
980.098	690.816	4.147	23.7
982.5	734.496	4.147	23.7
984.902	734.496	4.147	23.7
987.304	559.776	4.147	23.7
989.706	734.496	4.147	23.7
992.109	865.536	4.147	23.7
994.511	778.176	4.147	23.7
996.913	647.136	4.147	23.7
999.315	690.816	4.147	23.7
1001.72	865.536	4.147	23.7
1004.12	821.856	4.147	23.7
1006.52	952.896	4.147	23.7
1008.92	821.856	4.147	23.7
1011.33	690.816	4.147	23.7
1013.73	690.816	4.147	23.7
1016.13	690.816	4.147	23.7
1018.53	865.536	4.147	23.7
1020.94	909.216	4.147	23.7
1023.34	734.496	4.147	23.7
1025.74	865.536	4.147	23.7
1028.14	690.816	4.147	23.7
1030.54	996.576	4.147	23.7
1032.95	778.176	4.147	23.7
1035.35	865.536	4.147	23.7
1037.75	778.176	4.147	23.7
1040.15	821.856	4.147	23.7
1042.55	996.576	4.147	23.7
1044.96	1083.94	4.147	23.7
1047.36	952.896	4.147	23.7
1049.76	952.896	4.147	23.7
1052.16	909.216	4.147	23.7
1054.57	865.536	4.147	23.7
1056.97	909.216	4.147	23.7
1059.37	690.816	4.147	23.7
1061.77	690.816	4.147	23.7
1064.17	821.856	4.147	23.7
1066.58	734.496	4.147	23.7
1068.98	865.536	4.147	23.7
1071.38	647.136	4.147	23.7
1073.78	821.856	4.147	23.7
1076.19	821.856	4.147	23.7
1078.59	690.816	4.147	23.7
1080.99	647.136	4.147	23.7
1083.39	647.136	4.147	23.7
1085.79	690.816	4.147	23.7
1088.2	821.856	4.147	23.7
1090.6	734.496	4.147	23.7
1093	821.856	4.147	23.7
1095.4	821.856	4.147	23.7
1097.81	865.536	4.147	23.7
1100.21	865.536	4.147	23.7
1102.61	865.536	4.147	23.7
1105.01	1127.62	4.147	23.7
1107.41	1040.26	4.147	23.7
1109.82	1127.62	4.147	23.7
1112.22	778.176	4.147	23.7
1114.62	734.496	4.147	23.7
1117.02	690.816	4.147	23.7
1119.43	778.176	4.147	23.7
1121.83	734.496	4.147	23.7
1124.23	734.496	4.147	23.7
1126.63	734.496	4.147	23.7
1129.03	603.456	4.147	23.7
1131.44	603.456	4.147	23.7
1133.84	559.776	4.147	23.7
1136.24	516.096	4.147	23.7
1138.64	559.776	4.147	23.7
1141.05	472.416	4.147	23.7
1143.45	428.736	4.147	23.7
1145.85	472.416	4.147	23.7
1148.25	472.416	4.147	23.7
1150.65	428.736	4.147	23.7
1153.06	472.416	4.147	23.7
1155.46	516.096	4.147	23.7
1157.86	472.416	4.147	23.7
1160.26	559.776	4.147	23.7
1162.66	559.776	4.147	23.7
1165.07	428.736	4.147	23.7
1167.47	428.736	4.147	23.7
1169.87	559.776	4.147	23.7
1172.27	559.776	4.147	23.7
1174.68	865.536	4.147	23.7
1177.08	603.456	4.147	23.7
1179.48	559.776	4.147	23.7
1181.88	516.096	4.147	23.7
1184.28	516.096	4.147	23.7
1186.69	516.096	4.147	23.7
1189.09	516.096	4.147	23.7
1191.49	603.456	4.147	23.7
1193.89	647.136	4.147	23.7
1196.3	516.096	4.147	23.7
1198.7	647.136	4.147	23.7
1201.1	559.776	4.147	23.7
1203.5	516.096	4.147	23.7
1205.9	690.816	4.147	23.7
1208.31	647.136	4.147	23.7
1210.71	647.136	4.147	23.7
1213.11	734.496	4.147	23.7
1215.51	516.096	4.147	23.7
1217.92	734.496	4.147	23.7
1220.32	690.816	4.147	23.7
1222.72	647.136	4.147	23.7
1225.12	603.456	4.147	23.7
1227.52	559.776	4.147	23.7
1229.93	603.456	4.147	23.7
1232.33	603.456	4.147	23.7
1234.73	603.456	4.147	23.7
1237.13	516.096	4.147	23.7
1239.54	559.776	4.147	23.7
1241.94	516.096	4.147	23.7
1244.34	516.096	4.147	23.7
1246.74	472.416	4.147	23.7
1249.14	516.096	4.147	23.7
1251.55	559.776	4.147	23.7
1253.95	472.416	4.147	23.7
1256.35	559.776	4.147	23.7
1258.75	559.776	4.147	23.7
1261.15	559.776	4.147	23.7
1263.56	516.096	4.147	23.7
1265.96	690.816	4.147	23.7
1268.36	603.456	4.147	23.7
1270.76	865.536	4.147	23.7
1273.17	690.816	4.147	23.7
1275.57	603.456	4.147	23.7
1277.97	516.096	4.147	23.7
1280.37	603.456	4.147	23.7
1282.77	559.776	4.147	23.7
1285.18	647.136	4.147	23.7
1287.58	559.776	4.147	23.7
1289.98	603.456	4.147	23.7
1292.38	472.416	4.147	23.7
1294.79	516.096	4.147	23.7
1297.19	559.776	4.147	23.7
1299.59	559.776	4.147	23.7
1301.99	603.456	4.147	23.7
1304.39	472.416	4.147	23.7
1306.8	690.816	4.147	23.7
1309.2	647.136	4.147	23.7
1311.6	516.096	4.147	23.7
1314	603.456	4.147	23.7
1316.41	603.456	4.147	23.7
1318.81	603.456	4.147	23.7
1321.21	559.776	4.147	23.7
1323.61	603.456	4.147	23.7
1326.01	559.776	4.147	23.7
1328.42	603.456	4.147	23.7
1330.82	559.776	4.147	23.7
1333.22	428.736	4.147	23.7
1335.62	428.736	4.147	23.7
1338.03	472.416	4.147	23.7
1340.43	385.056	4.147	23.7
1342.83	472.416	4.147	23.7
1345.23	516.096	4.147	23.7
1347.63	516.096	4.147	23.7
1350.04	385.056	4.147	23.7
1352.44	341.376	4.147	23.7
1354.84	472.416	4.147	23.7
1357.24	341.376	4.147	23.7
1359.65	385.056	4.147	23.7
1362.05	472.416	4.147	23.7
1364.45	385.056	4.147	23.7
1366.85	428.736	4.147	23.7
1369.25	472.416	4.147	23.7
1371.66	559.776	4.147	23.7
1374.06	690.816	4.147	23.7
1376.46	559.776	4.147	23.7
1378.86	559.776	4.147	23.7
1381.27	690.816	4.147	23.7
1383.67	647.136	4.147	23.7
1386.07	778.176	4.147	23.7
1388.47	603.456	4.147	23.7
1390.87	428.736	4.147	23.7
1393.28	472.416	4.147	23.7
1395.68	428.736	4.147	23.7
1398.08	647.136	4.147	23.7
1400.48	516.096	4.147	23.7
1402.88	647.136	4.147	23.7
1405.29	778.176	4.147	23.7
1407.69	603.456	4.147	23.7
1410.09	559.776	4.147	23.7
1412.49	734.496	4.147	23.7
1414.9	647.136	4.147	23.7
1417.3	603.456	4.147	23.7
1419.7	647.136	4.147	23.7
1422.1	690.816	4.147	23.7
1424.5	516.096	4.147	23.7
1426.91	559.776	4.147	23.7
1429.31	516.096	4.147	23.7
1431.71	603.456	4.147	23.7
1434.11	647.136	4.147	23.7
1436.52	559.776	4.147	23.7
1438.92	690.816	4.147	23.7
1441.32	603.456	4.147	23.7
1443.72	559.776	4.147	23.7
1446.12	734.496	4.147	23.7
1448.53	952.896	4.147	23.7
1450.93	952.896	4.147	23.7
1453.33	865.536	4.147	23.7
1455.73	690.816	4.147	23.7
1458.14	778.176	4.147	23.7
1460.54	778.176	4.147	23.7
1462.94	734.496	4.147	23.7
1465.34	909.216	4.147	23.7
1467.74	603.456	4.147	23.7
1470.15	821.856	4.147	23.7
1472.55	821.856	4.147	23.7
1474.95	734.496	4.147	23.7
1477.35	734.496	4.147	23.7
1479.76	821.856	4.147	23.7
1482.16	821.856	4.147	23.7
1484.56	647.136	4.147	23.7
1486.96	734.496	4.147	23.7
1489.36	778.176	4.147	23.7
1491.77	734.496	4.147	23.7
1494.17	734.496	4.147	23.7
1496.57	559.776	4.147	23.7
1498.97	385.056	4.147	23.7
1501.38	472.416	4.147	23.7
1503.78	428.736	4.147	23.7
1506.18	472.416	4.147	23.7
1508.58	559.776	4.147	23.7
1510.98	516.096	4.147	23.7
1513.39	516.096	4.147	23.7
1515.79	428.736	4.147	23.7
1518.19	428.736	4.147	23.7
1520.59	603.456	4.147	23.7
1522.99	559.776	4.147	23.7
1525.4	647.136	4.147	23.7
1527.8	821.856	4.147	23.7
1530.2	734.496	4.147	23.7
1532.6	821.856	4.147	23.7
1535.01	603.456	4.147	23.7
1537.41	865.536	4.147	23.7
1539.81	778.176	4.147	23.7
1542.21	821.856	4.147	23.7
1544.61	865.536	4.147	23.7
1547.02	603.456	4.147	23.7
1549.42	690.816	4.147	23.7
1551.82	778.176	4.147	23.7
1554.22	690.816	4.147	23.7
1556.63	690.816	4.147	23.7
1559.03	559.776	4.147	23.7
1561.43	647.136	4.147	23.7
1563.83	603.456	4.147	23.7
1566.23	647.136	4.147	23.7
1568.64	821.856	4.147	23.7
1571.04	778.176	4.147	23.7
1573.44	559.776	4.147	23.7
1575.84	559.776	4.147	23.7
1578.25	559.776	4.147	23.7
1580.65	603.456	4.147	23.7
1583.05	647.136	4.147	23.7
1585.45	647.136	4.147	23.7
1587.85	603.456	4.147	23.7
1590.26	559.776	4.147	23.7
1592.66	472.416	4.147	23.7
1595.06	559.776	4.147	23.7
1597.46	559.776	4.147	23.7
1599.87	690.816	4.147	23.7
1602.27	690.816	4.147	23.7
1604.67	603.456	4.147	23.7
1607.07	778.176	4.147	23.7
1609.47	603.456	4.147	23.7
1611.88	778.176	4.147	23.7
1614.28	516.096	4.147	23.7
1616.68	603.456	4.147	23.7
1619.08	472.416	4.147	23.7
1621.49	690.816	4.147	23.7
1623.89	690.816	4.147	23.7
1626.29	647.136	4.147	23.7
1628.69	690.816	4.147	23.7
1631.09	778.176	4.147	23.7
1633.5	690.816	4.147	23.7
1635.9	647.136	4.147	23.7
1638.3	690.816	4.147	23.7
1640.7	690.816	4.147	23.7
1643.1	821.856	4.147	23.7
1645.51	647.136	4.147	23.7
1647.91	690.816	4.147	23.7
1650.31	690.816	4.147	23.7
1652.71	734.496	4.147	23.7
1655.12	516.096	4.147	23.7
1657.52	690.816	4.147	23.7
1659.92	865.536	4.147	23.7
1662.32	821.856	4.147	23.7
1664.72	734.496	4.147	23.7
1667.13	690.816	4.147	23.7
1669.53	647.136	4.147	23.7
1671.93	690.816	4.147	23.7
1674.33	647.136	4.147	23.7
1676.74	516.096	4.147	23.7
1679.14	516.096	4.147	23.7
1681.54	385.056	4.147	23.7
1683.94	385.056	4.147	23.7
1686.34	472.416	4.147	23.7
1688.75	603.456	4.147	23.7
1691.15	559.776	4.147	23.7
1693.55	603.456	4.147	23.7
1695.95	647.136	4.147	23.7
1698.36	559.776	4.147	23.7
1700.76	559.776	4.147	23.7
1703.16	516.096	4.147	23.7
1705.56	734.496	4.147	23.7
1707.96	647.136	4.147	23.7
1710.37	647.136	4.147	23.7
1712.77	647.136	4.147	23.7
1715.17	778.176	4.147	23.7
1717.57	778.176	4.147	23.7
1719.98	821.856	4.147	23.7
1722.38	778.176	4.147	23.7
1724.78	734.496	4.147	23.7
1727.18	734.496	4.147	23.7
1729.58	821.856	4.147	23.7
1731.99	821.856	4.147	23.7
1734.39	909.216	4.147	23.7
1736.79	952.896	4.147	23.7
1739.19	909.216	4.147	23.7
1741.6	865.536	4.147	23.7
1744	821.856	4.147	23.7
1746.4	909.216	4.147	23.7
1748.8	1040.26	4.147	23.7
1751.2	821.856	4.147	23.7
1753.61	909.216	4.147	23.7
1756.01	909.216	4.147	23.7
1758.41	821.856	4.147	23.7
1760.81	952.896	4.147	23.7
1763.21	952.896	4.147	23.7
1765.62	821.856	4.147	23.7
1768.02	909.216	4.147	23.7
1770.42	952.896	4.147	23.7
1772.82	865.536	4.147	23.7
1775.23	909.216	4.147	23.7
1777.63	865.536	4.147	23.7
1780.03	690.816	4.147	23.7
1782.43	690.816	4.147	23.7
1784.83	647.136	4.147	23.7
1787.24	734.496	4.147	23.7
1789.64	647.136	4.147	23.7
1792.04	690.816	4.147	23.7
1794.44	603.456	4.147	23.7
1796.85	647.136	4.147	23.7
1799.25	734.496	4.147	23.7
1801.65	821.856	4.147	23.7
1804.05	603.456	4.147	23.7
1806.45	559.776	4.147	23.7
1808.86	472.416	4.147	23.7
1811.26	603.456	4.147	23.7
1813.66	603.456	4.147	23.7
1816.06	647.136	4.147	23.7
1818.47	472.416	4.147	23.7
1820.87	603.456	4.147	23.7
1823.27	909.216	4.147	23.7
1825.67	647.136	4.147	23.7
1828.07	690.816	4.147	23.7
1830.48	603.456	4.147	23.7
1832.88	559.776	4.147	23.7
1835.28	603.456	4.147	23.7
1837.68	559.776	4.147	23.7
1840.09	559.776	4.147	23.7
1842.49	909.216	4.147	23.7
1844.89	778.176	4.147	23.7
1847.29	778.176	4.147	23.7
1849.69	603.456	4.147	23.7
1852.1	647.136	4.147	23.7
1854.5	559.776	4.147	23.7
1856.9	559.776	4.147	23.7
1859.3	603.456	4.147	23.7
1861.71	821.856	4.147	23.7
1864.11	690.816	4.147	23.7
1866.51	952.896	4.147	23.7
1868.91	778.176	4.147	23.7
1871.31	734.496	4.147	23.7
1873.72	647.136	4.147	23.7
1876.12	647.136	4.147	23.7
1878.52	778.176	4.147	23.7
1880.92	690.816	4.147	23.7
1883.32	603.456	4.147	23.7
1885.73	603.456	4.147	23.7
1888.13	559.776	4.147	23.7
1890.53	559.776	4.147	23.7
1892.93	690.816	4.147	23.7
1895.34	865.536	4.147	23.7
1897.74	909.216	4.147	23.7
1900.14	909.216	4.147	23.7
1902.54	909.216	4.147	23.7
1904.94	690.816	4.147	23.7
1907.35	603.456	4.147	23.7
1909.75	559.776	4.147	23.7
1912.15	647.136	4.147	23.7
1914.55	865.536	4.147	23.7
1916.96	821.856	4.147	23.7
1919.36	909.216	4.147	23.7
1921.76	778.176	4.147	23.7
1924.16	778.176	4.147	23.7
1926.56	778.176	4.147	23.7
1928.97	734.496	4.147	23.7
1931.37	734.496	4.147	23.7
1933.77	865.536	4.147	23.7
1936.17	821.856	4.147	23.7
1938.58	821.856	4.147	23.7
1940.98	734.496	4.147	23.7
1943.38	734.496	4.147	23.7
1945.78	603.456	4.147	23.7
1948.18	690.816	4.147	23.7
1950.59	647.136	4.147	23.7
1952.99	603.456	4.147	23.7
1955.39	778.176	4.147	23.7
1957.79	778.176	4.147	23.7
1960.2	778.176	4.147	23.7
1962.6	734.496	4.147	23.7
1965	821.856	4.147	23.7
1967.4	778.176	4.147	23.7
1969.8	690.816	4.147	23.7
1972.21	778.176	4.147	23.7
1974.61	734.496	4.147	23.7
1977.01	909.216	4.147	23.7
1979.41	821.856	4.147	23.7
1981.82	778.176	4.147	23.7
1984.22	821.856	4.147	23.7
1986.62	821.856	4.147	23.7
1989.02	603.456	4.147	23.7
1991.42	734.496	4.147	23.7
1993.83	647.136	4.147	23.7
1996.23	952.896	4.147	23.7
1998.63	996.576	4.147	23.7
2001.03	996.576	4.147	23.7
2003.43	821.856	4.147	23.7
2005.84	778.176	4.147	23.7
2008.24	778.176	4.147	23.7
2010.64	690.816	4.147	23.7
2013.04	690.816	4.147	23.7
2015.45	865.536	4.147	23.7
2017.85	996.576	4.147	23.7
2020.25	952.896	4.147	23.7
2022.65	821.856	4.147	23.7
2025.05	778.176	4.147	23.7
2027.46	690.816	4.147	23.7
2029.86	647.136	4.147	23.7
2032.26	734.496	4.147	23.7
2034.66	559.776	4.147	23.7
2037.07	472.416	4.147	23.7
2039.47	516.096	4.147	23.7
2041.87	734.496	4.147	23.7
2044.27	559.776	4.147	23.7
2046.67	690.816	4.147	23.7
2049.08	734.496	4.147	23.7
2051.48	690.816	4.147	23.7
2053.88	734.496	4.147	23.7
2056.28	647.136	4.147	23.7
2058.69	647.136	4.147	23.7
2061.09	559.776	4.147	23.7
2063.49	821.856	4.147	23.7
2065.89	909.216	4.147	23.7
2068.29	778.176	4.147	23.7
2070.7	821.856	4.147	23.7
2073.1	778.176	4.147	23.7
2075.5	734.496	4.147	23.7
2077.9	909.216	4.147	23.7
2080.31	865.536	4.147	23.7
2082.71	778.176	4.147	23.7
2085.11	734.496	4.147	23.7
2087.51	778.176	4.147	23.7
2089.91	865.536	4.147	23.7
2092.32	909.216	4.147	23.7
2094.72	909.216	4.147	23.7
2097.12	821.856	4.147	23.7
2099.52	690.816	4.147	23.7
2101.93	734.496	4.147	23.7
2104.33	778.176	4.147	23.7
2106.73	734.496	4.147	23.7
2109.13	647.136	4.147	23.7
2111.53	821.856	4.147	23.7
2113.94	952.896	4.147	23.7
2116.34	996.576	4.147	23.7
2118.74	865.536	4.147	23.7
2121.14	865.536	4.147	23.7
2123.54	909.216	4.147	23.7
2125.95	952.896	4.147	23.7
2128.35	909.216	4.147	23.7
2130.75	996.576	4.147	23.7
2133.15	909.216	4.147	23.7
2135.56	865.536	4.147	23.7
2137.96	778.176	4.147	23.7
2140.36	865.536	4.147	23.7
2142.76	734.496	4.147	23.7
2145.16	778.176	4.147	23.7
2147.57	778.176	4.147	23.7
2149.97	734.496	4.147	23.7
2152.37	909.216	4.147	23.7
2154.77	1083.94	4.147	23.7
2157.18	996.576	4.147	23.7
2159.58	996.576	4.147	23.7
2161.98	952.896	4.147	23.7
2164.38	909.216	4.147	23.7
2166.78	865.536	4.147	23.7
2169.19	821.856	4.147	23.7
2171.59	952.896	4.147	23.7
2173.99	952.896	4.147	23.7
2176.39	996.576	4.147	23.7
2178.8	996.576	4.147	23.7
2181.2	1083.94	4.147	23.7
2183.6	996.576	4.147	23.7
2186	1040.26	4.147	23.7
2188.4	1040.26	4.147	23.7
2190.81	1127.62	4.147	23.7
2193.21	1127.62	4.147	23.7
2195.61	952.896	4.147	23.7
2198.01	1127.62	4.147	23.7
2200.42	909.216	4.147	23.7
2202.82	996.576	4.147	23.7
2205.22	909.216	4.147	23.7
2207.62	952.896	4.147	23.7
2210.02	1040.26	4.147	23.7
2212.43	996.576	4.147	23.7
2214.83	952.896	4.147	23.7
2217.23	909.216	4.147	23.7
2219.63	996.576	4.147	23.7
2222.04	1083.94	4.147	23.7
2224.44	1040.26	4.147	23.7
2226.84	1083.94	4.147	23.7
2229.24	996.576	4.147	23.7
2231.64	1083.94	4.147	23.7
2234.05	909.216	4.147	23.7
2236.45	996.576	4.147	23.7
2238.85	1040.26	4.147	23.7
2241.25	909.216	4.147	23.7
2243.65	996.576	4.147	23.7
2246.06	996.576	4.147	23.7
2248.46	996.576	4.147	23.7
2250.86	996.576	4.147	23.7
2253.26	952.896	4.147	23.7
2255.67	996.576	4.147	23.7
2258.07	952.896	4.147	23.7
2260.47	952.896	4.147	23.7
2262.87	909.216	4.147	23.7
2265.27	909.216	4.147	23.7
2267.68	996.576	4.147	23.7
2270.08	996.576	4.147	23.7
2272.48	996.576	4.147	23.7
2274.88	909.216	4.147	23.7
2277.29	996.576	4.147	23.7
2279.69	909.216	4.147	23.7
2282.09	778.176	4.147	23.7
2284.49	778.176	4.147	23.7
2286.89	952.896	4.147	23.7
2289.3	778.176	4.147	23.7
2291.7	952.896	4.147	23.7
2294.1	1040.26	4.147	23.7
2296.5	909.216	4.147	23.7
2298.91	952.896	4.147	23.7
2301.31	909.216	4.147	23.7
2303.71	909.216	4.147	23.7
2306.11	821.856	4.147	23.7
2308.51	821.856	4.147	23.7
2310.92	952.896	4.147	23.7
2313.32	909.216	4.147	23.7
2315.72	909.216	4.147	23.7
2318.12	996.576	4.147	23.7
2320.53	1083.94	4.147	23.7
2322.93	1040.26	4.147	23.7
2325.33	1040.26	4.147	23.7
2327.73	1083.94	4.147	23.7
2330.13	952.896	4.147	23.7
2332.54	1040.26	4.147	23.7
2334.94	996.576	4.147	23.7
2337.34	952.896	4.147	23.7
2339.74	996.576	4.147	23.7
2342.14	909.216	4.147	23.7
2344.55	909.216	4.147	23.7
2346.95	865.536	4.147	23.7
2349.35	821.856	4.147	23.7
2351.75	909.216	4.147	23.7
2354.16	778.176	4.147	23.7
2356.56	734.496	4.147	23.7
2358.96	690.816	4.147	23.7
2361.36	778.176	4.147	23.7
2363.76	909.216	4.147	23.7
2366.17	821.856	4.147	23.7
2368.57	821.856	4.147	23.7
2370.97	734.496	4.147	23.7
2373.37	821.856	4.147	23.7
2375.78	734.496	4.147	23.7
2378.18	734.496	4.147	23.7
2380.58	647.136	4.147	23.7
2382.98	778.176	4.147	23.7
2385.38	821.856	4.147	23.7
2387.79	734.496	4.147	23.7
2390.19	865.536	4.147	23.7
2392.59	734.496	4.147	23.7
2394.99	821.856	4.147	23.7
2397.4	909.216	4.147	23.7
2399.8	865.536	4.147	23.7
2402.2	996.576	4.147	23.7
2404.6	909.216	4.147	23.7
2407	952.896	4.147	23.7
2409.41	909.216	4.147	23.7
2411.81	952.896	4.147	23.7
2414.21	1040.26	4.147	23.7
2416.61	996.576	4.147	23.7
2419.02	909.216	4.147	23.7
2421.42	1040.26	4.147	23.7
2423.82	952.896	4.147	23.7
2426.22	909.216	4.147	23.7
2428.62	1083.94	4.147	23.7
2431.03	1040.26	4.147	23.7
2433.43	952.896	4.147	23.7
2435.83	952.896	4.147	23.7
2438.23	1040.26	4.147	23.7
2440.64	909.216	4.147	23.7
2443.04	1040.26	4.147	23.7
2445.44	952.896	4.147	23.7
2447.84	821.856	4.147	23.7
2450.24	865.536	4.147	23.7
2452.65	996.576	4.147	23.7
2455.05	996.576	4.147	23.7
2457.45	952.896	4.147	23.7
2459.85	1083.94	4.147	23.7
2462.26	1171.3	4.147	23.7
2464.66	996.576	4.147	23.7
2467.06	1083.94	4.147	23.7
2469.46	1040.26	4.147	23.7
2471.86	1127.62	4.147	23.7
2474.27	1171.3	4.147	23.7
2476.67	1171.3	4.147	23.7
2479.07	1083.94	4.147	23.7
2481.47	1127.62	4.147	23.7
2483.87	952.896	4.147	23.7
2486.28	952.896	4.147	23.7
2488.68	952.896	4.147	23.7
2491.08	909.216	4.147	23.7
2493.48	909.216	4.147	23.7
2495.89	952.896	4.147	23.7
2498.29	1040.26	4.147	23.7
2500.69	952.896	4.147	23.7
2503.09	909.216	4.147	23.7
2505.49	865.536	4.147	23.7
2507.9	909.216	4.147	23.7
2510.3	603.456	4.147	23.7
2512.7	690.816	4.147	23.7
2515.1	690.816	4.147	23.7
2517.51	734.496	4.147	23.7
2519.91	952.896	4.147	23.7
2522.31	909.216	4.147	23.7
2524.71	690.816	4.147	23.7
2527.11	690.816	4.147	23.7
2529.52	821.856	4.147	23.7
2531.92	952.896	4.147	23.7
2534.32	778.176	4.147	23.7
2536.72	821.856	4.147	23.7
2539.13	996.576	4.147	23.7
2541.53	952.896	4.147	23.7
2543.93	821.856	4.147	23.7
2546.33	821.856	4.147	23.7
2548.73	778.176	4.147	23.7
2551.14	734.496	4.147	23.7
2553.54	821.856	4.147	23.7
2555.94	821.856	4.147	23.7
2558.34	996.576	4.147	23.7
2560.75	996.576	4.147	23.7
2563.15	909.216	4.147	23.7
2565.55	952.896	4.147	23.7
2567.95	778.176	4.147	23.7
2570.35	909.216	4.147	23.7
2572.76	865.536	4.147	23.7
2575.16	952.896	4.147	23.7
2577.56	996.576	4.147	23.7
2579.96	952.896	4.147	23.7
2582.37	778.176	4.147	23.7
2584.77	603.456	4.147	23.7
2587.17	734.496	4.147	23.7
2589.57	647.136	4.147	23.7
2591.97	690.816	4.147	23.7
2594.38	734.496	4.147	23.7
2596.78	690.816	4.147	23.7
2599.18	865.536	4.147	23.7
2601.58	734.496	4.147	23.7
2603.98	778.176	4.147	23.7
2606.39	690.816	4.147	23.7
2608.79	647.136	4.147	23.7
2611.19	690.816	4.147	23.7
2613.59	647.136	4.147	23.7
2616	909.216	4.147	23.7
2618.4	909.216	4.147	23.7
2620.8	690.816	4.147	23.7
2623.2	734.496	4.147	23.7
2625.6	734.496	4.147	23.7
2628.01	516.096	4.147	23.7
2630.41	516.096	4.147	23.7
2632.81	559.776	4.147	23.7
2635.21	603.456	4.147	23.7
2637.62	516.096	4.147	23.7
2640.02	603.456	4.147	23.7
2642.42	647.136	4.147	23.7
2644.82	690.816	4.147	23.7
2647.22	952.896	4.147	23.7
2649.63	865.536	4.147	23.7
2652.03	778.176	4.147	23.7
2654.43	821.856	4.147	23.7
2656.83	909.216	4.147	23.7
2659.24	865.536	4.147	23.7
2661.64	821.856	4.147	23.7
2664.04	821.856	4.147	23.7
2666.44	778.176	4.147	23.7
2668.84	821.856	4.147	23.7
2671.25	734.496	4.147	23.7
2673.65	865.536	4.147	23.7
2676.05	778.176	4.147	23.7
2678.45	690.816	4.147	23.7
2680.86	952.896	4.147	23.7
2683.26	909.216	4.147	23.7
2685.66	996.576	4.147	23.7
2688.06	821.856	4.147	23.7
2690.46	778.176	4.147	23.7
2692.87	734.496	4.147	23.7
2695.27	909.216	4.147	23.7
2697.67	909.216	4.147	23.7
2700.07	821.856	4.147	23.7
2702.47	821.856	4.147	23.7
2704.88	865.536	4.147	23.7
2707.28	996.576	4.147	23.7
2709.68	865.536	4.147	23.7
2712.08	865.536	4.147	23.7
2714.49	647.136	4.147	23.7
2716.89	690.816	4.147	23.7
2719.29	603.456	4.147	23.7
2721.69	603.456	4.147	23.7
2724.09	734.496	4.147	23.7
2726.5	734.496	4.147	23.7
2728.9	603.456	4.147	23.7
2731.3	559.776	4.147	23.7
2733.7	778.176	4.147	23.7
2736.11	778.176	4.147	23.7
2738.51	690.816	4.147	23.7
2740.91	647.136	4.147	23.7
2743.31	559.776	4.147	23.7
2745.71	690.816	4.147	23.7
2748.12	647.136	4.147	23.7
2750.52	559.776	4.147	23.7
2752.92	603.456	4.147	23.7
2755.32	603.456	4.147	23.7
2757.73	559.776	4.147	23.7
2760.13	690.816	4.147	23.7
2762.53	559.776	4.147	23.7
2764.93	647.136	4.147	23.7
2767.33	559.776	4.147	23.7
2769.74	559.776	4.147	23.7
2772.14	647.136	4.147	23.7
2774.54	603.456	4.147	23.7
2776.94	647.136	4.147	23.7
2779.35	647.136	4.147	23.7
2781.75	690.816	4.147	23.7
2784.15	734.496	4.147	23.7
2786.55	690.816	4.147	23.7
2788.95	690.816	4.147	23.7
2791.36	734.496	4.147	23.7
2793.76	734.496	4.147	23.7
2796.16	690.816	4.147	23.7
2798.56	647.136	4.147	23.7
2800.97	647.136	4.147	23.7
2803.37	734.496	4.147	23.7
2805.77	690.816	4.147	23.7
2808.17	559.776	4.147	23.7
2810.57	603.456	4.147	23.7
2812.98	603.456	4.147	23.7
2815.38	559.776	4.147	23.7
2817.78	516.096	4.147	23.7
2820.18	559.776	4.147	23.7
2822.59	734.496	4.147	23.7
2824.99	690.816	4.147	23.7
2827.39	603.456	4.147	23.7
2829.79	778.176	4.147	23.7
2832.19	647.136	4.147	23.7
2834.6	778.176	4.147	23.7
2837	909.216	4.147	23.7
2839.4	909.216	4.147	23.7
2841.8	909.216	4.147	23.7
2844.2	952.896	4.147	23.7
2846.61	952.896	4.147	23.7
2849.01	865.536	4.147	23.7
2851.41	778.176	4.147	23.7
2853.81	909.216	4.147	23.7
2856.22	952.896	4.147	23.7
2858.62	865.536	4.147	23.7
2861.02	909.216	4.147	23.7
2863.42	778.176	4.147	23.7
2865.82	821.856	4.147	23.7
2868.23	865.536	4.147	23.7
2870.63	1040.26	4.147	23.7
2873.03	996.576	4.147	23.7
2875.43	821.856	4.147	23.7
2877.84	865.536	4.147	23.7
2880.24	690.816	4.147	23.7
2882.64	778.176	4.147	23.7
2885.04	690.816	4.147	23.7
2887.44	603.456	4.147	23.7
2889.85	865.536	4.147	23.7
2892.25	778.176	4.147	23.7
2894.65	690.816	4.147	23.7
2897.05	559.776	4.147	23.7
2899.46	603.456	4.147	23.7
2901.86	734.496	4.147	23.7
2904.26	734.496	4.147	23.7
2906.66	821.856	4.147	23.7
2909.06	690.816	4.147	23.7
2911.47	690.816	4.147	23.7
2913.87	734.496	4.147	23.7
2916.27	734.496	4.147	23.7
2918.67	603.456	4.147	23.7
2921.08	559.776	4.147	23.7
2923.48	603.456	4.147	23.7
2925.88	690.816	4.147	23.7
2928.28	647.136	4.147	23.7
2930.68	647.136	4.147	23.7
2933.09	647.136	4.147	23.7
2935.49	647.136	4.147	23.7
2937.89	603.456	4.147	23.7
2940.29	559.776	4.147	23.7
2942.7	516.096	4.147	23.7
2945.1	647.136	4.147	23.7
2947.5	647.136	4.147	23.7
2949.9	603.456	4.147	23.7
2952.3	559.776	4.147	23.7
2954.71	603.456	4.147	23.7
2957.11	559.776	4.147	23.7
2959.51	559.776	4.147	23.7
2961.91	559.776	4.147	23.7
2964.31	603.456	4.147	23.7
2966.72	603.456	4.147	23.7
2969.12	559.776	4.147	23.7
2971.52	559.776	4.147	23.7
2973.92	603.456	4.147	23.7
2976.33	559.776	4.147	23.7
2978.73	559.776	4.147	23.7
2981.13	516.096	4.147	23.7
2983.53	472.416	4.147	23.7
2985.93	472.416	4.147	23.7
2988.34	472.416	4.147	23.7
2990.74	603.456	4.147	23.7
2993.14	647.136	4.147	23.7
2995.54	647.136	4.147	23.7
2997.95	559.776	4.147	23.7
3000.35	559.776	4.147	23.7
3002.75	559.776	4.147	23.7
3005.15	559.776	4.147	23.7
3007.55	603.456	4.147	23.7
3009.96	516.096	4.147	23.7
3012.36	516.096	4.147	23.7
3014.76	516.096	4.147	23.7
3017.16	516.096	4.147	23.7
3019.57	603.456	4.147	23.7
3021.97	647.136	4.147	23.7
3024.37	559.776	4.147	23.7
3026.77	516.096	4.147	23.7
3029.17	516.096	4.147	23.7
3031.58	516.096	4.147	23.7
3033.98	516.096	4.147	23.7
3036.38	559.776	4.147	23.7
3038.78	559.776	4.147	23.7
3041.19	734.496	4.147	23.7
3043.59	647.136	4.147	23.7
3045.99	559.776	4.147	23.7
3048.39	516.096	4.147	23.7
3050.79	559.776	4.147	23.7
3053.2	559.776	4.147	23.7
3055.6	559.776	4.147	23.7
3058	516.096	4.147	23.7
3060.4	559.776	4.147	23.7
3062.81	559.776	4.147	23.7
3065.21	647.136	4.147	23.7
3067.61	472.416	4.147	23.7
3070.01	472.416	4.147	23.7
3072.41	472.416	4.147	23.7
3074.82	472.416	4.147	23.7
3077.22	428.736	4.147	23.7
3079.62	472.416	4.147	23.7
3082.02	472.416	4.147	23.7
3084.42	516.096	4.147	23.7
3086.83	472.416	4.147	23.7
3089.23	472.416	4.147	23.7
3091.63	472.416	4.147	23.7
3094.03	516.096	4.147	23.7
3096.44	516.096	4.147	23.7
3098.84	647.136	4.147	23.7
3101.24	603.456	4.147	23.7
3103.64	559.776	4.147	23.7
3106.04	559.776	4.147	23.7
3108.45	559.776	4.147	23.7
3110.85	472.416	4.147	23.7
3113.25	603.456	4.147	23.7
3115.65	472.416	4.147	23.7
3118.06	734.496	4.147	23.7
3120.46	603.456	4.147	23.7
3122.86	472.416	4.147	23.7
3125.26	428.736	4.147	23.7
3127.66	428.736	4.147	23.7
3130.07	472.416	4.147	23.7
3132.47	428.736	4.147	23.7
3134.87	472.416	4.147	23.7
3137.27	341.376	4.147	23.7
3139.68	385.056	4.147	23.7
3142.08	428.736	4.147	23.7
3144.48	385.056	4.147	23.7
3146.88	341.376	4.147	23.7
3149.28	341.376	4.147	23.7
3151.69	385.056	4.147	23.7
3154.09	341.376	4.147	23.7
3156.49	341.376	4.147	23.7
3158.89	341.376	4.147	23.7
3161.3	341.376	4.147	23.7
3163.7	341.376	4.147	23.7
3166.1	341.376	4.147	23.7
3168.5	341.376	4.147	23.7
3170.9	341.376	4.147	23.7
3173.31	428.736	4.147	23.7
3175.71	428.736	4.147	23.7
3178.11	472.416	4.147	23.7
3180.51	428.736	4.147	23.7
3182.91	428.736	4.147	23.7
3185.32	428.736	4.147	23.7
3187.72	428.736	4.147	23.7
3190.12	385.056	4.147	23.7
3192.52	428.736	4.147	23.7
3194.93	428.736	4.147	23.7
3197.33	516.096	4.147	23.7
3199.73	516.096	4.147	23.7
3202.13	472.416	4.147	23.7
3204.53	428.736	4.147	23.7
3206.94	428.736	4.147	23.7
3209.34	472.416	4.147	23.7
3211.74	428.736	4.147	23.7
3214.14	472.416	4.147	23.7
3216.55	428.736	4.147	23.7
3218.95	428.736	4.147	23.7
3221.35	385.056	4.147	23.7
3223.75	385.056	4.147	23.7
3226.15	385.056	4.147	23.7
3228.56	428.736	4.147	23.7
3230.96	385.056	4.147	23.7
3233.36	428.736	4.147	23.7
3235.76	428.736	4.147	23.7
3238.17	428.736	4.147	23.7
3240.57	341.376	4.147	23.7
3242.97	428.736	4.147	23.7
3245.37	428.736	4.147	23.7
3247.77	341.376	4.147	23.7
3250.18	341.376	4.147	23.7
3252.58	341.376	4.147	23.7
3254.98	341.376	4.147	23.7
3257.38	341.376	4.147	23.7
3259.79	341.376	4.147	23.7
3262.19	341.376	4.147	23.7
3264.59	341.376	4.147	23.7
3266.99	341.376	4.147	23.7
3269.39	385.056	4.147	23.7
3271.8	385.056	4.147	23.7
3274.2	516.096	4.147	23.7
3276.6	385.056	4.147	23.7
3279	385.056	4.147	23.7
3281.41	428.736	4.147	23.7
3283.81	385.056	4.147	23.7
3286.21	428.736	4.147	23.7
3288.61	559.776	4.147	23.7
3291.01	428.736	4.147	23.7
3293.42	385.056	4.147	23.7
3295.82	516.096	4.147	23.7
3298.22	472.416	4.147	23.7
3300.62	472.416	4.147	23.7
3303.03	428.736	4.147	23.7
3305.43	428.736	4.147	23.7
3307.83	428.736	4.147	23.7
3310.23	472.416	4.147	23.7
3312.63	428.736	4.147	23.7
3315.04	385.056	4.147	23.7
3317.44	385.056	4.147	23.7
3319.84	428.736	4.147	23.7
3322.24	385.056	4.147	23.7
3324.64	341.376	4.147	23.7
3327.05	472.416	4.147	23.7
3329.45	428.736	4.147	23.7
3331.85	472.416	4.147	23.7
3334.25	559.776	4.147	23.7
3336.66	472.416	4.147	23.7
3339.06	603.456	4.147	23.7
3341.46	559.776	4.147	23.7
3343.86	516.096	4.147	23.7
3346.26	428.736	4.147	23.7
3348.67	472.416	4.147	23.7
3351.07	472.416	4.147	23.7
3353.47	472.416	4.147	23.7
3355.87	472.416	4.147	23.7
3358.28	516.096	4.147	23.7
3360.68	472.416	4.147	23.7
3363.08	559.776	4.147	23.7
3365.48	516.096	4.147	23.7
3367.88	472.416	4.147	23.7
3370.29	472.416	4.147	23.7
3372.69	472.416	4.147	23.7
3375.09	385.056	4.147	23.7
3377.49	385.056	4.147	23.7
3379.9	428.736	4.147	23.7
3382.3	516.096	4.147	23.7
3384.7	385.056	4.147	23.7
3387.1	385.056	4.147	23.7
3389.5	428.736	4.147	23.7
3391.91	385.056	4.147	23.7
3394.31	385.056	4.147	23.7
3396.71	385.056	4.147	23.7
3399.11	385.056	4.147	23.7
3401.52	428.736	4.147	23.7
3403.92	472.416	4.147	23.7
3406.32	559.776	4.147	23.7
3408.72	559.776	4.147	23.7
3411.12	516.096	4.147	23.7
3413.53	472.416	4.147	23.7
3415.93	472.416	4.147	23.7
3418.33	472.416	4.147	23.7
3420.73	559.776	4.147	23.7
3423.14	603.456	4.147	23.7
3425.54	647.136	4.147	23.7
3427.94	603.456	4.147	23.7
3430.34	516.096	4.147	23.7
3432.74	516.096	4.147	23.7
3435.15	559.776	4.147	23.7
3437.55	559.776	4.147	23.7
3439.95	559.776	4.147	23.7
3442.35	559.776	4.147	23.7
3444.75	647.136	4.147	23.7
3447.16	516.096	4.147	23.7
3449.56	472.416	4.147	23.7
3451.96	516.096	4.147	23.7
3454.36	516.096	4.147	23.7
3456.77	472.416	4.147	23.7
3459.17	559.776	4.147	23.7
3461.57	559.776	4.147	23.7
3463.97	647.136	4.147	23.7
3466.37	690.816	4.147	23.7
3468.78	603.456	4.147	23.7
3471.18	559.776	4.147	23.7
3473.58	516.096	4.147	23.7
3475.98	603.456	4.147	23.7
3478.39	821.856	4.147	23.7
3480.79	778.176	4.147	23.7
3483.19	734.496	4.147	23.7
3485.59	778.176	4.147	23.7
3487.99	603.456	4.147	23.7
3490.4	647.136	4.147	23.7
3492.8	647.136	4.147	23.7
3495.2	690.816	4.147	23.7
3497.6	603.456	4.147	23.7
3500.01	559.776	4.147	23.7
3502.41	516.096	4.147	23.7
3504.81	516.096	4.147	23.7
3507.21	647.136	4.147	23.7
3509.61	821.856	4.147	23.7
3512.02	778.176	4.147	23.7
3514.42	690.816	4.147	23.7
3516.82	603.456	4.147	23.7
3519.22	734.496	4.147	23.7
3521.63	734.496	4.147	23.7
3524.03	778.176	4.147	23.7
3526.43	821.856	4.147	23.7
3528.83	647.136	4.147	23.7
3531.23	734.496	4.147	23.7
3533.64	690.816	4.147	23.7
3536.04	734.496	4.147	23.7
3538.44	647.136	4.147	23.7
3540.84	734.496	4.147	23.7
3543.25	647.136	4.147	23.7
3545.65	778.176	4.147	23.7
3548.05	647.136	4.147	23.7
3550.45	603.456	4.147	23.7
3552.85	559.776	4.147	23.7
3555.26	690.816	4.147	23.7
3557.66	647.136	4.147	23.7
3560.06	559.776	4.147	23.7
3562.46	690.816	4.147	23.7
3564.86	647.136	4.147	23.7
3567.27	647.136	4.147	23.7
3569.67	559.776	4.147	23.7
3572.07	559.776	4.147	23.7
3574.47	690.816	4.147	23.7
3576.88	603.456	4.147	23.7
3579.28	603.456	4.147	23.7
3581.68	647.136	4.147	23.7
3584.08	647.136	4.147	23.7
3586.48	690.816	4.147	23.7
3588.89	734.496	4.147	23.7
3591.29	821.856	4.147	23.7
3593.69	647.136	4.147	23.7
3596.09	690.816	4.147	23.7
3598.5	690.816	4.147	23.7
3600.9	778.176	4.147	23.7
3603.3	690.816	4.147	23.7
3605.7	690.816	4.147	23.7
3608.1	690.816	4.147	23.7
3610.51	690.816	4.147	23.7
3612.91	690.816	4.147	23.7
3615.31	647.136	4.147	23.7
3617.71	734.496	4.147	23.7
3620.12	778.176	4.147	23.7
3622.52	778.176	4.147	23.7
3624.92	690.816	4.147	23.7
3627.32	603.456	4.147	23.7
3629.72	690.816	4.147	23.7
3632.13	647.136	4.147	23.7
3634.53	647.136	4.147	23.7
3636.93	647.136	4.147	23.7
3639.33	821.856	4.147	23.7
3641.74	778.176	4.147	23.7
3644.14	647.136	4.147	23.7
3646.54	690.816	4.147	23.7
3648.94	734.496	4.147	23.7
3651.34	603.456	4.147	23.7
3653.75	734.496	4.147	23.7
3656.15	603.456	4.147	23.7
3658.55	559.776	4.147	23.7
3660.95	603.456	4.147	23.7
3663.36	472.416	4.147	23.7
3665.76	516.096	4.147	23.7
3668.16	516.096	4.147	23.7
3670.56	516.096	4.147	23.7
3672.96	516.096	4.147	23.7
3675.37	516.096	4.147	23.7
3677.77	472.416	4.147	23.7
3680.17	472.416	4.147	23.7
3682.57	559.776	4.147	23.7
3684.97	559.776	4.147	23.7
3687.38	603.456	4.147	23.7
3689.78	559.776	4.147	23.7
3692.18	603.456	4.147	23.7
3694.58	559.776	4.147	23.7
3696.99	647.136	4.147	23.7
3699.39	516.096	4.147	23.7
3701.79	603.456	4.147	23.7
3704.19	603.456	4.147	23.7
3706.59	734.496	4.147	23.7
3709	516.096	4.147	23.7
3711.4	516.096	4.147	23.7
3713.8	647.136	4.147	23.7
3716.2	909.216	4.147	23.7
3718.61	909.216	4.147	23.7
3721.01	1083.94	4.147	23.7
3723.41	952.896	4.147	23.7
3725.81	909.216	4.147	23.7
3728.21	734.496	4.147	23.7
3730.62	821.856	4.147	23.7
3733.02	909.216	4.147	23.7
3735.42	952.896	4.147	23.7
3737.82	909.216	4.147	23.7
3740.23	909.216	4.147	23.7
3742.63	1040.26	4.147	23.7
3745.03	1040.26	4.147	23.7
3747.43	909.216	4.147	23.7
3749.83	909.216	4.147	23.7
3752.24	952.896	4.147	23.7
3754.64	865.536	4.147	23.7
3757.04	647.136	4.147	23.7
3759.44	559.776	4.147	23.7
3761.85	778.176	4.147	23.7
3764.25	778.176	4.147	23.7
3766.65	734.496	4.147	23.7
3769.05	559.776	4.147	23.7
3771.45	559.776	4.147	23.7
3773.86	603.456	4.147	23.7
3776.26	996.576	4.147	23.7
3778.66	996.576	4.147	23.7
3781.06	821.856	4.147	23.7
3783.47	952.896	4.147	23.7
3785.87	952.896	4.147	23.7
3788.27	952.896	4.147	23.7
3790.67	734.496	4.147	23.7
3793.07	647.136	4.147	23.7
3795.48	690.816	4.147	23.7
3797.88	734.496	4.147	23.7
3800.28	734.496	4.147	23.7
3802.68	734.496	4.147	23.7
3805.08	778.176	4.147	23.7
3807.49	734.496	4.147	23.7
3809.89	821.856	4.147	23.7
3812.29	516.096	4.147	23.7
3814.69	734.496	4.147	23.7
3817.1	690.816	4.147	23.7
3819.5	603.456	4.147	23.7
3821.9	516.096	4.147	23.7
3824.3	559.776	4.147	23.7
3826.7	603.456	4.147	23.7
3829.11	690.816	4.147	23.7
3831.51	516.096	4.147	23.7
3833.91	603.456	4.147	23.7
3836.31	603.456	4.147	23.7
3838.72	603.456	4.147	23.7
3841.12	690.816	4.147	23.7
3843.52	821.856	4.147	23.7
3845.92	778.176	4.147	23.7
3848.32	647.136	4.147	23.7
3850.73	647.136	4.147	23.7
3853.13	603.456	4.147	23.7
3855.53	734.496	4.147	23.7
3857.93	690.816	4.147	23.7
3860.34	778.176	4.147	23.7
3862.74	647.136	4.147	23.7
3865.14	472.416	4.147	23.7
3867.54	647.136	4.147	23.7
3869.94	559.776	4.147	23.7
3872.35	647.136	4.147	23.7
3874.75	559.776	4.147	23.7
3877.15	647.136	4.147	23.7
3879.55	647.136	4.147	23.7
3881.96	690.816	4.147	23.7
3884.36	559.776	4.147	23.7
3886.76	647.136	4.147	23.7
3889.16	559.776	4.147	23.7
3891.56	516.096	4.147	23.7
3893.97	428.736	4.147	23.7
3896.37	516.096	4.147	23.7
3898.77	821.856	4.147	23.7
3901.17	778.176	4.147	23.7
3903.58	734.496	4.147	23.7
3905.98	647.136	4.147	23.7
3908.38	865.536	4.147	23.7
3910.78	778.176	4.147	23.7
3913.18	821.856	4.147	23.7
3915.59	821.856	4.147	23.7
3917.99	821.856	4.147	23.7
3920.39	821.856	4.147	23.7
3922.79	865.536	4.147	23.7
3925.19	734.496	4.147	23.7
3927.6	821.856	4.147	23.7
3930	778.176	4.147	23.7
3932.4	734.496	4.147	23.7
3934.8	603.456	4.147	23.7
3937.21	603.456	4.147	23.7
3939.61	647.136	4.147	23.7
3942.01	559.776	4.147	23.7
3944.41	559.776	4.147	23.7
3946.81	559.776	4.147	23.7
3949.22	734.496	4.147	23.7
3951.62	690.816	4.147	23.7
3954.02	690.816	4.147	23.7
3956.42	603.456	4.147	23.7
3958.83	603.456	4.147	23.7
3961.23	690.816	4.147	23.7
3963.63	734.496	4.147	23.7
3966.03	734.496	4.147	23.7
3968.43	865.536	4.147	23.7
3970.84	821.856	4.147	23.7
3973.24	821.856	4.147	23.7
3975.64	909.216	4.147	23.7
3978.04	821.856	4.147	23.7
3980.45	821.856	4.147	23.7
3982.85	909.216	4.147	23.7
3985.25	865.536	4.147	23.7
3987.65	909.216	4.147	23.7
3990.05	734.496	4.147	23.7
3992.46	952.896	4.147	23.7
3994.86	996.576	4.147	23.7
3997.26	909.216	4.147	23.7
3999.66	909.216	4.147	23.7
4002.07	865.536	4.147	23.7
4004.47	909.216	4.147	23.7
4006.87	909.216	4.147	23.7
4009.27	1040.26	4.147	23.7
4011.67	1083.94	4.147	23.7
4014.08	1083.94	4.147	23.7
4016.48	1040.26	4.147	23.7
4018.88	909.216	4.147	23.7
4021.28	909.216	4.147	23.7
4023.69	952.896	4.147	23.7
4026.09	996.576	4.147	23.7
4028.49	1040.26	4.147	23.7
4030.89	996.576	4.147	23.7
4033.29	1127.62	4.147	23.7
4035.7	1214.98	4.147	23.7
4038.1	1040.26	4.147	23.7
4040.5	1171.3	4.147	23.7
4042.9	1171.3	4.147	23.7
4045.3	1171.3	4.147	23.7
4047.71	1171.3	4.147	23.7
4050.11	1258.66	4.147	23.7
4052.51	1083.94	4.147	23.7
4054.91	952.896	4.147	23.7
4057.32	1040.26	4.147	23.7
4059.72	952.896	4.147	23.7
4062.12	996.576	4.147	23.7
4064.52	909.216	4.147	23.7
4066.92	821.856	4.147	23.7
4069.33	865.536	4.147	23.7
4071.73	909.216	4.147	23.7
4074.13	865.536	4.147	23.7
4076.53	909.216	4.147	23.7
4078.94	996.576	4.147	23.7
4081.34	952.896	4.147	23.7
4083.74	996.576	4.147	23.7
4086.14	909.216	4.147	23.7
4088.54	909.216	4.147	23.7
4090.95	996.576	4.147	23.7
4093.35	647.136	4.147	23.7
4095.75	909.216	4.147	23.7
4098.15	778.176	4.147	23.7
4100.56	778.176	4.147	23.7
4102.96	778.176	4.147	23.7
4105.36	734.496	4.147	23.7
4107.76	647.136	4.147	23.7
4110.16	690.816	4.147	23.7
4112.57	734.496	4.147	23.7
4114.97	778.176	4.147	23.7
4117.37	865.536	4.147	23.7
4119.77	952.896	4.147	23.7
4122.18	996.576	4.147	23.7
4124.58	952.896	4.147	23.7
4126.98	778.176	4.147	23.7
4129.38	778.176	4.147	23.7
4131.78	821.856	4.147	23.7
4134.19	865.536	4.147	23.7
4136.59	734.496	4.147	23.7
4138.99	909.216	4.147	23.7
4141.39	821.856	4.147	23.7
4143.8	778.176	4.147	23.7
4146.2	734.496	4.147	23.7
4148.6	821.856	4.147	23.7
4151	865.536	4.147	23.7
4153.4	821.856	4.147	23.7
4155.81	909.216	4.147	23.7
4158.21	865.536	4.147	23.7
4160.61	778.176	4.147	23.7
4163.01	996.576	4.147	23.7
4165.41	821.856	4.147	23.7
4167.82	996.576	4.147	23.7
4170.22	865.536	4.147	23.7
4172.62	690.816	4.147	23.7
4175.02	734.496	4.147	23.7
4177.43	603.456	4.147	23.7
4179.83	690.816	4.147	23.7
4182.23	603.456	4.147	23.7
4184.63	690.816	4.147	23.7
4187.03	690.816	4.147	23.7
4189.44	690.816	4.147	23.7
4191.84	559.776	4.147	23.7
4194.24	516.096	4.147	23.7
4196.64	821.856	4.147	23.7
4199.05	647.136	4.147	23.7
4201.45	472.416	4.147	23.7
4203.85	472.416	4.147	23.7
4206.25	559.776	4.147	23.7
4208.65	516.096	4.147	23.7
4211.06	559.776	4.147	23.7
4213.46	472.416	4.147	23.7
4215.86	603.456	4.147	23.7
4218.26	428.736	4.147	23.7
4220.67	428.736	4.147	23.7
4223.07	428.736	4.147	23.7
4225.47	428.736	4.147	23.7
4227.87	516.096	4.147	23.7
4230.27	516.096	4.147	23.7
4232.68	690.816	4.147	23.7
4235.08	952.896	4.147	23.7
4237.48	734.496	4.147	23.7
4239.88	734.496	4.147	23.7
4242.29	734.496	4.147	23.7
4244.69	734.496	4.147	23.7
4247.09	734.496	4.147	23.7
4249.49	559.776	4.147	23.7
4251.89	559.776	4.147	23.7
4254.3	603.456	4.147	23.7
4256.7	385.056	4.147	23.7
4259.1	472.416	4.147	23.7
4261.5	516.096	4.147	23.7
4263.91	559.776	4.147	23.7
4266.31	385.056	4.147	23.7
4268.71	603.456	4.147	23.7
4271.11	559.776	4.147	23.7
4273.51	472.416	4.147	23.7
4275.92	385.056	4.147	23.7
4278.32	516.096	4.147	23.7
4280.72	559.776	4.147	23.7
4283.12	559.776	4.147	23.7
4285.52	647.136	4.147	23.7
4287.93	690.816	4.147	23.7
4290.33	647.136	4.147	23.7
4292.73	472.416	4.147	23.7
4295.13	385.056	4.147	23.7
4297.54	428.736	4.147	23.7
4299.94	647.136	4.147	23.7
4302.34	603.456	4.147	23.7
4304.74	559.776	4.147	23.7
4307.14	559.776	4.147	23.7
4309.55	647.136	4.147	23.7
4311.95	559.776	4.147	23.7
4314.35	559.776	4.147	23.7
4316.75	559.776	4.147	23.7
4319.16	603.456	4.147	23.7
4321.56	472.416	4.147	23.7
4323.96	472.416	4.147	23.7
4326.36	472.416	4.147	23.7
4328.76	472.416	4.147	23.7
4331.17	559.776	4.147	23.7
4333.57	516.096	4.147	23.7
4335.97	516.096	4.147	23.7
4338.37	428.736	4.147	23.7
4340.78	385.056	4.147	23.7
4343.18	385.056	4.147	23.7
4345.58	385.056	4.147	23.7
4347.98	428.736	4.147	23.7
4350.38	472.416	4.147	23.7
4352.79	428.736	4.147	23.7
4355.19	516.096	4.147	23.7
4357.59	472.416	4.147	23.7
4359.99	428.736	4.147	23.7
4362.4	385.056	4.147	23.7
4364.8	385.056	4.147	23.7
4367.2	428.736	4.147	23.7
4369.6	428.736	4.147	23.7
4372	341.376	4.147	23.7
4374.41	385.056	4.147	23.7
4376.81	385.056	4.147	23.7
4379.21	472.416	4.147	23.7
4381.61	428.736	4.147	23.7
4384.02	428.736	4.147	23.7
4386.42	385.056	4.147	23.7
4388.82	385.056	4.147	23.7
4391.22	428.736	4.147	23.7
4393.62	385.056	4.147	23.7
4396.03	341.376	4.147	23.7
4398.43	341.376	4.147	23.7
4400.83	472.416	4.147	23.7
4403.23	559.776	4.147	23.7
4405.63	603.456	4.147	23.7
4408.04	690.816	4.147	23.7
4410.44	516.096	4.147	23.7
4412.84	385.056	4.147	23.7
4415.24	297.696	4.147	23.7
4417.65	472.416	4.147	23.7
4420.05	516.096	4.147	23.7
4422.45	472.416	4.147	23.7
4424.85	472.416	4.147	23.7
4427.25	428.736	4.147	23.7
4429.66	428.736	4.147	23.7
4432.06	472.416	4.147	23.7
4434.46	385.056	4.147	23.7
4436.86	385.056	4.147	23.7
4439.27	341.376	4.147	23.7
4441.67	385.056	4.147	23.7
4444.07	341.376	4.147	23.7
4446.47	428.736	4.147	23.7
4448.87	559.776	4.147	23.7
4451.28	472.416	4.147	23.7
4453.68	472.416	4.147	23.7
4456.08	472.416	4.147	23.7
4458.48	516.096	4.147	23.7
4460.89	472.416	4.147	23.7
4463.29	385.056	4.147	23.7
4465.69	428.736	4.147	23.7
4468.09	385.056	4.147	23.7
4470.49	385.056	4.147	23.7
4472.9	428.736	4.147	23.7
4475.3	341.376	4.147	23.7
4477.7	428.736	4.147	23.7
4480.1	385.056	4.147	23.7
4482.51	428.736	4.147	23.7
4484.91	428.736	4.147	23.7
4487.31	385.056	4.147	23.7
4489.71	385.056	4.147	23.7
4492.11	341.376	4.147	23.7
4494.52	341.376	4.147	23.7
4496.92	341.376	4.147	23.7
4499.32	472.416	4.147	23.7
4501.72	472.416	4.147	23.7
4504.12	472.416	4.147	23.7
4506.53	385.056	4.147	23.7
4508.93	472.416	4.147	23.7
4511.33	385.056	4.147	23.7
4513.73	603.456	4.147	23.7
4516.14	385.056	4.147	23.7
4518.54	428.736	4.147	23.7
4520.94	428.736	4.147	23.7
4523.34	472.416	4.147	23.7
4525.74	472.416	4.147	23.7
4528.15	385.056	4.147	23.7
4530.55	516.096	4.147	23.7
4532.95	428.736	4.147	23.7
4535.35	516.096	4.147	23.7
4537.76	472.416	4.147	23.7
4540.16	385.056	4.147	23.7
4542.56	341.376	4.147	23.7
4544.96	385.056	4.147	23.7
4547.36	472.416	4.147	23.7
4549.77	385.056	4.147	23.7
4552.17	341.376	4.147	23.7
4554.57	428.736	4.147	23.7
4556.97	385.056	4.147	23.7
4559.38	428.736	4.147	23.7
4561.78	385.056	4.147	23.7
4564.18	428.736	4.147	23.7
4566.58	472.416	4.147	23.7
4568.98	428.736	4.147	23.7
4571.39	472.416	4.147	23.7
4573.79	472.416	4.147	23.7
4576.19	428.736	4.147	23.7
4578.59	472.416	4.147	23.7
4581	428.736	4.147	23.7
4583.4	559.776	4.147	23.7
4585.8	472.416	4.147	23.7
4588.2	559.776	4.147	23.7
4590.6	472.416	4.147	23.7
4593.01	603.456	4.147	23.7
4595.41	734.496	4.147	23.7
4597.81	603.456	4.147	23.7
4600.21	909.216	4.147	23.7
4602.62	909.216	4.147	23.7
4605.02	909.216	4.147	23.7
4607.42	996.576	4.147	23.7
4609.82	952.896	4.147	23.7
4612.22	865.536	4.147	23.7
4614.63	690.816	4.147	23.7
4617.03	734.496	4.147	23.7
4619.43	690.816	4.147	23.7
4621.83	865.536	4.147	23.7
4624.24	952.896	4.147	23.7
4626.64	734.496	4.147	23.7
4629.04	734.496	4.147	23.7
4631.44	734.496	4.147	23.7
4633.84	603.456	4.147	23.7
4636.25	647.136	4.147	23.7
4638.65	647.136	4.147	23.7
4641.05	647.136	4.147	23.7
4643.45	909.216	4.147	23.7
4645.85	909.216	4.147	23.7
4648.26	821.856	4.147	23.7
4650.66	821.856	4.147	23.7
4653.06	647.136	4.147	23.7
4655.46	647.136	4.147	23.7
4657.87	909.216	4.147	23.7
4660.27	909.216	4.147	23.7
4662.67	865.536	4.147	23.7
4665.07	821.856	4.147	23.7
4667.47	778.176	4.147	23.7
4669.88	909.216	4.147	23.7
4672.28	821.856	4.147	23.7
4674.68	865.536	4.147	23.7
4677.08	734.496	4.147	23.7
4679.49	734.496	4.147	23.7
4681.89	603.456	4.147	23.7
4684.29	603.456	4.147	23.7
4686.69	734.496	4.147	23.7
4689.09	690.816	4.147	23.7
4691.5	909.216	4.147	23.7
4693.9	909.216	4.147	23.7
4696.3	778.176	4.147	23.7
4698.7	603.456	4.147	23.7
4701.11	516.096	4.147	23.7
4703.51	603.456	4.147	23.7
4705.91	647.136	4.147	23.7
4708.31	516.096	4.147	23.7
4710.71	516.096	4.147	23.7
4713.12	603.456	4.147	23.7
4715.52	778.176	4.147	23.7
4717.92	690.816	4.147	23.7
4720.32	647.136	4.147	23.7
4722.73	821.856	4.147	23.7
4725.13	909.216	4.147	23.7
4727.53	734.496	4.147	23.7
4729.93	821.856	4.147	23.7
4732.33	821.856	4.147	23.7
4734.74	734.496	4.147	23.7
4737.14	690.816	4.147	23.7
4739.54	559.776	4.147	23.7
4741.94	516.096	4.147	23.7
4744.35	516.096	4.147	23.7
4746.75	472.416	4.147	23.7
4749.15	472.416	4.147	23.7
4751.55	603.456	4.147	23.7
4753.95	559.776	4.147	23.7
4756.36	516.096	4.147	23.7
4758.76	516.096	4.147	23.7
4761.16	559.776	4.147	23.7
4763.56	472.416	4.147	23.7
4765.96	559.776	4.147	23.7
4768.37	734.496	4.147	23.7
4770.77	647.136	4.147	23.7
4773.17	559.776	4.147	23.7
4775.57	647.136	4.147	23.7
4777.98	559.776	4.147	23.7
4780.38	603.456	4.147	23.7
4782.78	516.096	4.147	23.7
4785.18	428.736	4.147	23.7
4787.58	516.096	4.147	23.7
4789.99	472.416	4.147	23.7
4792.39	385.056	4.147	23.7
4794.79	472.416	4.147	23.7
4797.19	690.816	4.147	23.7
4799.6	690.816	4.147	23.7
4802	909.216	4.147	23.7
[truncated: 1,020,022+ more rows]

## Sheet: R(2 of 2)
Time (milliSeconds)	Current (milliAmps)	Voltage (Volts)	Temperature (Degree Celsius)
2.4551e+06	1171.3	4.004	42.5
2.4551e+06	1171.3	4.004	42.5
2.45511e+06	1214.98	4.004	42.5
2.45511e+06	1040.26	4.004	42.5
2.45511e+06	1171.3	4.004	42.5
2.45511e+06	1258.66	4.004	42.5
2.45512e+06	1083.94	4.004	42.5
2.45512e+06	1127.62	4.004	42.5
2.45512e+06	996.576	4.004	42.5
2.45512e+06	1214.98	4.004	42.5
2.45513e+06	1127.62	4.004	42.5
2.45513e+06	996.576	4.004	42.5
2.45513e+06	996.576	4.004	42.5
2.45513e+06	996.576	4.004	42.5
2.45513e+06	996.576	4.004	42.5
2.45514e+06	909.216	4.004	42.5
2.45514e+06	1083.94	4.004	42.5
2.45514e+06	1083.94	4.004	42.5
2.45514e+06	1040.26	4.004	42.5
2.45515e+06	996.576	4.004	42.5
2.45515e+06	1083.94	4.004	42.5
2.45515e+06	865.536	4.004	42.5
2.45515e+06	996.576	4.004	42.5
2.45516e+06	952.896	4.004	42.5
2.45516e+06	1040.26	4.004	42.5
2.45516e+06	1040.26	4.004	42.5
2.45516e+06	996.576	4.004	42.5
2.45517e+06	821.856	4.004	42.5
2.45517e+06	865.536	4.004	42.5
2.45517e+06	996.576	4.004	42.5
2.45517e+06	1171.3	4.004	42.5
2.45518e+06	1214.98	4.004	42.5
2.45518e+06	1258.66	4.004	42.5
2.45518e+06	1083.94	4.004	42.5
2.45518e+06	1083.94	4.004	42.5
2.45519e+06	1127.62	4.004	42.5
2.45519e+06	1083.94	4.004	42.5
2.45519e+06	1083.94	4.004	42.5
2.45519e+06	1127.62	4.004	42.5
2.45519e+06	1171.3	4.004	42.5
2.4552e+06	1171.3	4.004	42.5
2.4552e+06	1127.62	4.004	42.5
2.4552e+06	1083.94	4.004	42.5
2.4552e+06	1040.26	4.004	42.5
2.45521e+06	996.576	4.004	42.5
2.45521e+06	1127.62	4.004	42.5
2.45521e+06	1083.94	4.004	42.5
2.45521e+06	1040.26	4.004	42.5
2.45522e+06	1083.94	4.004	42.5
2.45522e+06	1127.62	4.004	42.5
2.45522e+06	1083.94	4.004	42.5
2.45522e+06	1083.94	4.004	42.5
2.45523e+06	1083.94	4.004	42.5
2.45523e+06	1127.62	4.004	42.5
2.45523e+06	1258.66	4.004	42.5
2.45523e+06	1258.66	4.004	42.5
2.45524e+06	1127.62	4.004	42.5
2.45524e+06	1171.3	4.004	42.5
2.45524e+06	1258.66	4.004	42.5
2.45524e+06	1258.66	4.004	42.5
2.45525e+06	1214.98	4.004	42.5
2.45525e+06	1171.3	4.004	42.5
2.45525e+06	1214.98	4.004	42.5
2.45525e+06	1127.62	4.004	42.5
2.45525e+06	1171.3	4.004	42.5
2.45526e+06	996.576	4.004	42.5
2.45526e+06	996.576	4.004	42.5
2.45526e+06	996.576	4.004	42.5
2.45526e+06	1083.94	4.004	42.5
2.45527e+06	1083.94	4.004	42.5
2.45527e+06	1040.26	4.004	42.5
2.45527e+06	1083.94	4.004	42.5
2.45527e+06	996.576	4.004	42.5
2.45528e+06	1258.66	4.004	42.5
2.45528e+06	1258.66	4.004	42.5
2.45528e+06	1258.66	4.004	42.5
2.45528e+06	1433.38	4.004	42.5
2.45529e+06	1083.94	4.004	42.5
2.45529e+06	952.896	4.004	42.5
2.45529e+06	1040.26	4.004	42.5
2.45529e+06	1083.94	4.004	42.5
2.4553e+06	1171.3	4.004	42.5
2.4553e+06	1171.3	4.004	42.5
2.4553e+06	1127.62	4.004	42.5
2.4553e+06	1171.3	4.004	42.5
2.45531e+06	1083.94	4.004	42.5
2.45531e+06	1040.26	4.004	42.5
2.45531e+06	996.576	4.004	42.5
2.45531e+06	952.896	4.004	42.5
2.45532e+06	909.216	4.004	42.5
2.45532e+06	1171.3	4.004	42.5
2.45532e+06	1127.62	4.004	42.5
2.45532e+06	1258.66	4.004	42.5
2.45532e+06	1083.94	4.004	42.5
2.45533e+06	1214.98	4.004	42.5
2.45533e+06	1171.3	4.004	42.5
2.45533e+06	1258.66	4.004	42.5
2.45533e+06	1214.98	4.004	42.5
2.45534e+06	1214.98	4.004	42.5
2.45534e+06	1214.98	4.004	42.5
2.45534e+06	1171.3	4.004	42.5
2.45534e+06	952.896	4.004	42.5
2.45535e+06	865.536	4.004	42.5
2.45535e+06	909.216	4.004	42.5
2.45535e+06	1127.62	4.004	42.5
2.45535e+06	1040.26	4.004	42.5
2.45536e+06	1258.66	4.004	42.5
2.45536e+06	1127.62	4.004	42.5
2.45536e+06	1083.94	4.004	42.5
2.45536e+06	996.576	4.004	42.5
2.45537e+06	996.576	4.004	42.5
2.45537e+06	909.216	4.004	42.5
2.45537e+06	952.896	4.004	42.5
2.45537e+06	1083.94	4.004	42.5
2.45538e+06	996.576	4.004	42.5
2.45538e+06	1083.94	4.004	42.5
2.45538e+06	1083.94	4.004	42.5
2.45538e+06	952.896	4.004	42.5
2.45538e+06	952.896	4.004	42.5
2.45539e+06	734.496	4.004	42.5
2.45539e+06	647.136	4.004	42.5
2.45539e+06	1040.26	4.004	42.5
2.45539e+06	952.896	4.004	42.5
2.4554e+06	778.176	4.004	42.5
2.4554e+06	821.856	4.004	42.5
2.4554e+06	865.536	4.004	42.5
2.4554e+06	909.216	4.004	42.5
2.45541e+06	909.216	4.004	42.5
2.45541e+06	865.536	4.004	42.5
2.45541e+06	996.576	4.004	42.5
2.45541e+06	952.896	4.004	42.5
2.45542e+06	909.216	4.004	42.5
2.45542e+06	1171.3	4.004	42.5
2.45542e+06	1083.94	4.004	42.5
2.45542e+06	865.536	4.004	42.5
2.45543e+06	996.576	4.004	42.5
2.45543e+06	821.856	4.004	42.5
2.45543e+06	821.856	4.004	42.5
2.45543e+06	821.856	4.004	42.5
2.45544e+06	734.496	4.004	42.5
2.45544e+06	909.216	4.004	42.5
2.45544e+06	909.216	4.004	42.5
2.45544e+06	865.536	4.004	42.5
2.45544e+06	952.896	4.004	42.5
2.45545e+06	909.216	4.004	42.5
2.45545e+06	821.856	4.004	42.5
2.45545e+06	952.896	4.004	42.5
2.45545e+06	909.216	4.004	42.5
2.45546e+06	865.536	4.004	42.5
2.45546e+06	952.896	4.004	42.5
2.45546e+06	1127.62	4.004	42.5
2.45546e+06	1040.26	4.004	42.5
2.45547e+06	996.576	4.004	42.5
2.45547e+06	996.576	4.004	42.5
2.45547e+06	821.856	4.004	42.5
2.45547e+06	690.816	4.004	42.5
2.45548e+06	734.496	4.004	42.5
2.45548e+06	778.176	4.004	42.5
2.45548e+06	996.576	4.004	42.5
2.45548e+06	996.576	4.004	42.5
2.45549e+06	1040.26	4.004	42.5
2.45549e+06	909.216	4.004	42.5
2.45549e+06	996.576	4.004	42.5
2.45549e+06	909.216	4.004	42.5
2.4555e+06	865.536	4.004	42.5
2.4555e+06	952.896	4.004	42.5
2.4555e+06	909.216	4.004	42.5
2.4555e+06	952.896	4.004	42.5
2.4555e+06	909.216	4.004	42.5
2.45551e+06	865.536	4.004	42.5
2.45551e+06	1040.26	4.004	42.5
2.45551e+06	909.216	4.004	42.5
2.45551e+06	909.216	4.004	42.5
2.45552e+06	821.856	4.004	42.5
2.45552e+06	996.576	4.004	42.5
2.45552e+06	865.536	4.004	42.5
2.45552e+06	996.576	4.004	42.5
2.45553e+06	821.856	4.004	42.5
2.45553e+06	1127.62	4.004	42.5
2.45553e+06	952.896	4.004	42.5
2.45553e+06	909.216	4.004	42.5
2.45554e+06	996.576	4.004	42.5
2.45554e+06	952.896	4.004	42.5
2.45554e+06	996.576	4.004	42.5
2.45554e+06	865.536	4.004	42.5
2.45555e+06	1083.94	4.004	42.5
2.45555e+06	1040.26	4.004	42.5
2.45555e+06	865.536	4.004	42.5
2.45555e+06	952.896	4.004	42.5
2.45556e+06	996.576	4.004	42.5
2.45556e+06	996.576	4.004	42.5
2.45556e+06	821.856	4.004	42.5
2.45556e+06	778.176	4.004	42.5
2.45556e+06	778.176	4.004	42.5
2.45557e+06	865.536	4.004	42.5
2.45557e+06	865.536	4.004	42.5
2.45557e+06	778.176	4.004	42.5
2.45557e+06	952.896	4.004	42.5
2.45558e+06	996.576	4.004	42.5
2.45558e+06	996.576	4.004	42.5
2.45558e+06	996.576	4.004	42.5
2.45558e+06	952.896	4.004	42.5
2.45559e+06	865.536	4.004	42.5
2.45559e+06	865.536	4.004	42.5
2.45559e+06	821.856	4.004	42.5
2.45559e+06	778.176	4.004	42.5
2.4556e+06	778.176	4.004	42.5
2.4556e+06	865.536	4.004	42.5
2.4556e+06	778.176	4.004	42.5
2.4556e+06	734.496	4.004	42.5
2.45561e+06	734.496	4.004	42.5
2.45561e+06	690.816	4.004	42.5
2.45561e+06	865.536	4.004	42.5
2.45561e+06	909.216	4.004	42.5
2.45562e+06	821.856	4.004	42.5
2.45562e+06	821.856	4.004	42.5
2.45562e+06	821.856	4.004	42.5
2.45562e+06	821.856	4.004	42.5
2.45562e+06	821.856	4.004	42.5
2.45563e+06	952.896	4.004	42.5
2.45563e+06	865.536	4.004	42.5
2.45563e+06	909.216	4.004	42.5
2.45563e+06	996.576	4.004	42.5
2.45564e+06	1040.26	4.004	42.5
2.45564e+06	821.856	4.004	42.5
2.45564e+06	821.856	4.004	42.5
2.45564e+06	690.816	4.004	42.5
2.45565e+06	821.856	4.004	42.5
2.45565e+06	821.856	4.004	42.5
2.45565e+06	865.536	4.004	42.5
2.45565e+06	734.496	4.004	42.5
2.45566e+06	909.216	4.004	42.5
2.45566e+06	778.176	4.004	42.5
2.45566e+06	909.216	4.004	42.5
2.45566e+06	996.576	4.004	42.5
2.45567e+06	865.536	4.004	42.5
2.45567e+06	821.856	4.004	42.5
2.45567e+06	952.896	4.004	42.5
2.45567e+06	821.856	4.004	42.5
2.45568e+06	821.856	4.004	42.5
2.45568e+06	909.216	4.004	42.5
2.45568e+06	996.576	4.004	42.5
2.45568e+06	821.856	4.004	42.5
2.45568e+06	821.856	4.004	42.5
2.45569e+06	821.856	4.004	42.5
2.45569e+06	821.856	4.004	42.5
2.45569e+06	865.536	4.004	42.5
2.45569e+06	778.176	4.004	42.5
2.4557e+06	996.576	4.004	42.5
2.4557e+06	821.856	4.004	42.5
2.4557e+06	865.536	4.004	42.5
2.4557e+06	865.536	4.004	42.5
2.45571e+06	909.216	4.004	42.5
2.45571e+06	909.216	4.004	42.5
2.45571e+06	996.576	4.004	42.5
2.45571e+06	909.216	4.004	42.5
2.45572e+06	865.536	4.004	42.5
2.45572e+06	865.536	4.004	42.5
2.45572e+06	952.896	4.004	42.5
2.45572e+06	909.216	4.004	42.5
2.45573e+06	865.536	4.004	42.5
2.45573e+06	690.816	4.004	42.5
2.45573e+06	821.856	4.004	42.5
2.45573e+06	821.856	4.004	42.5
2.45574e+06	952.896	4.004	42.5
2.45574e+06	821.856	4.004	42.5
2.45574e+06	734.496	4.004	42.5
2.45574e+06	865.536	4.004	42.5
2.45575e+06	865.536	4.004	42.5
2.45575e+06	996.576	4.004	42.5
2.45575e+06	821.856	4.004	42.5
2.45575e+06	821.856	4.004	42.5
2.45575e+06	690.816	4.004	42.5
2.45576e+06	690.816	4.004	42.5
2.45576e+06	821.856	4.004	42.5
2.45576e+06	821.856	4.004	42.5
2.45576e+06	778.176	4.004	42.5
2.45577e+06	865.536	4.004	42.5
2.45577e+06	865.536	4.004	42.5
2.45577e+06	952.896	4.004	42.5
2.45577e+06	909.216	4.004	42.5
2.45578e+06	821.856	4.004	42.5
2.45578e+06	821.856	4.004	42.5
2.45578e+06	778.176	4.004	42.5
2.45578e+06	778.176	4.004	42.5
2.45579e+06	734.496	4.004	42.5
2.45579e+06	734.496	4.004	42.5
2.45579e+06	821.856	4.004	42.5
2.45579e+06	865.536	4.004	42.5
2.4558e+06	865.536	4.004	42.5
2.4558e+06	821.856	4.004	42.5
2.4558e+06	996.576	4.004	42.5
2.4558e+06	996.576	4.004	42.5
2.45581e+06	1040.26	4.004	42.5
2.45581e+06	996.576	4.004	42.5
2.45581e+06	952.896	4.004	42.5
2.45581e+06	996.576	4.004	42.5
2.45581e+06	996.576	4.004	42.5
2.45582e+06	909.216	4.004	42.5
2.45582e+06	778.176	4.004	42.5
2.45582e+06	952.896	4.004	42.5
2.45582e+06	952.896	4.004	42.5
2.45583e+06	909.216	4.004	42.5
2.45583e+06	1083.94	4.004	42.5
2.45583e+06	996.576	4.004	42.5
2.45583e+06	952.896	4.004	42.5
2.45584e+06	1083.94	4.004	42.5
2.45584e+06	909.216	4.004	42.5
2.45584e+06	1040.26	4.004	42.5
2.45584e+06	1127.62	4.004	42.5
2.45585e+06	1083.94	4.004	42.5
2.45585e+06	1083.94	4.004	42.5
2.45585e+06	1083.94	4.004	42.5
2.45585e+06	952.896	4.004	42.5
2.45586e+06	1258.66	4.004	42.5
2.45586e+06	1083.94	4.004	42.5
2.45586e+06	1171.3	4.004	42.5
2.45586e+06	1040.26	4.004	42.5
2.45587e+06	1040.26	4.004	42.5
2.45587e+06	1171.3	4.004	42.5
2.45587e+06	1171.3	4.004	42.5
2.45587e+06	1040.26	4.004	42.5
2.45587e+06	1171.3	4.004	42.5
2.45588e+06	1127.62	4.004	42.5
2.45588e+06	1171.3	4.004	42.5
2.45588e+06	1127.62	4.004	42.5
2.45588e+06	1083.94	4.004	42.5
2.45589e+06	1258.66	4.004	42.5
2.45589e+06	1040.26	4.004	42.5
2.45589e+06	1171.3	4.004	42.5
2.45589e+06	909.216	4.004	42.5
2.4559e+06	996.576	4.004	42.5
2.4559e+06	734.496	4.004	42.5
2.4559e+06	734.496	4.004	42.5
2.4559e+06	821.856	4.004	42.5
2.45591e+06	1127.62	4.004	42.5
2.45591e+06	1040.26	4.004	42.5
2.45591e+06	996.576	4.004	42.5
2.45591e+06	1127.62	4.004	42.5
2.45592e+06	1040.26	4.004	42.5
2.45592e+06	1083.94	4.004	42.5
2.45592e+06	865.536	4.004	42.5
2.45592e+06	821.856	4.004	42.5
2.45593e+06	821.856	4.004	42.5
2.45593e+06	909.216	4.004	42.5
2.45593e+06	1127.62	4.004	42.5
2.45593e+06	996.576	4.004	42.5
2.45593e+06	1083.94	4.004	42.5
2.45594e+06	1083.94	4.004	42.5
2.45594e+06	909.216	4.004	42.5
2.45594e+06	952.896	4.004	42.5
2.45594e+06	996.576	4.004	42.5
2.45595e+06	1040.26	4.004	42.5
2.45595e+06	1258.66	4.004	42.5
2.45595e+06	1083.94	4.004	42.5
2.45595e+06	996.576	4.004	42.5
2.45596e+06	996.576	4.004	42.5
2.45596e+06	909.216	4.004	42.5
2.45596e+06	952.896	4.004	42.5
2.45596e+06	865.536	4.004	42.5
2.45597e+06	996.576	4.004	42.5
2.45597e+06	734.496	4.004	42.5
2.45597e+06	778.176	4.004	42.5
2.45597e+06	909.216	4.004	42.5
2.45598e+06	996.576	4.004	42.5
2.45598e+06	734.496	4.004	42.5
2.45598e+06	1040.26	4.004	42.5
2.45598e+06	996.576	4.004	42.5
2.45599e+06	952.896	4.004	42.5
2.45599e+06	909.216	4.004	42.5
2.45599e+06	1040.26	4.004	42.5
2.45599e+06	909.216	4.004	42.5
2.45599e+06	996.576	4.004	42.5
2.456e+06	1258.66	4.004	42.5
2.456e+06	1258.66	4.004	43
2.456e+06	1127.62	4.004	43
2.456e+06	1214.98	4.004	43
2.45601e+06	1258.66	4.004	43
2.45601e+06	1214.98	4.004	43
2.45601e+06	1127.62	4.004	43
2.45601e+06	1127.62	4.004	43
2.45602e+06	1302.34	4.004	43
2.45602e+06	1258.66	4.004	43
2.45602e+06	1214.98	4.004	43
2.45602e+06	909.216	4.004	43
2.45603e+06	1171.3	4.004	43
2.45603e+06	1083.94	4.004	43
2.45603e+06	1171.3	4.004	43
2.45603e+06	1083.94	4.004	43
2.45604e+06	1083.94	4.004	43
2.45604e+06	1258.66	4.004	43
2.45604e+06	1171.3	4.004	43
2.45604e+06	1433.38	4.004	43
2.45605e+06	1564.42	4.004	43
2.45605e+06	1520.74	4.004	43
2.45605e+06	1520.74	4.004	43
2.45605e+06	1477.06	4.004	43
2.45605e+06	1477.06	4.004	43
2.45606e+06	1346.02	4.004	43
2.45606e+06	1258.66	4.004	43
2.45606e+06	1433.38	4.004	43
2.45606e+06	1520.74	4.004	43
2.45607e+06	1389.7	4.004	43
2.45607e+06	1346.02	4.004	43
2.45607e+06	1433.38	4.004	43
2.45607e+06	1389.7	4.004	43
2.45608e+06	1433.38	4.004	43
2.45608e+06	1433.38	4.004	43
2.45608e+06	1302.34	4.004	43
2.45608e+06	1302.34	4.004	43
2.45609e+06	1389.7	4.004	43
2.45609e+06	1389.7	4.004	43
2.45609e+06	1302.34	4.004	43
2.45609e+06	1258.66	4.004	43
2.4561e+06	1346.02	4.004	43
2.4561e+06	1346.02	4.004	43
2.4561e+06	1564.42	4.004	43
2.4561e+06	1040.26	4.004	43
2.45611e+06	1346.02	4.004	43
2.45611e+06	1083.94	4.004	43
2.45611e+06	1258.66	4.004	43
2.45611e+06	1214.98	4.004	43
2.45611e+06	1040.26	4.004	43
2.45612e+06	1083.94	4.004	43
2.45612e+06	1433.38	4.004	43
2.45612e+06	1346.02	4.004	43
2.45612e+06	1214.98	4.004	43
2.45613e+06	996.576	4.004	43
2.45613e+06	1171.3	4.004	43
2.45613e+06	1127.62	4.004	43
2.45613e+06	1127.62	4.004	43
2.45614e+06	1040.26	4.004	43
2.45614e+06	865.536	4.004	43
2.45614e+06	1346.02	4.004	43
2.45614e+06	1302.34	4.004	43
2.45615e+06	1302.34	4.004	43
2.45615e+06	1433.38	4.004	43
2.45615e+06	1127.62	4.004	43
2.45615e+06	1302.34	4.004	43
2.45616e+06	1346.02	4.004	43
2.45616e+06	1083.94	4.004	43
2.45616e+06	1040.26	4.004	43
2.45616e+06	909.216	4.004	43
2.45617e+06	952.896	4.004	43
2.45617e+06	821.856	4.004	43
2.45617e+06	909.216	4.004	43
2.45617e+06	952.896	4.004	43
2.45618e+06	996.576	4.004	43
2.45618e+06	996.576	4.004	43
2.45618e+06	1040.26	4.004	43
2.45618e+06	1127.62	4.004	43
2.45618e+06	1214.98	4.004	43
2.45619e+06	1258.66	4.004	43
2.45619e+06	1214.98	4.004	43
2.45619e+06	909.216	4.004	43
2.45619e+06	865.536	4.004	43
2.4562e+06	1040.26	4.004	43
2.4562e+06	1302.34	4.004	43
2.4562e+06	1083.94	4.004	43
2.4562e+06	1127.62	4.004	43
2.45621e+06	909.216	4.004	43
2.45621e+06	909.216	4.004	43
2.45621e+06	952.896	4.004	43
2.45621e+06	909.216	4.004	43
2.45622e+06	996.576	4.004	43
2.45622e+06	952.896	4.004	43
2.45622e+06	1040.26	4.004	43
2.45622e+06	1127.62	4.004	43
2.45623e+06	1214.98	4.004	43
2.45623e+06	996.576	4.004	43
2.45623e+06	996.576	4.004	43
2.45623e+06	1171.3	4.004	43
2.45624e+06	1127.62	4.004	43
2.45624e+06	996.576	4.004	43
2.45624e+06	909.216	4.004	43
2.45624e+06	996.576	4.004	43
2.45624e+06	996.576	4.004	43
2.45625e+06	909.216	4.004	43
2.45625e+06	734.496	4.004	43
2.45625e+06	778.176	4.004	43
2.45625e+06	821.856	4.004	43
2.45626e+06	734.496	4.004	43
2.45626e+06	909.216	4.004	43
2.45626e+06	865.536	4.004	43
2.45626e+06	1083.94	4.004	43
2.45627e+06	1171.3	4.004	43
2.45627e+06	1083.94	4.004	43
2.45627e+06	996.576	4.004	43
2.45627e+06	865.536	4.004	43
2.45628e+06	821.856	4.004	43
2.45628e+06	821.856	4.004	43
2.45628e+06	821.856	4.004	43
2.45628e+06	821.856	4.004	43
2.45629e+06	778.176	4.004	43
2.45629e+06	778.176	4.004	43
2.45629e+06	821.856	4.004	43
2.45629e+06	865.536	4.004	43
2.4563e+06	909.216	4.004	43
2.4563e+06	865.536	4.004	43
2.4563e+06	778.176	4.004	43
2.4563e+06	778.176	4.004	43
2.4563e+06	952.896	4.004	43
2.45631e+06	1083.94	4.004	43
2.45631e+06	865.536	4.004	43
2.45631e+06	1040.26	4.004	43
2.45631e+06	909.216	4.004	43
2.45632e+06	865.536	4.004	43
2.45632e+06	952.896	4.004	43
2.45632e+06	909.216	4.004	43
2.45632e+06	909.216	4.004	43
2.45633e+06	821.856	4.004	43
2.45633e+06	909.216	4.004	43
2.45633e+06	865.536	4.004	43
2.45633e+06	778.176	4.004	43
2.45634e+06	821.856	4.004	43
2.45634e+06	821.856	4.004	43
2.45634e+06	821.856	4.004	43
2.45634e+06	952.896	4.004	43
2.45635e+06	909.216	4.004	43
2.45635e+06	909.216	4.004	43
2.45635e+06	909.216	4.004	43
2.45635e+06	865.536	4.004	43
2.45636e+06	996.576	4.004	43
2.45636e+06	821.856	4.004	43
2.45636e+06	821.856	4.004	43
2.45636e+06	909.216	4.004	43
2.45636e+06	734.496	4.004	43
2.45637e+06	865.536	4.004	43
2.45637e+06	1083.94	4.004	43
2.45637e+06	1171.3	4.004	43
2.45637e+06	1127.62	4.004	43
2.45638e+06	1171.3	4.004	43
2.45638e+06	1171.3	4.004	43
2.45638e+06	996.576	4.004	43
2.45638e+06	952.896	4.004	43
2.45639e+06	909.216	4.004	43
2.45639e+06	1171.3	4.004	43
2.45639e+06	1346.02	4.004	43
2.45639e+06	1171.3	4.004	43
2.4564e+06	1083.94	4.004	43
2.4564e+06	1083.94	4.004	43
2.4564e+06	996.576	4.004	43
2.4564e+06	1083.94	4.004	43
2.45641e+06	1127.62	4.004	43
2.45641e+06	1214.98	4.004	43
2.45641e+06	1171.3	4.004	43
2.45641e+06	1302.34	4.004	43
2.45642e+06	952.896	4.004	43
2.45642e+06	1083.94	4.004	43
2.45642e+06	1040.26	4.004	43
2.45642e+06	1214.98	4.004	43
2.45642e+06	1258.66	4.004	43
2.45643e+06	996.576	4.004	43
2.45643e+06	1083.94	4.004	43
2.45643e+06	1083.94	4.004	43
2.45643e+06	996.576	4.004	43
2.45644e+06	865.536	4.004	43
2.45644e+06	1040.26	4.004	43
2.45644e+06	1040.26	4.004	43
2.45644e+06	952.896	4.004	43
2.45645e+06	952.896	4.004	43
2.45645e+06	909.216	4.004	43
2.45645e+06	865.536	4.004	43
2.45645e+06	952.896	4.004	43
2.45646e+06	865.536	4.004	43
2.45646e+06	909.216	4.004	43
2.45646e+06	909.216	4.004	43
2.45646e+06	952.896	4.004	43
2.45647e+06	778.176	4.004	43
2.45647e+06	821.856	4.004	43
2.45647e+06	778.176	4.004	43
2.45647e+06	996.576	4.004	43
2.45648e+06	996.576	4.004	43
2.45648e+06	952.896	4.004	43
2.45648e+06	778.176	4.004	43
2.45648e+06	734.496	4.004	43
2.45648e+06	821.856	4.004	43
2.45649e+06	865.536	4.004	43
2.45649e+06	865.536	4.004	43
2.45649e+06	865.536	4.004	43
2.45649e+06	865.536	4.004	43
2.4565e+06	821.856	4.004	43
2.4565e+06	821.856	4.004	43
2.4565e+06	734.496	4.004	43
2.4565e+06	734.496	4.004	43
2.45651e+06	690.816	4.004	43
2.45651e+06	865.536	4.004	43
2.45651e+06	909.216	4.004	43
2.45651e+06	865.536	4.004	43
2.45652e+06	865.536	4.004	43
2.45652e+06	647.136	4.004	43
2.45652e+06	952.896	4.004	43
2.45652e+06	734.496	4.004	43
2.45653e+06	778.176	4.004	43
2.45653e+06	778.176	4.004	43
2.45653e+06	778.176	4.004	43
2.45653e+06	952.896	4.004	43
2.45654e+06	865.536	4.004	43
2.45654e+06	821.856	4.004	43
2.45654e+06	821.856	4.004	43
2.45654e+06	909.216	4.004	43
2.45654e+06	909.216	4.004	43
2.45655e+06	909.216	4.004	43
2.45655e+06	865.536	4.004	43
2.45655e+06	909.216	4.004	43
2.45655e+06	865.536	4.004	43
2.45656e+06	821.856	4.004	43
2.45656e+06	909.216	4.004	43
2.45656e+06	821.856	4.004	43
2.45656e+06	909.216	4.004	43
2.45657e+06	821.856	4.004	43
2.45657e+06	865.536	4.004	43
2.45657e+06	821.856	4.004	43
2.45657e+06	1040.26	4.004	43
2.45658e+06	821.856	4.004	43
2.45658e+06	778.176	4.004	43
2.45658e+06	865.536	4.004	43
2.45658e+06	865.536	4.004	43
2.45659e+06	778.176	4.004	43
2.45659e+06	909.216	4.004	43
2.45659e+06	821.856	4.004	43
2.45659e+06	996.576	4.004	43
2.4566e+06	1127.62	4.004	43
2.4566e+06	1040.26	4.004	43
2.4566e+06	1040.26	4.004	43
2.4566e+06	909.216	4.004	43
2.45661e+06	821.856	4.004	43
2.45661e+06	909.216	4.004	43
2.45661e+06	1083.94	4.004	43
2.45661e+06	996.576	4.004	43
2.45661e+06	996.576	4.004	43
2.45662e+06	1258.66	4.004	43
2.45662e+06	1214.98	4.004	43
2.45662e+06	1171.3	4.004	43
2.45662e+06	1083.94	4.004	43
2.45663e+06	1083.94	4.004	43
2.45663e+06	1040.26	4.004	43
2.45663e+06	996.576	4.004	43
2.45663e+06	1171.3	4.004	43
2.45664e+06	1214.98	4.004	43
2.45664e+06	1214.98	4.004	43
2.45664e+06	1171.3	4.004	43
2.45664e+06	1127.62	4.004	43
2.45665e+06	1083.94	4.004	43
2.45665e+06	1258.66	4.004	43
2.45665e+06	1171.3	4.004	43
2.45665e+06	1214.98	4.004	43
2.45666e+06	1214.98	4.004	43
2.45666e+06	1171.3	4.004	43
2.45666e+06	1171.3	4.004	43
2.45666e+06	1127.62	4.004	43
2.45667e+06	1214.98	4.004	43
2.45667e+06	1258.66	4.004	43
2.45667e+06	1389.7	4.004	43
2.45667e+06	1127.62	4.004	43
2.45667e+06	1127.62	4.004	43
2.45668e+06	1171.3	4.004	43
2.45668e+06	996.576	4.004	43
2.45668e+06	1127.62	4.004	43
2.45668e+06	1346.02	4.004	43
2.45669e+06	1346.02	4.004	43
2.45669e+06	1127.62	4.004	43
2.45669e+06	1302.34	4.004	43
2.45669e+06	1171.3	4.004	43
2.4567e+06	1171.3	4.004	43
2.4567e+06	1171.3	4.004	43
2.4567e+06	1040.26	4.004	43
2.4567e+06	1127.62	4.004	43
2.45671e+06	1171.3	4.004	43
2.45671e+06	1040.26	4.004	43
2.45671e+06	1214.98	4.004	43
2.45671e+06	1127.62	4.004	43
2.45672e+06	1083.94	4.004	43
2.45672e+06	909.216	4.004	43
2.45672e+06	996.576	4.004	43
2.45672e+06	1083.94	4.004	43
2.45673e+06	1171.3	4.004	43
2.45673e+06	1127.62	4.004	43
2.45673e+06	1040.26	4.004	43
2.45673e+06	1040.26	4.004	43
2.45673e+06	952.896	4.004	43
2.45674e+06	1171.3	4.004	43
2.45674e+06	1127.62	4.004	43
2.45674e+06	1214.98	4.004	43
2.45674e+06	1302.34	4.004	43
2.45675e+06	1258.66	4.004	43
2.45675e+06	1346.02	4.004	43
2.45675e+06	1389.7	4.004	43
2.45675e+06	1346.02	4.004	43
2.45676e+06	1214.98	4.004	43
2.45676e+06	1258.66	4.004	43
2.45676e+06	1214.98	4.004	43
2.45676e+06	1346.02	4.004	43
2.45677e+06	1346.02	4.004	43
2.45677e+06	1171.3	4.004	43
2.45677e+06	996.576	4.004	43
2.45677e+06	1171.3	4.004	43
2.45678e+06	1083.94	4.004	43
2.45678e+06	1083.94	4.004	43
2.45678e+06	1040.26	4.004	43
2.45678e+06	1171.3	4.004	43
2.45679e+06	1258.66	4.004	43
2.45679e+06	996.576	4.004	43
2.45679e+06	996.576	4.004	43
2.45679e+06	996.576	4.004	43
2.45679e+06	1083.94	4.004	43
2.4568e+06	1127.62	4.004	43
2.4568e+06	1040.26	4.004	43
2.4568e+06	821.856	4.004	43
2.4568e+06	821.856	4.004	43
2.45681e+06	821.856	4.004	43
2.45681e+06	909.216	4.004	43
2.45681e+06	996.576	4.004	43
2.45681e+06	865.536	4.004	43
2.45682e+06	865.536	4.004	43
2.45682e+06	865.536	4.004	43
2.45682e+06	996.576	4.004	43
2.45682e+06	1171.3	4.004	43
2.45683e+06	952.896	4.004	43
2.45683e+06	1127.62	4.004	43
2.45683e+06	1040.26	4.004	43
2.45683e+06	1083.94	4.004	43
2.45684e+06	952.896	4.004	43
2.45684e+06	1171.3	4.004	43
2.45684e+06	1040.26	4.004	43
2.45684e+06	1171.3	4.004	43
2.45685e+06	1040.26	4.004	43
2.45685e+06	909.216	4.004	43
2.45685e+06	1171.3	4.004	43
2.45685e+06	865.536	4.004	43
2.45685e+06	952.896	4.004	43
2.45686e+06	952.896	4.004	43
2.45686e+06	1214.98	4.004	43
2.45686e+06	1171.3	4.004	43
2.45686e+06	1258.66	4.004	43
2.45687e+06	1302.34	4.004	43
2.45687e+06	909.216	4.004	43
2.45687e+06	1171.3	4.004	43
2.45687e+06	1127.62	4.004	43
2.45688e+06	996.576	4.004	43
2.45688e+06	996.576	4.004	43
2.45688e+06	996.576	4.004	43
2.45688e+06	1040.26	4.004	43
2.45689e+06	1258.66	4.004	43
2.45689e+06	996.576	4.004	43
2.45689e+06	1083.94	4.004	43
2.45689e+06	996.576	4.004	43
2.4569e+06	996.576	4.004	43
2.4569e+06	865.536	4.004	43
2.4569e+06	909.216	4.004	43
2.4569e+06	909.216	4.004	43
2.45691e+06	1040.26	4.004	43
2.45691e+06	734.496	4.004	43
2.45691e+06	734.496	4.004	43
2.45691e+06	909.216	4.004	43
2.45691e+06	821.856	4.004	43
2.45692e+06	821.856	4.004	43
2.45692e+06	734.496	4.004	43
2.45692e+06	734.496	4.004	43
2.45692e+06	734.496	4.004	43
2.45693e+06	865.536	4.004	43
2.45693e+06	821.856	4.004	43
2.45693e+06	821.856	4.004	43
2.45693e+06	821.856	4.004	43
2.45694e+06	909.216	4.004	43
2.45694e+06	821.856	4.004	43
2.45694e+06	734.496	4.004	43
2.45694e+06	821.856	4.004	43
2.45695e+06	734.496	4.004	43
2.45695e+06	865.536	4.004	43
2.45695e+06	690.816	4.004	43
2.45695e+06	690.816	4.004	43
2.45696e+06	734.496	4.004	43
2.45696e+06	734.496	4.004	43
2.45696e+06	690.816	4.004	43
2.45696e+06	778.176	4.004	43
2.45697e+06	734.496	4.004	43
2.45697e+06	821.856	4.004	43
2.45697e+06	778.176	4.004	43
2.45697e+06	778.176	4.004	43
2.45697e+06	734.496	4.004	43
2.45698e+06	647.136	4.004	43
2.45698e+06	821.856	4.004	43
2.45698e+06	865.536	4.004	43
2.45698e+06	734.496	4.004	43
2.45699e+06	734.496	4.004	43
2.45699e+06	734.496	4.004	43
2.45699e+06	909.216	4.004	43
2.45699e+06	821.856	4.004	43
2.457e+06	909.216	4.004	43
2.457e+06	647.136	4.004	43
2.457e+06	690.816	4.004	43
2.457e+06	734.496	4.004	43
2.45701e+06	690.816	4.004	43
2.45701e+06	734.496	4.004	43
2.45701e+06	603.456	4.004	43
2.45701e+06	603.456	4.004	43
2.45702e+06	647.136	4.004	43
2.45702e+06	603.456	4.004	43
2.45702e+06	647.136	4.004	43
2.45702e+06	647.136	4.004	43
2.45703e+06	647.136	4.004	43
2.45703e+06	690.816	4.004	43
2.45703e+06	778.176	4.004	43
2.45703e+06	778.176	4.004	43
2.45704e+06	821.856	4.004	43
2.45704e+06	821.856	4.004	43
2.45704e+06	734.496	4.004	43
2.45704e+06	778.176	4.004	43
2.45704e+06	821.856	4.004	43
2.45705e+06	909.216	4.004	43
2.45705e+06	952.896	4.004	43
2.45705e+06	1083.94	4.004	43
2.45705e+06	778.176	4.004	43
2.45706e+06	952.896	4.004	43
2.45706e+06	996.576	4.004	43
2.45706e+06	865.536	4.004	43
2.45706e+06	952.896	4.004	43
2.45707e+06	865.536	4.004	43
2.45707e+06	821.856	4.004	43
2.45707e+06	734.496	4.004	43
2.45707e+06	647.136	4.004	43
2.45708e+06	603.456	4.004	43
2.45708e+06	734.496	4.004	43
2.45708e+06	734.496	4.004	43
2.45708e+06	952.896	4.004	43
2.45709e+06	778.176	4.004	43
2.45709e+06	821.856	4.004	43
2.45709e+06	821.856	4.004	43
2.45709e+06	996.576	4.004	43
2.4571e+06	865.536	4.004	43
2.4571e+06	778.176	4.004	43
2.4571e+06	778.176	4.004	43
2.4571e+06	734.496	4.004	43
2.4571e+06	778.176	4.004	43
2.45711e+06	778.176	4.004	43
2.45711e+06	778.176	4.004	43
2.45711e+06	778.176	4.004	43
2.45711e+06	734.496	4.004	43
2.45712e+06	734.496	4.004	43
2.45712e+06	734.496	4.004	43
2.45712e+06	603.456	4.004	43
2.45712e+06	647.136	4.004	43
2.45713e+06	603.456	4.004	43
2.45713e+06	690.816	4.004	43
2.45713e+06	690.816	4.004	43
2.45713e+06	778.176	4.004	43
2.45714e+06	821.856	4.004	43
2.45714e+06	734.496	4.004	43
2.45714e+06	734.496	4.004	43
2.45714e+06	778.176	4.004	43
2.45715e+06	821.856	4.004	43
2.45715e+06	734.496	4.004	43
2.45715e+06	778.176	4.004	43
2.45715e+06	690.816	4.004	43
2.45716e+06	734.496	4.004	43
2.45716e+06	952.896	4.004	43
2.45716e+06	865.536	4.004	43
2.45716e+06	865.536	4.004	43
2.45716e+06	865.536	4.004	43
2.45717e+06	865.536	4.004	43
2.45717e+06	996.576	4.004	43
2.45717e+06	909.216	4.004	43
2.45717e+06	952.896	4.004	43
2.45718e+06	996.576	4.004	43
2.45718e+06	996.576	4.004	43
2.45718e+06	952.896	4.004	43
2.45718e+06	865.536	4.004	43
2.45719e+06	909.216	4.004	43
2.45719e+06	996.576	4.004	43
2.45719e+06	996.576	4.004	43
2.45719e+06	909.216	4.004	43
2.4572e+06	952.896	4.004	43
2.4572e+06	952.896	4.004	43
2.4572e+06	865.536	4.004	43
2.4572e+06	821.856	4.004	43
2.45721e+06	734.496	4.004	43
2.45721e+06	734.496	4.004	43
2.45721e+06	909.216	4.004	43
2.45721e+06	1083.94	4.004	43
2.45722e+06	1040.26	4.004	43
2.45722e+06	952.896	4.004	43
2.45722e+06	909.216	4.004	43
2.45722e+06	909.216	4.004	43
2.45722e+06	952.896	4.004	43
2.45723e+06	1083.94	4.004	43
2.45723e+06	952.896	4.004	43
2.45723e+06	1127.62	4.004	43
2.45723e+06	1040.26	4.004	43
2.45724e+06	1083.94	4.004	43
2.45724e+06	1040.26	4.004	43
2.45724e+06	909.216	4.004	43
2.45724e+06	952.896	4.004	43
2.45725e+06	996.576	4.004	43
2.45725e+06	996.576	4.004	43
2.45725e+06	996.576	4.004	43
2.45725e+06	952.896	4.004	43
2.45726e+06	996.576	4.004	43
2.45726e+06	865.536	4.004	43
2.45726e+06	865.536	4.004	43
2.45726e+06	909.216	4.004	43
2.45727e+06	996.576	4.004	43
2.45727e+06	996.576	4.004	43
2.45727e+06	821.856	4.004	43
2.45727e+06	821.856	4.004	43
2.45728e+06	909.216	4.004	43
2.45728e+06	778.176	4.004	43
2.45728e+06	909.216	4.004	43
2.45728e+06	821.856	4.004	43
2.45728e+06	734.496	4.004	43
2.45729e+06	734.496	4.004	43
2.45729e+06	734.496	4.004	43
2.45729e+06	690.816	4.004	43
2.45729e+06	778.176	4.004	43
2.4573e+06	909.216	4.004	43
2.4573e+06	996.576	4.004	43
2.4573e+06	996.576	4.004	43
2.4573e+06	996.576	4.004	43
2.45731e+06	865.536	4.004	43
2.45731e+06	821.856	4.004	43
2.45731e+06	821.856	4.004	43
2.45731e+06	821.856	4.004	43
2.45732e+06	821.856	4.004	43
2.45732e+06	1171.3	4.004	43
2.45732e+06	996.576	4.004	43
2.45732e+06	821.856	4.004	43
2.45733e+06	821.856	4.004	43
2.45733e+06	778.176	4.004	43
2.45733e+06	734.496	4.004	43
2.45733e+06	734.496	4.004	43
2.45734e+06	734.496	4.004	43
2.45734e+06	821.856	4.004	43
2.45734e+06	909.216	4.004	43
2.45734e+06	865.536	4.004	43
2.45734e+06	996.576	4.004	43
2.45735e+06	952.896	4.004	43
2.45735e+06	1083.94	4.004	43
2.45735e+06	996.576	4.004	43
2.45735e+06	778.176	4.004	43
2.45736e+06	865.536	4.004	43
2.45736e+06	821.856	4.004	43
2.45736e+06	821.856	4.004	43
2.45736e+06	865.536	4.004	43
2.45737e+06	865.536	4.004	43
2.45737e+06	865.536	4.004	43
2.45737e+06	909.216	4.004	43
2.45737e+06	734.496	4.004	43
2.45738e+06	734.496	4.004	43
2.45738e+06	821.856	4.004	43
2.45738e+06	865.536	4.004	43
2.45738e+06	821.856	4.004	43
2.45739e+06	778.176	4.004	43
2.45739e+06	647.136	4.004	43
2.45739e+06	734.496	4.004	43
2.45739e+06	647.136	4.004	43
2.4574e+06	603.456	4.004	43
2.4574e+06	865.536	4.004	43
2.4574e+06	778.176	4.004	43
2.4574e+06	909.216	4.004	43
2.4574e+06	821.856	4.004	43
2.45741e+06	821.856	4.004	43
2.45741e+06	734.496	4.004	43
2.45741e+06	821.856	4.004	43
2.45741e+06	821.856	4.004	43
2.45742e+06	734.496	4.004	43
2.45742e+06	647.136	4.004	43
2.45742e+06	603.456	4.004	43
2.45742e+06	909.216	4.004	43
2.45743e+06	865.536	4.004	43
2.45743e+06	821.856	4.004	43
2.45743e+06	778.176	4.004	43
2.45743e+06	690.816	4.004	43
2.45744e+06	778.176	4.004	43
2.45744e+06	778.176	4.004	43
2.45744e+06	778.176	4.004	43
2.45744e+06	821.856	4.004	43
2.45745e+06	778.176	4.004	43
2.45745e+06	690.816	4.004	43
2.45745e+06	690.816	4.004	43
2.45745e+06	734.496	4.004	43
2.45746e+06	952.896	4.004	43
2.45746e+06	690.816	4.004	43
2.45746e+06	909.216	4.004	43
2.45746e+06	821.856	4.004	43
2.45747e+06	734.496	4.004	43
2.45747e+06	647.136	4.004	43
2.45747e+06	647.136	4.004	43
2.45747e+06	647.136	4.004	43
2.45747e+06	690.816	4.004	43
2.45748e+06	690.816	4.004	43
2.45748e+06	909.216	4.004	43
2.45748e+06	821.856	4.004	43
2.45748e+06	734.496	4.004	43
2.45749e+06	734.496	4.004	43
2.45749e+06	734.496	4.004	43
2.45749e+06	778.176	4.004	43
2.45749e+06	734.496	4.004	43
2.4575e+06	690.816	4.004	43
2.4575e+06	647.136	4.004	43
2.4575e+06	690.816	4.004	43
2.4575e+06	821.856	4.004	43
2.45751e+06	821.856	4.004	43
2.45751e+06	778.176	4.004	43
2.45751e+06	603.456	4.004	43
2.45751e+06	821.856	4.004	43
2.45752e+06	821.856	4.004	43
2.45752e+06	690.816	4.004	43
2.45752e+06	690.816	4.004	43
2.45752e+06	647.136	4.004	43
2.45753e+06	690.816	4.004	43
2.45753e+06	734.496	4.004	43
2.45753e+06	821.856	4.004	43
2.45753e+06	821.856	4.004	43
2.45753e+06	734.496	4.004	43
2.45754e+06	821.856	4.004	43
2.45754e+06	778.176	4.004	43
2.45754e+06	778.176	4.004	43
2.45754e+06	778.176	4.004	43
2.45755e+06	778.176	4.004	43
2.45755e+06	865.536	4.004	43
2.45755e+06	909.216	4.004	43
2.45755e+06	865.536	4.004	43
2.45756e+06	909.216	4.004	43
2.45756e+06	778.176	4.004	43
2.45756e+06	821.856	4.004	43
2.45756e+06	865.536	4.004	43
2.45757e+06	734.496	4.004	43
2.45757e+06	821.856	4.004	43
2.45757e+06	734.496	4.004	43
2.45757e+06	690.816	4.004	43
2.45758e+06	734.496	4.004	43
2.45758e+06	778.176	4.004	43
2.45758e+06	778.176	4.004	43
2.45758e+06	778.176	4.004	43
2.45759e+06	778.176	4.004	43
2.45759e+06	778.176	4.004	43
2.45759e+06	821.856	4.004	43
2.45759e+06	821.856	4.004	43
2.45759e+06	865.536	4.004	43
2.4576e+06	778.176	4.004	43
2.4576e+06	778.176	4.004	43
2.4576e+06	909.216	4.004	43
2.4576e+06	778.176	4.004	43
2.45761e+06	690.816	4.004	43
2.45761e+06	734.496	4.004	43
2.45761e+06	821.856	4.004	43
2.45761e+06	865.536	4.004	43
2.45762e+06	909.216	4.004	43
2.45762e+06	909.216	4.004	43
2.45762e+06	909.216	4.004	43
2.45762e+06	952.896	4.004	43
2.45763e+06	1040.26	4.004	43
2.45763e+06	909.216	4.004	43
2.45763e+06	865.536	4.004	43
2.45763e+06	778.176	4.004	43
2.45764e+06	734.496	4.004	43
2.45764e+06	734.496	4.004	43
2.45764e+06	690.816	4.004	43
2.45764e+06	778.176	4.004	43
2.45765e+06	690.816	4.004	43
2.45765e+06	821.856	4.004	43
2.45765e+06	865.536	4.004	43
2.45765e+06	603.456	4.004	43
2.45765e+06	647.136	4.004	43
2.45766e+06	909.216	4.004	43
2.45766e+06	996.576	4.004	43
2.45766e+06	1083.94	4.004	43
2.45766e+06	996.576	4.004	43
2.45767e+06	909.216	4.004	43
2.45767e+06	909.216	4.004	43
2.45767e+06	865.536	4.004	43
2.45767e+06	821.856	4.004	43
2.45768e+06	734.496	4.004	43
2.45768e+06	909.216	4.004	43
2.45768e+06	821.856	4.004	43
2.45768e+06	821.856	4.004	43
2.45769e+06	690.816	4.004	43
2.45769e+06	734.496	4.004	43
2.45769e+06	821.856	4.004	43
2.45769e+06	821.856	4.004	43
2.4577e+06	778.176	4.004	43
2.4577e+06	865.536	4.004	43
2.4577e+06	909.216	4.004	43
2.4577e+06	909.216	4.004	43
2.45771e+06	778.176	4.004	43
2.45771e+06	690.816	4.004	43
2.45771e+06	734.496	4.004	43
2.45771e+06	778.176	4.004	43
2.45771e+06	821.856	4.004	43
2.45772e+06	778.176	4.004	43
2.45772e+06	821.856	4.004	43
2.45772e+06	909.216	4.004	43
2.45772e+06	778.176	4.004	43
2.45773e+06	778.176	4.004	43
2.45773e+06	690.816	4.004	43
2.45773e+06	734.496	4.004	43
2.45773e+06	734.496	4.004	43
2.45774e+06	734.496	4.004	43
2.45774e+06	690.816	4.004	43
2.45774e+06	734.496	4.004	43
2.45774e+06	778.176	4.004	43
2.45775e+06	778.176	4.004	43
2.45775e+06	734.496	4.004	43
2.45775e+06	778.176	4.004	43
2.45775e+06	647.136	4.004	43
2.45776e+06	690.816	4.004	43
2.45776e+06	821.856	4.004	43
2.45776e+06	821.856	4.004	43
2.45776e+06	778.176	4.004	43
2.45777e+06	821.856	4.004	43
2.45777e+06	734.496	4.004	43
2.45777e+06	734.496	4.004	43
2.45777e+06	647.136	4.004	43
2.45777e+06	603.456	4.004	43
2.45778e+06	647.136	4.004	43
2.45778e+06	603.456	4.004	43
2.45778e+06	603.456	4.004	43
2.45778e+06	603.456	4.004	43
2.45779e+06	647.136	4.004	43
2.45779e+06	603.456	4.004	43
2.45779e+06	559.776	4.004	43
2.45779e+06	603.456	4.004	43
2.4578e+06	647.136	4.004	43
2.4578e+06	690.816	4.004	43
2.4578e+06	690.816	4.004	43
2.4578e+06	690.816	4.004	43
2.45781e+06	821.856	4.004	43
2.45781e+06	734.496	4.004	43
2.45781e+06	865.536	4.004	43
2.45781e+06	778.176	4.004	43
2.45782e+06	734.496	4.004	43
2.45782e+06	952.896	4.004	43
2.45782e+06	734.496	4.004	43
2.45782e+06	647.136	4.004	43
2.45783e+06	647.136	4.004	43
2.45783e+06	734.496	4.004	43
2.45783e+06	865.536	4.004	43
2.45783e+06	865.536	4.004	43
2.45783e+06	821.856	4.004	43
2.45784e+06	821.856	4.004	43
2.45784e+06	996.576	4.004	43
2.45784e+06	821.856	4.004	43
2.45784e+06	821.856	4.004	43
2.45785e+06	778.176	4.004	43
2.45785e+06	778.176	4.004	43
2.45785e+06	778.176	4.004	43
2.45785e+06	734.496	4.004	43
2.45786e+06	821.856	4.004	43
2.45786e+06	778.176	4.004	43
2.45786e+06	778.176	4.004	43
2.45786e+06	778.176	4.004	43
2.45787e+06	821.856	4.004	43
2.45787e+06	778.176	4.004	43
2.45787e+06	865.536	4.004	43
2.45787e+06	821.856	4.004	43
2.45788e+06	821.856	4.004	43
2.45788e+06	647.136	4.004	43
2.45788e+06	647.136	4.004	43
2.45788e+06	647.136	4.004	43
2.45789e+06	690.816	4.004	43
2.45789e+06	778.176	4.004	43
2.45789e+06	952.896	4.004	43
2.45789e+06	865.536	4.004	43
2.4579e+06	821.856	4.004	43
2.4579e+06	821.856	4.004	43
2.4579e+06	952.896	4.004	43
2.4579e+06	821.856	4.004	43
2.4579e+06	821.856	4.004	43
2.45791e+06	778.176	4.004	43
2.45791e+06	734.496	4.004	43
2.45791e+06	690.816	4.004	43
2.45791e+06	734.496	4.004	43
2.45792e+06	821.856	4.004	43
2.45792e+06	734.496	4.004	43
2.45792e+06	909.216	4.004	43
2.45792e+06	865.536	4.004	43
2.45793e+06	821.856	4.004	43
2.45793e+06	865.536	4.004	43
2.45793e+06	821.856	4.004	43
2.45793e+06	778.176	4.004	43
2.45794e+06	647.136	4.004	43
2.45794e+06	690.816	4.004	43
2.45794e+06	909.216	4.004	43
2.45794e+06	865.536	4.004	43
2.45795e+06	952.896	4.004	43
2.45795e+06	821.856	4.004	43
2.45795e+06	821.856	4.004	43
2.45795e+06	734.496	4.004	43
2.45796e+06	734.496	4.004	43
2.45796e+06	778.176	4.004	43
2.45796e+06	909.216	4.004	43
2.45796e+06	909.216	4.004	43
2.45796e+06	778.176	4.004	43
2.45797e+06	778.176	4.004	43
2.45797e+06	690.816	4.004	43
2.45797e+06	778.176	4.004	43
2.45797e+06	647.136	4.004	43
2.45798e+06	734.496	4.004	43
2.45798e+06	734.496	4.004	43
2.45798e+06	690.816	4.004	43
2.45798e+06	690.816	4.004	43
2.45799e+06	690.816	4.004	43
2.45799e+06	734.496	4.004	43
2.45799e+06	778.176	4.004	43
2.45799e+06	821.856	4.004	43
2.458e+06	603.456	4.004	43
2.458e+06	778.176	4.004	43
2.458e+06	603.456	4.004	43
2.458e+06	603.456	4.004	43
2.45801e+06	603.456	4.004	43
2.45801e+06	559.776	4.004	43
2.45801e+06	647.136	4.004	43
2.45801e+06	690.816	4.004	43
2.45802e+06	603.456	4.004	43
2.45802e+06	690.816	4.004	43
2.45802e+06	647.136	4.004	43
2.45802e+06	647.136	4.004	43
2.45802e+06	647.136	4.004	43
2.45803e+06	603.456	4.004	43
2.45803e+06	559.776	4.004	43
2.45803e+06	690.816	4.004	43
2.45803e+06	690.816	4.004	43
2.45804e+06	647.136	4.004	43
2.45804e+06	734.496	4.004	43
2.45804e+06	734.496	4.004	43
2.45804e+06	734.496	4.004	43
2.45805e+06	778.176	4.004	43
2.45805e+06	734.496	4.004	43
2.45805e+06	778.176	4.004	43
2.45805e+06	734.496	4.004	43
2.45806e+06	690.816	4.004	43
2.45806e+06	821.856	4.004	43
2.45806e+06	778.176	4.004	43
2.45806e+06	647.136	4.004	43
2.45807e+06	734.496	4.004	43
2.45807e+06	690.816	4.004	43
2.45807e+06	778.176	4.004	43
2.45807e+06	821.856	4.004	43
2.45808e+06	865.536	4.004	43
2.45808e+06	821.856	4.004	43
2.45808e+06	821.856	4.004	43
2.45808e+06	778.176	4.004	43
2.45808e+06	734.496	4.004	43
2.45809e+06	690.816	4.004	43
2.45809e+06	821.856	4.004	43
2.45809e+06	821.856	4.004	43
2.45809e+06	690.816	4.004	43
2.4581e+06	734.496	4.004	43
2.4581e+06	778.176	4.004	43
2.4581e+06	690.816	4.004	43
2.4581e+06	778.176	4.004	43
2.45811e+06	690.816	4.004	43
2.45811e+06	647.136	4.004	43
2.45811e+06	690.816	4.004	43
2.45811e+06	647.136	4.004	43
2.45812e+06	690.816	4.004	43
2.45812e+06	734.496	4.004	43
2.45812e+06	734.496	4.004	43
2.45812e+06	690.816	4.004	43
2.45813e+06	647.136	4.004	43
2.45813e+06	559.776	4.004	43
2.45813e+06	603.456	4.004	43
2.45813e+06	778.176	4.004	43
2.45814e+06	821.856	4.004	43
2.45814e+06	778.176	4.004	43
2.45814e+06	690.816	4.004	43
2.45814e+06	734.496	4.004	43
2.45814e+06	821.856	4.004	43
2.45815e+06	690.816	4.004	43
2.45815e+06	690.816	4.004	43
2.45815e+06	603.456	4.004	43
2.45815e+06	603.456	4.004	43
2.45816e+06	647.136	4.004	43
2.45816e+06	734.496	4.004	43
2.45816e+06	690.816	4.004	43
2.45816e+06	647.136	4.004	43
2.45817e+06	690.816	4.004	43
2.45817e+06	647.136	4.004	43
2.45817e+06	734.496	4.004	43
2.45817e+06	734.496	4.004	43
2.45818e+06	734.496	4.004	43
2.45818e+06	821.856	4.004	43
2.45818e+06	778.176	4.004	43
2.45818e+06	690.816	4.004	43
2.45819e+06	690.816	4.004	43
2.45819e+06	690.816	4.004	43
2.45819e+06	603.456	4.004	43
2.45819e+06	559.776	4.004	43
2.4582e+06	647.136	4.004	43
2.4582e+06	647.136	4.004	43
2.4582e+06	647.136	4.004	43
2.4582e+06	647.136	4.004	43
2.4582e+06	603.456	4.004	43
2.45821e+06	778.176	4.004	43
2.45821e+06	778.176	4.004	43
2.45821e+06	734.496	4.004	43
2.45821e+06	821.856	4.004	43
2.45822e+06	778.176	4.004	43
2.45822e+06	734.496	4.004	43
2.45822e+06	778.176	4.004	43
2.45822e+06	647.136	4.004	43
2.45823e+06	734.496	4.004	43
2.45823e+06	690.816	4.004	43
2.45823e+06	690.816	4.004	43
2.45823e+06	690.816	4.004	43
2.45824e+06	734.496	4.004	43
2.45824e+06	690.816	4.004	43
2.45824e+06	603.456	4.004	43
2.45824e+06	647.136	4.004	43
2.45825e+06	690.816	4.004	43
2.45825e+06	734.496	4.004	43
2.45825e+06	821.856	4.004	43
2.45825e+06	778.176	4.004	43
2.45826e+06	734.496	4.004	43
2.45826e+06	734.496	4.004	43
2.45826e+06	647.136	4.004	43
2.45826e+06	690.816	4.004	43
2.45826e+06	690.816	4.004	43
2.45827e+06	734.496	4.004	43
2.45827e+06	734.496	4.004	43
2.45827e+06	734.496	4.004	43
2.45827e+06	778.176	4.004	43
2.45828e+06	734.496	4.004	43
2.45828e+06	734.496	4.004	43
2.45828e+06	690.816	4.004	43
2.45828e+06	734.496	4.004	43
2.45829e+06	821.856	4.004	43
2.45829e+06	734.496	4.004	43
2.45829e+06	690.816	4.004	43
2.45829e+06	647.136	4.004	43
2.4583e+06	690.816	4.004	43
2.4583e+06	778.176	4.004	43
2.4583e+06	603.456	4.004	43
2.4583e+06	559.776	4.004	43
2.45831e+06	559.776	4.004	43
2.45831e+06	559.776	4.004	43
2.45831e+06	603.456	4.004	43
2.45831e+06	647.136	4.004	43
2.45832e+06	647.136	4.004	43
2.45832e+06	734.496	4.004	43
2.45832e+06	734.496	4.004	43
2.45832e+06	690.816	4.004	43
2.45833e+06	778.176	4.004	43
2.45833e+06	996.576	4.004	43
2.45833e+06	778.176	4.004	43
2.45833e+06	734.496	4.004	43
2.45833e+06	734.496	4.004	43
2.45834e+06	690.816	4.004	43
2.45834e+06	734.496	4.004	43
2.45834e+06	778.176	4.004	43
2.45834e+06	778.176	4.004	43
2.45835e+06	647.136	4.004	43
2.45835e+06	734.496	4.004	43
2.45835e+06	647.136	4.004	43
2.45835e+06	647.136	4.004	43
2.45836e+06	778.176	4.004	43
2.45836e+06	690.816	4.004	43
2.45836e+06	778.176	4.004	43
2.45836e+06	778.176	4.004	43
2.45837e+06	778.176	4.004	43
2.45837e+06	734.496	4.004	43
2.45837e+06	647.136	4.004	43
2.45837e+06	647.136	4.004	43
2.45838e+06	821.856	4.004	43
2.45838e+06	821.856	4.004	43
2.45838e+06	647.136	4.004	43
2.45838e+06	647.136	4.004	43
2.45839e+06	690.816	4.004	43
2.45839e+06	734.496	4.004	43
2.45839e+06	865.536	4.004	43
2.45839e+06	778.176	4.004	43
2.45839e+06	603.456	4.004	43
2.4584e+06	647.136	4.004	43
2.4584e+06	647.136	4.004	43
2.4584e+06	821.856	4.004	43
2.4584e+06	996.576	4.004	43
2.45841e+06	865.536	4.004	43
2.45841e+06	734.496	4.004	43
2.45841e+06	778.176	4.004	43
2.45841e+06	690.816	4.004	43
2.45842e+06	647.136	4.004	43
2.45842e+06	778.176	4.004	43
2.45842e+06	690.816	4.004	43
2.45842e+06	690.816	4.004	43
2.45843e+06	865.536	4.004	43
2.45843e+06	778.176	4.004	43
2.45843e+06	690.816	4.004	43
2.45843e+06	821.856	4.004	43
2.45844e+06	690.816	4.004	43
2.45844e+06	821.856	4.004	43
2.45844e+06	778.176	4.004	43
2.45844e+06	734.496	4.004	43
2.45845e+06	865.536	4.004	43
2.45845e+06	734.496	4.004	43
2.45845e+06	778.176	4.004	43
2.45845e+06	690.816	4.004	43
2.45845e+06	734.496	4.004	43
2.45846e+06	734.496	4.004	43
2.45846e+06	778.176	4.004	43
2.45846e+06	690.816	4.004	43
2.45846e+06	647.136	4.004	43
2.45847e+06	647.136	4.004	43
2.45847e+06	647.136	4.004	43
2.45847e+06	734.496	4.004	43
2.45847e+06	734.496	4.004	43
2.45848e+06	647.136	4.004	43
2.45848e+06	690.816	4.004	43
2.45848e+06	690.816	4.004	43
2.45848e+06	734.496	4.004	43
2.45849e+06	778.176	4.004	43
2.45849e+06	778.176	4.004	43
2.45849e+06	734.496	4.004	43
2.45849e+06	734.496	4.004	43
2.4585e+06	690.816	4.004	43
2.4585e+06	734.496	4.004	43
2.4585e+06	690.816	4.004	43
2.4585e+06	690.816	4.004	43
2.45851e+06	690.816	4.004	43
2.45851e+06	821.856	4.004	43
2.45851e+06	734.496	4.004	43
2.45851e+06	909.216	4.004	43
2.45851e+06	909.216	4.004	43
2.45852e+06	778.176	4.004	43
2.45852e+06	734.496	4.004	43
2.45852e+06	778.176	4.004	43
2.45852e+06	778.176	4.004	43
2.45853e+06	821.856	4.004	43
2.45853e+06	821.856	4.004	43
2.45853e+06	734.496	4.004	43
2.45853e+06	821.856	4.004	43
2.45854e+06	734.496	4.004	43
2.45854e+06	647.136	4.004	43
2.45854e+06	647.136	4.004	43
2.45854e+06	690.816	4.004	43
2.45855e+06	778.176	4.004	43
2.45855e+06	778.176	4.004	43
2.45855e+06	734.496	4.004	43
2.45855e+06	821.856	4.004	43
2.45856e+06	778.176	4.004	43
2.45856e+06	734.496	4.004	43
2.45856e+06	734.496	4.004	43
2.45856e+06	690.816	4.004	43
2.45857e+06	647.136	4.004	43
2.45857e+06	690.816	4.004	43
2.45857e+06	734.496	4.004	43
2.45857e+06	690.816	4.004	43
2.45857e+06	647.136	4.004	43
2.45858e+06	647.136	4.004	43
2.45858e+06	865.536	4.004	43
2.45858e+06	909.216	4.004	43
2.45858e+06	996.576	4.004	43
2.45859e+06	778.176	4.004	43
2.45859e+06	909.216	4.004	43
2.45859e+06	690.816	4.004	43
2.45859e+06	909.216	4.004	43
2.4586e+06	821.856	4.004	43
2.4586e+06	865.536	4.004	43
2.4586e+06	865.536	4.004	43
2.4586e+06	734.496	4.004	43
2.45861e+06	778.176	4.004	43
2.45861e+06	778.176	4.004	43
2.45861e+06	647.136	4.004	43
2.45861e+06	778.176	4.004	43
2.45862e+06	778.176	4.004	43
2.45862e+06	778.176	4.004	43
2.45862e+06	865.536	4.004	43
2.45862e+06	865.536	4.004	43
2.45863e+06	778.176	4.004	43
2.45863e+06	690.816	4.004	43
2.45863e+06	778.176	4.004	43
2.45863e+06	647.136	4.004	43
2.45863e+06	690.816	4.004	43
2.45864e+06	603.456	4.004	43
2.45864e+06	647.136	4.004	43
2.45864e+06	603.456	4.004	43
2.45864e+06	865.536	4.004	43
2.45865e+06	821.856	4.004	43
2.45865e+06	690.816	4.004	43
2.45865e+06	734.496	4.004	43
2.45865e+06	734.496	4.004	43
2.45866e+06	821.856	4.004	43
2.45866e+06	821.856	4.004	43
2.45866e+06	734.496	4.004	43
2.45866e+06	778.176	4.004	43
2.45867e+06	778.176	4.004	43
2.45867e+06	821.856	4.004	43
2.45867e+06	821.856	4.004	43
2.45867e+06	647.136	4.004	43
2.45868e+06	734.496	4.004	43
2.45868e+06	734.496	4.004	43
2.45868e+06	778.176	4.004	43
2.45868e+06	821.856	4.004	43
2.45869e+06	690.816	4.004	43
2.45869e+06	734.496	4.004	43
2.45869e+06	559.776	4.004	43
2.45869e+06	559.776	4.004	43
2.45869e+06	603.456	4.004	43
2.4587e+06	647.136	4.004	43
2.4587e+06	603.456	4.004	43
2.4587e+06	559.776	4.004	43
2.4587e+06	516.096	4.004	43
2.45871e+06	734.496	4.004	43
2.45871e+06	909.216	4.004	43
2.45871e+06	821.856	4.004	43
2.45871e+06	734.496	4.004	43
2.45872e+06	734.496	4.004	43
2.45872e+06	734.496	4.004	43
2.45872e+06	690.816	4.004	43
2.45872e+06	690.816	4.004	43
2.45873e+06	734.496	4.004	43
2.45873e+06	778.176	4.004	43
2.45873e+06	734.496	4.004	43
2.45873e+06	778.176	4.004	43
2.45874e+06	559.776	4.004	43
2.45874e+06	647.136	4.004	43
2.45874e+06	559.776	4.004	43
2.45874e+06	603.456	4.004	43
2.45875e+06	603.456	4.004	43
2.45875e+06	603.456	4.004	43
2.45875e+06	647.136	4.004	43
2.45875e+06	778.176	4.004	43
2.45875e+06	734.496	4.004	43
2.45876e+06	690.816	4.004	43
2.45876e+06	734.496	4.004	43
2.45876e+06	734.496	4.004	43
2.45876e+06	821.856	4.004	43
2.45877e+06	821.856	4.004	43
2.45877e+06	821.856	4.004	43
2.45877e+06	778.176	4.004	43
2.45877e+06	821.856	4.004	43
2.45878e+06	909.216	4.004	43
2.45878e+06	734.496	4.004	43
2.45878e+06	778.176	4.004	43
2.45878e+06	778.176	4.004	43
2.45879e+06	865.536	4.004	43
2.45879e+06	778.176	4.004	43
2.45879e+06	778.176	4.004	43
2.45879e+06	821.856	4.004	43
2.4588e+06	778.176	4.004	43
2.4588e+06	734.496	4.004	43
2.4588e+06	734.496	4.004	43
2.4588e+06	778.176	4.004	43
2.45881e+06	778.176	4.004	43
2.45881e+06	821.856	4.004	43
2.45881e+06	821.856	4.004	43
2.45881e+06	865.536	4.004	43
2.45882e+06	865.536	4.004	43
2.45882e+06	952.896	4.004	43
2.45882e+06	865.536	4.004	43
2.45882e+06	778.176	4.004	43
2.45882e+06	734.496	4.004	43
2.45883e+06	821.856	4.004	43
2.45883e+06	778.176	4.004	43
2.45883e+06	821.856	4.004	43
2.45883e+06	865.536	4.004	43
2.45884e+06	821.856	4.004	43
2.45884e+06	909.216	4.004	43
2.45884e+06	865.536	4.004	43
2.45884e+06	821.856	4.004	43
2.45885e+06	647.136	4.004	43
2.45885e+06	603.456	4.004	43
2.45885e+06	734.496	4.004	43
2.45885e+06	778.176	4.004	43
2.45886e+06	778.176	4.004	43
2.45886e+06	909.216	4.004	43
2.45886e+06	778.176	4.004	43
2.45886e+06	778.176	4.004	43
2.45887e+06	734.496	4.004	43
2.45887e+06	734.496	4.004	43
2.45887e+06	647.136	4.004	43
2.45887e+06	647.136	4.004	43
2.45888e+06	734.496	4.004	43
2.45888e+06	778.176	4.004	43
2.45888e+06	734.496	4.004	43
2.45888e+06	690.816	4.004	43
2.45888e+06	647.136	4.004	43
2.45889e+06	647.136	4.004	43
2.45889e+06	603.456	4.004	43
2.45889e+06	734.496	4.004	43
2.45889e+06	647.136	4.004	43
2.4589e+06	865.536	4.004	43
2.4589e+06	821.856	4.004	43
2.4589e+06	778.176	4.004	43
2.4589e+06	821.856	4.004	43
2.45891e+06	821.856	4.004	43
2.45891e+06	821.856	4.004	43
2.45891e+06	647.136	4.004	43
2.45891e+06	647.136	4.004	43
2.45892e+06	647.136	4.004	43
2.45892e+06	734.496	4.004	43
2.45892e+06	778.176	4.004	43
2.45892e+06	647.136	4.004	43
2.45893e+06	647.136	4.004	43
2.45893e+06	647.136	4.004	43
2.45893e+06	821.856	4.004	43
2.45893e+06	734.496	4.004	43
2.45894e+06	734.496	4.004	43
2.45894e+06	734.496	4.004	43
2.45894e+06	690.816	4.004	43
2.45894e+06	559.776	4.004	43
2.45894e+06	559.776	4.004	43
2.45895e+06	734.496	4.004	43
2.45895e+06	734.496	4.004	43
2.45895e+06	690.816	4.004	43
2.45895e+06	559.776	4.004	43
2.45896e+06	734.496	4.004	43
2.45896e+06	865.536	4.004	43
2.45896e+06	952.896	4.004	43
2.45896e+06	821.856	4.004	43
2.45897e+06	778.176	4.004	43
2.45897e+06	734.496	4.004	43
2.45897e+06	778.176	4.004	43
2.45897e+06	690.816	4.004	43
2.45898e+06	647.136	4.004	43
2.45898e+06	821.856	4.004	43
2.45898e+06	778.176	4.004	43
2.45898e+06	778.176	4.004	43
2.45899e+06	778.176	4.004	43
2.45899e+06	647.136	4.004	43
2.45899e+06	647.136	4.004	43
2.45899e+06	647.136	4.004	43
2.459e+06	734.496	4.004	43
2.459e+06	865.536	4.004	43
2.459e+06	778.176	4.004	43
2.459e+06	778.176	4.004	43
2.459e+06	778.176	4.004	43
2.45901e+06	821.856	4.004	43
2.45901e+06	778.176	4.004	43
2.45901e+06	690.816	4.004	43
2.45901e+06	603.456	4.004	43
2.45902e+06	603.456	4.004	43
2.45902e+06	690.816	4.004	43
2.45902e+06	778.176	4.004	43
2.45902e+06	690.816	4.004	43
2.45903e+06	690.816	4.004	43
2.45903e+06	909.216	4.004	43
2.45903e+06	821.856	4.004	43
2.45903e+06	734.496	4.004	43
2.45904e+06	734.496	4.004	43
2.45904e+06	778.176	4.004	43
2.45904e+06	603.456	4.004	43
2.45904e+06	603.456	4.004	43
2.45905e+06	603.456	4.004	43
2.45905e+06	690.816	4.004	43
2.45905e+06	821.856	4.004	43
2.45905e+06	734.496	4.004	43
2.45906e+06	821.856	4.004	43
2.45906e+06	909.216	4.004	43
2.45906e+06	821.856	4.004	43
2.45906e+06	909.216	4.004	43
2.45906e+06	778.176	4.004	43
2.45907e+06	821.856	4.004	43
2.45907e+06	690.816	4.004	43
2.45907e+06	647.136	4.004	43
2.45907e+06	734.496	4.004	43
2.45908e+06	690.816	4.004	43
2.45908e+06	690.816	4.004	43
2.45908e+06	734.496	4.004	43
2.45908e+06	734.496	4.004	43
2.45909e+06	647.136	4.004	43
2.45909e+06	778.176	4.004	43
2.45909e+06	821.856	4.004	43
2.45909e+06	778.176	4.004	43
2.4591e+06	821.856	4.004	43
2.4591e+06	690.816	4.004	43
2.4591e+06	647.136	4.004	43
2.4591e+06	690.816	4.004	43
2.45911e+06	690.816	4.004	43
2.45911e+06	865.536	4.004	43
2.45911e+06	909.216	4.004	43
2.45911e+06	865.536	4.004	43
2.45912e+06	734.496	4.004	43
2.45912e+06	734.496	4.004	43
2.45912e+06	909.216	4.004	43
2.45912e+06	909.216	4.004	43
2.45912e+06	909.216	4.004	43
2.45913e+06	909.216	4.004	43
2.45913e+06	952.896	4.004	43
2.45913e+06	909.216	4.004	43
2.45913e+06	1083.94	4.004	43
2.45914e+06	909.216	4.004	43
2.45914e+06	909.216	4.004	43
2.45914e+06	865.536	4.004	43
2.45914e+06	909.216	4.004	43
2.45915e+06	821.856	4.004	43
2.45915e+06	996.576	4.004	43
2.45915e+06	909.216	4.004	43
2.45915e+06	778.176	4.004	43
2.45916e+06	690.816	4.004	43
2.45916e+06	865.536	4.004	43
2.45916e+06	778.176	4.004	43
2.45916e+06	778.176	4.004	43
2.45917e+06	909.216	4.004	43
2.45917e+06	909.216	4.004	43
2.45917e+06	996.576	4.004	43
2.45917e+06	952.896	4.004	43
2.45918e+06	909.216	4.004	43
2.45918e+06	865.536	4.004	43
2.45918e+06	952.896	4.004	43
2.45918e+06	865.536	4.004	43
2.45918e+06	909.216	4.004	43
2.45919e+06	909.216	4.004	43
2.45919e+06	821.856	4.004	43
2.45919e+06	821.856	4.004	43
2.45919e+06	909.216	4.004	43
2.4592e+06	821.856	4.004	43
2.4592e+06	1040.26	4.004	43
2.4592e+06	865.536	4.004	43
2.4592e+06	909.216	4.004	43
2.45921e+06	734.496	4.004	43
2.45921e+06	734.496	4.004	43
2.45921e+06	778.176	4.004	43
2.45921e+06	821.856	4.004	43
2.45922e+06	865.536	4.004	43
2.45922e+06	778.176	4.004	43
2.45922e+06	821.856	4.004	43
2.45922e+06	865.536	4.004	43
2.45923e+06	996.576	4.004	43
2.45923e+06	865.536	4.004	43
2.45923e+06	734.496	4.004	43
2.45923e+06	865.536	4.004	43
2.45924e+06	909.216	4.004	43
2.45924e+06	909.216	4.004	43
2.45924e+06	909.216	4.004	43
2.45924e+06	778.176	4.004	43
2.45925e+06	778.176	4.004	43
2.45925e+06	778.176	4.004	43
2.45925e+06	821.856	4.004	43
2.45925e+06	821.856	4.004	43
2.45925e+06	734.496	4.004	43
2.45926e+06	865.536	4.004	43
2.45926e+06	1040.26	4.004	43
2.45926e+06	1040.26	4.004	43
2.45926e+06	952.896	4.004	43
2.45927e+06	909.216	4.004	43
2.45927e+06	778.176	4.004	43
2.45927e+06	909.216	4.004	43
2.45927e+06	1040.26	4.004	43
2.45928e+06	821.856	4.004	43
2.45928e+06	1040.26	4.004	43
2.45928e+06	865.536	4.004	43
2.45928e+06	996.576	4.004	43
2.45929e+06	865.536	4.004	43
2.45929e+06	821.856	4.004	43
2.45929e+06	865.536	4.004	43
2.45929e+06	952.896	4.004	43
2.4593e+06	865.536	4.004	43
2.4593e+06	952.896	4.004	43
2.4593e+06	909.216	4.004	43
2.4593e+06	821.856	4.004	43
2.45931e+06	996.576	4.004	43
2.45931e+06	821.856	4.004	43
2.45931e+06	865.536	4.004	43
2.45931e+06	821.856	4.004	43
2.45931e+06	734.496	4.004	43
2.45932e+06	996.576	4.004	43
2.45932e+06	821.856	4.004	43
2.45932e+06	865.536	4.004	43
2.45932e+06	952.896	4.004	43
2.45933e+06	996.576	4.004	43
2.45933e+06	952.896	4.004	43
2.45933e+06	865.536	4.004	43
2.45933e+06	821.856	4.004	43
2.45934e+06	865.536	4.004	43
2.45934e+06	647.136	4.004	43
2.45934e+06	778.176	4.004	43
2.45934e+06	778.176	4.004	43
2.45935e+06	734.496	4.004	43
2.45935e+06	690.816	4.004	43
2.45935e+06	690.816	4.004	43
2.45935e+06	909.216	4.004	43
2.45936e+06	909.216	4.004	43
2.45936e+06	821.856	4.004	43
2.45936e+06	952.896	4.004	43
2.45936e+06	821.856	4.004	43
2.45937e+06	821.856	4.004	43
2.45937e+06	952.896	4.004	43
2.45937e+06	734.496	4.004	43
2.45937e+06	734.496	4.004	43
2.45937e+06	778.176	4.004	43
2.45938e+06	778.176	4.004	43
2.45938e+06	778.176	4.004	43
2.45938e+06	821.856	4.004	43
2.45938e+06	690.816	4.004	43
2.45939e+06	647.136	4.004	43
2.45939e+06	734.496	4.004	43
2.45939e+06	690.816	4.004	43
2.45939e+06	690.816	4.004	43
2.4594e+06	690.816	4.004	43
2.4594e+06	647.136	4.004	43
2.4594e+06	603.456	4.004	43
2.4594e+06	778.176	4.004	43
2.45941e+06	690.816	4.004	43
2.45941e+06	734.496	4.004	43
2.45941e+06	821.856	4.004	43
2.45941e+06	909.216	4.004	43
2.45942e+06	909.216	4.004	43
2.45942e+06	821.856	4.004	43
2.45942e+06	778.176	4.004	43
2.45942e+06	647.136	4.004	43
2.45943e+06	734.496	4.004	43
2.45943e+06	690.816	4.004	43
2.45943e+06	821.856	4.004	43
2.45943e+06	734.496	4.004	43
2.45943e+06	690.816	4.004	43
2.45944e+06	734.496	4.004	43
2.45944e+06	778.176	4.004	43
2.45944e+06	690.816	4.004	43
2.45944e+06	734.496	4.004	43
2.45945e+06	734.496	4.004	43
2.45945e+06	734.496	4.004	43
2.45945e+06	603.456	4.004	43
2.45945e+06	647.136	4.004	43
2.45946e+06	690.816	4.004	43
2.45946e+06	734.496	4.004	43
2.45946e+06	734.496	4.004	43
2.45946e+06	690.816	4.004	43
2.45947e+06	690.816	4.004	43
2.45947e+06	647.136	4.004	43
2.45947e+06	734.496	4.004	43
2.45947e+06	734.496	4.004	43
2.45948e+06	778.176	4.004	43
2.45948e+06	734.496	4.004	43
2.45948e+06	690.816	4.004	43
2.45948e+06	734.496	4.004	43
2.45949e+06	821.856	4.004	43
2.45949e+06	1040.26	4.004	43
2.45949e+06	778.176	4.004	43
2.45949e+06	734.496	4.004	43
2.45949e+06	821.856	4.004	43
2.4595e+06	909.216	4.004	43
2.4595e+06	734.496	4.004	43
2.4595e+06	734.496	4.004	43
2.4595e+06	778.176	4.004	43
2.45951e+06	734.496	4.004	43
2.45951e+06	734.496	4.004	43
2.45951e+06	690.816	4.004	43
2.45951e+06	734.496	4.004	43
2.45952e+06	778.176	4.004	43
2.45952e+06	734.496	4.004	43
2.45952e+06	734.496	4.004	43
2.45952e+06	734.496	4.004	43
2.45953e+06	734.496	4.004	43
2.45953e+06	690.816	4.004	43
2.45953e+06	647.136	4.004	43
2.45953e+06	647.136	4.004	43
2.45954e+06	778.176	4.004	43
2.45954e+06	734.496	4.004	43
2.45954e+06	778.176	4.004	43
2.45954e+06	690.816	4.004	43
2.45955e+06	647.136	4.004	43
2.45955e+06	690.816	4.004	43
2.45955e+06	734.496	4.004	43
2.45955e+06	821.856	4.004	43
2.45955e+06	690.816	4.004	43
2.45956e+06	734.496	4.004	43
2.45956e+06	909.216	4.004	43
2.45956e+06	778.176	4.004	43
2.45956e+06	909.216	4.004	43
2.45957e+06	734.496	4.004	43
2.45957e+06	909.216	4.004	43
2.45957e+06	821.856	4.004	43
2.45957e+06	734.496	4.004	43
2.45958e+06	778.176	4.004	43
2.45958e+06	690.816	4.004	43
2.45958e+06	821.856	4.004	43
2.45958e+06	778.176	4.004	43
2.45959e+06	778.176	4.004	43
2.45959e+06	734.496	4.004	43
2.45959e+06	778.176	4.004	43
2.45959e+06	952.896	4.004	43
2.4596e+06	909.216	4.004	43
2.4596e+06	865.536	4.004	43
2.4596e+06	690.816	4.004	43
2.4596e+06	778.176	4.004	43
2.45961e+06	734.496	4.004	43
2.45961e+06	778.176	4.004	43
2.45961e+06	778.176	4.004	43
2.45961e+06	690.816	4.004	43
2.45961e+06	734.496	4.004	43
2.45962e+06	734.496	4.004	43
2.45962e+06	865.536	4.004	43
2.45962e+06	778.176	4.004	43
2.45962e+06	734.496	4.004	43
2.45963e+06	778.176	4.004	43
2.45963e+06	821.856	4.004	43
2.45963e+06	734.496	4.004	43
2.45963e+06	734.496	4.004	43
2.45964e+06	690.816	4.004	43
2.45964e+06	909.216	4.004	43
2.45964e+06	865.536	4.004	43
2.45964e+06	821.856	4.004	43
2.45965e+06	778.176	4.004	43
2.45965e+06	1040.26	4.004	43
2.45965e+06	821.856	4.004	43
2.45965e+06	865.536	4.004	43
2.45966e+06	734.496	4.004	43
2.45966e+06	778.176	4.004	43
2.45966e+06	1040.26	4.004	43
2.45966e+06	996.576	4.004	43
2.45967e+06	996.576	4.004	43
2.45967e+06	996.576	4.004	43
2.45967e+06	952.896	4.004	43
2.45967e+06	952.896	4.004	43
2.45968e+06	821.856	4.004	43
2.45968e+06	865.536	4.004	43
2.45968e+06	1083.94	4.004	43
2.45968e+06	952.896	4.004	43
2.45968e+06	952.896	4.004	43
2.45969e+06	996.576	4.004	43
2.45969e+06	996.576	4.004	43
2.45969e+06	909.216	4.004	43
2.45969e+06	734.496	4.004	43
2.4597e+06	734.496	4.004	43
2.4597e+06	865.536	4.004	43
2.4597e+06	909.216	4.004	43
2.4597e+06	909.216	4.004	43
2.45971e+06	1040.26	4.004	43
2.45971e+06	1171.3	4.004	43
2.45971e+06	1040.26	4.004	43
2.45971e+06	909.216	4.004	43
2.45972e+06	865.536	4.004	43
2.45972e+06	778.176	4.004	43
2.45972e+06	821.856	4.004	43
2.45972e+06	909.216	4.004	43
2.45973e+06	865.536	4.004	43
2.45973e+06	778.176	4.004	43
2.45973e+06	778.176	4.004	43
2.45973e+06	952.896	4.004	43
2.45974e+06	865.536	4.004	43
2.45974e+06	996.576	4.004	43
2.45974e+06	865.536	4.004	43
2.45974e+06	734.496	4.004	43
2.45974e+06	734.496	4.004	43
2.45975e+06	821.856	4.004	43
2.45975e+06	734.496	4.004	43
2.45975e+06	734.496	4.004	43
2.45975e+06	821.856	4.004	43
2.45976e+06	778.176	4.004	43
2.45976e+06	734.496	4.004	43
2.45976e+06	821.856	4.004	43
2.45976e+06	909.216	4.004	43
2.45977e+06	734.496	4.004	43
2.45977e+06	821.856	4.004	43
2.45977e+06	734.496	4.004	43
2.45977e+06	734.496	4.004	43
2.45978e+06	734.496	4.004	43
2.45978e+06	821.856	4.004	43
2.45978e+06	996.576	4.004	43
2.45978e+06	909.216	4.004	43
2.45979e+06	909.216	4.004	43
2.45979e+06	821.856	4.004	43
2.45979e+06	821.856	4.004	43
2.45979e+06	909.216	4.004	43
2.4598e+06	778.176	4.004	43
2.4598e+06	778.176	4.004	43
2.4598e+06	734.496	4.004	43
2.4598e+06	909.216	4.004	43
2.4598e+06	865.536	4.004	43
2.45981e+06	821.856	4.004	43
2.45981e+06	865.536	4.004	43
2.45981e+06	865.536	4.004	43
2.45981e+06	821.856	4.004	43
2.45982e+06	734.496	4.004	43
2.45982e+06	734.496	4.004	43
2.45982e+06	778.176	4.004	43
2.45982e+06	690.816	4.004	43
2.45983e+06	647.136	4.004	43
2.45983e+06	865.536	4.004	43
2.45983e+06	821.856	4.004	43
2.45983e+06	778.176	4.004	43
2.45984e+06	865.536	4.004	43
2.45984e+06	865.536	4.004	43
2.45984e+06	865.536	4.004	43
2.45984e+06	734.496	4.004	43
2.45985e+06	690.816	4.004	43
2.45985e+06	690.816	4.004	43
2.45985e+06	734.496	4.004	43
2.45985e+06	734.496	4.004	43
2.45986e+06	559.776	4.004	43
2.45986e+06	647.136	4.004	43
2.45986e+06	647.136	4.004	43
2.45986e+06	647.136	4.004	43
2.45986e+06	734.496	4.004	43
2.45987e+06	952.896	4.004	43
2.45987e+06	821.856	4.004	43
2.45987e+06	778.176	4.004	43
2.45987e+06	909.216	4.004	43
2.45988e+06	821.856	4.004	43
2.45988e+06	734.496	4.004	43
2.45988e+06	734.496	4.004	43
2.45988e+06	778.176	4.004	43
2.45989e+06	734.496	4.004	43
2.45989e+06	734.496	4.004	43
2.45989e+06	734.496	4.004	43
2.45989e+06	647.136	4.004	43
2.4599e+06	647.136	4.004	43
2.4599e+06	603.456	4.004	43
2.4599e+06	647.136	4.004	43
[truncated: 474,664+ more rows]
