# Supplementary material for: Evaluation of in-service smartphone battery drainage profile for video calling feature in major apps
Source: Sci Rep. 2023 Jul 20;13:11699. doi: 10.1038/s41598-023-38859-3 (PMC10359271; doi:10.1038/s41598-023-38859-3)
Supplement: Supplementary file 13 — Supplementary Information 13. [file 41598_2023_38859_MOESM13_ESM.xlsx]

## Sheet: R(1 of 1)
Time (milliSeconds)	Current (milliAmps)	Voltage (Volts)	Temperature (Degree Celsius)
5.2102	717.6	4.054	26.8
10.4204	717.6	4.054	26.8
15.6306	717.6	4.054	26.8
20.8408	717.6	4.054	26.8
26.051	717.6	4.054	26.8
31.2612	717.6	4.054	26.8
36.4714	717.6	4.054	26.8
41.6816	717.6	4.054	26.8
46.8918	717.6	4.054	26.8
52.102	717.6	4.054	26.8
57.3122	717.6	4.054	26.8
62.5224	717.6	4.054	26.8
67.7326	717.6	4.054	26.8
72.9428	717.6	4.054	26.8
78.153	717.6	4.054	26.8
83.3632	717.6	4.054	26.8
88.5734	717.6	4.054	26.8
93.7836	717.6	4.054	26.8
98.9938	717.6	4.054	26.8
104.204	717.6	4.054	26.8
109.414	717.6	4.054	26.8
114.624	717.6	4.054	26.8
119.835	717.6	4.054	26.8
125.045	717.6	4.054	26.8
130.255	717.6	4.054	26.8
135.465	717.6	4.054	26.8
140.675	717.6	4.054	26.8
145.886	717.6	4.054	26.8
151.096	717.6	4.054	26.8
156.306	937.56	4.054	26.8
161.516	937.56	4.054	26.8
166.726	937.56	4.054	26.8
171.937	937.56	4.054	26.8
177.147	937.56	4.054	26.8
182.357	937.56	4.054	26.8
187.567	937.56	4.054	26.8
192.777	937.56	4.054	26.8
197.988	937.56	4.054	26.8
203.198	937.56	4.054	26.8
208.408	937.56	4.054	26.8
213.618	937.56	4.054	26.8
218.828	937.56	4.054	26.8
224.039	937.56	4.054	26.8
229.249	937.56	4.054	26.8
234.459	937.56	4.054	26.8
239.669	937.56	4.054	26.8
244.879	937.56	4.054	26.8
250.09	937.56	4.054	26.8
255.3	937.56	4.054	26.8
260.51	937.56	4.054	26.8
265.72	937.56	4.054	26.8
270.93	937.56	4.054	26.8
276.141	937.56	4.054	26.8
281.351	937.56	4.054	26.8
286.561	937.56	4.054	26.8
291.771	937.56	4.054	26.8
296.981	937.56	4.054	26.8
302.192	937.56	4.054	26.8
307.402	937.56	4.054	26.8
312.612	937.56	4.054	26.8
317.822	937.56	4.054	26.8
323.032	937.56	4.054	26.8
328.243	937.56	4.054	26.8
333.453	937.56	4.054	26.8
338.663	937.56	4.054	26.8
343.873	937.56	4.054	26.8
349.083	937.56	4.054	26.8
354.294	937.56	4.054	26.8
359.504	937.56	4.054	26.8
364.714	937.56	4.054	26.8
369.924	937.56	4.054	26.8
375.134	1096.99	4.054	26.8
380.345	1096.99	4.054	26.8
385.555	1096.99	4.054	26.8
390.765	1096.99	4.054	26.8
395.975	1096.99	4.054	26.8
401.185	1096.99	4.054	26.8
406.396	1096.99	4.054	26.8
411.606	1096.99	4.054	26.8
416.816	1096.99	4.054	26.8
422.026	1096.99	4.054	26.8
427.236	1096.99	4.054	26.8
432.447	1096.99	4.054	26.8
437.657	1096.99	4.054	26.8
442.867	1096.99	4.054	26.8
448.077	1096.99	4.054	26.8
453.287	1096.99	4.054	26.8
458.498	1096.99	4.054	26.8
463.708	1096.99	4.054	26.8
468.918	1096.99	4.054	26.8
474.128	1096.99	4.054	26.8
479.338	1096.99	4.054	26.8
484.549	1096.99	4.054	26.8
489.759	1096.99	4.054	26.8
494.969	1096.99	4.054	26.8
500.179	1096.99	4.054	26.8
505.389	1096.99	4.054	26.8
510.6	1096.99	4.054	26.8
515.81	1096.99	4.054	26.8
521.02	1096.99	4.054	26.8
526.23	1096.99	4.054	26.8
531.44	1096.99	4.054	26.8
536.651	1096.99	4.054	26.8
541.861	1096.99	4.054	26.8
547.071	1096.99	4.054	26.8
552.281	1096.99	4.054	26.8
557.491	1096.99	4.054	26.8
562.702	1096.99	4.054	26.8
567.912	1096.99	4.054	26.8
573.122	1096.99	4.054	26.8
578.332	1096.99	4.054	26.8
583.542	1096.99	4.054	26.8
588.753	1096.99	4.054	26.8
593.963	1096.99	4.054	26.8
599.173	1096.99	4.054	26.8
604.383	937.56	4.054	26.8
609.593	937.56	4.054	26.8
614.804	937.56	4.054	26.8
620.014	937.56	4.054	26.8
625.224	937.56	4.054	26.8
630.434	937.56	4.054	26.8
635.644	937.56	4.054	26.8
640.855	937.56	4.054	26.8
646.065	937.56	4.054	26.8
651.275	937.56	4.054	26.8
656.485	937.56	4.054	26.8
661.695	937.56	4.054	26.8
666.906	937.56	4.054	26.8
672.116	937.56	4.054	26.8
677.326	937.56	4.054	26.8
682.536	937.56	4.054	26.8
687.746	937.56	4.054	26.8
692.957	937.56	4.054	26.8
698.167	937.56	4.054	26.8
703.377	937.56	4.054	26.8
708.587	937.56	4.054	26.8
713.797	937.56	4.054	26.8
719.008	937.56	4.054	26.8
724.218	937.56	4.054	26.8
729.428	937.56	4.054	26.8
734.638	937.56	4.054	26.8
739.848	937.56	4.054	26.8
745.059	937.56	4.054	26.8
750.269	937.56	4.054	26.8
755.479	937.56	4.054	26.8
760.689	937.56	4.054	26.8
765.899	937.56	4.054	26.8
771.11	937.56	4.054	26.8
776.32	937.56	4.054	26.8
781.53	937.56	4.054	26.8
786.74	937.56	4.054	26.8
791.95	937.56	4.054	26.8
797.161	937.56	4.054	26.8
802.371	937.56	4.054	26.8
807.581	937.56	4.054	26.8
812.791	937.56	4.054	26.8
818.001	937.56	4.054	26.8
823.212	937.56	4.054	26.8
828.422	1789.01	4.054	26.8
833.632	1789.01	4.054	26.8
838.842	1789.01	4.054	26.8
844.052	1789.01	4.054	26.8
849.263	1789.01	4.054	26.8
854.473	1789.01	4.054	26.8
859.683	1789.01	4.054	26.8
864.893	1789.01	4.054	26.8
870.103	1789.01	4.054	26.8
875.314	1789.01	4.054	26.8
880.524	1789.01	4.054	26.8
885.734	1789.01	4.054	26.8
890.944	1789.01	4.054	26.8
896.154	1789.01	4.054	26.8
901.365	1789.01	4.054	26.8
906.575	1789.01	4.054	26.8
911.785	1789.01	4.054	26.8
916.995	1789.01	4.054	26.8
922.205	1789.01	4.054	26.8
927.416	1789.01	4.054	26.8
932.626	1789.01	4.054	26.8
937.836	1789.01	4.054	26.8
943.046	1789.01	4.054	26.8
948.256	1789.01	4.054	26.8
953.467	1789.01	4.054	26.8
958.677	1789.01	4.054	26.8
963.887	1789.01	4.054	26.8
969.097	1789.01	4.054	26.8
974.307	1789.01	4.054	26.8
979.518	1789.01	4.054	26.8
984.728	1789.01	4.054	26.8
989.938	1789.01	4.054	26.8
995.148	1789.01	4.054	26.8
1000.36	1496.66	4.054	26.8
1005.57	1496.66	4.054	26.8
1010.78	1496.66	4.054	26.8
1015.99	1496.66	4.054	26.8
1021.2	1496.66	4.054	26.8
1026.41	1496.66	4.054	26.8
1031.62	1496.66	4.054	26.8
1036.83	1496.66	4.054	26.8
1042.04	1496.66	4.054	26.8
1047.25	1496.66	4.054	26.8
1052.46	1496.66	4.054	26.8
1057.67	1496.66	4.054	26.8
1062.88	1496.66	4.054	26.8
1068.09	1496.66	4.054	26.8
1073.3	1496.66	4.054	26.8
1078.51	1496.66	4.054	26.8
1083.72	1496.66	4.054	26.8
1088.93	1496.66	4.054	26.8
1094.14	1496.66	4.054	26.8
1099.35	1496.66	4.054	26.8
1104.56	1496.66	4.054	26.8
1109.77	1496.66	4.054	26.8
1114.98	1496.66	4.054	26.8
1120.19	1496.66	4.054	26.8
1125.4	1496.66	4.054	26.8
1130.61	1496.66	4.054	26.8
1135.82	1496.66	4.054	26.8
1141.03	1496.66	4.054	26.8
1146.24	1496.66	4.054	26.8
1151.45	1496.66	4.054	26.8
1156.66	1496.66	4.054	26.8
1161.87	1496.66	4.054	26.8
1167.08	1496.66	4.054	26.8
1172.3	1496.66	4.054	26.8
1177.51	1496.66	4.054	26.8
1182.72	1496.66	4.054	26.8
1187.93	1496.66	4.054	26.8
1193.14	1496.66	4.054	26.8
1198.35	1496.66	4.054	26.8
1203.56	1496.66	4.054	26.8
1208.77	1496.66	4.054	26.8
1213.98	1496.66	4.054	26.8
1219.19	1496.66	4.054	26.8
1224.4	1496.66	4.054	26.8
1229.61	1496.66	4.054	26.8
1234.82	1565.3	4.054	26.8
1240.03	1565.3	4.054	26.8
1245.24	1565.3	4.054	26.8
1250.45	1565.3	4.054	26.8
1255.66	1565.3	4.054	26.8
1260.87	1565.3	4.054	26.8
1266.08	1565.3	4.054	26.8
1271.29	1565.3	4.054	26.8
1276.5	1565.3	4.054	26.8
1281.71	1565.3	4.054	26.8
1286.92	1565.3	4.054	26.8
1292.13	1565.3	4.054	26.8
1297.34	1565.3	4.054	26.8
1302.55	1565.3	4.054	26.8
1307.76	1565.3	4.054	26.8
1312.97	1565.3	4.054	26.8
1318.18	1565.3	4.054	26.8
1323.39	1565.3	4.054	26.8
1328.6	1565.3	4.054	26.8
1333.81	1565.3	4.054	26.8
1339.02	1565.3	4.054	26.8
1344.23	1565.3	4.054	26.8
1349.44	1565.3	4.054	26.8
1354.65	1565.3	4.054	26.8
1359.86	1565.3	4.054	26.8
1365.07	1565.3	4.054	26.8
1370.28	1565.3	4.054	26.8
1375.49	1565.3	4.054	26.8
1380.7	1565.3	4.054	26.8
1385.91	1565.3	4.054	26.8
1391.12	1565.3	4.054	26.8
1396.33	1565.3	4.054	26.8
1401.54	1565.3	4.054	26.8
1406.75	1565.3	4.054	26.8
1411.96	1565.3	4.054	26.8
1417.17	1565.3	4.054	26.8
1422.38	1565.3	4.054	26.8
1427.59	1565.3	4.054	26.8
1432.81	1565.3	4.054	26.8
1438.02	1565.3	4.054	26.8
1443.23	1249.25	4.054	26.8
1448.44	1249.25	4.054	26.8
1453.65	1249.25	4.054	26.8
1458.86	1249.25	4.054	26.8
1464.07	1249.25	4.054	26.8
1469.28	1249.25	4.054	26.8
1474.49	1249.25	4.054	26.8
1479.7	1249.25	4.054	26.8
1484.91	1249.25	4.054	26.8
1490.12	1249.25	4.054	26.8
1495.33	1249.25	4.054	26.8
1500.54	1249.25	4.054	26.8
1505.75	1249.25	4.054	26.8
1510.96	1249.25	4.054	26.8
1516.17	1249.25	4.054	26.8
1521.38	1249.25	4.054	26.8
1526.59	1249.25	4.054	26.8
1531.8	1249.25	4.054	26.8
1537.01	1249.25	4.054	26.8
1542.22	1249.25	4.054	26.8
1547.43	1249.25	4.054	26.8
1552.64	1249.25	4.054	26.8
1557.85	1249.25	4.054	26.8
1563.06	1249.25	4.054	26.8
1568.27	1249.25	4.054	26.8
1573.48	1249.25	4.054	26.8
1578.69	1249.25	4.054	26.8
1583.9	1249.25	4.054	26.8
1589.11	1249.25	4.054	26.8
1594.32	1249.25	4.054	26.8
1599.53	1249.25	4.054	26.8
1604.74	1249.25	4.054	26.8
1609.95	1249.25	4.054	26.8
1615.16	1249.25	4.054	26.8
1620.37	1249.25	4.054	26.8
1625.58	1249.25	4.054	26.8
1630.79	1249.25	4.054	26.8
1636	1249.25	4.054	26.8
1641.21	1249.25	4.054	26.8
1646.42	1249.25	4.054	26.8
1651.63	1249.25	4.054	26.8
1656.84	1249.25	4.054	26.8
1662.05	1249.25	4.054	26.8
1667.26	1249.25	4.054	26.8
1672.47	991.848	4.054	26.8
1677.68	991.848	4.054	26.8
1682.89	991.848	4.054	26.8
1688.1	991.848	4.054	26.8
1693.32	991.848	4.054	26.8
1698.53	991.848	4.054	26.8
1703.74	991.848	4.054	26.8
1708.95	991.848	4.054	26.8
1714.16	991.848	4.054	26.8
1719.37	991.848	4.054	26.8
1724.58	991.848	4.054	26.8
1729.79	991.848	4.054	26.8
1735	991.848	4.054	26.8
1740.21	991.848	4.054	26.8
1745.42	991.848	4.054	26.8
1750.63	991.848	4.054	26.8
1755.84	991.848	4.054	26.8
1761.05	991.848	4.054	26.8
1766.26	991.848	4.054	26.8
1771.47	991.848	4.054	26.8
1776.68	991.848	4.054	26.8
1781.89	991.848	4.054	26.8
1787.1	991.848	4.054	26.8
1792.31	991.848	4.054	26.8
1797.52	991.848	4.054	26.8
1802.73	991.848	4.054	26.8
1807.94	991.848	4.054	26.8
1813.15	991.848	4.054	26.8
1818.36	991.848	4.054	26.8
1823.57	991.848	4.054	26.8
1828.78	991.848	4.054	26.8
1833.99	991.848	4.054	26.8
1839.2	991.848	4.054	26.8
1844.41	991.848	4.054	26.8
1849.62	991.848	4.054	26.8
1854.83	991.848	4.054	26.8
1860.04	991.848	4.054	26.8
1865.25	991.848	4.054	26.8
1870.46	991.848	4.054	26.8
1875.67	991.848	4.054	26.8
1880.88	991.848	4.054	26.8
1886.09	991.848	4.054	26.8
1891.3	991.848	4.054	26.8
1896.51	991.848	4.054	26.8
1901.72	991.848	4.054	26.8
1906.93	991.848	4.054	26.8
1912.14	991.848	4.054	26.8
1917.35	991.848	4.054	26.8
1922.56	991.848	4.054	26.8
1927.77	1385.59	4.054	26.8
1932.98	1385.59	4.054	26.8
1938.19	1385.59	4.054	26.8
1943.4	1385.59	4.054	26.8
1948.61	1385.59	4.054	26.8
1953.83	1385.59	4.054	26.8
1959.04	1385.59	4.054	26.8
1964.25	1385.59	4.054	26.8
1969.46	1385.59	4.054	26.8
1974.67	1385.59	4.054	26.8
1979.88	1385.59	4.054	26.8
1985.09	1385.59	4.054	26.8
1990.3	1385.59	4.054	26.8
1995.51	1385.59	4.054	26.8
2000.72	1385.59	4.054	26.8
2005.93	1385.59	4.054	26.8
2011.14	1385.59	4.054	26.8
2016.35	1385.59	4.054	26.8
2021.56	1385.59	4.054	26.8
2026.77	1385.59	4.054	26.8
2031.98	1385.59	4.054	26.8
2037.19	1385.59	4.054	26.8
2042.4	1385.59	4.054	26.8
2047.61	1385.59	4.054	26.8
2052.82	1385.59	4.054	26.8
2058.03	1385.59	4.054	26.8
2063.24	1385.59	4.054	26.8
2068.45	1385.59	4.054	26.8
2073.66	1385.59	4.054	26.8
2078.87	1385.59	4.054	26.8
2084.08	1385.59	4.054	26.8
2089.29	1385.59	4.054	26.8
2094.5	1385.59	4.054	26.8
2099.71	1385.59	4.054	26.8
2104.92	1385.59	4.054	26.8
2110.13	1385.59	4.054	26.8
2115.34	1385.59	4.054	26.8
2120.55	1385.59	4.054	26.8
2125.76	1385.59	4.054	26.8
2130.97	1385.59	4.054	26.8
2136.18	1385.59	4.054	26.8
2141.39	1385.59	4.054	26.8
2146.6	1313.52	4.054	26.8
2151.81	1313.52	4.054	26.8
2157.02	1313.52	4.054	26.8
2162.23	1313.52	4.054	26.8
2167.44	1313.52	4.054	26.8
2172.65	1313.52	4.054	26.8
2177.86	1313.52	4.054	26.8
2183.07	1313.52	4.054	26.8
2188.28	1313.52	4.054	26.8
2193.49	1313.52	4.054	26.8
2198.7	1313.52	4.054	26.8
2203.91	1313.52	4.054	26.8
2209.12	1313.52	4.054	26.8
2214.34	1313.52	4.054	26.8
2219.55	1313.52	4.054	26.8
2224.76	1313.52	4.054	26.8
2229.97	1313.52	4.054	26.8
2235.18	1313.52	4.054	26.8
2240.39	1313.52	4.054	26.8
2245.6	1313.52	4.054	26.8
2250.81	1313.52	4.054	26.8
2256.02	1313.52	4.054	26.8
2261.23	1313.52	4.054	26.8
2266.44	1313.52	4.054	26.8
2271.65	1313.52	4.054	26.8
2276.86	1313.52	4.054	26.8
2282.07	1313.52	4.054	26.8
2287.28	1313.52	4.054	26.8
2292.49	1313.52	4.054	26.8
2297.7	1313.52	4.054	26.8
2302.91	1313.52	4.054	26.8
2308.12	1313.52	4.054	26.8
2313.33	1313.52	4.054	26.8
2318.54	1313.52	4.054	26.8
2323.75	1313.52	4.054	26.8
2328.96	1313.52	4.054	26.8
2334.17	1313.52	4.054	26.8
2339.38	1313.52	4.054	26.8
2344.59	1313.52	4.054	26.8
2349.8	1313.52	4.054	26.8
2355.01	1313.52	4.054	26.8
2360.22	1313.52	4.054	26.8
2365.43	1313.52	4.054	26.8
2370.64	1313.52	4.054	26.8
2375.85	1313.52	4.054	26.8
2381.06	1313.52	4.054	26.8
2386.27	1313.52	4.054	26.8
2391.48	1313.52	4.054	26.8
2396.69	1239.26	4.054	26.8
2401.9	1239.26	4.054	26.8
2407.11	1239.26	4.054	26.8
2412.32	1239.26	4.054	26.8
2417.53	1239.26	4.054	26.8
2422.74	1239.26	4.054	26.8
2427.95	1239.26	4.054	26.8
2433.16	1239.26	4.054	26.8
2438.37	1239.26	4.054	26.8
2443.58	1239.26	4.054	26.8
2448.79	1239.26	4.054	26.8
2454	1239.26	4.054	26.8
2459.21	1239.26	4.054	26.8
2464.42	1239.26	4.054	26.8
2469.63	1239.26	4.054	26.8
2474.85	1239.26	4.054	26.8
2480.06	1239.26	4.054	26.8
2485.27	1239.26	4.054	26.8
2490.48	1239.26	4.054	26.8
2495.69	1239.26	4.054	26.8
2500.9	1239.26	4.054	26.8
2506.11	1239.26	4.054	26.8
2511.32	1239.26	4.054	26.8
2516.53	1239.26	4.054	26.8
2521.74	1239.26	4.054	26.8
2526.95	1239.26	4.054	26.8
2532.16	1239.26	4.054	26.8
2537.37	1239.26	4.054	26.8
2542.58	1239.26	4.054	26.8
2547.79	1239.26	4.054	26.8
2553	1239.26	4.054	26.8
2558.21	1239.26	4.054	26.8
2563.42	1239.26	4.054	26.8
2568.63	1239.26	4.054	26.8
2573.84	1239.26	4.054	26.8
2579.05	1239.26	4.054	26.8
2584.26	1239.26	4.054	26.8
2589.47	1239.26	4.054	26.8
2594.68	1239.26	4.054	26.8
2599.89	1239.26	4.054	26.8
2605.1	1239.26	4.054	26.8
2610.31	1239.26	4.054	26.8
2615.52	1239.26	4.054	26.8
2620.73	1239.26	4.054	26.8
2625.94	1239.26	4.054	26.8
2631.15	1239.26	4.054	26.8
2636.36	1239.26	4.054	26.8
2641.57	1239.26	4.054	26.8
2646.78	1879.8	4.054	26.8
2651.99	1879.8	4.054	26.8
2657.2	1879.8	4.054	26.8
2662.41	1879.8	4.054	26.8
2667.62	1879.8	4.054	26.8
2672.83	1879.8	4.054	26.8
2678.04	1879.8	4.054	26.8
2683.25	1879.8	4.054	26.8
2688.46	1879.8	4.054	26.8
2693.67	1879.8	4.054	26.8
2698.88	1879.8	4.054	26.8
2704.09	1879.8	4.054	26.8
2709.3	1879.8	4.054	26.8
2714.51	1879.8	4.054	26.8
2719.72	1879.8	4.054	26.8
2724.93	1879.8	4.054	26.8
2730.14	1879.8	4.054	26.8
2735.36	1879.8	4.054	26.8
2740.57	1879.8	4.054	26.8
2745.78	1879.8	4.054	26.8
2750.99	1879.8	4.054	26.8
2756.2	1879.8	4.054	26.8
2761.41	1879.8	4.054	26.8
2766.62	1879.8	4.054	26.8
2771.83	1879.8	4.054	26.8
2777.04	1879.8	4.054	26.8
2782.25	1879.8	4.054	26.8
2787.46	1879.8	4.054	26.8
2792.67	1879.8	4.054	26.8
2797.88	1879.8	4.054	26.8
2803.09	1879.8	4.054	26.8
2808.3	1879.8	4.054	26.8
2813.51	1879.8	4.054	26.8
2818.72	1879.8	4.054	26.8
2823.93	1879.8	4.054	26.8
2829.14	1879.8	4.054	26.8
2834.35	1879.8	4.054	26.8
2839.56	1879.8	4.054	26.8
2844.77	1879.8	4.054	26.8
2849.98	1879.8	4.054	26.8
2855.19	1879.8	4.054	26.8
2860.4	1879.8	4.054	26.8
2865.61	1879.8	4.054	26.8
2870.82	1879.8	4.054	26.8
2876.03	1879.8	4.054	26.8
2881.24	1879.8	4.054	26.8
2886.45	1879.8	4.054	26.8
2891.66	1879.8	4.054	26.8
2896.87	1551.26	4.054	26.8
2902.08	1551.26	4.054	26.8
2907.29	1551.26	4.054	26.8
2912.5	1551.26	4.054	26.8
2917.71	1551.26	4.054	26.8
2922.92	1551.26	4.054	26.8
2928.13	1551.26	4.054	26.8
2933.34	1551.26	4.054	26.8
2938.55	1551.26	4.054	26.8
2943.76	1551.26	4.054	26.8
2948.97	1551.26	4.054	26.8
2954.18	1551.26	4.054	26.8
2959.39	1551.26	4.054	26.8
2964.6	1551.26	4.054	26.8
2969.81	1551.26	4.054	26.8
2975.02	1551.26	4.054	26.8
2980.23	1551.26	4.054	26.8
2985.44	1551.26	4.054	26.8
2990.65	1551.26	4.054	26.8
2995.87	1551.26	4.054	26.8
3001.08	1551.26	4.054	26.8
3006.29	1551.26	4.054	26.8
3011.5	1551.26	4.054	26.8
3016.71	1551.26	4.054	26.8
3021.92	1551.26	4.054	26.8
3027.13	1551.26	4.054	26.8
3032.34	1551.26	4.054	26.8
3037.55	1551.26	4.054	26.8
3042.76	1551.26	4.054	26.8
3047.97	1551.26	4.054	26.8
3053.18	1551.26	4.054	26.8
3058.39	1551.26	4.054	26.8
3063.6	1551.26	4.054	26.8
3068.81	1551.26	4.054	26.8
3074.02	1551.26	4.054	26.8
3079.23	1551.26	4.054	26.8
3084.44	1551.26	4.054	26.8
3089.65	1551.26	4.054	26.8
3094.86	1551.26	4.054	26.8
3100.07	1551.26	4.054	26.8
3105.28	1551.26	4.054	26.8
3110.49	1551.26	4.054	26.8
3115.7	1551.26	4.054	26.8
3120.91	1862.02	4.054	26.8
3126.12	1862.02	4.054	26.8
3131.33	1862.02	4.054	26.8
3136.54	1862.02	4.054	26.8
3141.75	1862.02	4.054	26.8
3146.96	1862.02	4.054	26.8
3152.17	1862.02	4.054	26.8
3157.38	1862.02	4.054	26.8
3162.59	1862.02	4.054	26.8
3167.8	1862.02	4.054	26.8
3173.01	1862.02	4.054	26.8
3178.22	1862.02	4.054	26.8
3183.43	1862.02	4.054	26.8
3188.64	1862.02	4.054	26.8
3193.85	1862.02	4.054	26.8
3199.06	1862.02	4.054	26.8
3204.27	1862.02	4.054	26.8
3209.48	1862.02	4.054	26.8
3214.69	1862.02	4.054	26.8
3219.9	1862.02	4.054	26.8
3225.11	1862.02	4.054	26.8
3230.32	1862.02	4.054	26.8
3235.53	1862.02	4.054	26.8
3240.74	1862.02	4.054	26.8
3245.95	1862.02	4.054	26.8
3251.16	1862.02	4.054	26.8
3256.38	1862.02	4.054	26.8
3261.59	1862.02	4.054	26.8
3266.8	1862.02	4.054	26.8
3272.01	1862.02	4.054	26.8
3277.22	1862.02	4.054	26.8
3282.43	1862.02	4.054	26.8
3287.64	1862.02	4.054	26.8
3292.85	1862.02	4.054	26.8
3298.06	1862.02	4.054	26.8
3303.27	1862.02	4.054	26.8
3308.48	1667.02	4.054	26.8
3313.69	1667.02	4.054	26.8
3318.9	1667.02	4.054	26.8
3324.11	1667.02	4.054	26.8
3329.32	1667.02	4.054	26.8
3334.53	1667.02	4.054	26.8
3339.74	1667.02	4.054	26.8
3344.95	1667.02	4.054	26.8
3350.16	1667.02	4.054	26.8
3355.37	1667.02	4.054	26.8
3360.58	1667.02	4.054	26.8
3365.79	1667.02	4.054	26.8
3371	1667.02	4.054	26.8
3376.21	1667.02	4.054	26.8
3381.42	1667.02	4.054	26.8
3386.63	1667.02	4.054	26.8
3391.84	1667.02	4.054	26.8
3397.05	1667.02	4.054	26.8
3402.26	1667.02	4.054	26.8
3407.47	1667.02	4.054	26.8
3412.68	1667.02	4.054	26.8
3417.89	1667.02	4.054	26.8
3423.1	1667.02	4.054	26.8
3428.31	1667.02	4.054	26.8
3433.52	1667.02	4.054	26.8
3438.73	1667.02	4.054	26.8
3443.94	1667.02	4.054	26.8
3449.15	1667.02	4.054	26.8
3454.36	1650.79	4.054	26.8
3459.57	1650.79	4.054	26.8
3464.78	1650.79	4.054	26.8
3469.99	1650.79	4.054	26.8
3475.2	1650.79	4.054	26.8
3480.41	1650.79	4.054	26.8
3485.62	1650.79	4.054	26.8
3490.83	1650.79	4.054	26.8
3496.04	1650.79	4.054	26.8
3501.25	1650.79	4.054	26.8
3506.46	1650.79	4.054	26.8
3511.67	1650.79	4.054	26.8
3516.89	1650.79	4.054	26.8
3522.1	1650.79	4.054	26.8
3527.31	1650.79	4.054	26.8
3532.52	1650.79	4.054	26.8
3537.73	1650.79	4.054	26.8
3542.94	1650.79	4.054	26.8
3548.15	1650.79	4.054	26.8
3553.36	1650.79	4.054	26.8
3558.57	1650.79	4.054	26.8
3563.78	1650.79	4.054	26.8
3568.99	1650.79	4.054	26.8
3574.2	1650.79	4.054	26.8
3579.41	1650.79	4.054	26.8
3584.62	1650.79	4.054	26.8
3589.83	2220.19	4.054	26.8
3595.04	2220.19	4.054	26.8
3600.25	2220.19	4.054	26.8
3605.46	2220.19	4.054	26.8
3610.67	2220.19	4.054	26.8
3615.88	2220.19	4.054	26.8
3621.09	2220.19	4.054	26.8
3626.3	2220.19	4.054	26.8
3631.51	2220.19	4.054	26.8
3636.72	2220.19	4.054	26.8
3641.93	2220.19	4.054	26.8
3647.14	2220.19	4.054	26.8
3652.35	2220.19	4.054	26.8
3657.56	2220.19	4.054	26.8
3662.77	2220.19	4.054	26.8
3667.98	2220.19	4.054	26.8
3673.19	2220.19	4.054	26.8
3678.4	2220.19	4.054	26.8
3683.61	2220.19	4.054	26.8
3688.82	2220.19	4.054	26.8
3694.03	2220.19	4.054	26.8
3699.24	2220.19	4.054	26.8
3704.45	2220.19	4.054	26.8
3709.66	2220.19	4.054	26.8
3714.87	2220.19	4.054	26.8
3720.08	2220.19	4.054	26.8
3725.29	2220.19	4.054	26.8
3730.5	2220.19	4.054	26.8
3735.71	2220.19	4.054	26.8
3740.92	2220.19	4.054	26.8
3746.13	2220.19	4.054	26.8
3751.34	2220.19	4.054	26.8
3756.55	2220.19	4.054	26.8
3761.76	2220.19	4.054	26.8
3766.97	2220.19	4.054	26.8
3772.18	2220.19	4.054	26.8
3777.4	2220.19	4.054	26.8
3782.61	1961.23	4.054	26.8
3787.82	1961.23	4.054	26.8
3793.03	1961.23	4.054	26.8
3798.24	1961.23	4.054	26.8
3803.45	1961.23	4.054	26.8
3808.66	1961.23	4.054	26.8
3813.87	1961.23	4.054	26.8
3819.08	1961.23	4.054	26.8
3824.29	1961.23	4.054	26.8
3829.5	1961.23	4.054	26.8
3834.71	1961.23	4.054	26.8
3839.92	1961.23	4.054	26.8
3845.13	1961.23	4.054	26.8
3850.34	1961.23	4.054	26.8
3855.55	1961.23	4.054	26.8
3860.76	1961.23	4.054	26.8
3865.97	1961.23	4.054	26.8
3871.18	1961.23	4.054	26.8
3876.39	1961.23	4.054	26.8
3881.6	1961.23	4.054	26.8
3886.81	1961.23	4.054	26.8
3892.02	1961.23	4.054	26.8
3897.23	1961.23	4.054	26.8
3902.44	1961.23	4.054	26.8
3907.65	1961.23	4.054	26.8
3912.86	1961.23	4.054	26.8
3918.07	1961.23	4.054	26.8
3923.28	1961.23	4.054	26.8
3928.49	1961.23	4.054	26.8
3933.7	1961.23	4.054	26.8
3938.91	1961.23	4.054	26.8
3944.12	1961.23	4.054	26.8
3949.33	1961.23	4.054	26.8
3954.54	1961.23	4.054	26.8
3959.75	1961.23	4.054	26.8
3964.96	1961.23	4.054	26.8
3970.17	1961.23	4.054	26.8
3975.38	1961.23	4.054	26.8
3980.59	1961.23	4.054	26.8
3985.8	1909.44	4.054	26.8
3991.01	1909.44	4.054	26.8
3996.22	1909.44	4.054	26.8
4001.43	1909.44	4.054	26.8
4006.64	1909.44	4.054	26.8
4011.85	1909.44	4.054	26.8
4017.06	1909.44	4.054	26.8
4022.27	1909.44	4.054	26.8
4027.48	1909.44	4.054	26.8
4032.69	1909.44	4.054	26.8
4037.91	1909.44	4.054	26.8
4043.12	1909.44	4.054	26.8
4048.33	1909.44	4.054	26.8
4053.54	1909.44	4.054	26.8
4058.75	1909.44	4.054	26.8
4063.96	1909.44	4.054	26.8
4069.17	1909.44	4.054	26.8
4074.38	1909.44	4.054	26.8
4079.59	1909.44	4.054	26.8
4084.8	1909.44	4.054	26.8
4090.01	1909.44	4.054	26.8
4095.22	1909.44	4.054	26.8
4100.43	1909.44	4.054	26.8
4105.64	1909.44	4.054	26.8
4110.85	1909.44	4.054	26.8
4116.06	1909.44	4.054	26.8
4121.27	1909.44	4.054	26.8
4126.48	1909.44	4.054	26.8
4131.69	1909.44	4.054	26.8
4136.9	1909.44	4.054	26.8
4142.11	1909.44	4.054	26.8
4147.32	1909.44	4.054	26.8
4152.53	1909.44	4.054	26.8
4157.74	1909.44	4.054	26.8
4162.95	1909.44	4.054	26.8
4168.16	1909.44	4.054	26.8
4173.37	1680.43	4.054	26.8
4178.58	1680.43	4.054	26.8
4183.79	1680.43	4.054	26.8
4189	1680.43	4.054	26.8
4194.21	1680.43	4.054	26.8
4199.42	1680.43	4.054	26.8
4204.63	1680.43	4.054	26.8
4209.84	1680.43	4.054	26.8
4215.05	1680.43	4.054	26.8
4220.26	1680.43	4.054	26.8
4225.47	1680.43	4.054	26.8
4230.68	1680.43	4.054	26.8
4235.89	1680.43	4.054	26.8
4241.1	1680.43	4.054	26.8
4246.31	1680.43	4.054	26.8
4251.52	1680.43	4.054	26.8
4256.73	1680.43	4.054	26.8
4261.94	1680.43	4.054	26.8
4267.15	1680.43	4.054	26.8
4272.36	1680.43	4.054	26.8
4277.57	1680.43	4.054	26.8
4282.78	1680.43	4.054	26.8
4287.99	1680.43	4.054	26.8
4293.2	1680.43	4.054	26.8
4298.41	1680.43	4.054	26.8
4303.63	1680.43	4.054	26.8
4308.84	1680.43	4.054	26.8
4314.05	1680.43	4.054	26.8
4319.26	1680.43	4.054	26.8
4324.47	1680.43	4.054	26.8
4329.68	1680.43	4.054	26.8
4334.89	1680.43	4.054	26.8
4340.1	1680.43	4.054	26.8
4345.31	1680.43	4.054	26.8
4350.52	1680.43	4.054	26.8
4355.73	1555.63	4.054	26.8
4360.94	1555.63	4.054	26.8
4366.15	1555.63	4.054	26.8
4371.36	1555.63	4.054	26.8
4376.57	1555.63	4.054	26.8
4381.78	1555.63	4.054	26.8
4386.99	1555.63	4.054	26.8
4392.2	1555.63	4.054	26.8
4397.41	1555.63	4.054	26.8
4402.62	1555.63	4.054	26.8
4407.83	1555.63	4.054	26.8
4413.04	1555.63	4.054	26.8
4418.25	1555.63	4.054	26.8
4423.46	1555.63	4.054	26.8
4428.67	1555.63	4.054	26.8
4433.88	1555.63	4.054	26.8
4439.09	1555.63	4.054	26.8
4444.3	1555.63	4.054	26.8
4449.51	1555.63	4.054	26.8
4454.72	1555.63	4.054	26.8
4459.93	1555.63	4.054	26.8
4465.14	1555.63	4.054	26.8
4470.35	1555.63	4.054	26.8
4475.56	1555.63	4.054	26.8
4480.77	1555.63	4.054	26.8
4485.98	1555.63	4.054	26.8
4491.19	1555.63	4.054	26.8
4496.4	1555.63	4.054	26.8
4501.61	1555.63	4.054	26.8
4506.82	1555.63	4.054	26.8
4512.03	1555.63	4.054	26.8
4517.24	1555.63	4.054	26.8
4522.45	1555.63	4.054	26.8
4527.66	1555.63	4.054	26.8
4532.87	1555.63	4.054	26.8
4538.08	1293.24	4.054	26.8
4543.29	1293.24	4.054	26.8
4548.5	1293.24	4.054	26.8
4553.71	1293.24	4.054	26.8
4558.93	1293.24	4.054	26.8
4564.14	1293.24	4.054	26.8
4569.35	1293.24	4.054	26.8
4574.56	1293.24	4.054	26.8
4579.77	1293.24	4.054	26.8
4584.98	1293.24	4.054	26.8
4590.19	1293.24	4.054	26.8
4595.4	1293.24	4.054	26.8
4600.61	1293.24	4.054	26.8
4605.82	1293.24	4.054	26.8
4611.03	1293.24	4.054	26.8
4616.24	1293.24	4.054	26.8
4621.45	2066.38	4.054	26.8
4626.66	2066.38	4.054	26.8
4631.87	2066.38	4.054	26.8
4637.08	2066.38	4.054	26.8
4642.29	2066.38	4.054	26.8
4647.5	2066.38	4.054	26.8
4652.71	2066.38	4.054	26.8
4657.92	2066.38	4.054	26.8
4663.13	2066.38	4.054	26.8
4668.34	2066.38	4.054	26.8
4673.55	2066.38	4.054	26.8
4678.76	2066.38	4.054	26.8
4683.97	2066.38	4.054	26.8
4689.18	2066.38	4.054	26.8
4694.39	2066.38	4.054	26.8
4699.6	2066.38	4.054	26.8
4704.81	2066.38	4.054	26.8
4710.02	2066.38	4.054	26.8
4715.23	2066.38	4.054	26.8
4720.44	2066.38	4.054	26.8
4725.65	2066.38	4.054	26.8
4730.86	2066.38	4.054	26.8
4736.07	2066.38	4.054	26.8
4741.28	2066.38	4.054	26.8
4746.49	2066.38	4.054	26.8
4751.7	2066.38	4.054	26.8
4756.91	2066.38	4.054	26.8
4762.12	2066.38	4.054	26.8
4767.33	2066.38	4.054	26.8
4772.54	1595.26	4.054	26.8
4777.75	1595.26	4.054	26.8
4782.96	1595.26	4.054	26.8
4788.17	1595.26	4.054	26.8
4793.38	1595.26	4.054	26.8
4798.59	1595.26	4.054	26.8
4803.8	1595.26	4.054	26.8
4809.01	1595.26	4.054	26.8
4814.22	1595.26	4.054	26.8
4819.44	1595.26	4.054	26.8
4824.65	1595.26	4.054	26.8
4829.86	1595.26	4.054	26.8
4835.07	1595.26	4.054	26.8
4840.28	1595.26	4.054	26.8
4845.49	1595.26	4.054	26.8
4850.7	1595.26	4.054	26.8
4855.91	1595.26	4.054	26.8
4861.12	1595.26	4.054	26.8
4866.33	1595.26	4.054	26.8
4871.54	1595.26	4.054	26.8
4876.75	1595.26	4.054	26.8
4881.96	1595.26	4.054	26.8
4887.17	1595.26	4.054	26.8
4892.38	1595.26	4.054	26.8
4897.59	1595.26	4.054	26.8
4902.8	1595.26	4.054	26.8
4908.01	1595.26	4.054	26.8
4913.22	1595.26	4.054	26.8
4918.43	1595.26	4.054	26.8
4923.64	1595.26	4.054	26.8
4928.85	1595.26	4.054	26.8
4934.06	1595.26	4.054	26.8
4939.27	1584.34	4.054	26.8
4944.48	1584.34	4.054	26.8
4949.69	1584.34	4.054	26.8
4954.9	1584.34	4.054	26.8
4960.11	1584.34	4.054	26.8
4965.32	1584.34	4.054	26.8
4970.53	1584.34	4.054	26.8
4975.74	1584.34	4.054	26.8
4980.95	1584.34	4.054	26.8
4986.16	1584.34	4.054	26.8
4991.37	1584.34	4.054	26.8
4996.58	1584.34	4.054	26.8
5001.79	1584.34	4.054	26.8
5007	1584.34	4.054	26.8
5012.21	1584.34	4.054	26.8
5017.42	1584.34	4.054	26.8
5022.63	1584.34	4.054	26.8
5027.84	1584.34	4.054	26.8
5033.05	1584.34	4.054	26.8
5038.26	1584.34	4.054	26.8
5043.47	1584.34	4.054	26.8
5048.68	1584.34	4.054	26.8
5053.89	1584.34	4.054	26.8
5059.1	1584.34	4.054	26.8
5064.31	1584.34	4.054	26.8
5069.52	1584.34	4.054	26.8
5074.73	1584.34	4.054	26.8
5079.95	1584.34	4.054	26.8
5085.16	1584.34	4.054	26.8
5090.37	1584.34	4.054	26.8
5095.58	1584.34	4.054	26.8
5100.79	1584.34	4.054	26.8
5106	1584.34	4.054	26.8
5111.21	1584.34	4.054	26.8
5116.42	1584.34	4.054	26.8
5121.63	2023.94	4.054	26.8
5126.84	2023.94	4.054	26.8
5132.05	2023.94	4.054	26.8
5137.26	2023.94	4.054	26.8
5142.47	2023.94	4.054	26.8
5147.68	2023.94	4.054	26.8
5152.89	2023.94	4.054	26.8
5158.1	2023.94	4.054	26.8
5163.31	2023.94	4.054	26.8
5168.52	2023.94	4.054	26.8
5173.73	2023.94	4.054	26.8
5178.94	2023.94	4.054	26.8
5184.15	2023.94	4.054	26.8
5189.36	2023.94	4.054	26.8
5194.57	2023.94	4.054	26.8
5199.78	2023.94	4.054	26.8
5204.99	2023.94	4.054	26.8
5210.2	2023.94	4.054	26.8
5215.41	2023.94	4.054	26.8
5220.62	2023.94	4.054	26.8
5225.83	2023.94	4.054	26.8
5231.04	2023.94	4.054	26.8
5236.25	2023.94	4.054	26.8
5241.46	2023.94	4.054	26.8
5246.67	2023.94	4.054	26.8
5251.88	2023.94	4.054	26.8
5257.09	2023.94	4.054	26.8
5262.3	2023.94	4.054	26.8
5267.51	2023.94	4.054	26.8
5272.72	2023.94	4.054	26.8
5277.93	2023.94	4.054	26.8
5283.14	2023.94	4.054	26.8
5288.35	2023.94	4.054	26.8
5293.56	2023.94	4.054	26.8
5298.77	2023.94	4.054	26.8
5303.98	2023.94	4.054	26.8
5309.19	2023.94	4.054	26.8
5314.4	2023.94	4.054	26.8
5319.61	2023.94	4.054	26.8
5324.82	2023.94	4.054	26.8
5330.03	1911	4.054	26.8
5335.24	1911	4.054	26.8
5340.46	1911	4.054	26.8
5345.67	1911	4.054	26.8
5350.88	1911	4.054	26.8
5356.09	1911	4.054	26.8
5361.3	1911	4.054	26.8
5366.51	1911	4.054	26.8
5371.72	1911	4.054	26.8
5376.93	1911	4.054	26.8
5382.14	1911	4.054	26.8
5387.35	1911	4.054	26.8
5392.56	1911	4.054	26.8
5397.77	1911	4.054	26.8
5402.98	1911	4.054	26.8
5408.19	1911	4.054	26.8
5413.4	1911	4.054	26.8
5418.61	1911	4.054	26.8
5423.82	1911	4.054	26.8
5429.03	1911	4.054	26.8
5434.24	1911	4.054	26.8
5439.45	1911	4.054	26.8
5444.66	1911	4.054	26.8
5449.87	1911	4.054	26.8
5455.08	1911	4.054	26.8
5460.29	1911	4.054	26.8
5465.5	1911	4.054	26.8
5470.71	1911	4.054	26.8
5475.92	1911	4.054	26.8
5481.13	1911	4.054	26.8
5486.34	1911	4.054	26.8
5491.55	1911	4.054	26.8
5496.76	1911	4.054	26.8
5501.97	1911	4.054	26.8
5507.18	1911	4.054	26.8
5512.39	1911	4.054	26.8
5517.6	1911	4.054	26.8
5522.81	1911	4.054	26.8
5528.02	1911	4.054	26.8
5533.23	1911	4.054	26.8
5538.44	1911	4.054	26.8
5543.65	1911	4.054	26.8
5548.86	1352.52	4.054	26.8
5554.07	1352.52	4.054	26.8
5559.28	1352.52	4.054	26.8
5564.49	1352.52	4.054	26.8
5569.7	1352.52	4.054	26.8
5574.91	1352.52	4.054	26.8
5580.12	1352.52	4.054	26.8
5585.33	1352.52	4.054	26.8
5590.54	1352.52	4.054	26.8
5595.75	1352.52	4.054	26.8
5600.97	1352.52	4.054	26.8
5606.18	1352.52	4.054	26.8
5611.39	1352.52	4.054	26.8
5616.6	1352.52	4.054	26.8
5621.81	1352.52	4.054	26.8
5627.02	1352.52	4.054	26.8
5632.23	1352.52	4.054	26.8
5637.44	1352.52	4.054	26.8
5642.65	1352.52	4.054	26.8
5647.86	1352.52	4.054	26.8
5653.07	1352.52	4.054	26.8
5658.28	1352.52	4.054	26.8
5663.49	1352.52	4.054	26.8
5668.7	1352.52	4.054	26.8
5673.91	1352.52	4.054	26.8
5679.12	1352.52	4.054	26.8
5684.33	1352.52	4.054	26.8
5689.54	1352.52	4.054	26.8
5694.75	1352.52	4.054	26.8
5699.96	1352.52	4.054	26.8
5705.17	1352.52	4.054	26.8
5710.38	1352.52	4.054	26.8
5715.59	1352.52	4.054	26.8
5720.8	1352.52	4.054	26.8
5726.01	1352.52	4.054	26.8
5731.22	1352.52	4.054	26.8
5736.43	1352.52	4.054	26.8
5741.64	1352.52	4.054	26.8
5746.85	1352.52	4.054	26.8
5752.06	1352.52	4.054	26.8
5757.27	1352.52	4.054	26.8
5762.48	1352.52	4.054	26.8
5767.69	1352.52	4.054	26.8
5772.9	1352.52	4.054	26.8
5778.11	1352.52	4.054	26.8
5783.32	1352.52	4.054	26.8
5788.53	1352.52	4.054	26.8
5793.74	1352.52	4.054	26.8
5798.95	1352.52	4.054	26.8
5804.16	1352.52	4.054	26.8
5809.37	1177.49	4.054	26.8
5814.58	1177.49	4.054	26.8
5819.79	1177.49	4.054	26.8
5825	1177.49	4.054	26.8
5830.21	1177.49	4.054	26.8
5835.42	1177.49	4.054	26.8
5840.63	1177.49	4.054	26.8
5845.84	1177.49	4.054	26.8
5851.05	1177.49	4.054	26.8
5856.26	1177.49	4.054	26.8
5861.48	1177.49	4.054	26.8
5866.69	1177.49	4.054	26.8
5871.9	1177.49	4.054	26.8
5877.11	1177.49	4.054	26.8
5882.32	1177.49	4.054	26.8
5887.53	1177.49	4.054	26.8
5892.74	1177.49	4.054	26.8
5897.95	1177.49	4.054	26.8
5903.16	1177.49	4.054	26.8
5908.37	1177.49	4.054	26.8
5913.58	1177.49	4.054	26.8
5918.79	1177.49	4.054	26.8
5924	1177.49	4.054	26.8
5929.21	1177.49	4.054	26.8
5934.42	1177.49	4.054	26.8
5939.63	1177.49	4.054	26.8
5944.84	1177.49	4.054	26.8
5950.05	1177.49	4.054	26.8
5955.26	1177.49	4.054	26.8
5960.47	1177.49	4.054	26.8
5965.68	1177.49	4.054	26.8
5970.89	1177.49	4.054	26.8
5976.1	1177.49	4.054	26.8
5981.31	1177.49	4.054	26.8
5986.52	1177.49	4.054	26.8
5991.73	1177.49	4.054	26.8
5996.94	1177.49	4.054	26.8
6002.15	1177.49	4.054	26.8
6007.36	1177.49	4.054	26.8
6012.57	1312.58	4.054	26.8
6017.78	1312.58	4.054	26.8
6022.99	1312.58	4.054	26.8
6028.2	1312.58	4.054	26.8
6033.41	1312.58	4.054	26.8
6038.62	1312.58	4.054	26.8
6043.83	1312.58	4.054	26.8
6049.04	1312.58	4.054	26.8
6054.25	1312.58	4.054	26.8
6059.46	1312.58	4.054	26.8
6064.67	1312.58	4.054	26.8
6069.88	1312.58	4.054	26.8
6075.09	1312.58	4.054	26.8
6080.3	1312.58	4.054	26.8
6085.51	1312.58	4.054	26.8
6090.72	1312.58	4.054	26.8
6095.93	1312.58	4.054	26.8
6101.14	1312.58	4.054	26.8
6106.35	1312.58	4.054	26.8
6111.56	1312.58	4.054	26.8
6116.77	1312.58	4.054	26.8
6121.99	1312.58	4.054	26.8
6127.2	1312.58	4.054	26.8
6132.41	1312.58	4.054	26.8
6137.62	1312.58	4.054	26.8
6142.83	1312.58	4.054	26.8
6148.04	1312.58	4.054	26.8
6153.25	1312.58	4.054	26.8
6158.46	1312.58	4.054	26.8
6163.67	1312.58	4.054	26.8
6168.88	1894.46	4.054	26.8
6174.09	1894.46	4.054	26.8
6179.3	1894.46	4.054	26.8
6184.51	1894.46	4.054	26.8
6189.72	1894.46	4.054	26.8
6194.93	1894.46	4.054	26.8
6200.14	1894.46	4.054	26.8
6205.35	1894.46	4.054	26.8
6210.56	1894.46	4.054	26.8
6215.77	1894.46	4.054	26.8
6220.98	1894.46	4.054	26.8
6226.19	1894.46	4.054	26.8
6231.4	1894.46	4.054	26.8
6236.61	1894.46	4.054	26.8
6241.82	1894.46	4.054	26.8
6247.03	1894.46	4.054	26.8
6252.24	1894.46	4.054	26.8
6257.45	1894.46	4.054	26.8
6262.66	1894.46	4.054	26.8
6267.87	1894.46	4.054	26.8
6273.08	1894.46	4.054	26.8
6278.29	1894.46	4.054	26.8
6283.5	1894.46	4.054	26.8
6288.71	1894.46	4.054	26.8
6293.92	1894.46	4.054	26.8
6299.13	1894.46	4.054	26.8
6304.34	1894.46	4.054	26.8
6309.55	1894.46	4.054	26.8
6314.76	1894.46	4.054	26.8
6319.97	1894.46	4.054	26.8
6325.18	1894.46	4.054	26.8
6330.39	1894.46	4.054	26.8
6335.6	1894.46	4.054	26.8
6340.81	1894.46	4.054	26.8
6346.02	1894.46	4.054	26.8
6351.23	1894.46	4.054	26.8
6356.44	1894.46	4.054	26.8
6361.65	1894.46	4.054	26.8
6366.86	1894.46	4.054	26.8
6372.07	1894.46	4.054	26.8
6377.28	1894.46	4.054	26.8
6382.5	1702.9	4.054	26.8
6387.71	1702.9	4.054	26.8
6392.92	1702.9	4.054	26.8
6398.13	1702.9	4.054	26.8
6403.34	1702.9	4.054	26.8
6408.55	1702.9	4.054	26.8
6413.76	1702.9	4.054	26.8
6418.97	1702.9	4.054	26.8
6424.18	1702.9	4.054	26.8
6429.39	1702.9	4.054	26.8
6434.6	1702.9	4.054	26.8
6439.81	1702.9	4.054	26.8
6445.02	1702.9	4.054	26.8
6450.23	1702.9	4.054	26.8
6455.44	1702.9	4.054	26.8
6460.65	1702.9	4.054	26.8
6465.86	1702.9	4.054	26.8
6471.07	1702.9	4.054	26.8
6476.28	1702.9	4.054	26.8
6481.49	1702.9	4.054	26.8
6486.7	1702.9	4.054	26.8
6491.91	1702.9	4.054	26.8
6497.12	1702.9	4.054	26.8
6502.33	1702.9	4.054	26.8
6507.54	1702.9	4.054	26.8
6512.75	1702.9	4.054	26.8
6517.96	1702.9	4.054	26.8
6523.17	1702.9	4.054	26.8
6528.38	1702.9	4.054	26.8
6533.59	1702.9	4.054	26.8
6538.8	1702.9	4.054	26.8
6544.01	1702.9	4.054	26.8
6549.22	1702.9	4.054	26.8
6554.43	1702.9	4.054	26.8
6559.64	1702.9	4.054	26.8
6564.85	1587.14	4.054	26.8
6570.06	1587.14	4.054	26.8
6575.27	1587.14	4.054	26.8
6580.48	1587.14	4.054	26.8
6585.69	1587.14	4.054	26.8
6590.9	1587.14	4.054	26.8
6596.11	1587.14	4.054	26.8
6601.32	1587.14	4.054	26.8
6606.53	1587.14	4.054	26.8
6611.74	1587.14	4.054	26.8
6616.95	1587.14	4.054	26.8
6622.16	1587.14	4.054	26.8
6627.37	1587.14	4.054	26.8
6632.58	1587.14	4.054	26.8
6637.79	1587.14	4.054	26.8
6643.01	1587.14	4.054	26.8
6648.22	1587.14	4.054	26.8
6653.43	1587.14	4.054	26.8
6658.64	1587.14	4.054	26.8
6663.85	1587.14	4.054	26.8
6669.06	1587.14	4.054	26.8
6674.27	1587.14	4.054	26.8
6679.48	1587.14	4.054	26.8
6684.69	1587.14	4.054	26.8
6689.9	1587.14	4.054	26.8
6695.11	1587.14	4.054	26.8
6700.32	1587.14	4.054	26.8
6705.53	1587.14	4.054	26.8
6710.74	1587.14	4.054	26.8
6715.95	1587.14	4.054	26.8
6721.16	1587.14	4.054	26.8
6726.37	1587.14	4.054	26.8
6731.58	1587.14	4.054	26.8
6736.79	1587.14	4.054	26.8
6742	1587.14	4.054	26.8
6747.21	1587.14	4.054	26.8
6752.42	1521.31	4.054	26.8
6757.63	1521.31	4.054	26.8
6762.84	1521.31	4.054	26.8
6768.05	1521.31	4.054	26.8
6773.26	1521.31	4.054	26.8
6778.47	1521.31	4.054	26.8
6783.68	1521.31	4.054	26.8
6788.89	1521.31	4.054	26.8
6794.1	1521.31	4.054	26.8
6799.31	1521.31	4.054	26.8
6804.52	1521.31	4.054	26.8
6809.73	1521.31	4.054	26.8
6814.94	1521.31	4.054	26.8
6820.15	1521.31	4.054	26.8
6825.36	1521.31	4.054	26.8
6830.57	1521.31	4.054	26.8
6835.78	1521.31	4.054	26.8
6840.99	1521.31	4.054	26.8
6846.2	1521.31	4.054	26.8
6851.41	1521.31	4.054	26.8
6856.62	1521.31	4.054	26.8
6861.83	1521.31	4.054	26.8
6867.04	1521.31	4.054	26.8
6872.25	1521.31	4.054	26.8
6877.46	1521.31	4.054	26.8
6882.67	1521.31	4.054	26.8
6887.88	1521.31	4.054	26.8
6893.09	1521.31	4.054	26.8
6898.3	1521.31	4.054	26.8
6903.52	1521.31	4.054	26.8
6908.73	1521.31	4.054	26.8
6913.94	1521.31	4.054	26.8
6919.15	1521.31	4.054	26.8
6924.36	1521.31	4.054	26.8
6929.57	1521.31	4.054	26.8
6934.78	1521.31	4.054	26.8
6939.99	1521.31	4.054	26.8
6945.2	1521.31	4.054	26.8
6950.41	1521.31	4.054	26.8
6955.62	1521.31	4.054	26.8
6960.83	1521.31	4.054	26.8
6966.04	1521.31	4.054	26.8
6971.25	1521.31	4.054	26.8
6976.46	1521.31	4.054	26.8
6981.67	1534.1	4.054	26.8
6986.88	1534.1	4.054	26.8
6992.09	1534.1	4.054	26.8
6997.3	1534.1	4.054	26.8
7002.51	1534.1	4.054	26.8
7007.72	1534.1	4.054	26.8
7012.93	1534.1	4.054	26.8
7018.14	1534.1	4.054	26.8
7023.35	1534.1	4.054	26.8
7028.56	1534.1	4.054	26.8
7033.77	1534.1	4.054	26.8
7038.98	1534.1	4.054	26.8
7044.19	1534.1	4.054	26.8
7049.4	1534.1	4.054	26.8
7054.61	1534.1	4.054	26.8
7059.82	1534.1	4.054	26.8
7065.03	1534.1	4.054	26.8
7070.24	1534.1	4.054	26.8
7075.45	1534.1	4.054	26.8
7080.66	1534.1	4.054	26.8
7085.87	1534.1	4.054	26.8
7091.08	1534.1	4.054	26.8
7096.29	1534.1	4.054	26.8
7101.5	1534.1	4.054	26.8
7106.71	1534.1	4.054	26.8
7111.92	1534.1	4.054	26.8
7117.13	1534.1	4.054	26.8
7122.34	1534.1	4.054	26.8
7127.55	1534.1	4.054	26.8
7132.76	1534.1	4.054	26.8
7137.97	1534.1	4.054	26.8
7143.18	1534.1	4.054	26.8
7148.39	1534.1	4.054	26.8
7153.6	1534.1	4.054	26.8
7158.81	1534.1	4.054	26.8
7164.03	1944.07	4.054	26.8
7169.24	1944.07	4.054	26.8
7174.45	1944.07	4.054	26.8
7179.66	1944.07	4.054	26.8
7184.87	1944.07	4.054	26.8
7190.08	1944.07	4.054	26.8
7195.29	1944.07	4.054	26.8
7200.5	1944.07	4.054	26.8
7205.71	1944.07	4.054	26.8
7210.92	1944.07	4.054	26.8
7216.13	1944.07	4.054	26.8
7221.34	1944.07	4.054	26.8
7226.55	1944.07	4.054	26.8
7231.76	1944.07	4.054	26.8
7236.97	1944.07	4.054	26.8
7242.18	1944.07	4.054	26.8
7247.39	1944.07	4.054	26.8
7252.6	1944.07	4.054	26.8
7257.81	1944.07	4.054	26.8
7263.02	1944.07	4.054	26.8
7268.23	1944.07	4.054	26.8
7273.44	1944.07	4.054	26.8
7278.65	1944.07	4.054	26.8
7283.86	1944.07	4.054	26.8
7289.07	1944.07	4.054	26.8
7294.28	1944.07	4.054	26.8
7299.49	1944.07	4.054	26.8
7304.7	1944.07	4.054	26.8
7309.91	1810.54	4.054	26.8
7315.12	1810.54	4.054	26.8
7320.33	1810.54	4.054	26.8
7325.54	1810.54	4.054	26.8
7330.75	1810.54	4.054	26.8
7335.96	1810.54	4.054	26.8
7341.17	1810.54	4.054	26.8
7346.38	1810.54	4.054	26.8
7351.59	1810.54	4.054	26.8
7356.8	1810.54	4.054	26.8
7362.01	1810.54	4.054	26.8
7367.22	1810.54	4.054	26.8
7372.43	1810.54	4.054	26.8
7377.64	1810.54	4.054	26.8
7382.85	1810.54	4.054	26.8
7388.06	1810.54	4.054	26.8
7393.27	1810.54	4.054	26.8
7398.48	1810.54	4.054	26.8
7403.69	1810.54	4.054	26.8
7408.9	1810.54	4.054	26.8
7414.11	1810.54	4.054	26.8
7419.32	1810.54	4.054	26.8
7424.54	1810.54	4.054	26.8
7429.75	1810.54	4.054	26.8
7434.96	1810.54	4.054	26.8
7440.17	1872.31	4.054	26.8
7445.38	1872.31	4.054	26.8
7450.59	1872.31	4.054	26.8
7455.8	1872.31	4.054	26.8
7461.01	1872.31	4.054	26.8
7466.22	1872.31	4.054	26.8
7471.43	1872.31	4.054	26.8
7476.64	1872.31	4.054	26.8
7481.85	1872.31	4.054	26.8
7487.06	1872.31	4.054	26.8
7492.27	1872.31	4.054	26.8
7497.48	1872.31	4.054	26.8
7502.69	1872.31	4.054	26.8
7507.9	1872.31	4.054	26.8
7513.11	1872.31	4.054	26.8
7518.32	1872.31	4.054	26.8
7523.53	1872.31	4.054	26.8
7528.74	1872.31	4.054	26.8
7533.95	1872.31	4.054	26.8
7539.16	1872.31	4.054	26.8
7544.37	1872.31	4.054	26.8
7549.58	1872.31	4.054	26.8
7554.79	1872.31	4.054	26.8
7560	1872.31	4.054	26.8
7565.21	1872.31	4.054	26.8
7570.42	1872.31	4.054	26.8
7575.63	1872.31	4.054	26.8
7580.84	1872.31	4.054	26.8
7586.05	1872.31	4.054	26.8
7591.26	1872.31	4.054	26.8
7596.47	1872.31	4.054	26.8
7601.68	2072.93	4.054	26.8
7606.89	2072.93	4.054	26.8
7612.1	2072.93	4.054	26.8
7617.31	2072.93	4.054	26.8
7622.52	2072.93	4.054	26.8
7627.73	2072.93	4.054	26.8
7632.94	2072.93	4.054	26.8
7638.15	2072.93	4.054	26.8
7643.36	2072.93	4.054	26.8
7648.57	2072.93	4.054	26.8
7653.78	2072.93	4.054	26.8
7658.99	2072.93	4.054	26.8
7664.2	2072.93	4.054	26.8
7669.41	2072.93	4.054	26.8
7674.62	2072.93	4.054	26.8
7679.83	2072.93	4.054	26.8
7685.05	2072.93	4.054	26.8
7690.26	2072.93	4.054	26.8
7695.47	2072.93	4.054	26.8
7700.68	2072.93	4.054	26.8
7705.89	2072.93	4.054	26.8
7711.1	2072.93	4.054	26.8
7716.31	2072.93	4.054	26.8
7721.52	2072.93	4.054	26.8
7726.73	2072.93	4.054	26.8
7731.94	2072.93	4.054	26.8
7737.15	2072.93	4.054	26.8
7742.36	2072.93	4.054	26.8
7747.57	2072.93	4.054	26.8
7752.78	2072.93	4.054	26.8
7757.99	2072.93	4.054	26.8
7763.2	2072.93	4.054	26.8
7768.41	2072.93	4.054	26.8
7773.62	2072.93	4.054	26.8
7778.83	2072.93	4.054	26.8
7784.04	2072.93	4.054	26.8
7789.25	2072.93	4.054	26.8
7794.46	2072.93	4.054	26.8
7799.67	2072.93	4.054	26.8
7804.88	2072.93	4.054	26.8
7810.09	2072.93	4.054	26.8
7815.3	2283.84	4.054	26.8
7820.51	2283.84	4.054	26.8
7825.72	2283.84	4.054	26.8
7830.93	2283.84	4.054	26.8
7836.14	2283.84	4.054	26.8
7841.35	2283.84	4.054	26.8
7846.56	2283.84	4.054	26.8
7851.77	2283.84	4.054	26.8
7856.98	2283.84	4.054	26.8
7862.19	2283.84	4.054	26.8
7867.4	2283.84	4.054	26.8
7872.61	2283.84	4.054	26.8
7877.82	2283.84	4.054	26.8
7883.03	2283.84	4.054	26.8
7888.24	2283.84	4.054	26.8
7893.45	2283.84	4.054	26.8
7898.66	2283.84	4.054	26.8
7903.87	2283.84	4.054	26.8
7909.08	2283.84	4.054	26.8
7914.29	2283.84	4.054	26.8
7919.5	2283.84	4.054	26.8
7924.71	2283.84	4.054	26.8
7929.92	2283.84	4.054	26.8
7935.13	2283.84	4.054	26.8
7940.34	2283.84	4.054	26.8
7945.56	2283.84	4.054	26.8
7950.77	2283.84	4.054	26.8
7955.98	2283.84	4.054	26.8
7961.19	2283.84	4.054	26.8
7966.4	2283.84	4.054	26.8
7971.61	2283.84	4.054	26.8
7976.82	2283.84	4.054	26.8
7982.03	2283.84	4.054	26.8
7987.24	2283.84	4.054	26.8
7992.45	2283.84	4.054	26.8
7997.66	2283.84	4.054	26.8
8002.87	2283.84	4.054	26.8
8008.08	2283.84	4.054	26.8
8013.29	2283.84	4.054	26.8
8018.5	2283.84	4.054	26.8
8023.71	2283.84	4.054	26.8
8028.92	2283.84	4.054	26.8
8034.13	1740.34	4.054	26.8
8039.34	1740.34	4.054	26.8
8044.55	1740.34	4.054	26.8
8049.76	1740.34	4.054	26.8
8054.97	1740.34	4.054	26.8
8060.18	1740.34	4.054	26.8
8065.39	1740.34	4.054	26.8
8070.6	1740.34	4.054	26.8
8075.81	1740.34	4.054	26.8
8081.02	1740.34	4.054	26.8
8086.23	1740.34	4.054	26.8
8091.44	1740.34	4.054	26.8
8096.65	1740.34	4.054	26.8
8101.86	1740.34	4.054	26.8
8107.07	1740.34	4.054	26.8
8112.28	1740.34	4.054	26.8
8117.49	1740.34	4.054	26.8
8122.7	1740.34	4.054	26.8
8127.91	1740.34	4.054	26.8
8133.12	1740.34	4.054	26.8
8138.33	1740.34	4.054	26.8
8143.54	1740.34	4.054	26.8
8148.75	1740.34	4.054	26.8
8153.96	1740.34	4.054	26.8
8159.17	1740.34	4.054	26.8
8164.38	1740.34	4.054	26.8
8169.59	1740.34	4.054	26.8
8174.8	1740.34	4.054	26.8
8180.01	1740.34	4.054	26.8
8185.22	1740.34	4.054	26.8
8190.43	1740.34	4.054	26.8
8195.64	1740.34	4.054	26.8
8200.85	1740.34	4.054	26.8
8206.07	1740.34	4.054	26.8
8211.28	1740.34	4.054	26.8
8216.49	1740.34	4.054	26.8
8221.7	1740.34	4.054	26.8
8226.91	1740.34	4.054	26.8
8232.12	1740.34	4.054	26.8
8237.33	1740.34	4.054	26.8
8242.54	1740.34	4.054	26.8
8247.75	1946.26	4.054	26.8
8252.96	1946.26	4.054	26.8
8258.17	1946.26	4.054	26.8
8263.38	1946.26	4.054	26.8
8268.59	1946.26	4.054	26.8
8273.8	1946.26	4.054	26.8
8279.01	1946.26	4.054	26.8
8284.22	1946.26	4.054	26.8
8289.43	1946.26	4.054	26.8
8294.64	1946.26	4.054	26.8
8299.85	1946.26	4.054	26.8
8305.06	1946.26	4.054	26.8
8310.27	1946.26	4.054	26.8
8315.48	1946.26	4.054	26.8
8320.69	1946.26	4.054	26.8
8325.9	1946.26	4.054	26.8
8331.11	1946.26	4.054	26.8
8336.32	1946.26	4.054	26.8
8341.53	1946.26	4.054	26.8
8346.74	1946.26	4.054	26.8
8351.95	1946.26	4.054	26.8
8357.16	1946.26	4.054	26.8
8362.37	1946.26	4.054	26.8
8367.58	1946.26	4.054	26.8
8372.79	1946.26	4.054	26.8
8378	1946.26	4.054	26.8
8383.21	1946.26	4.054	26.8
8388.42	1946.26	4.054	26.8
8393.63	1946.26	4.054	26.8
8398.84	1946.26	4.054	26.8
8404.05	1946.26	4.054	26.8
8409.26	1946.26	4.054	26.8
8414.47	1946.26	4.054	26.8
8419.68	1946.26	4.054	26.8
8424.89	1946.26	4.054	26.8
8430.1	1946.26	4.054	26.8
8435.31	1946.26	4.054	26.8
8440.52	1946.26	4.054	26.8
8445.73	1946.26	4.054	26.8
8450.94	1946.26	4.054	26.8
8456.15	1946.26	4.054	26.8
8461.36	1946.26	4.054	26.8
8466.58	1946.26	4.054	26.8
8471.79	1946.26	4.054	26.8
8477	1946.26	4.054	26.8
8482.21	1881.67	4.054	26.8
8487.42	1881.67	4.054	26.8
8492.63	1881.67	4.054	26.8
8497.84	1881.67	4.054	26.8
8503.05	1881.67	4.054	26.8
8508.26	1881.67	4.054	26.8
8513.47	1881.67	4.054	26.8
8518.68	1881.67	4.054	26.8
8523.89	1881.67	4.054	26.8
8529.1	1881.67	4.054	26.8
8534.31	1881.67	4.054	26.8
8539.52	1881.67	4.054	26.8
8544.73	1881.67	4.054	26.8
8549.94	1881.67	4.054	26.8
8555.15	1881.67	4.054	26.8
8560.36	1881.67	4.054	26.8
8565.57	1881.67	4.054	26.8
8570.78	1881.67	4.054	26.8
8575.99	1881.67	4.054	26.8
8581.2	1881.67	4.054	26.8
8586.41	1881.67	4.054	26.8
8591.62	1881.67	4.054	26.8
8596.83	1881.67	4.054	26.8
8602.04	1881.67	4.054	26.8
8607.25	1881.67	4.054	26.8
8612.46	1881.67	4.054	26.8
8617.67	1881.67	4.054	26.8
8622.88	1881.67	4.054	26.8
8628.09	1881.67	4.054	26.8
8633.3	1881.67	4.054	26.8
8638.51	1881.67	4.054	26.8
8643.72	1881.67	4.054	26.8
8648.93	1881.67	4.054	26.8
8654.14	1881.67	4.054	26.8
8659.35	1881.67	4.054	26.8
8664.56	1881.67	4.054	26.8
8669.77	1881.67	4.054	26.8
8674.98	1881.67	4.054	26.8
8680.19	1933.78	4.054	26.8
8685.4	1933.78	4.054	26.8
8690.61	1933.78	4.054	26.8
8695.82	1933.78	4.054	26.8
8701.03	1933.78	4.054	26.8
8706.24	1933.78	4.054	26.8
8711.45	1933.78	4.054	26.8
8716.66	1933.78	4.054	26.8
8721.87	1933.78	4.054	26.8
8727.09	1933.78	4.054	26.8
8732.3	1933.78	4.054	26.8
8737.51	1933.78	4.054	26.8
8742.72	1933.78	4.054	26.8
8747.93	1933.78	4.054	26.8
8753.14	1933.78	4.054	26.8
8758.35	1933.78	4.054	26.8
8763.56	1933.78	4.054	26.8
8768.77	1933.78	4.054	26.8
8773.98	1933.78	4.054	26.8
8779.19	1933.78	4.054	26.8
8784.4	1933.78	4.054	26.8
8789.61	1933.78	4.054	26.8
8794.82	1933.78	4.054	26.8
8800.03	1933.78	4.054	26.8
8805.24	1933.78	4.054	26.8
8810.45	1933.78	4.054	26.8
8815.66	1933.78	4.054	26.8
8820.87	1933.78	4.054	26.8
8826.08	1933.78	4.054	26.8
8831.29	1933.78	4.054	26.8
8836.5	1933.78	4.054	26.8
8841.71	1933.78	4.054	26.8
8846.92	1933.78	4.054	26.8
8852.13	1933.78	4.054	26.8
8857.34	1933.78	4.054	26.8
8862.55	1933.78	4.054	26.8
8867.76	1933.78	4.054	26.8
8872.97	1933.78	4.054	26.8
8878.18	1933.78	4.054	26.8
8883.39	1933.78	4.054	26.8
8888.6	1933.78	4.054	26.8
8893.81	1656.41	4.054	26.8
8899.02	1656.41	4.054	26.8
8904.23	1656.41	4.054	26.8
8909.44	1656.41	4.054	26.8
8914.65	1656.41	4.054	26.8
8919.86	1656.41	4.054	26.8
8925.07	1656.41	4.054	26.8
8930.28	1656.41	4.054	26.8
8935.49	1656.41	4.054	26.8
8940.7	1656.41	4.054	26.8
8945.91	1656.41	4.054	26.8
8951.12	1656.41	4.054	26.8
8956.33	1656.41	4.054	26.8
8961.54	1656.41	4.054	26.8
8966.75	1656.41	4.054	26.8
8971.96	1656.41	4.054	26.8
8977.17	1656.41	4.054	26.8
8982.38	1656.41	4.054	26.8
8987.6	1656.41	4.054	26.8
8992.81	1656.41	4.054	26.8
8998.02	1656.41	4.054	26.8
9003.23	1656.41	4.054	26.8
9008.44	1656.41	4.054	26.8
9013.65	1656.41	4.054	26.8
9018.86	1656.41	4.054	26.8
9024.07	1656.41	4.054	26.8
9029.28	1656.41	4.054	26.8
9034.49	1656.41	4.054	26.8
9039.7	1656.41	4.054	26.8
9044.91	1656.41	4.054	26.8
9050.12	1656.41	4.054	26.8
9055.33	1656.41	4.054	26.8
9060.54	1656.41	4.054	26.8
9065.75	1656.41	4.054	26.8
9070.96	1656.41	4.054	26.8
9076.17	1656.41	4.054	26.8
9081.38	1656.41	4.054	26.8
9086.59	1656.41	4.054	26.8
9091.8	1656.41	4.054	26.8
9097.01	1656.41	4.054	26.8
9102.22	1656.41	4.054	26.8
9107.43	1618.34	4.054	26.8
9112.64	1618.34	4.054	26.8
9117.85	1618.34	4.054	26.8
9123.06	1618.34	4.054	26.8
9128.27	1618.34	4.054	26.8
9133.48	1618.34	4.054	26.8
9138.69	1618.34	4.054	26.8
9143.9	1618.34	4.054	26.8
9149.11	1618.34	4.054	26.8
9154.32	1618.34	4.054	26.8
9159.53	1618.34	4.054	26.8
9164.74	1618.34	4.054	26.8
9169.95	1618.34	4.054	26.8
9175.16	1618.34	4.054	26.8
9180.37	1618.34	4.054	26.8
9185.58	1618.34	4.054	26.8
9190.79	1618.34	4.054	26.8
9196	1618.34	4.054	26.8
9201.21	1618.34	4.054	26.8
9206.42	1618.34	4.054	26.8
9211.63	1618.34	4.054	26.8
9216.84	1618.34	4.054	26.8
9222.05	1618.34	4.054	26.8
9227.26	1618.34	4.054	26.8
9232.47	1618.34	4.054	26.8
9237.68	1618.34	4.054	26.8
9242.89	1618.34	4.054	26.8
9248.11	1618.34	4.054	26.8
9253.32	1618.34	4.054	26.8
9258.53	1618.34	4.054	26.8
9263.74	1618.34	4.054	26.8
9268.95	1618.34	4.054	26.8
9274.16	1618.34	4.054	26.8
9279.37	1618.34	4.054	26.8
9284.58	1618.34	4.054	26.8
9289.79	1618.34	4.054	26.8
9295	1064.23	4.054	26.8
9300.21	1064.23	4.054	26.8
9305.42	1064.23	4.054	26.8
9310.63	1064.23	4.054	26.8
9315.84	1064.23	4.054	26.8
9321.05	1064.23	4.054	26.8
9326.26	1064.23	4.054	26.8
9331.47	1064.23	4.054	26.8
9336.68	1064.23	4.054	26.8
9341.89	1064.23	4.054	26.8
9347.1	1064.23	4.054	26.8
9352.31	1064.23	4.054	26.8
9357.52	1064.23	4.054	26.8
9362.73	1064.23	4.054	26.8
9367.94	1064.23	4.054	26.8
9373.15	1064.23	4.054	26.8
9378.36	1064.23	4.054	26.8
9383.57	1064.23	4.054	26.8
9388.78	1064.23	4.054	26.8
9393.99	1064.23	4.054	26.8
9399.2	1064.23	4.054	26.8
9404.41	1064.23	4.054	26.8
9409.62	1064.23	4.054	26.8
9414.83	1064.23	4.054	26.8
9420.04	1064.23	4.054	26.8
9425.25	1064.23	4.054	26.8
9430.46	1064.23	4.054	26.8
9435.67	1064.23	4.054	26.8
9440.88	1064.23	4.054	26.8
9446.09	1035.22	4.054	26.8
9451.3	1035.22	4.054	26.8
9456.51	1035.22	4.054	26.8
9461.72	1035.22	4.054	26.8
9466.93	1035.22	4.054	26.8
9472.14	1035.22	4.054	26.8
9477.35	1035.22	4.054	26.8
9482.56	1035.22	4.054	26.8
9487.77	1035.22	4.054	26.8
9492.98	1035.22	4.054	26.8
9498.19	1035.22	4.054	26.8
9503.4	1035.22	4.054	26.8
9508.62	1035.22	4.054	26.8
9513.83	1035.22	4.054	26.8
9519.04	1035.22	4.054	26.8
9524.25	1035.22	4.054	26.8
9529.46	1035.22	4.054	26.8
9534.67	1035.22	4.054	26.8
9539.88	1035.22	4.054	26.8
9545.09	1035.22	4.054	26.8
9550.3	1035.22	4.054	26.8
9555.51	1035.22	4.054	26.8
9560.72	1035.22	4.054	26.8
9565.93	1035.22	4.054	26.8
9571.14	1035.22	4.054	26.8
9576.35	1035.22	4.054	26.8
9581.56	1035.22	4.054	26.8
9586.77	1035.22	4.054	26.8
9591.98	1035.22	4.054	26.8
9597.19	1035.22	4.054	26.8
9602.4	1035.22	4.054	26.8
9607.61	1035.22	4.054	26.8
9612.82	1035.22	4.054	26.8
9618.03	1035.22	4.054	26.8
9623.24	1035.22	4.054	26.8
9628.45	1035.22	4.054	26.8
9633.66	1035.22	4.054	26.8
9638.87	1035.22	4.054	26.8
9644.08	1035.22	4.054	26.8
9649.29	1035.22	4.054	26.8
9654.5	1035.22	4.054	26.8
9659.71	1171.56	4.054	26.8
9664.92	1171.56	4.054	26.8
9670.13	1171.56	4.054	26.8
9675.34	1171.56	4.054	26.8
9680.55	1171.56	4.054	26.8
9685.76	1171.56	4.054	26.8
9690.97	1171.56	4.054	26.8
9696.18	1171.56	4.054	26.8
9701.39	1171.56	4.054	26.8
9706.6	1171.56	4.054	26.8
9711.81	1171.56	4.054	26.8
9717.02	1171.56	4.054	26.8
9722.23	1171.56	4.054	26.8
9727.44	1171.56	4.054	26.8
9732.65	1171.56	4.054	26.8
9737.86	1171.56	4.054	26.8
9743.07	1171.56	4.054	26.8
9748.28	1171.56	4.054	26.8
9753.49	1171.56	4.054	26.8
9758.7	1171.56	4.054	26.8
9763.91	1171.56	4.054	26.8
9769.12	1171.56	4.054	26.8
9774.34	1171.56	4.054	26.8
9779.55	1171.56	4.054	26.8
9784.76	1171.56	4.054	26.8
9789.97	1171.56	4.054	26.8
9795.18	1171.56	4.054	26.8
9800.39	1171.56	4.054	26.8
9805.6	1171.56	4.054	26.8
9810.81	1171.56	4.054	26.8
9816.02	1171.56	4.054	26.8
9821.23	1171.56	4.054	26.8
9826.44	1171.56	4.054	26.8
9831.65	1171.56	4.054	26.8
9836.86	1171.56	4.054	26.8
9842.07	1171.56	4.054	26.8
9847.28	1171.56	4.054	26.8
9852.49	1171.56	4.054	26.8
9857.7	1171.56	4.054	26.8
9862.91	1936.58	4.054	26.8
9868.12	1936.58	4.054	26.8
9873.33	1936.58	4.054	26.8
9878.54	1936.58	4.054	26.8
9883.75	1936.58	4.054	26.8
9888.96	1936.58	4.054	26.8
9894.17	1936.58	4.054	26.8
9899.38	1936.58	4.054	26.8
9904.59	1936.58	4.054	26.8
9909.8	1936.58	4.054	26.8
9915.01	1936.58	4.054	26.8
9920.22	1936.58	4.054	26.8
9925.43	1936.58	4.054	26.8
9930.64	1936.58	4.054	26.8
9935.85	1936.58	4.054	26.8
9941.06	1936.58	4.054	26.8
9946.27	1936.58	4.054	26.8
9951.48	1936.58	4.054	26.8
9956.69	1936.58	4.054	26.8
9961.9	1936.58	4.054	26.8
9967.11	1936.58	4.054	26.8
9972.32	1936.58	4.054	26.8
9977.53	1936.58	4.054	26.8
9982.74	1936.58	4.054	26.8
9987.95	1936.58	4.054	26.8
9993.16	1936.58	4.054	26.8
9998.37	1936.58	4.054	26.8
10003.6	1936.58	4.054	26.8
10008.8	1936.58	4.054	26.8
10014	1936.58	4.054	26.8
10019.2	1936.58	4.054	26.8
10024.4	1936.58	4.054	26.8
10029.6	1936.58	4.054	26.8
10034.8	1936.58	4.054	26.8
10040.1	1936.58	4.054	26.8
10045.3	1936.58	4.054	26.8
10050.5	1936.58	4.054	26.8
10055.7	1936.58	4.054	26.8
10060.9	1936.58	4.054	26.8
10066.1	1936.58	4.054	26.8
10071.3	1936.58	4.054	26.8
10076.5	1936.58	4.054	26.8
10081.7	1936.58	4.054	26.8
10086.9	1936.58	4.054	26.8
10092.2	1568.74	4.054	26.8
10097.4	1568.74	4.054	26.8
10102.6	1568.74	4.054	26.8
10107.8	1568.74	4.054	26.8
10113	1568.74	4.054	26.8
10118.2	1568.74	4.054	26.8
10123.4	1568.74	4.054	26.8
10128.6	1568.74	4.054	26.8
10133.8	1568.74	4.054	26.8
10139	1568.74	4.054	26.8
10144.3	1568.74	4.054	26.8
10149.5	1568.74	4.054	26.8
10154.7	1568.74	4.054	26.8
10159.9	1568.74	4.054	26.8
10165.1	1568.74	4.054	26.8
10170.3	1568.74	4.054	26.8
10175.5	1568.74	4.054	26.8
10180.7	1568.74	4.054	26.8
10185.9	1568.74	4.054	26.8
10191.2	1568.74	4.054	26.8
10196.4	1568.74	4.054	26.8
10201.6	1568.74	4.054	26.8
10206.8	1568.74	4.054	26.8
10212	1568.74	4.054	26.8
10217.2	1568.74	4.054	26.8
10222.4	1568.74	4.054	26.8
10227.6	1568.74	4.054	26.8
10232.8	1568.74	4.054	26.8
10238	1568.74	4.054	26.8
10243.3	1568.74	4.054	26.8
10248.5	1568.74	4.054	26.8
10253.7	1568.74	4.054	26.8
10258.9	1568.74	4.054	26.8
10264.1	1568.74	4.054	26.8
10269.3	1568.74	4.054	26.8
10274.5	1568.74	4.054	26.8
10279.7	1568.74	4.054	26.8
10284.9	1568.74	4.054	26.8
10290.1	1568.74	4.054	26.8
10295.4	1568.74	4.054	26.8
10300.6	1568.74	4.054	26.8
10305.8	1568.74	4.054	26.8
10311	1568.74	4.054	26.8
10316.2	1568.74	4.054	26.8
10321.4	1568.74	4.054	26.8
10326.6	1568.74	4.054	26.8
10331.8	1878.55	4.054	26.8
10337	1878.55	4.054	26.8
10342.2	1878.55	4.054	26.8
10347.5	1878.55	4.054	26.8
10352.7	1878.55	4.054	26.8
10357.9	1878.55	4.054	26.8
10363.1	1878.55	4.054	26.8
10368.3	1878.55	4.054	26.8
10373.5	1878.55	4.054	26.8
10378.7	1878.55	4.054	26.8
10383.9	1878.55	4.054	26.8
10389.1	1878.55	4.054	26.8
10394.3	1878.55	4.054	26.8
10399.6	1878.55	4.054	26.8
10404.8	1878.55	4.054	26.8
10410	1878.55	4.054	26.8
10415.2	1878.55	4.054	26.8
[truncated: 688,965+ more rows]
