# Supplementary material for: Evaluation of in-service smartphone battery drainage profile for video calling feature in major apps
Source: Sci Rep. 2023 Jul 20;13:11699. doi: 10.1038/s41598-023-38859-3 (PMC10359271; doi:10.1038/s41598-023-38859-3)
Supplement: Supplementary file 14 — Supplementary Information 14. [file 41598_2023_38859_MOESM14_ESM.xlsx]

## Sheet: R(1 of 2)
Time (milliSeconds)	Current (milliAmps)	Voltage (Volts)	Temperature (Degree Celsius)
2.6876	734.496	4.375	29.2
5.3752	909.216	4.375	29.2
8.0628	865.536	4.375	29.2
10.7504	909.216	4.375	29.2
13.438	690.816	4.375	29.2
16.1256	734.496	4.375	29.2
18.8132	734.496	4.375	29.2
21.5008	821.856	4.375	29.2
24.1884	690.816	4.375	29.2
26.876	647.136	4.375	29.2
29.5636	909.216	4.375	29.2
32.2512	996.576	4.375	29.2
34.9388	734.496	4.375	29.2
37.6264	690.816	4.375	29.2
40.314	778.176	4.375	29.2
43.0016	778.176	4.375	29.2
45.6892	690.816	4.375	29.2
48.3768	603.456	4.375	29.2
51.0644	603.456	4.375	29.2
53.752	734.496	4.375	29.2
56.4396	647.136	4.375	29.2
59.1272	647.136	4.375	29.2
61.8148	647.136	4.375	29.2
64.5024	647.136	4.375	29.2
67.19	821.856	4.375	29.2
69.8776	778.176	4.375	29.2
72.5652	734.496	4.375	29.2
75.2528	865.536	4.375	29.2
77.9404	821.856	4.375	29.2
80.628	821.856	4.375	29.2
83.3156	734.496	4.375	29.2
86.0032	778.176	4.375	29.2
88.6908	821.856	4.375	29.2
91.3784	778.176	4.375	29.2
94.066	865.536	4.375	29.2
96.7536	952.896	4.375	29.2
99.4412	821.856	4.375	29.2
102.129	821.856	4.375	29.2
104.816	821.856	4.375	29.2
107.504	865.536	4.375	29.2
110.192	865.536	4.375	29.2
112.879	909.216	4.375	29.2
115.567	865.536	4.375	29.2
118.254	821.856	4.375	29.2
120.942	821.856	4.375	29.2
123.63	909.216	4.375	29.2
126.317	952.896	4.375	29.2
129.005	1040.26	4.375	29.2
131.692	1083.94	4.375	29.2
134.38	1083.94	4.375	29.2
137.068	1083.94	4.375	29.2
139.755	952.896	4.375	29.2
142.443	909.216	4.375	29.2
145.13	996.576	4.375	29.2
147.818	952.896	4.375	29.2
150.506	1040.26	4.375	29.2
153.193	1214.98	4.375	29.2
155.881	821.856	4.375	29.2
158.568	1040.26	4.375	29.2
161.256	1083.94	4.375	29.2
163.944	1040.26	4.375	29.2
166.631	952.896	4.375	29.2
169.319	952.896	4.375	29.2
172.006	865.536	4.375	29.2
174.694	865.536	4.375	29.2
177.382	1040.26	4.375	29.2
180.069	996.576	4.375	29.2
182.757	821.856	4.375	29.2
185.444	865.536	4.375	29.2
188.132	821.856	4.375	29.2
190.82	909.216	4.375	29.2
193.507	909.216	4.375	29.2
196.195	865.536	4.375	29.2
198.882	778.176	4.375	29.2
201.57	647.136	4.375	29.2
204.258	734.496	4.375	29.2
206.945	734.496	4.375	29.2
209.633	778.176	4.375	29.2
212.32	865.536	4.375	29.2
215.008	909.216	4.375	29.2
217.696	865.536	4.375	29.2
220.383	865.536	4.375	29.2
223.071	909.216	4.375	29.2
225.758	734.496	4.375	29.2
228.446	952.896	4.375	29.2
231.134	996.576	4.375	29.2
233.821	909.216	4.375	29.2
236.509	996.576	4.375	29.2
239.196	909.216	4.375	29.2
241.884	821.856	4.375	29.2
244.572	778.176	4.375	29.2
247.259	865.536	4.375	29.2
249.947	909.216	4.375	29.2
252.634	952.896	4.375	29.2
255.322	996.576	4.375	29.2
258.01	865.536	4.375	29.2
260.697	909.216	4.375	29.2
263.385	778.176	4.375	29.2
266.072	909.216	4.375	29.2
268.76	865.536	4.375	29.2
271.448	734.496	4.375	29.2
274.135	734.496	4.375	29.2
276.823	603.456	4.375	29.2
279.51	603.456	4.375	29.2
282.198	734.496	4.375	29.2
284.886	734.496	4.375	29.2
287.573	778.176	4.375	29.2
290.261	690.816	4.375	29.2
292.948	647.136	4.375	29.2
295.636	734.496	4.375	29.2
298.324	690.816	4.375	29.2
301.011	647.136	4.375	29.2
303.699	690.816	4.375	29.2
306.386	734.496	4.375	29.2
309.074	1083.94	4.375	29.2
311.762	865.536	4.375	29.2
314.449	909.216	4.375	29.2
317.137	778.176	4.375	29.2
319.824	734.496	4.375	29.2
322.512	690.816	4.375	29.2
325.2	647.136	4.375	29.2
327.887	690.816	4.375	29.2
330.575	690.816	4.375	29.2
333.262	647.136	4.375	29.2
335.95	647.136	4.375	29.2
338.638	603.456	4.375	29.2
341.325	690.816	4.375	29.2
344.013	778.176	4.375	29.2
346.7	734.496	4.375	29.2
349.388	647.136	4.375	29.2
352.076	778.176	4.375	29.2
354.763	690.816	4.375	29.2
357.451	647.136	4.375	29.2
360.138	734.496	4.375	29.2
362.826	690.816	4.375	29.2
365.514	690.816	4.375	29.2
368.201	690.816	4.375	29.2
370.889	821.856	4.375	29.2
373.576	778.176	4.375	29.2
376.264	734.496	4.375	29.2
378.952	647.136	4.375	29.2
381.639	559.776	4.375	29.2
384.327	647.136	4.375	29.2
387.014	690.816	4.375	29.2
389.702	690.816	4.375	29.2
392.39	647.136	4.375	29.2
395.077	647.136	4.375	29.2
397.765	647.136	4.375	29.2
400.452	603.456	4.375	29.2
403.14	821.856	4.375	29.2
405.828	821.856	4.375	29.2
408.515	778.176	4.375	29.2
411.203	647.136	4.375	29.2
413.89	734.496	4.375	29.2
416.578	734.496	4.375	29.2
419.266	603.456	4.375	29.2
421.953	559.776	4.375	29.2
424.641	559.776	4.375	29.2
427.328	603.456	4.375	29.2
430.016	647.136	4.375	29.2
432.704	603.456	4.375	29.2
435.391	690.816	4.375	29.2
438.079	690.816	4.375	29.2
440.766	647.136	4.375	29.2
443.454	647.136	4.375	29.2
446.142	647.136	4.375	29.2
448.829	647.136	4.375	29.2
451.517	647.136	4.375	29.2
454.204	647.136	4.375	29.2
456.892	647.136	4.375	29.2
459.58	603.456	4.375	29.2
462.267	647.136	4.375	29.2
464.955	603.456	4.375	29.2
467.642	559.776	4.375	29.2
470.33	559.776	4.375	29.2
473.018	690.816	4.375	29.2
475.705	647.136	4.375	29.2
478.393	647.136	4.375	29.2
481.08	647.136	4.375	29.2
483.768	647.136	4.375	29.2
486.456	734.496	4.375	29.2
489.143	909.216	4.375	29.2
491.831	909.216	4.375	29.2
494.518	865.536	4.375	29.2
497.206	734.496	4.375	29.2
499.894	690.816	4.375	29.2
502.581	647.136	4.375	29.2
505.269	690.816	4.375	29.2
507.956	647.136	4.375	29.2
510.644	690.816	4.375	29.2
513.332	734.496	4.375	29.2
516.019	690.816	4.375	29.2
518.707	734.496	4.375	29.2
521.394	734.496	4.375	29.2
524.082	647.136	4.375	29.2
526.77	647.136	4.375	29.2
529.457	690.816	4.375	29.2
532.145	690.816	4.375	29.2
534.832	778.176	4.375	29.2
537.52	603.456	4.375	29.2
540.208	603.456	4.375	29.2
542.895	734.496	4.375	29.2
545.583	734.496	4.375	29.2
548.27	821.856	4.375	29.2
550.958	690.816	4.375	29.2
553.646	690.816	4.375	29.2
556.333	603.456	4.375	29.2
559.021	559.776	4.375	29.2
561.708	559.776	4.375	29.2
564.396	603.456	4.375	29.2
567.084	603.456	4.375	29.2
569.771	603.456	4.375	29.2
572.459	690.816	4.375	29.2
575.146	821.856	4.375	29.2
577.834	734.496	4.375	29.2
580.522	734.496	4.375	29.2
583.209	821.856	4.375	29.2
585.897	690.816	4.375	29.2
588.584	734.496	4.375	29.2
591.272	690.816	4.375	29.2
593.96	647.136	4.375	29.2
596.647	778.176	4.375	29.2
599.335	778.176	4.375	29.2
602.022	734.496	4.375	29.2
604.71	778.176	4.375	29.2
607.398	690.816	4.375	29.2
610.085	778.176	4.375	29.2
612.773	778.176	4.375	29.2
615.46	821.856	4.375	29.2
618.148	734.496	4.375	29.2
620.836	690.816	4.375	29.2
623.523	647.136	4.375	29.2
626.211	734.496	4.375	29.2
628.898	603.456	4.375	29.2
631.586	603.456	4.375	29.2
634.274	603.456	4.375	29.2
636.961	559.776	4.375	29.2
639.649	559.776	4.375	29.2
642.336	647.136	4.375	29.2
645.024	778.176	4.375	29.2
647.712	821.856	4.375	29.2
650.399	734.496	4.375	29.2
653.087	821.856	4.375	29.2
655.774	734.496	4.375	29.2
658.462	690.816	4.375	29.2
661.15	647.136	4.375	29.2
663.837	647.136	4.375	29.2
666.525	690.816	4.375	29.2
669.212	647.136	4.375	29.2
671.9	647.136	4.375	29.2
674.588	734.496	4.375	29.2
677.275	647.136	4.375	29.2
679.963	690.816	4.375	29.2
682.65	647.136	4.375	29.2
685.338	734.496	4.375	29.2
688.026	647.136	4.375	29.2
690.713	734.496	4.375	29.2
693.401	647.136	4.375	29.2
696.088	603.456	4.375	29.2
698.776	996.576	4.375	29.2
701.464	778.176	4.375	29.2
704.151	734.496	4.375	29.2
706.839	690.816	4.375	29.2
709.526	690.816	4.375	29.2
712.214	690.816	4.375	29.2
714.902	647.136	4.375	29.2
717.589	734.496	4.375	29.2
720.277	734.496	4.375	29.2
722.964	821.856	4.375	29.2
725.652	909.216	4.375	29.2
728.34	690.816	4.375	29.2
731.027	734.496	4.375	29.2
733.715	821.856	4.375	29.2
736.402	778.176	4.375	29.2
739.09	821.856	4.375	29.2
741.778	821.856	4.375	29.2
744.465	778.176	4.375	29.2
747.153	865.536	4.375	29.2
749.84	778.176	4.375	29.2
752.528	690.816	4.375	29.2
755.216	734.496	4.375	29.2
757.903	734.496	4.375	29.2
760.591	821.856	4.375	29.2
763.278	909.216	4.375	29.2
765.966	996.576	4.375	29.2
768.654	865.536	4.375	29.2
771.341	909.216	4.375	29.2
774.029	821.856	4.375	29.2
776.716	778.176	4.375	29.2
779.404	734.496	4.375	29.2
782.092	865.536	4.375	29.2
784.779	865.536	4.375	29.2
787.467	778.176	4.375	29.2
790.154	690.816	4.375	29.2
792.842	647.136	4.375	29.2
795.53	647.136	4.375	29.2
798.217	603.456	4.375	29.2
800.905	821.856	4.375	29.2
803.592	821.856	4.375	29.2
806.28	821.856	4.375	29.2
808.968	778.176	4.375	29.2
811.655	734.496	4.375	29.2
814.343	647.136	4.375	29.2
817.03	647.136	4.375	29.2
819.718	647.136	4.375	29.2
822.406	647.136	4.375	29.2
825.093	778.176	4.375	29.2
827.781	778.176	4.375	29.2
830.468	690.816	4.375	29.2
833.156	690.816	4.375	29.2
835.844	778.176	4.375	29.2
838.531	734.496	4.375	29.2
841.219	690.816	4.375	29.2
843.906	690.816	4.375	29.2
846.594	821.856	4.375	29.2
849.282	821.856	4.375	29.2
851.969	996.576	4.375	29.2
854.657	865.536	4.375	29.2
857.344	778.176	4.375	29.2
860.032	821.856	4.375	29.2
862.72	952.896	4.375	29.2
865.407	778.176	4.375	29.2
868.095	734.496	4.375	29.2
870.782	778.176	4.375	29.2
873.47	647.136	4.375	29.2
876.158	778.176	4.375	29.2
878.845	690.816	4.375	29.2
881.533	647.136	4.375	29.2
884.22	690.816	4.375	29.2
886.908	647.136	4.375	29.2
889.596	690.816	4.375	29.2
892.283	647.136	4.375	29.2
894.971	647.136	4.375	29.2
897.658	734.496	4.375	29.2
900.346	734.496	4.375	29.2
903.034	909.216	4.375	29.2
905.721	778.176	4.375	29.2
908.409	778.176	4.375	29.2
911.096	690.816	4.375	29.2
913.784	690.816	4.375	29.2
916.472	778.176	4.375	29.2
919.159	690.816	4.375	29.2
921.847	734.496	4.375	29.2
924.534	865.536	4.375	29.2
927.222	778.176	4.375	29.2
929.91	821.856	4.375	29.2
932.597	778.176	4.375	29.2
935.285	778.176	4.375	29.2
937.972	778.176	4.375	29.2
940.66	821.856	4.375	29.2
943.348	778.176	4.375	29.2
946.035	734.496	4.375	29.2
948.723	821.856	4.375	29.2
951.41	865.536	4.375	29.2
954.098	909.216	4.375	29.2
956.786	865.536	4.375	29.2
959.473	734.496	4.375	29.2
962.161	734.496	4.375	29.2
964.848	647.136	4.375	29.2
967.536	603.456	4.375	29.2
970.224	647.136	4.375	29.2
972.911	778.176	4.375	29.2
975.599	865.536	4.375	29.2
978.286	865.536	4.375	29.2
980.974	778.176	4.375	29.2
983.662	734.496	4.375	29.2
986.349	821.856	4.375	29.2
989.037	734.496	4.375	29.2
991.724	865.536	4.375	29.2
994.412	690.816	4.375	29.2
997.1	734.496	4.375	29.2
999.787	603.456	4.375	29.2
1002.47	690.816	4.375	29.2
1005.16	647.136	4.375	29.2
1007.85	821.856	4.375	29.2
1010.54	778.176	4.375	29.2
1013.23	821.856	4.375	29.2
1015.91	865.536	4.375	29.2
1018.6	778.176	4.375	29.2
1021.29	821.856	4.375	29.2
1023.98	821.856	4.375	29.2
1026.66	821.856	4.375	29.2
1029.35	865.536	4.375	29.2
1032.04	734.496	4.375	29.2
1034.73	778.176	4.375	29.2
1037.41	909.216	4.375	29.2
1040.1	821.856	4.375	29.2
1042.79	821.856	4.375	29.2
1045.48	778.176	4.375	29.2
1048.16	734.496	4.375	29.2
1050.85	734.496	4.375	29.2
1053.54	690.816	4.375	29.2
1056.23	690.816	4.375	29.2
1058.91	778.176	4.375	29.2
1061.6	821.856	4.375	29.2
1064.29	909.216	4.375	29.2
1066.98	865.536	4.375	29.2
1069.66	734.496	4.375	29.2
1072.35	734.496	4.375	29.2
1075.04	865.536	4.375	29.2
1077.73	821.856	4.375	29.2
1080.42	690.816	4.375	29.2
1083.1	778.176	4.375	29.2
1085.79	690.816	4.375	29.2
1088.48	778.176	4.375	29.2
1091.17	865.536	4.375	29.2
1093.85	821.856	4.375	29.2
1096.54	865.536	4.375	29.2
1099.23	865.536	4.375	29.2
1101.92	821.856	4.375	29.2
1104.6	821.856	4.375	29.2
1107.29	865.536	4.375	29.2
1109.98	952.896	4.375	29.2
1112.67	734.496	4.375	29.2
1115.35	734.496	4.375	29.2
1118.04	647.136	4.375	29.2
1120.73	690.816	4.375	29.2
1123.42	690.816	4.375	29.2
1126.1	734.496	4.375	29.2
1128.79	778.176	4.375	29.2
1131.48	734.496	4.375	29.2
1134.17	690.816	4.375	29.2
1136.85	690.816	4.375	29.2
1139.54	734.496	4.375	29.2
1142.23	778.176	4.375	29.2
1144.92	821.856	4.375	29.2
1147.61	734.496	4.375	29.2
1150.29	690.816	4.375	29.2
1152.98	734.496	4.375	29.2
1155.67	778.176	4.375	29.2
1158.36	690.816	4.375	29.2
1161.04	690.816	4.375	29.2
1163.73	690.816	4.375	29.2
1166.42	647.136	4.375	29.2
1169.11	647.136	4.375	29.2
1171.79	690.816	4.375	29.2
1174.48	647.136	4.375	29.2
1177.17	734.496	4.375	29.2
1179.86	690.816	4.375	29.2
1182.54	690.816	4.375	29.2
1185.23	647.136	4.375	29.2
1187.92	690.816	4.375	29.2
1190.61	690.816	4.375	29.2
1193.29	690.816	4.375	29.2
1195.98	690.816	4.375	29.2
1198.67	647.136	4.375	29.2
1201.36	690.816	4.375	29.2
1204.04	647.136	4.375	29.2
1206.73	647.136	4.375	29.2
1209.42	690.816	4.375	29.2
1212.11	734.496	4.375	29.2
1214.8	734.496	4.375	29.2
1217.48	778.176	4.375	29.2
1220.17	734.496	4.375	29.2
1222.86	778.176	4.375	29.2
1225.55	647.136	4.375	29.2
1228.23	603.456	4.375	29.2
1230.92	559.776	4.375	29.2
1233.61	559.776	4.375	29.2
1236.3	603.456	4.375	29.2
1238.98	647.136	4.375	29.2
1241.67	690.816	4.375	29.2
1244.36	734.496	4.375	29.2
1247.05	734.496	4.375	29.2
1249.73	690.816	4.375	29.2
1252.42	690.816	4.375	29.2
1255.11	647.136	4.375	29.2
1257.8	647.136	4.375	29.2
1260.48	559.776	4.375	29.2
1263.17	559.776	4.375	29.2
1265.86	559.776	4.375	29.2
1268.55	690.816	4.375	29.2
1271.23	690.816	4.375	29.2
1273.92	690.816	4.375	29.2
1276.61	603.456	4.375	29.2
1279.3	647.136	4.375	29.2
1281.99	778.176	4.375	29.2
1284.67	734.496	4.375	29.2
1287.36	778.176	4.375	29.2
1290.05	821.856	4.375	29.2
1292.74	821.856	4.375	29.2
1295.42	734.496	4.375	29.2
1298.11	690.816	4.375	29.2
1300.8	734.496	4.375	29.2
1303.49	734.496	4.375	29.2
1306.17	734.496	4.375	29.2
1308.86	690.816	4.375	29.2
1311.55	690.816	4.375	29.2
1314.24	865.536	4.375	29.2
1316.92	865.536	4.375	29.2
1319.61	821.856	4.375	29.2
1322.3	778.176	4.375	29.2
1324.99	778.176	4.375	29.2
1327.67	821.856	4.375	29.2
1330.36	821.856	4.375	29.2
1333.05	778.176	4.375	29.2
1335.74	647.136	4.375	29.2
1338.42	647.136	4.375	29.2
1341.11	734.496	4.375	29.2
1343.8	647.136	4.375	29.2
1346.49	690.816	4.375	29.2
1349.18	778.176	4.375	29.2
1351.86	778.176	4.375	29.2
1354.55	690.816	4.375	29.2
1357.24	647.136	4.375	29.2
1359.93	603.456	4.375	29.2
1362.61	734.496	4.375	29.2
1365.3	778.176	4.375	29.2
1367.99	778.176	4.375	29.2
1370.68	734.496	4.375	29.2
1373.36	690.816	4.375	29.2
1376.05	603.456	4.375	29.2
1378.74	603.456	4.375	29.2
1381.43	559.776	4.375	29.2
1384.11	690.816	4.375	29.2
1386.8	778.176	4.375	29.2
1389.49	778.176	4.375	29.2
1392.18	734.496	4.375	29.2
1394.86	647.136	4.375	29.2
1397.55	690.816	4.375	29.2
1400.24	647.136	4.375	29.2
1402.93	559.776	4.375	29.2
1405.61	559.776	4.375	29.2
1408.3	559.776	4.375	29.2
1410.99	559.776	4.375	29.2
1413.68	559.776	4.375	29.2
1416.37	647.136	4.375	29.2
1419.05	647.136	4.375	29.2
1421.74	603.456	4.375	29.2
1424.43	690.816	4.375	29.2
1427.12	734.496	4.375	29.2
1429.8	690.816	4.375	29.2
1432.49	559.776	4.375	29.2
1435.18	559.776	4.375	29.2
1437.87	603.456	4.375	29.2
1440.55	559.776	4.375	29.2
1443.24	690.816	4.375	29.2
1445.93	647.136	4.375	29.2
1448.62	734.496	4.375	29.2
1451.3	559.776	4.375	29.2
1453.99	734.496	4.375	29.2
1456.68	734.496	4.375	29.2
1459.37	559.776	4.375	29.2
1462.05	603.456	4.375	29.2
1464.74	647.136	4.375	29.2
1467.43	734.496	4.375	29.2
1470.12	690.816	4.375	29.2
1472.8	647.136	4.375	29.2
1475.49	603.456	4.375	29.2
1478.18	603.456	4.375	29.2
1480.87	559.776	4.375	29.2
1483.56	559.776	4.375	29.2
1486.24	516.096	4.375	29.2
1488.93	516.096	4.375	29.2
1491.62	647.136	4.375	29.2
1494.31	690.816	4.375	29.2
1496.99	690.816	4.375	29.2
1499.68	647.136	4.375	29.2
1502.37	734.496	4.375	29.2
1505.06	734.496	4.375	29.2
1507.74	647.136	4.375	29.2
1510.43	647.136	4.375	29.2
1513.12	690.816	4.375	29.2
1515.81	603.456	4.375	29.2
1518.49	559.776	4.375	29.2
1521.18	690.816	4.375	29.2
1523.87	647.136	4.375	29.2
1526.56	647.136	4.375	29.2
1529.24	559.776	4.375	29.2
1531.93	690.816	4.375	29.2
1534.62	647.136	4.375	29.2
1537.31	734.496	4.375	29.2
1539.99	690.816	4.375	29.2
1542.68	603.456	4.375	29.2
1545.37	559.776	4.375	29.2
1548.06	559.776	4.375	29.2
1550.75	690.816	4.375	29.2
1553.43	603.456	4.375	29.2
1556.12	559.776	4.375	29.2
1558.81	603.456	4.375	29.2
1561.5	647.136	4.375	29.2
1564.18	690.816	4.375	29.2
1566.87	603.456	4.375	29.2
1569.56	647.136	4.375	29.2
1572.25	690.816	4.375	29.2
1574.93	647.136	4.375	29.2
1577.62	647.136	4.375	29.2
1580.31	647.136	4.375	29.2
1583	778.176	4.375	29.2
1585.68	734.496	4.375	29.2
1588.37	734.496	4.375	29.2
1591.06	647.136	4.375	29.2
1593.75	647.136	4.375	29.2
1596.43	603.456	4.375	29.2
1599.12	603.456	4.375	29.2
1601.81	603.456	4.375	29.2
1604.5	559.776	4.375	29.2
1607.18	559.776	4.375	29.2
1609.87	559.776	4.375	29.2
1612.56	647.136	4.375	29.2
1615.25	647.136	4.375	29.2
1617.94	690.816	4.375	29.2
1620.62	690.816	4.375	29.2
1623.31	690.816	4.375	29.2
1626	690.816	4.375	29.2
1628.69	690.816	4.375	29.2
1631.37	690.816	4.375	29.2
1634.06	603.456	4.375	29.2
1636.75	559.776	4.375	29.2
1639.44	603.456	4.375	29.2
1642.12	603.456	4.375	29.2
1644.81	559.776	4.375	29.2
1647.5	559.776	4.375	29.2
1650.19	559.776	4.375	29.2
1652.87	559.776	4.375	29.2
1655.56	559.776	4.375	29.2
1658.25	603.456	4.375	29.2
1660.94	734.496	4.375	29.2
1663.62	734.496	4.375	29.2
1666.31	734.496	4.375	29.2
1669	778.176	4.375	29.2
1671.69	909.216	4.375	29.2
1674.37	734.496	4.375	29.2
1677.06	821.856	4.375	29.2
1679.75	734.496	4.375	29.2
1682.44	690.816	4.375	29.2
1685.13	734.496	4.375	29.2
1687.81	647.136	4.375	29.2
1690.5	647.136	4.375	29.2
1693.19	690.816	4.375	29.2
1695.88	821.856	4.375	29.2
1698.56	734.496	4.375	29.2
1701.25	690.816	4.375	29.2
1703.94	734.496	4.375	29.2
1706.63	778.176	4.375	29.2
1709.31	734.496	4.375	29.2
1712	778.176	4.375	29.2
1714.69	778.176	4.375	29.2
1717.38	603.456	4.375	29.2
1720.06	909.216	4.375	29.2
1722.75	996.576	4.375	29.2
1725.44	909.216	4.375	29.2
1728.13	690.816	4.375	29.2
1730.81	690.816	4.375	29.2
1733.5	778.176	4.375	29.2
1736.19	865.536	4.375	29.2
1738.88	865.536	4.375	29.2
1741.56	909.216	4.375	29.2
1744.25	909.216	4.375	29.2
1746.94	996.576	4.375	29.2
1749.63	909.216	4.375	29.2
1752.32	734.496	4.375	29.2
1755	821.856	4.375	29.2
1757.69	821.856	4.375	29.2
1760.38	690.816	4.375	29.2
1763.07	734.496	4.375	29.2
1765.75	1127.62	4.375	29.2
1768.44	952.896	4.375	29.2
1771.13	996.576	4.375	29.2
1773.82	865.536	4.375	29.2
1776.5	821.856	4.375	29.2
1779.19	821.856	4.375	29.2
1781.88	865.536	4.375	29.2
1784.57	690.816	4.375	29.2
1787.25	734.496	4.375	29.2
1789.94	734.496	4.375	29.2
1792.63	647.136	4.375	29.2
1795.32	909.216	4.375	29.2
1798	821.856	4.375	29.2
1800.69	909.216	4.375	29.2
1803.38	909.216	4.375	29.2
1806.07	865.536	4.375	29.2
1808.75	778.176	4.375	29.2
1811.44	647.136	4.375	29.2
1814.13	603.456	4.375	29.2
1816.82	603.456	4.375	29.2
1819.51	559.776	4.375	29.2
1822.19	603.456	4.375	29.2
1824.88	778.176	4.375	29.2
1827.57	734.496	4.375	29.2
1830.26	778.176	4.375	29.2
1832.94	690.816	4.375	29.2
1835.63	734.496	4.375	29.2
1838.32	647.136	4.375	29.2
1841.01	647.136	4.375	29.2
1843.69	647.136	4.375	29.2
1846.38	778.176	4.375	29.2
1849.07	778.176	4.375	29.2
1851.76	734.496	4.375	29.2
1854.44	778.176	4.375	29.2
1857.13	734.496	4.375	29.2
1859.82	821.856	4.375	29.2
1862.51	865.536	4.375	29.2
1865.19	690.816	4.375	29.2
1867.88	603.456	4.375	29.2
1870.57	647.136	4.375	29.2
1873.26	734.496	4.375	29.2
1875.94	821.856	4.375	29.2
1878.63	647.136	4.375	29.2
1881.32	603.456	4.375	29.2
1884.01	690.816	4.375	29.2
1886.7	865.536	4.375	29.2
1889.38	865.536	4.375	29.2
1892.07	821.856	4.375	29.2
1894.76	734.496	4.375	29.2
1897.45	778.176	4.375	29.2
1900.13	821.856	4.375	29.2
1902.82	821.856	4.375	29.2
1905.51	865.536	4.375	29.2
1908.2	1040.26	4.375	29.2
1910.88	1040.26	4.375	29.2
1913.57	909.216	4.375	29.2
1916.26	1083.94	4.375	29.2
1918.95	1127.62	4.375	29.2
1921.63	1083.94	4.375	29.2
1924.32	996.576	4.375	29.2
1927.01	996.576	4.375	29.2
1929.7	996.576	4.375	29.2
1932.38	1127.62	4.375	29.2
1935.07	909.216	4.375	29.2
1937.76	1040.26	4.375	29.2
1940.45	1258.66	4.375	29.2
1943.13	996.576	4.375	29.2
1945.82	952.896	4.375	29.2
1948.51	952.896	4.375	29.2
1951.2	1083.94	4.375	29.2
1953.89	909.216	4.375	29.2
1956.57	952.896	4.375	29.2
1959.26	909.216	4.375	29.2
1961.95	865.536	4.375	29.2
1964.64	1083.94	4.375	29.2
1967.32	778.176	4.375	29.2
1970.01	1083.94	4.375	29.2
1972.7	1127.62	4.375	29.2
1975.39	1171.3	4.375	29.2
1978.07	1127.62	4.375	29.2
1980.76	1083.94	4.375	29.2
1983.45	952.896	4.375	29.2
1986.14	909.216	4.375	29.2
1988.82	865.536	4.375	29.2
1991.51	952.896	4.375	29.2
1994.2	909.216	4.375	29.2
1996.89	821.856	4.375	29.2
1999.57	909.216	4.375	29.2
2002.26	690.816	4.375	29.2
2004.95	647.136	4.375	29.2
2007.64	734.496	4.375	29.2
2010.32	996.576	4.375	29.2
2013.01	1083.94	4.375	29.2
2015.7	1040.26	4.375	29.2
2018.39	1083.94	4.375	29.2
2021.08	1083.94	4.375	29.2
2023.76	778.176	4.375	29.2
2026.45	909.216	4.375	29.2
2029.14	1127.62	4.375	29.2
2031.83	996.576	4.375	29.2
2034.51	996.576	4.375	29.2
2037.2	1083.94	4.375	29.2
2039.89	1083.94	4.375	29.2
2042.58	996.576	4.375	29.2
2045.26	1127.62	4.375	29.2
2047.95	1083.94	4.375	29.2
2050.64	1040.26	4.375	29.2
2053.33	996.576	4.375	29.2
2056.01	1040.26	4.375	29.2
2058.7	996.576	4.375	29.2
2061.39	996.576	4.375	29.2
2064.08	996.576	4.375	29.2
2066.76	1083.94	4.375	29.2
2069.45	1040.26	4.375	29.2
2072.14	909.216	4.375	29.2
2074.83	1083.94	4.375	29.2
2077.51	1083.94	4.375	29.2
2080.2	996.576	4.375	29.2
2082.89	1171.3	4.375	29.2
2085.58	1171.3	4.375	29.2
2088.27	1083.94	4.375	29.2
2090.95	996.576	4.375	29.2
2093.64	1127.62	4.375	29.2
2096.33	1083.94	4.375	29.2
2099.02	1040.26	4.375	29.2
2101.7	996.576	4.375	29.2
2104.39	1040.26	4.375	29.2
2107.08	996.576	4.375	29.2
2109.77	996.576	4.375	29.2
2112.45	996.576	4.375	29.2
2115.14	1040.26	4.375	29.2
2117.83	1127.62	4.375	29.2
2120.52	1127.62	4.375	29.2
2123.2	1127.62	4.375	29.2
2125.89	1127.62	4.375	29.2
2128.58	1127.62	4.375	29.2
2131.27	1083.94	4.375	29.2
2133.95	1083.94	4.375	29.2
2136.64	996.576	4.375	29.2
2139.33	1083.94	4.375	29.2
2142.02	1040.26	4.375	29.2
2144.7	1083.94	4.375	29.2
2147.39	1171.3	4.375	29.2
2150.08	1127.62	4.375	29.2
2152.77	1040.26	4.375	29.2
2155.46	996.576	4.375	29.2
2158.14	865.536	4.375	29.2
2160.83	996.576	4.375	29.2
2163.52	996.576	4.375	29.2
2166.21	1127.62	4.375	29.2
2168.89	1083.94	4.375	29.2
2171.58	996.576	4.375	29.2
2174.27	996.576	4.375	29.2
2176.96	1083.94	4.375	29.2
2179.64	1083.94	4.375	29.2
2182.33	1127.62	4.375	29.2
2185.02	1171.3	4.375	29.2
2187.71	1040.26	4.375	29.2
2190.39	1040.26	4.375	29.2
2193.08	996.576	4.375	29.2
2195.77	996.576	4.375	29.2
2198.46	996.576	4.375	29.2
2201.14	1040.26	4.375	29.2
2203.83	1083.94	4.375	29.2
2206.52	1083.94	4.375	29.2
2209.21	1127.62	4.375	29.2
2211.89	1127.62	4.375	29.2
2214.58	1083.94	4.375	29.2
2217.27	1171.3	4.375	29.2
2219.96	1083.94	4.375	29.2
2222.65	1040.26	4.375	29.2
2225.33	1083.94	4.375	29.2
2228.02	1040.26	4.375	29.2
2230.71	1127.62	4.375	29.2
2233.4	1083.94	4.375	29.2
2236.08	1171.3	4.375	29.2
2238.77	1127.62	4.375	29.2
2241.46	1083.94	4.375	29.2
2244.15	1258.66	4.375	29.2
2246.83	1083.94	4.375	29.2
2249.52	996.576	4.375	29.2
2252.21	1127.62	4.375	29.2
2254.9	1083.94	4.375	29.2
2257.58	1083.94	4.375	29.2
2260.27	952.896	4.375	29.2
2262.96	1040.26	4.375	29.2
2265.65	996.576	4.375	29.2
2268.33	1083.94	4.375	29.2
2271.02	821.856	4.375	29.2
2273.71	865.536	4.375	29.2
2276.4	778.176	4.375	29.2
2279.08	603.456	4.375	29.2
2281.77	647.136	4.375	29.2
2284.46	734.496	4.375	29.2
2287.15	865.536	4.375	29.2
2289.84	1040.26	4.375	29.2
2292.52	1127.62	4.375	29.2
2295.21	1083.94	4.375	29.2
2297.9	1040.26	4.375	29.2
2300.59	1127.62	4.375	29.2
2303.27	1040.26	4.375	29.2
2305.96	909.216	4.375	29.2
2308.65	865.536	4.375	29.2
2311.34	821.856	4.375	29.2
2314.02	734.496	4.375	29.2
2316.71	778.176	4.375	29.2
2319.4	952.896	4.375	29.2
2322.09	909.216	4.375	29.2
2324.77	996.576	4.375	29.2
2327.46	821.856	4.375	29.2
2330.15	909.216	4.375	29.2
2332.84	996.576	4.375	29.2
2335.52	996.576	4.375	29.2
2338.21	865.536	4.375	29.2
2340.9	909.216	4.375	29.2
2343.59	865.536	4.375	29.2
2346.27	734.496	4.375	29.2
2348.96	778.176	4.375	29.2
2351.65	690.816	4.375	29.2
2354.34	778.176	4.375	29.2
2357.03	603.456	4.375	29.2
2359.71	734.496	4.375	29.2
2362.4	865.536	4.375	29.2
2365.09	647.136	4.375	29.2
2367.78	690.816	4.375	29.2
2370.46	821.856	4.375	29.2
2373.15	821.856	4.375	29.2
2375.84	821.856	4.375	29.2
2378.53	821.856	4.375	29.2
2381.21	734.496	4.375	29.2
2383.9	996.576	4.375	29.2
2386.59	996.576	4.375	29.2
2389.28	909.216	4.375	29.2
2391.96	778.176	4.375	29.2
2394.65	821.856	4.375	29.2
2397.34	821.856	4.375	29.2
2400.03	821.856	4.375	29.2
2402.71	821.856	4.375	29.2
2405.4	821.856	4.375	29.2
2408.09	952.896	4.375	29.2
2410.78	952.896	4.375	29.2
2413.46	865.536	4.375	29.2
2416.15	909.216	4.375	29.2
2418.84	734.496	4.375	29.2
2421.53	734.496	4.375	29.2
2424.22	778.176	4.375	29.2
2426.9	865.536	4.375	29.2
2429.59	821.856	4.375	29.2
2432.28	821.856	4.375	29.2
2434.97	1083.94	4.375	29.2
2437.65	996.576	4.375	29.2
2440.34	952.896	4.375	29.2
2443.03	996.576	4.375	29.2
2445.72	996.576	4.375	29.2
2448.4	952.896	4.375	29.2
2451.09	996.576	4.375	29.2
2453.78	821.856	4.375	29.2
2456.47	778.176	4.375	29.2
2459.15	821.856	4.375	29.2
2461.84	821.856	4.375	29.2
2464.53	821.856	4.375	29.2
2467.22	734.496	4.375	29.2
2469.9	909.216	4.375	29.2
2472.59	821.856	4.375	29.2
2475.28	778.176	4.375	29.2
2477.97	996.576	4.375	29.2
2480.65	690.816	4.375	29.2
2483.34	647.136	4.375	29.2
2486.03	647.136	4.375	29.2
2488.72	690.816	4.375	29.2
2491.41	734.496	4.375	29.2
2494.09	821.856	4.375	29.2
2496.78	821.856	4.375	29.2
2499.47	690.816	4.375	29.2
2502.16	821.856	4.375	29.2
2504.84	690.816	4.375	29.2
2507.53	734.496	4.375	29.2
2510.22	734.496	4.375	29.2
2512.91	821.856	4.375	29.2
2515.59	690.816	4.375	29.2
2518.28	690.816	4.375	29.2
2520.97	734.496	4.375	29.2
2523.66	690.816	4.375	29.2
2526.34	647.136	4.375	29.2
2529.03	821.856	4.375	29.2
2531.72	865.536	4.375	29.2
2534.41	952.896	4.375	29.2
2537.09	996.576	4.375	29.2
2539.78	909.216	4.375	29.2
2542.47	778.176	4.375	29.2
2545.16	865.536	4.375	29.2
2547.84	821.856	4.375	29.2
2550.53	821.856	4.375	29.2
2553.22	865.536	4.375	29.2
2555.91	778.176	4.375	29.2
2558.6	821.856	4.375	29.2
2561.28	778.176	4.375	29.2
2563.97	778.176	4.375	29.2
2566.66	734.496	4.375	29.2
2569.35	734.496	4.375	29.2
2572.03	734.496	4.375	29.2
2574.72	734.496	4.375	29.2
2577.41	690.816	4.375	29.2
2580.1	647.136	4.375	29.2
2582.78	690.816	4.375	29.2
2585.47	690.816	4.375	29.2
2588.16	778.176	4.375	29.2
2590.85	690.816	4.375	29.2
2593.53	690.816	4.375	29.2
2596.22	690.816	4.375	29.2
2598.91	734.496	4.375	29.2
2601.6	690.816	4.375	29.2
2604.28	690.816	4.375	29.2
2606.97	647.136	4.375	29.2
2609.66	778.176	4.375	29.2
2612.35	690.816	4.375	29.2
2615.03	647.136	4.375	29.2
2617.72	559.776	4.375	29.2
2620.41	603.456	4.375	29.2
2623.1	647.136	4.375	29.2
2625.79	603.456	4.375	29.2
2628.47	603.456	4.375	29.2
2631.16	690.816	4.375	29.2
2633.85	647.136	4.375	29.2
2636.54	734.496	4.375	29.2
2639.22	778.176	4.375	29.2
2641.91	690.816	4.375	29.2
2644.6	603.456	4.375	29.2
2647.29	559.776	4.375	29.2
2649.97	603.456	4.375	29.2
2652.66	559.776	4.375	29.2
2655.35	559.776	4.375	29.2
2658.04	559.776	4.375	29.2
2660.72	603.456	4.375	29.2
2663.41	559.776	4.375	29.2
2666.1	603.456	4.375	29.2
2668.79	690.816	4.375	29.2
2671.47	603.456	4.375	29.2
2674.16	690.816	4.375	29.2
2676.85	647.136	4.375	29.2
2679.54	647.136	4.375	29.2
2682.22	647.136	4.375	29.2
2684.91	603.456	4.375	29.2
2687.6	690.816	4.375	29.2
2690.29	647.136	4.375	29.2
2692.98	734.496	4.375	29.2
2695.66	647.136	4.375	29.2
2698.35	647.136	4.375	29.2
2701.04	690.816	4.375	29.2
2703.73	603.456	4.375	29.2
2706.41	734.496	4.375	29.2
2709.1	734.496	4.375	29.2
2711.79	734.496	4.375	29.2
2714.48	734.496	4.375	29.2
2717.16	734.496	4.375	29.2
2719.85	647.136	4.375	29.2
2722.54	690.816	4.375	29.2
2725.23	690.816	4.375	29.2
2727.91	647.136	4.375	29.2
2730.6	647.136	4.375	29.2
2733.29	734.496	4.375	29.2
2735.98	690.816	4.375	29.2
2738.66	647.136	4.375	29.2
2741.35	603.456	4.375	29.2
2744.04	603.456	4.375	29.2
2746.73	647.136	4.375	29.2
2749.41	559.776	4.375	29.2
2752.1	559.776	4.375	29.2
2754.79	603.456	4.375	29.2
2757.48	647.136	4.375	29.2
2760.17	690.816	4.375	29.2
2762.85	865.536	4.375	29.2
2765.54	734.496	4.375	29.2
2768.23	778.176	4.375	29.2
2770.92	778.176	4.375	29.2
2773.6	690.816	4.375	29.2
2776.29	690.816	4.375	29.2
2778.98	734.496	4.375	29.2
2781.67	603.456	4.375	29.2
2784.35	603.456	4.375	29.2
2787.04	603.456	4.375	29.2
2789.73	603.456	4.375	29.2
2792.42	647.136	4.375	29.2
2795.1	734.496	4.375	29.2
2797.79	734.496	4.375	29.2
2800.48	690.816	4.375	29.2
2803.17	734.496	4.375	29.2
2805.85	734.496	4.375	29.2
2808.54	647.136	4.375	29.2
2811.23	734.496	4.375	29.2
2813.92	734.496	4.375	29.2
2816.6	690.816	4.375	29.2
2819.29	559.776	4.375	29.2
2821.98	559.776	4.375	29.2
2824.67	603.456	4.375	29.2
2827.36	647.136	4.375	29.2
2830.04	647.136	4.375	29.2
2832.73	603.456	4.375	29.2
2835.42	690.816	4.375	29.2
2838.11	734.496	4.375	29.2
2840.79	734.496	4.375	29.2
2843.48	734.496	4.375	29.2
2846.17	734.496	4.375	29.2
2848.86	734.496	4.375	29.2
2851.54	734.496	4.375	29.2
2854.23	778.176	4.375	29.2
2856.92	690.816	4.375	29.2
2859.61	690.816	4.375	29.2
2862.29	734.496	4.375	29.2
2864.98	821.856	4.375	29.2
2867.67	821.856	4.375	29.2
2870.36	821.856	4.375	29.2
2873.04	865.536	4.375	29.2
2875.73	821.856	4.375	29.2
2878.42	690.816	4.375	29.2
2881.11	734.496	4.375	29.2
2883.79	734.496	4.375	29.2
2886.48	690.816	4.375	29.2
2889.17	690.816	4.375	29.2
2891.86	647.136	4.375	29.2
2894.55	603.456	4.375	29.2
2897.23	734.496	4.375	29.2
2899.92	821.856	4.375	29.2
2902.61	734.496	4.375	29.2
2905.3	647.136	4.375	29.2
2907.98	734.496	4.375	29.2
2910.67	690.816	4.375	29.2
2913.36	647.136	4.375	29.2
2916.05	603.456	4.375	29.2
2918.73	647.136	4.375	29.2
2921.42	690.816	4.375	29.2
2924.11	647.136	4.375	29.2
2926.8	734.496	4.375	29.2
2929.48	647.136	4.375	29.2
2932.17	603.456	4.375	29.2
2934.86	734.496	4.375	29.2
2937.55	734.496	4.375	29.2
2940.23	647.136	4.375	29.2
2942.92	647.136	4.375	29.2
2945.61	734.496	4.375	29.2
2948.3	603.456	4.375	29.2
2950.98	603.456	4.375	29.2
2953.67	690.816	4.375	29.2
2956.36	647.136	4.375	29.2
2959.05	603.456	4.375	29.2
2961.74	647.136	4.375	29.2
2964.42	603.456	4.375	29.2
2967.11	647.136	4.375	29.2
2969.8	734.496	4.375	29.2
2972.49	647.136	4.375	29.2
2975.17	734.496	4.375	29.2
2977.86	647.136	4.375	29.2
2980.55	690.816	4.375	29.2
2983.24	647.136	4.375	29.2
2985.92	647.136	4.375	29.2
2988.61	690.816	4.375	29.2
2991.3	690.816	4.375	29.2
2993.99	559.776	4.375	29.2
2996.67	516.096	4.375	29.2
2999.36	516.096	4.375	29.2
3002.05	559.776	4.375	29.2
3004.74	559.776	4.375	29.2
3007.42	516.096	4.375	29.2
3010.11	516.096	4.375	29.2
3012.8	647.136	4.375	29.2
3015.49	647.136	4.375	29.2
3018.17	734.496	4.375	29.2
3020.86	734.496	4.375	29.2
3023.55	778.176	4.375	29.2
3026.24	647.136	4.375	29.2
3028.93	647.136	4.375	29.2
3031.61	559.776	4.375	29.2
3034.3	516.096	4.375	29.2
3036.99	690.816	4.375	29.2
3039.68	734.496	4.375	29.2
3042.36	734.496	4.375	29.2
3045.05	603.456	4.375	29.2
3047.74	690.816	4.375	29.2
3050.43	734.496	4.375	29.2
3053.11	647.136	4.375	29.2
3055.8	516.096	4.375	29.2
3058.49	559.776	4.375	29.2
3061.18	603.456	4.375	29.2
3063.86	690.816	4.375	29.2
3066.55	690.816	4.375	29.2
3069.24	690.816	4.375	29.2
3071.93	647.136	4.375	29.2
3074.61	647.136	4.375	29.2
3077.3	647.136	4.375	29.2
3079.99	603.456	4.375	29.2
3082.68	603.456	4.375	29.2
3085.36	647.136	4.375	29.2
3088.05	603.456	4.375	29.2
3090.74	647.136	4.375	29.2
3093.43	734.496	4.375	29.2
3096.12	778.176	4.375	29.2
3098.8	734.496	4.375	29.2
3101.49	778.176	4.375	29.2
3104.18	778.176	4.375	29.2
3106.87	778.176	4.375	29.2
3109.55	821.856	4.375	29.2
3112.24	821.856	4.375	29.2
3114.93	734.496	4.375	29.2
3117.62	734.496	4.375	29.2
3120.3	690.816	4.375	29.2
3122.99	821.856	4.375	29.2
3125.68	690.816	4.375	29.2
3128.37	690.816	4.375	29.2
3131.05	647.136	4.375	29.2
3133.74	690.816	4.375	29.2
3136.43	778.176	4.375	29.2
3139.12	996.576	4.375	29.2
3141.8	909.216	4.375	29.2
3144.49	821.856	4.375	29.2
3147.18	734.496	4.375	29.2
3149.87	734.496	4.375	29.2
3152.55	647.136	4.375	29.2
3155.24	603.456	4.375	29.2
3157.93	690.816	4.375	29.2
3160.62	603.456	4.375	29.2
3163.31	647.136	4.375	29.2
3165.99	778.176	4.375	29.2
3168.68	865.536	4.375	29.2
3171.37	821.856	4.375	29.2
3174.06	909.216	4.375	29.2
3176.74	1083.94	4.375	29.2
3179.43	1171.3	4.375	29.2
3182.12	952.896	4.375	29.2
3184.81	865.536	4.375	29.2
3187.49	952.896	4.375	29.2
3190.18	996.576	4.375	29.2
3192.87	734.496	4.375	29.2
3195.56	647.136	4.375	29.2
3198.24	647.136	4.375	29.2
3200.93	909.216	4.375	29.2
3203.62	865.536	4.375	29.2
3206.31	647.136	4.375	29.2
3208.99	909.216	4.375	29.2
3211.68	996.576	4.375	29.2
3214.37	821.856	4.375	29.2
3217.06	778.176	4.375	29.2
3219.74	996.576	4.375	29.2
3222.43	1040.26	4.375	29.2
3225.12	1171.3	4.375	29.2
3227.81	1040.26	4.375	29.2
3230.5	1127.62	4.375	29.2
3233.18	1083.94	4.375	29.2
3235.87	909.216	4.375	29.2
3238.56	821.856	4.375	29.2
3241.25	952.896	4.375	29.2
3243.93	909.216	4.375	29.2
3246.62	1040.26	4.375	29.2
3249.31	996.576	4.375	29.2
3252	996.576	4.375	29.2
3254.68	952.896	4.375	29.2
3257.37	1127.62	4.375	29.2
3260.06	996.576	4.375	29.2
3262.75	1083.94	4.375	29.2
3265.43	1171.3	4.375	29.2
3268.12	1171.3	4.375	29.2
3270.81	1083.94	4.375	29.2
3273.5	1083.94	4.375	29.2
3276.18	996.576	4.375	29.2
3278.87	996.576	4.375	29.2
3281.56	1083.94	4.375	29.2
3284.25	996.576	4.375	29.2
3286.93	865.536	4.375	29.2
3289.62	865.536	4.375	29.2
3292.31	1083.94	4.375	29.2
3295	1040.26	4.375	29.2
3297.69	1040.26	4.375	29.2
3300.37	865.536	4.375	29.2
3303.06	1083.94	4.375	29.2
3305.75	996.576	4.375	29.2
3308.44	952.896	4.375	29.2
3311.12	1127.62	4.375	29.2
3313.81	1083.94	4.375	29.2
3316.5	1040.26	4.375	29.2
3319.19	952.896	4.375	29.2
3321.87	996.576	4.375	29.2
3324.56	778.176	4.375	29.2
3327.25	1083.94	4.375	29.2
3329.94	909.216	4.375	29.2
3332.62	952.896	4.375	29.2
3335.31	996.576	4.375	29.2
3338	996.576	4.375	29.2
3340.69	1040.26	4.375	29.2
3343.37	1040.26	4.375	29.2
3346.06	996.576	4.375	29.2
3348.75	952.896	4.375	29.2
3351.44	1040.26	4.375	29.2
3354.12	1040.26	4.375	29.2
3356.81	909.216	4.375	29.2
3359.5	996.576	4.375	29.2
3362.19	1083.94	4.375	29.2
3364.88	1040.26	4.375	29.2
3367.56	1040.26	4.375	29.2
3370.25	996.576	4.375	29.2
3372.94	865.536	4.375	29.2
3375.63	821.856	4.375	29.2
3378.31	821.856	4.375	29.2
3381	734.496	4.375	29.2
3383.69	603.456	4.375	29.2
3386.38	909.216	4.375	29.2
3389.06	734.496	4.375	29.2
3391.75	909.216	4.375	29.2
3394.44	909.216	4.375	29.2
3397.13	690.816	4.375	29.2
3399.81	909.216	4.375	29.2
3402.5	821.856	4.375	29.2
3405.19	821.856	4.375	29.2
3407.88	734.496	4.375	29.2
3410.56	778.176	4.375	29.2
3413.25	909.216	4.375	29.2
3415.94	734.496	4.375	29.2
3418.63	821.856	4.375	29.2
3421.31	821.856	4.375	29.2
3424	734.496	4.375	29.2
3426.69	821.856	4.375	29.2
3429.38	996.576	4.375	29.2
3432.07	909.216	4.375	29.2
3434.75	865.536	4.375	29.2
3437.44	952.896	4.375	29.2
3440.13	909.216	4.375	29.2
3442.82	865.536	4.375	29.2
3445.5	1040.26	4.375	29.2
3448.19	1040.26	4.375	29.2
3450.88	909.216	4.375	29.2
3453.57	996.576	4.375	29.2
3456.25	1127.62	4.375	29.2
3458.94	996.576	4.375	29.2
3461.63	952.896	4.375	29.2
3464.32	996.576	4.375	29.2
3467	909.216	4.375	29.2
3469.69	865.536	4.375	29.2
3472.38	909.216	4.375	29.2
3475.07	734.496	4.375	29.2
3477.75	734.496	4.375	29.2
3480.44	734.496	4.375	29.2
3483.13	952.896	4.375	29.2
3485.82	996.576	4.375	29.2
3488.5	996.576	4.375	29.2
3491.19	1083.94	4.375	29.2
3493.88	1083.94	4.375	29.2
3496.57	1040.26	4.375	29.2
3499.26	1083.94	4.375	29.2
3501.94	1083.94	4.375	29.2
3504.63	996.576	4.375	29.2
3507.32	1040.26	4.375	29.2
3510.01	1127.62	4.375	29.2
3512.69	1040.26	4.375	29.2
3515.38	996.576	4.375	29.2
3518.07	996.576	4.375	29.2
3520.76	996.576	4.375	29.2
3523.44	996.576	4.375	29.2
3526.13	996.576	4.375	29.2
3528.82	1127.62	4.375	29.2
3531.51	1083.94	4.375	29.2
3534.19	1127.62	4.375	29.2
3536.88	1040.26	4.375	29.2
3539.57	1083.94	4.375	29.2
3542.26	1083.94	4.375	29.2
3544.94	1040.26	4.375	29.2
3547.63	996.576	4.375	29.2
3550.32	909.216	4.375	29.2
3553.01	952.896	4.375	29.2
3555.69	1083.94	4.375	29.2
3558.38	1127.62	4.375	29.2
3561.07	1127.62	4.375	29.2
3563.76	1083.94	4.375	29.2
3566.45	1214.98	4.375	29.2
3569.13	1127.62	4.375	29.2
3571.82	1127.62	4.375	29.2
3574.51	1171.3	4.375	29.2
3577.2	1171.3	4.375	29.2
3579.88	865.536	4.375	29.2
3582.57	909.216	4.375	29.2
3585.26	1083.94	4.375	29.2
3587.95	1040.26	4.375	29.2
3590.63	1083.94	4.375	29.2
3593.32	1040.26	4.375	29.2
3596.01	1127.62	4.375	29.2
3598.7	952.896	4.375	29.2
3601.38	1083.94	4.375	29.2
3604.07	1040.26	4.375	29.2
3606.76	1127.62	4.375	29.2
3609.45	1171.3	4.375	29.2
3612.13	1127.62	4.375	29.2
3614.82	1127.62	4.375	29.2
3617.51	1127.62	4.375	29.2
3620.2	996.576	4.375	29.2
3622.88	1083.94	4.375	29.2
3625.57	1040.26	4.375	29.2
3628.26	1083.94	4.375	29.2
3630.95	1171.3	4.375	29.2
3633.64	1214.98	4.375	29.2
3636.32	1171.3	4.375	29.2
3639.01	1127.62	4.375	29.2
3641.7	1127.62	4.375	29.2
3644.39	996.576	4.375	29.2
3647.07	909.216	4.375	29.2
3649.76	952.896	4.375	29.2
3652.45	996.576	4.375	29.2
3655.14	1083.94	4.375	29.2
3657.82	1083.94	4.375	29.2
3660.51	1171.3	4.375	29.2
3663.2	1083.94	4.375	29.2
3665.89	1083.94	4.375	29.2
3668.57	1127.62	4.375	29.2
3671.26	1127.62	4.375	29.2
3673.95	1083.94	4.375	29.2
3676.64	1083.94	4.375	29.2
3679.32	1127.62	4.375	29.2
3682.01	1127.62	4.375	29.2
3684.7	1127.62	4.375	29.2
3687.39	952.896	4.375	29.2
3690.07	1040.26	4.375	29.2
3692.76	1083.94	4.375	29.2
3695.45	1127.62	4.375	29.2
3698.14	1083.94	4.375	29.2
3700.83	909.216	4.375	29.2
3703.51	1083.94	4.375	29.2
3706.2	1171.3	4.375	29.2
3708.89	1083.94	4.375	29.2
3711.58	996.576	4.375	29.2
3714.26	909.216	4.375	29.2
3716.95	1040.26	4.375	29.2
3719.64	778.176	4.375	29.2
3722.33	821.856	4.375	29.2
3725.01	865.536	4.375	29.2
3727.7	1040.26	4.375	29.2
3730.39	1083.94	4.375	29.2
3733.08	1127.62	4.375	29.2
3735.76	1127.62	4.375	29.2
3738.45	1083.94	4.375	29.2
3741.14	1083.94	4.375	29.2
3743.83	1083.94	4.375	29.2
3746.51	952.896	4.375	29.2
3749.2	865.536	4.375	29.2
3751.89	909.216	4.375	29.2
3754.58	734.496	4.375	29.2
3757.26	865.536	4.375	29.2
3759.95	778.176	4.375	29.2
3762.64	778.176	4.375	29.2
3765.33	821.856	4.375	29.2
3768.02	996.576	4.375	29.2
3770.7	909.216	4.375	29.2
3773.39	1040.26	4.375	29.2
3776.08	909.216	4.375	29.2
3778.77	1040.26	4.375	29.2
3781.45	1040.26	4.375	29.2
3784.14	1083.94	4.375	29.2
3786.83	952.896	4.375	29.2
3789.52	1127.62	4.375	29.2
3792.2	1083.94	4.375	29.2
3794.89	1083.94	4.375	29.2
3797.58	952.896	4.375	29.2
3800.27	996.576	4.375	29.2
3802.95	865.536	4.375	29.2
3805.64	821.856	4.375	29.2
3808.33	909.216	4.375	29.2
3811.02	1040.26	4.375	29.2
3813.7	1083.94	4.375	29.2
3816.39	1171.3	4.375	29.2
3819.08	996.576	4.375	29.2
3821.77	1083.94	4.375	29.2
3824.45	1083.94	4.375	29.2
3827.14	996.576	4.375	29.2
3829.83	952.896	4.375	29.2
3832.52	952.896	4.375	29.2
3835.21	1083.94	4.375	29.2
3837.89	1171.3	4.375	29.2
3840.58	1083.94	4.375	29.2
3843.27	1040.26	4.375	29.2
3845.96	1040.26	4.375	29.2
3848.64	1083.94	4.375	29.2
3851.33	1127.62	4.375	29.2
3854.02	1127.62	4.375	29.2
3856.71	1171.3	4.375	29.2
3859.39	1214.98	4.375	29.2
3862.08	1127.62	4.375	29.2
3864.77	1040.26	4.375	29.2
3867.46	1127.62	4.375	29.2
3870.14	1083.94	4.375	29.2
3872.83	1127.62	4.375	29.2
3875.52	996.576	4.375	29.2
3878.21	996.576	4.375	29.2
3880.89	996.576	4.375	29.2
3883.58	952.896	4.375	29.2
3886.27	1040.26	4.375	29.2
3888.96	1040.26	4.375	29.2
3891.64	1127.62	4.375	29.2
3894.33	1302.34	4.375	29.2
3897.02	1083.94	4.375	29.2
3899.71	996.576	4.375	29.2
3902.4	1040.26	4.375	29.2
3905.08	1127.62	4.375	29.2
3907.77	996.576	4.375	29.2
3910.46	1171.3	4.375	29.2
3913.15	1083.94	4.375	29.2
3915.83	1127.62	4.375	29.2
3918.52	1171.3	4.375	29.2
3921.21	1083.94	4.375	29.2
3923.9	1127.62	4.375	29.2
3926.58	1040.26	4.375	29.2
3929.27	1083.94	4.375	29.2
3931.96	1171.3	4.375	29.2
3934.65	1040.26	4.375	29.2
3937.33	1127.62	4.375	29.2
3940.02	1083.94	4.375	29.2
3942.71	996.576	4.375	29.2
3945.4	996.576	4.375	29.2
3948.08	909.216	4.375	29.2
3950.77	1040.26	4.375	29.2
3953.46	1040.26	4.375	29.2
3956.15	1083.94	4.375	29.2
3958.83	1083.94	4.375	29.2
3961.52	1040.26	4.375	29.2
3964.21	865.536	4.375	29.2
3966.9	952.896	4.375	29.2
3969.59	909.216	4.375	29.2
3972.27	996.576	4.375	29.2
3974.96	734.496	4.375	29.2
3977.65	821.856	4.375	29.2
3980.34	909.216	4.375	29.2
3983.02	821.856	4.375	29.2
3985.71	690.816	4.375	29.2
3988.4	690.816	4.375	29.2
3991.09	952.896	4.375	29.2
3993.77	865.536	4.375	29.2
3996.46	734.496	4.375	29.2
3999.15	734.496	4.375	29.2
4001.84	865.536	4.375	29.2
4004.52	865.536	4.375	29.2
4007.21	909.216	4.375	29.2
4009.9	952.896	4.375	29.2
4012.59	734.496	4.375	29.2
4015.27	821.856	4.375	29.2
4017.96	690.816	4.375	29.2
4020.65	778.176	4.375	29.2
4023.34	734.496	4.375	29.2
4026.02	865.536	4.375	29.2
4028.71	909.216	4.375	29.2
4031.4	778.176	4.375	29.2
4034.09	690.816	4.375	29.2
4036.78	647.136	4.375	29.2
4039.46	734.496	4.375	29.2
4042.15	821.856	4.375	29.2
4044.84	865.536	4.375	29.2
4047.53	909.216	4.375	29.2
4050.21	952.896	4.375	29.2
4052.9	909.216	4.375	29.2
4055.59	778.176	4.375	29.2
4058.28	734.496	4.375	29.2
4060.96	734.496	4.375	29.2
4063.65	909.216	4.375	29.2
4066.34	821.856	4.375	29.2
4069.03	821.856	4.375	29.2
4071.71	821.856	4.375	29.2
4074.4	778.176	4.375	29.2
4077.09	778.176	4.375	29.2
4079.78	778.176	4.375	29.2
4082.46	734.496	4.375	29.2
4085.15	734.496	4.375	29.2
4087.84	603.456	4.375	29.2
4090.53	647.136	4.375	29.2
4093.21	865.536	4.375	29.2
4095.9	821.856	4.375	29.2
4098.59	821.856	4.375	29.2
4101.28	865.536	4.375	29.2
4103.97	1040.26	4.375	29.2
4106.65	690.816	4.375	29.2
4109.34	647.136	4.375	29.2
4112.03	603.456	4.375	29.2
4114.72	865.536	4.375	29.2
4117.4	603.456	4.375	29.2
4120.09	821.856	4.375	29.2
4122.78	909.216	4.375	29.2
4125.47	909.216	4.375	29.2
4128.15	952.896	4.375	29.2
4130.84	734.496	4.375	29.2
4133.53	778.176	4.375	29.2
4136.22	821.856	4.375	29.2
4138.9	996.576	4.375	29.2
4141.59	909.216	4.375	29.2
4144.28	952.896	4.375	29.2
4146.97	909.216	4.375	29.2
4149.65	909.216	4.375	29.2
4152.34	952.896	4.375	29.2
4155.03	821.856	4.375	29.2
4157.72	821.856	4.375	29.2
4160.4	909.216	4.375	29.2
4163.09	996.576	4.375	29.2
4165.78	952.896	4.375	29.2
4168.47	952.896	4.375	29.2
4171.16	1040.26	4.375	29.2
4173.84	778.176	4.375	29.2
4176.53	734.496	4.375	29.2
4179.22	778.176	4.375	29.2
4181.91	690.816	4.375	29.2
4184.59	734.496	4.375	29.2
4187.28	821.856	4.375	29.2
4189.97	690.816	4.375	29.2
4192.66	865.536	4.375	29.2
4195.34	865.536	4.375	29.2
4198.03	865.536	4.375	29.2
4200.72	778.176	4.375	29.2
4203.41	647.136	4.375	29.2
4206.09	647.136	4.375	29.2
4208.78	647.136	4.375	29.2
4211.47	647.136	4.375	29.2
4214.16	690.816	4.375	29.2
4216.84	821.856	4.375	29.2
4219.53	909.216	4.375	29.2
4222.22	909.216	4.375	29.2
4224.91	734.496	4.375	29.2
4227.59	778.176	4.375	29.2
4230.28	778.176	4.375	29.2
4232.97	778.176	4.375	29.2
4235.66	778.176	4.375	29.2
4238.35	734.496	4.375	29.2
4241.03	821.856	4.375	29.2
4243.72	690.816	4.375	29.2
4246.41	647.136	4.375	29.2
4249.1	734.496	4.375	29.2
4251.78	821.856	4.375	29.2
4254.47	909.216	4.375	29.2
4257.16	909.216	4.375	29.2
4259.85	1083.94	4.375	29.2
4262.53	865.536	4.375	29.2
4265.22	1040.26	4.375	29.2
4267.91	996.576	4.375	29.2
4270.6	865.536	4.375	29.2
4273.28	821.856	4.375	29.2
4275.97	778.176	4.375	29.2
4278.66	865.536	4.375	29.2
4281.35	821.856	4.375	29.2
4284.03	865.536	4.375	29.2
4286.72	647.136	4.375	29.2
4289.41	734.496	4.375	29.2
4292.1	647.136	4.375	29.2
4294.78	603.456	4.375	29.2
4297.47	559.776	4.375	29.2
4300.16	647.136	4.375	29.2
4302.85	821.856	4.375	29.2
4305.54	778.176	4.375	29.2
4308.22	778.176	4.375	29.2
4310.91	690.816	4.375	29.2
4313.6	734.496	4.375	29.2
4316.29	778.176	4.375	29.2
4318.97	734.496	4.375	29.2
4321.66	821.856	4.375	29.2
4324.35	690.816	4.375	29.2
4327.04	647.136	4.375	29.2
4329.72	603.456	4.375	29.2
4332.41	559.776	4.375	29.2
4335.1	559.776	4.375	29.2
4337.79	559.776	4.375	29.2
4340.47	865.536	4.375	29.2
4343.16	909.216	4.375	29.2
4345.85	996.576	4.375	29.2
4348.54	778.176	4.375	29.2
4351.22	734.496	4.375	29.2
4353.91	909.216	4.375	29.2
4356.6	909.216	4.375	29.2
4359.29	952.896	4.375	29.2
4361.97	996.576	4.375	29.2
4364.66	821.856	4.375	29.2
4367.35	734.496	4.375	29.2
4370.04	778.176	4.375	29.2
4372.73	821.856	4.375	29.2
4375.41	778.176	4.375	29.2
4378.1	734.496	4.375	29.2
4380.79	821.856	4.375	29.2
4383.48	821.856	4.375	29.2
4386.16	690.816	4.375	29.2
4388.85	734.496	4.375	29.2
4391.54	734.496	4.375	29.2
4394.23	734.496	4.375	29.2
4396.91	734.496	4.375	29.2
4399.6	690.816	4.375	29.2
4402.29	647.136	4.375	29.2
4404.98	559.776	4.375	29.2
4407.66	603.456	4.375	29.2
4410.35	603.456	4.375	29.2
4413.04	909.216	4.375	29.2
4415.73	952.896	4.375	29.2
4418.41	734.496	4.375	29.2
4421.1	647.136	4.375	29.2
4423.79	559.776	4.375	29.2
4426.48	559.776	4.375	29.2
4429.16	647.136	4.375	29.2
4431.85	865.536	4.375	29.2
4434.54	690.816	4.375	29.2
4437.23	778.176	4.375	29.2
4439.92	909.216	4.375	29.2
4442.6	821.856	4.375	29.2
4445.29	734.496	4.375	29.2
4447.98	603.456	4.375	29.2
4450.67	647.136	4.375	29.2
4453.35	647.136	4.375	29.2
4456.04	778.176	4.375	29.2
4458.73	734.496	4.375	29.2
4461.42	909.216	4.375	29.2
4464.1	778.176	4.375	29.2
4466.79	734.496	4.375	29.2
4469.48	778.176	4.375	29.2
4472.17	909.216	4.375	29.2
4474.85	909.216	4.375	29.2
4477.54	952.896	4.375	29.2
4480.23	647.136	4.375	29.2
4482.92	603.456	4.375	29.2
4485.6	647.136	4.375	29.2
4488.29	909.216	4.375	29.2
4490.98	909.216	4.375	29.2
4493.67	909.216	4.375	29.2
4496.35	734.496	4.375	29.2
4499.04	821.856	4.375	29.2
4501.73	734.496	4.375	29.2
4504.42	778.176	4.375	29.2
4507.11	778.176	4.375	29.2
4509.79	778.176	4.375	29.2
4512.48	996.576	4.375	29.2
4515.17	821.856	4.375	29.2
4517.86	647.136	4.375	29.2
4520.54	647.136	4.375	29.2
4523.23	734.496	4.375	29.2
4525.92	603.456	4.375	29.2
4528.61	603.456	4.375	29.2
4531.29	734.496	4.375	29.2
4533.98	952.896	4.375	29.2
4536.67	821.856	4.375	29.2
4539.36	821.856	4.375	29.2
4542.04	734.496	4.375	29.2
4544.73	647.136	4.375	29.2
4547.42	821.856	4.375	29.2
4550.11	865.536	4.375	29.2
4552.79	821.856	4.375	29.2
4555.48	1083.94	4.375	29.2
4558.17	996.576	4.375	29.2
4560.86	778.176	4.375	29.2
4563.54	734.496	4.375	29.2
4566.23	734.496	4.375	29.2
4568.92	734.496	4.375	29.2
4571.61	734.496	4.375	29.2
4574.3	647.136	4.375	29.2
4576.98	821.856	4.375	29.2
4579.67	734.496	4.375	29.2
4582.36	909.216	4.375	29.2
4585.05	821.856	4.375	29.2
4587.73	734.496	4.375	29.2
4590.42	647.136	4.375	29.2
4593.11	690.816	4.375	29.2
4595.8	690.816	4.375	29.2
4598.48	647.136	4.375	29.2
4601.17	647.136	4.375	29.2
4603.86	559.776	4.375	29.2
4606.55	516.096	4.375	29.2
4609.23	603.456	4.375	29.2
4611.92	690.816	4.375	29.2
4614.61	734.496	4.375	29.2
4617.3	821.856	4.375	29.2
4619.98	734.496	4.375	29.2
4622.67	603.456	4.375	29.2
4625.36	647.136	4.375	29.2
4628.05	603.456	4.375	29.2
4630.73	559.776	4.375	29.2
4633.42	603.456	4.375	29.2
4636.11	516.096	4.375	29.2
4638.8	559.776	4.375	29.2
4641.49	690.816	4.375	29.2
4644.17	647.136	4.375	29.2
4646.86	734.496	4.375	29.2
4649.55	647.136	4.375	29.2
4652.24	647.136	4.375	29.2
4654.92	559.776	4.375	29.2
4657.61	690.816	4.375	29.2
4660.3	734.496	4.375	29.2
4662.99	647.136	4.375	29.2
4665.67	690.816	4.375	29.2
4668.36	603.456	4.375	29.2
4671.05	778.176	4.375	29.2
4673.74	734.496	4.375	29.2
4676.42	647.136	4.375	29.2
4679.11	690.816	4.375	29.2
4681.8	559.776	4.375	29.2
4684.49	559.776	4.375	29.2
4687.17	603.456	4.375	29.2
4689.86	559.776	4.375	29.2
4692.55	690.816	4.375	29.2
4695.24	647.136	4.375	29.2
4697.92	647.136	4.375	29.2
4700.61	559.776	4.375	29.2
4703.3	516.096	4.375	29.2
4705.99	603.456	4.375	29.2
4708.68	690.816	4.375	29.2
4711.36	603.456	4.375	29.2
4714.05	647.136	4.375	29.2
4716.74	647.136	4.375	29.2
4719.43	603.456	4.375	29.2
4722.11	603.456	4.375	29.2
4724.8	603.456	4.375	29.2
4727.49	559.776	4.375	29.2
4730.18	603.456	4.375	29.2
4732.86	647.136	4.375	29.2
4735.55	603.456	4.375	29.2
4738.24	647.136	4.375	29.2
4740.93	690.816	4.375	29.2
4743.61	734.496	4.375	29.2
4746.3	778.176	4.375	29.2
4748.99	778.176	4.375	29.2
4751.68	603.456	4.375	29.2
4754.36	647.136	4.375	29.2
4757.05	603.456	4.375	29.2
4759.74	603.456	4.375	29.2
4762.43	690.816	4.375	29.2
4765.11	734.496	4.375	29.2
4767.8	647.136	4.375	29.2
4770.49	559.776	4.375	29.2
4773.18	603.456	4.375	29.2
4775.87	559.776	4.375	29.2
4778.55	603.456	4.375	29.2
4781.24	603.456	4.375	29.2
4783.93	734.496	4.375	29.2
4786.62	734.496	4.375	29.2
4789.3	647.136	4.375	29.2
4791.99	647.136	4.375	29.2
4794.68	603.456	4.375	29.2
4797.37	603.456	4.375	29.2
4800.05	559.776	4.375	29.2
4802.74	647.136	4.375	29.2
4805.43	690.816	4.375	29.2
4808.12	734.496	4.375	29.2
4810.8	821.856	4.375	29.2
4813.49	778.176	4.375	29.2
4816.18	821.856	4.375	29.2
4818.87	821.856	4.375	29.2
4821.55	734.496	4.375	29.2
4824.24	909.216	4.375	29.2
4826.93	821.856	4.375	29.2
4829.62	865.536	4.375	29.2
4832.3	909.216	4.375	29.2
4834.99	778.176	4.375	29.2
4837.68	778.176	4.375	29.2
4840.37	778.176	4.375	29.2
4843.06	734.496	4.375	29.2
4845.74	821.856	4.375	29.2
4848.43	734.496	4.375	29.2
4851.12	603.456	4.375	29.2
4853.81	603.456	4.375	29.2
4856.49	647.136	4.375	29.2
4859.18	734.496	4.375	29.2
4861.87	734.496	4.375	29.2
4864.56	603.456	4.375	29.2
4867.24	603.456	4.375	29.2
4869.93	603.456	4.375	29.2
4872.62	690.816	4.375	29.2
4875.31	821.856	4.375	29.2
4877.99	734.496	4.375	29.2
4880.68	734.496	4.375	29.2
4883.37	734.496	4.375	29.2
4886.06	734.496	4.375	29.2
4888.74	865.536	4.375	29.2
4891.43	690.816	4.375	29.2
4894.12	690.816	4.375	29.2
4896.81	690.816	4.375	29.2
4899.49	690.816	4.375	29.2
4902.18	647.136	4.375	29.2
4904.87	603.456	4.375	29.2
4907.56	647.136	4.375	29.2
4910.25	603.456	4.375	29.2
4912.93	690.816	4.375	29.2
4915.62	690.816	4.375	29.2
4918.31	647.136	4.375	29.2
4921	603.456	4.375	29.2
4923.68	647.136	4.375	29.2
4926.37	734.496	4.375	29.2
4929.06	778.176	4.375	29.2
4931.75	647.136	4.375	29.2
4934.43	603.456	4.375	29.2
4937.12	734.496	4.375	29.2
4939.81	690.816	4.375	29.2
4942.5	647.136	4.375	29.2
4945.18	647.136	4.375	29.2
4947.87	690.816	4.375	29.2
4950.56	734.496	4.375	29.2
4953.25	734.496	4.375	29.2
4955.93	690.816	4.375	29.2
4958.62	690.816	4.375	29.2
4961.31	821.856	4.375	29.2
4964	778.176	4.375	29.2
4966.68	778.176	4.375	29.2
4969.37	778.176	4.375	29.2
4972.06	647.136	4.375	29.2
4974.75	647.136	4.375	29.2
4977.44	734.496	4.375	29.2
4980.12	778.176	4.375	29.2
4982.81	734.496	4.375	29.2
4985.5	734.496	4.375	29.2
4988.19	647.136	4.375	29.2
4990.87	909.216	4.375	29.2
4993.56	865.536	4.375	29.2
4996.25	734.496	4.375	29.2
4998.94	734.496	4.375	29.2
5001.62	778.176	4.375	29.2
5004.31	734.496	4.375	29.2
5007	734.496	4.375	29.2
5009.69	734.496	4.375	29.2
5012.37	690.816	4.375	29.2
5015.06	909.216	4.375	29.2
5017.75	821.856	4.375	29.2
5020.44	778.176	4.375	29.2
5023.12	734.496	4.375	29.2
5025.81	603.456	4.375	29.2
5028.5	647.136	4.375	29.2
5031.19	603.456	4.375	29.2
5033.87	603.456	4.375	29.2
5036.56	647.136	4.375	29.2
5039.25	603.456	4.375	29.2
5041.94	559.776	4.375	29.2
5044.63	559.776	4.375	29.2
5047.31	734.496	4.375	29.2
5050	647.136	4.375	29.2
5052.69	647.136	4.375	29.2
5055.38	647.136	4.375	29.2
5058.06	647.136	4.375	29.2
5060.75	690.816	4.375	29.2
5063.44	821.856	4.375	29.2
5066.13	734.496	4.375	29.2
5068.81	909.216	4.375	29.2
5071.5	778.176	4.375	29.2
5074.19	734.496	4.375	29.2
5076.88	778.176	4.375	29.2
5079.56	690.816	4.375	29.2
5082.25	821.856	4.375	29.2
5084.94	734.496	4.375	29.2
5087.63	734.496	4.375	29.2
5090.31	734.496	4.375	29.2
5093	603.456	4.375	29.2
5095.69	734.496	4.375	29.2
5098.38	690.816	4.375	29.2
5101.06	734.496	4.375	29.2
5103.75	734.496	4.375	29.2
5106.44	690.816	4.375	29.2
5109.13	647.136	4.375	29.2
5111.82	647.136	4.375	29.2
5114.5	559.776	4.375	29.2
5117.19	603.456	4.375	29.2
5119.88	647.136	4.375	29.2
5122.57	690.816	4.375	29.2
5125.25	647.136	4.375	29.2
5127.94	909.216	4.375	29.2
5130.63	821.856	4.375	29.2
5133.32	734.496	4.375	29.2
5136	690.816	4.375	29.2
5138.69	647.136	4.375	29.2
5141.38	690.816	4.375	29.2
5144.07	690.816	4.375	29.2
5146.75	647.136	4.375	29.2
5149.44	647.136	4.375	29.2
5152.13	778.176	4.375	29.2
5154.82	734.496	4.375	29.2
5157.5	690.816	4.375	29.2
5160.19	734.496	4.375	29.2
5162.88	734.496	4.375	29.2
5165.57	734.496	4.375	29.2
5168.25	778.176	4.375	29.2
5170.94	734.496	4.375	29.2
5173.63	952.896	4.375	29.2
5176.32	734.496	4.375	29.2
5179.01	821.856	4.375	29.2
5181.69	734.496	4.375	29.2
5184.38	690.816	4.375	29.2
5187.07	690.816	4.375	29.2
5189.76	821.856	4.375	29.2
5192.44	690.816	4.375	29.2
5195.13	559.776	4.375	29.2
5197.82	647.136	4.375	29.2
5200.51	778.176	4.375	29.2
5203.19	734.496	4.375	29.2
5205.88	734.496	4.375	29.2
5208.57	734.496	4.375	29.2
5211.26	690.816	4.375	29.2
5213.94	734.496	4.375	29.2
5216.63	734.496	4.375	29.2
5219.32	647.136	4.375	29.2
5222.01	603.456	4.375	29.2
5224.69	603.456	4.375	29.2
5227.38	603.456	4.375	29.2
5230.07	603.456	4.375	29.2
5232.76	559.776	4.375	29.2
5235.44	647.136	4.375	29.2
5238.13	647.136	4.375	29.2
5240.82	647.136	4.375	29.2
5243.51	690.816	4.375	29.2
5246.2	734.496	4.375	29.2
5248.88	778.176	4.375	29.2
5251.57	734.496	4.375	29.2
5254.26	734.496	4.375	29.2
5256.95	734.496	4.375	29.2
5259.63	690.816	4.375	29.2
5262.32	690.816	4.375	29.2
5265.01	778.176	4.375	29.2
5267.7	734.496	4.375	29.2
5270.38	647.136	4.375	29.2
5273.07	647.136	4.375	29.2
5275.76	647.136	4.375	29.2
5278.45	647.136	4.375	29.2
5281.13	690.816	4.375	29.2
5283.82	690.816	4.375	29.2
5286.51	690.816	4.375	29.2
5289.2	690.816	4.375	29.2
5291.88	647.136	4.375	29.2
5294.57	647.136	4.375	29.2
5297.26	559.776	4.375	29.2
5299.95	647.136	4.375	29.2
5302.63	690.816	4.375	29.2
5305.32	647.136	4.375	29.2
5308.01	647.136	4.375	29.2
5310.7	647.136	4.375	29.2
5313.39	734.496	4.375	29.2
5316.07	734.496	4.375	29.2
5318.76	647.136	4.375	29.2
5321.45	647.136	4.375	29.2
5324.14	690.816	4.375	29.2
5326.82	603.456	4.375	29.2
5329.51	603.456	4.375	29.2
5332.2	559.776	4.375	29.2
5334.89	647.136	4.375	29.2
5337.57	690.816	4.375	29.2
5340.26	603.456	4.375	29.2
5342.95	734.496	4.375	29.2
5345.64	690.816	4.375	29.2
5348.32	690.816	4.375	29.2
5351.01	690.816	4.375	29.2
5353.7	734.496	4.375	29.2
5356.39	734.496	4.375	29.2
5359.07	734.496	4.375	29.2
5361.76	734.496	4.375	29.2
5364.45	821.856	4.375	29.2
5367.14	778.176	4.375	29.2
5369.82	865.536	4.375	29.2
5372.51	734.496	4.375	29.2
[truncated: 982,859+ more rows]

## Sheet: R(2 of 2)
Time (milliSeconds)	Current (milliAmps)	Voltage (Volts)	Temperature (Degree Celsius)
2.6469e+06	1083.94	3.973	42.5
2.64691e+06	1171.3	3.973	42.5
2.64691e+06	952.896	3.973	42.5
2.64691e+06	1040.26	3.973	42.5
2.64692e+06	996.576	3.973	42.5
2.64692e+06	1127.62	3.973	42.5
2.64692e+06	1171.3	3.973	42.5
2.64692e+06	1083.94	3.973	42.5
2.64693e+06	1040.26	3.973	42.5
2.64693e+06	909.216	3.973	42.5
2.64693e+06	1083.94	3.973	42.5
2.64693e+06	1040.26	3.973	42.5
2.64694e+06	996.576	3.973	42.5
2.64694e+06	909.216	3.973	42.5
2.64694e+06	909.216	3.973	42.5
2.64694e+06	909.216	3.973	42.5
2.64695e+06	865.536	3.973	42.5
2.64695e+06	909.216	3.973	42.5
2.64695e+06	865.536	3.973	42.5
2.64696e+06	909.216	3.973	42.5
2.64696e+06	1083.94	3.973	42.5
2.64696e+06	1040.26	3.973	42.5
2.64696e+06	1083.94	3.973	42.5
2.64697e+06	1083.94	3.973	42.5
2.64697e+06	1083.94	3.973	42.5
2.64697e+06	1083.94	3.973	42.5
2.64697e+06	1127.62	3.973	42.5
2.64698e+06	1258.66	3.973	42.5
2.64698e+06	1127.62	3.973	42.5
2.64698e+06	996.576	3.973	42.5
2.64698e+06	996.576	3.973	42.5
2.64699e+06	952.896	3.973	42.5
2.64699e+06	996.576	3.973	42.5
2.64699e+06	1040.26	3.973	42.5
2.647e+06	1127.62	3.973	42.5
2.647e+06	1040.26	3.973	42.5
2.647e+06	952.896	3.973	42.5
2.647e+06	1127.62	3.973	42.5
2.64701e+06	1171.3	3.973	42.5
2.64701e+06	1171.3	3.973	42.5
2.64701e+06	1171.3	3.973	42.5
2.64701e+06	952.896	3.973	42.5
2.64702e+06	1083.94	3.973	42.5
2.64702e+06	1040.26	3.973	42.5
2.64702e+06	1083.94	3.973	42.5
2.64703e+06	1127.62	3.973	42.5
2.64703e+06	1214.98	3.973	42.5
2.64703e+06	1214.98	3.973	42.5
2.64703e+06	1171.3	3.973	42.5
2.64704e+06	909.216	3.973	42.5
2.64704e+06	1040.26	3.973	42.5
2.64704e+06	996.576	3.973	42.5
2.64704e+06	952.896	3.973	42.5
2.64705e+06	909.216	3.973	42.5
2.64705e+06	909.216	3.973	42.5
2.64705e+06	909.216	3.973	42.5
2.64705e+06	909.216	3.973	42.5
2.64706e+06	909.216	3.973	42.5
2.64706e+06	952.896	3.973	42.5
2.64706e+06	952.896	3.973	42.5
2.64707e+06	865.536	3.973	42.5
2.64707e+06	909.216	3.973	42.5
2.64707e+06	1040.26	3.973	42.5
2.64707e+06	996.576	3.973	42.5
2.64708e+06	1127.62	3.973	42.5
2.64708e+06	1040.26	3.973	42.5
2.64708e+06	821.856	3.973	42.5
2.64708e+06	909.216	3.973	42.5
2.64709e+06	1083.94	3.973	42.5
2.64709e+06	909.216	3.973	42.5
2.64709e+06	865.536	3.973	42.5
2.6471e+06	865.536	3.973	42.5
2.6471e+06	909.216	3.973	42.5
2.6471e+06	909.216	3.973	42.5
2.6471e+06	909.216	3.973	42.5
2.64711e+06	821.856	3.973	42.5
2.64711e+06	821.856	3.973	42.5
2.64711e+06	734.496	3.973	42.5
2.64711e+06	690.816	3.973	42.5
2.64712e+06	647.136	3.973	42.5
2.64712e+06	778.176	3.973	42.5
2.64712e+06	778.176	3.973	42.5
2.64712e+06	821.856	3.973	42.5
2.64713e+06	865.536	3.973	42.5
2.64713e+06	821.856	3.973	42.5
2.64713e+06	909.216	3.973	42.5
2.64714e+06	909.216	3.973	42.5
2.64714e+06	690.816	3.973	42.5
2.64714e+06	734.496	3.973	42.5
2.64714e+06	734.496	3.973	42.5
2.64715e+06	909.216	3.973	42.5
2.64715e+06	909.216	3.973	42.5
2.64715e+06	865.536	3.973	42.5
2.64715e+06	1040.26	3.973	42.5
2.64716e+06	909.216	3.973	42.5
2.64716e+06	909.216	3.973	42.5
2.64716e+06	734.496	3.973	42.5
2.64717e+06	690.816	3.973	42.5
2.64717e+06	647.136	3.973	42.5
2.64717e+06	778.176	3.973	42.5
2.64717e+06	821.856	3.973	42.5
2.64718e+06	821.856	3.973	42.5
2.64718e+06	865.536	3.973	42.5
2.64718e+06	909.216	3.973	42.5
2.64718e+06	952.896	3.973	42.5
2.64719e+06	909.216	3.973	42.5
2.64719e+06	690.816	3.973	42.5
2.64719e+06	865.536	3.973	42.5
2.64719e+06	821.856	3.973	42.5
2.6472e+06	996.576	3.973	42.5
2.6472e+06	821.856	3.973	42.5
2.6472e+06	734.496	3.973	42.5
2.64721e+06	778.176	3.973	42.5
2.64721e+06	821.856	3.973	42.5
2.64721e+06	909.216	3.973	42.5
2.64721e+06	1040.26	3.973	42.5
2.64722e+06	996.576	3.973	42.5
2.64722e+06	1171.3	3.973	42.5
2.64722e+06	952.896	3.973	42.5
2.64722e+06	952.896	3.973	42.5
2.64723e+06	996.576	3.973	42.5
2.64723e+06	952.896	3.973	42.5
2.64723e+06	952.896	3.973	42.5
2.64723e+06	996.576	3.973	42.5
2.64724e+06	909.216	3.973	42.5
2.64724e+06	909.216	3.973	42.5
2.64724e+06	821.856	3.973	42.5
2.64725e+06	952.896	3.973	42.5
2.64725e+06	778.176	3.973	42.5
2.64725e+06	778.176	3.973	42.5
2.64725e+06	909.216	3.973	42.5
2.64726e+06	821.856	3.973	42.5
2.64726e+06	1171.3	3.973	42.5
2.64726e+06	865.536	3.973	42.5
2.64726e+06	909.216	3.973	42.5
2.64727e+06	952.896	3.973	42.5
2.64727e+06	865.536	3.973	42.5
2.64727e+06	865.536	3.973	42.5
2.64728e+06	865.536	3.973	42.5
2.64728e+06	865.536	3.973	42.5
2.64728e+06	996.576	3.973	42.5
2.64728e+06	865.536	3.973	42.5
2647286	996.576	3.973	42.5
2.64729e+06	865.536	3.973	42.5
2.64729e+06	996.576	3.973	42.5
2.64729e+06	952.896	3.973	42.5
2.6473e+06	996.576	3.973	42.5
2.6473e+06	952.896	3.973	42.5
2.6473e+06	865.536	3.973	42.5
2.6473e+06	952.896	3.973	42.5
2.64731e+06	734.496	3.973	42.5
2.64731e+06	909.216	3.973	42.5
2.64731e+06	952.896	3.973	42.5
2.64732e+06	865.536	3.973	42.5
2.64732e+06	821.856	3.973	42.5
2.64732e+06	909.216	3.973	42.5
2.64732e+06	865.536	3.973	42.5
2.64733e+06	821.856	3.973	42.5
2.64733e+06	865.536	3.973	42.5
2.64733e+06	778.176	3.973	42.5
2.64733e+06	821.856	3.973	42.5
2.64734e+06	996.576	3.973	42.5
2.64734e+06	952.896	3.973	42.5
2.64734e+06	821.856	3.973	42.5
2.64735e+06	734.496	3.973	42.5
2.64735e+06	821.856	3.973	42.5
2.64735e+06	821.856	3.973	42.5
2.64735e+06	821.856	3.973	42.5
2.64736e+06	821.856	3.973	42.5
2.64736e+06	909.216	3.973	42.5
2.64736e+06	952.896	3.973	42.5
2.64736e+06	778.176	3.973	42.5
2.64737e+06	865.536	3.973	42.5
2.64737e+06	909.216	3.973	42.5
2.64737e+06	821.856	3.973	42.5
2.64737e+06	909.216	3.973	42.5
2.64738e+06	865.536	3.973	42.5
2.64738e+06	865.536	3.973	42.5
2.64738e+06	865.536	3.973	42.5
2.64739e+06	865.536	3.973	42.5
2.64739e+06	865.536	3.973	42.5
2.64739e+06	821.856	3.973	42.5
2.64739e+06	821.856	3.973	42.5
2.6474e+06	865.536	3.973	42.5
2.6474e+06	821.856	3.973	42.5
2.6474e+06	865.536	3.973	42.5
2.6474e+06	909.216	3.973	42.5
2.64741e+06	909.216	3.973	42.5
2.64741e+06	821.856	3.973	42.5
2.64741e+06	909.216	3.973	42.5
2.64742e+06	909.216	3.973	42.5
2.64742e+06	996.576	3.973	42.5
2.64742e+06	952.896	3.973	42.5
2.64742e+06	996.576	3.973	42.5
2.64743e+06	909.216	3.973	42.5
2.64743e+06	909.216	3.973	42.5
2.64743e+06	865.536	3.973	42.5
2.64743e+06	821.856	3.973	42.5
2.64744e+06	909.216	3.973	42.5
2.64744e+06	952.896	3.973	42.5
2.64744e+06	952.896	3.973	42.5
2.64744e+06	996.576	3.973	42.5
2.64745e+06	1040.26	3.973	42.5
2.64745e+06	909.216	3.973	42.5
2.64745e+06	865.536	3.973	42.5
2.64746e+06	734.496	3.973	42.5
2.64746e+06	778.176	3.973	42.5
2.64746e+06	734.496	3.973	42.5
2.64746e+06	996.576	3.973	42.5
2.64747e+06	952.896	3.973	42.5
2.64747e+06	821.856	3.973	42.5
2.64747e+06	821.856	3.973	42.5
2.64747e+06	909.216	3.973	42.5
2.64748e+06	778.176	3.973	42.5
2.64748e+06	821.856	3.973	42.5
2.64748e+06	865.536	3.973	42.5
2.64748e+06	1040.26	3.973	42.5
2.64749e+06	996.576	3.973	42.5
2.64749e+06	909.216	3.973	42.5
2.64749e+06	778.176	3.973	42.5
2.6475e+06	865.536	3.973	42.5
2.6475e+06	909.216	3.973	42.5
2.6475e+06	909.216	3.973	42.5
2.6475e+06	865.536	3.973	42.5
2.64751e+06	778.176	3.973	42.5
2.64751e+06	909.216	3.973	42.5
2.64751e+06	1040.26	3.973	42.5
2.64751e+06	952.896	3.973	42.5
2.64752e+06	996.576	3.973	42.5
2.64752e+06	821.856	3.973	42.5
2.64752e+06	909.216	3.973	42.5
2.64753e+06	865.536	3.973	42.5
2.64753e+06	821.856	3.973	42.5
2.64753e+06	821.856	3.973	42.5
2.64753e+06	821.856	3.973	42.5
2.64754e+06	909.216	3.973	42.5
2.64754e+06	1040.26	3.973	42.5
2.64754e+06	1083.94	3.973	42.5
2.64754e+06	1214.98	3.973	42.5
2.64755e+06	996.576	3.973	42.5
2.64755e+06	996.576	3.973	42.5
2.64755e+06	952.896	3.973	42.5
2.64755e+06	996.576	3.973	42.5
2.64756e+06	952.896	3.973	42.5
2.64756e+06	909.216	3.973	42.5
2.64756e+06	909.216	3.973	42.5
2.64757e+06	996.576	3.973	42.5
2.64757e+06	1127.62	3.973	42.5
2.64757e+06	952.896	3.973	42.5
2.64757e+06	909.216	3.973	42.5
2.64758e+06	821.856	3.973	42.5
2.64758e+06	952.896	3.973	42.5
2.64758e+06	952.896	3.973	42.5
2.64758e+06	909.216	3.973	42.5
2.64759e+06	909.216	3.973	42.5
2.64759e+06	821.856	3.973	42.5
2.64759e+06	734.496	3.973	42.5
2.6476e+06	865.536	3.973	42.5
2.6476e+06	909.216	3.973	42.5
2.6476e+06	996.576	3.973	42.5
2.6476e+06	996.576	3.973	42.5
2.64761e+06	1040.26	3.973	42.5
2.64761e+06	1127.62	3.973	42.5
2.64761e+06	1171.3	3.973	42.5
2.64761e+06	1083.94	3.973	42.5
2.64762e+06	996.576	3.973	42.5
2.64762e+06	996.576	3.973	42.5
2.64762e+06	996.576	3.973	42.5
2.64762e+06	821.856	3.973	42.5
2.64763e+06	821.856	3.973	42.5
2.64763e+06	909.216	3.973	42.5
2.64763e+06	1040.26	3.973	42.5
2.64764e+06	1258.66	3.973	42.5
2.64764e+06	1083.94	3.973	42.5
2.64764e+06	1127.62	3.973	42.5
2.64764e+06	996.576	3.973	42.5
2.64765e+06	1214.98	3.973	42.5
2.64765e+06	1389.7	3.973	42.5
2.64765e+06	1258.66	3.973	42.5
2.64765e+06	1127.62	3.973	42.5
2.64766e+06	1171.3	3.973	42.5
2.64766e+06	996.576	3.973	42.5
2.64766e+06	1214.98	3.973	42.5
2.64766e+06	1127.62	3.973	42.5
2.64767e+06	1346.02	3.973	42.5
2.64767e+06	1346.02	3.973	42.5
2.64767e+06	1171.3	3.973	42.5
2.64768e+06	996.576	3.973	42.5
2.64768e+06	1083.94	3.973	42.5
2.64768e+06	1127.62	3.973	42.5
2.64768e+06	1040.26	3.973	42.5
2.64769e+06	1214.98	3.973	42.5
2.64769e+06	1258.66	3.973	42.5
2.64769e+06	1171.3	3.973	42.5
2.64769e+06	1127.62	3.973	42.5
2.6477e+06	1302.34	3.973	42.5
2.6477e+06	909.216	3.973	42.5
2.6477e+06	1258.66	3.973	42.5
2.64771e+06	996.576	3.973	42.5
2.64771e+06	1214.98	3.973	42.5
2.64771e+06	996.576	3.973	42.5
2.64771e+06	1127.62	3.973	42.5
2.64772e+06	1171.3	3.973	42.5
2.64772e+06	996.576	3.973	42.5
2.64772e+06	1083.94	3.973	42.5
2.64772e+06	1083.94	3.973	42.5
2.64773e+06	1171.3	3.973	42.5
2.64773e+06	1171.3	3.973	42.5
2.64773e+06	1127.62	3.973	42.5
2.64773e+06	1258.66	3.973	42.5
2.64774e+06	1127.62	3.973	42.5
2.64774e+06	952.896	3.973	42.5
2.64774e+06	1083.94	3.973	42.5
2.64775e+06	1040.26	3.973	42.5
2.64775e+06	1258.66	3.973	42.5
2.64775e+06	1127.62	3.973	42.5
2.64775e+06	1346.02	3.973	42.5
2.64776e+06	1258.66	3.973	42.5
2.64776e+06	1127.62	3.973	42.5
2.64776e+06	1127.62	3.973	42.5
2.64776e+06	1258.66	3.973	42.5
2.64777e+06	1258.66	3.973	42.5
2.64777e+06	1083.94	3.973	42.5
2.64777e+06	1083.94	3.973	42.5
2.64778e+06	1171.3	3.973	42.5
2.64778e+06	1127.62	3.973	42.5
2.64778e+06	1040.26	3.973	42.5
2.64778e+06	909.216	3.973	42.5
2.64779e+06	1083.94	3.973	42.5
2.64779e+06	996.576	3.973	42.5
2.64779e+06	1040.26	3.973	42.5
2.64779e+06	1127.62	3.973	42.5
2.6478e+06	996.576	3.973	42.5
2.6478e+06	996.576	3.973	42.5
2.6478e+06	996.576	3.973	42.5
2.6478e+06	1083.94	3.973	42.5
2.64781e+06	1083.94	3.973	42.5
2.64781e+06	909.216	3.973	42.5
2.64781e+06	909.216	3.973	42.5
2.64782e+06	996.576	3.973	42.5
2.64782e+06	1083.94	3.973	42.5
2.64782e+06	1127.62	3.973	42.5
2.64782e+06	1083.94	3.973	42.5
2.64783e+06	1171.3	3.973	42.5
2.64783e+06	1083.94	3.973	42.5
2.64783e+06	996.576	3.973	42.5
2.64783e+06	1127.62	3.973	42.5
2.64784e+06	952.896	3.973	42.5
2.64784e+06	1127.62	3.973	42.5
2.64784e+06	1083.94	3.973	42.5
2.64785e+06	1171.3	3.973	42.5
2.64785e+06	1040.26	3.973	42.5
2.64785e+06	996.576	3.973	42.5
2.64785e+06	1171.3	3.973	42.5
2.64786e+06	1171.3	3.973	42.5
2.64786e+06	1040.26	3.973	42.5
2.64786e+06	909.216	3.973	42.5
2.64786e+06	909.216	3.973	42.5
2.64787e+06	996.576	3.973	42.5
2.64787e+06	996.576	3.973	42.5
2.64787e+06	952.896	3.973	42.5
2.64787e+06	1083.94	3.973	42.5
2.64788e+06	952.896	3.973	42.5
2.64788e+06	1214.98	3.973	42.5
2.64788e+06	1171.3	3.973	42.5
2.64789e+06	996.576	3.973	42.5
2.64789e+06	1171.3	3.973	42.5
2.64789e+06	1258.66	3.973	42.5
2.64789e+06	1083.94	3.973	42.5
2.6479e+06	1040.26	3.973	42.5
2.6479e+06	1171.3	3.973	42.5
2.6479e+06	1040.26	3.973	42.5
2.6479e+06	1083.94	3.973	42.5
2.64791e+06	1040.26	3.973	42.5
2.64791e+06	1040.26	3.973	42.5
2.64791e+06	952.896	3.973	42.5
2.64791e+06	1127.62	3.973	42.5
2.64792e+06	1127.62	3.973	42.5
2.64792e+06	1083.94	3.973	42.5
2.64792e+06	952.896	3.973	42.5
2.64793e+06	1083.94	3.973	42.5
2.64793e+06	909.216	3.973	42.5
2.64793e+06	1083.94	3.973	42.5
2.64793e+06	996.576	3.973	42.5
2.64794e+06	952.896	3.973	42.5
2.64794e+06	1127.62	3.973	42.5
2.64794e+06	1040.26	3.973	42.5
2.64794e+06	909.216	3.973	42.5
2.64795e+06	952.896	3.973	42.5
2.64795e+06	996.576	3.973	42.5
2.64795e+06	996.576	3.973	42.5
2.64796e+06	996.576	3.973	42.5
2.64796e+06	952.896	3.973	42.5
2.64796e+06	909.216	3.973	42.5
2.64796e+06	996.576	3.973	42.5
2.64797e+06	909.216	3.973	42.5
2.64797e+06	952.896	3.973	42.5
2.64797e+06	909.216	3.973	42.5
2.64797e+06	909.216	3.973	42.5
2.64798e+06	996.576	3.973	42.5
2.64798e+06	996.576	3.973	42.5
2.64798e+06	996.576	3.973	42.5
2.64798e+06	909.216	3.973	42.5
2.64799e+06	821.856	3.973	42.5
2.64799e+06	952.896	3.973	42.5
2.64799e+06	952.896	3.973	42.5
2.648e+06	909.216	3.973	42.5
2.648e+06	952.896	3.973	42.5
2.648e+06	996.576	3.973	42.5
2.648e+06	952.896	3.973	42.5
2.64801e+06	952.896	3.973	42.5
2.64801e+06	865.536	3.973	42.5
2.64801e+06	909.216	3.973	42.5
2.64801e+06	778.176	3.973	42.5
2.64802e+06	952.896	3.973	42.5
2.64802e+06	909.216	3.973	42.5
2.64802e+06	909.216	3.973	42.5
2.64803e+06	909.216	3.973	42.5
2.64803e+06	865.536	3.973	42.5
2.64803e+06	909.216	3.973	42.5
2.64803e+06	909.216	3.973	42.5
2.64804e+06	909.216	3.973	42.5
2.64804e+06	909.216	3.973	42.5
2.64804e+06	952.896	3.973	42.5
2.64804e+06	996.576	3.973	42.5
2.64805e+06	865.536	3.973	42.5
2.64805e+06	952.896	3.973	42.5
2.64805e+06	821.856	3.973	42.5
2.64805e+06	1083.94	3.973	42.5
2.64806e+06	1083.94	3.973	42.5
2.64806e+06	1171.3	3.973	42.5
2.64806e+06	1040.26	3.973	42.5
2.64807e+06	1083.94	3.973	42.5
2.64807e+06	865.536	3.973	42.5
2.64807e+06	996.576	3.973	42.5
2.64807e+06	821.856	3.973	42.5
2.64808e+06	821.856	3.973	42.5
2.64808e+06	996.576	3.973	42.5
2.64808e+06	821.856	3.973	42.5
2.64808e+06	865.536	3.973	42.5
2.64809e+06	1083.94	3.973	42.5
2.64809e+06	996.576	3.973	42.5
2.64809e+06	996.576	3.973	42.5
2.64809e+06	865.536	3.973	42.5
2.6481e+06	1040.26	3.973	42.5
2.6481e+06	996.576	3.973	42.5
2.6481e+06	1083.94	3.973	42.5
2.64811e+06	1040.26	3.973	42.5
2.64811e+06	1040.26	3.973	42.5
2.64811e+06	1040.26	3.973	42.5
2.64811e+06	952.896	3.973	42.5
2.64812e+06	952.896	3.973	42.5
2.64812e+06	821.856	3.973	42.5
2.64812e+06	821.856	3.973	42.5
2.64812e+06	821.856	3.973	42.5
2.64813e+06	821.856	3.973	42.5
2.64813e+06	821.856	3.973	42.5
2.64813e+06	909.216	3.973	42.5
2.64814e+06	952.896	3.973	42.5
2.64814e+06	1040.26	3.973	42.5
2.64814e+06	996.576	3.973	42.5
2.64814e+06	996.576	3.973	42.5
2.64815e+06	952.896	3.973	42.5
2.64815e+06	909.216	3.973	42.5
2.64815e+06	909.216	3.973	42.5
2.64815e+06	952.896	3.973	42.5
2.64816e+06	952.896	3.973	42.5
2.64816e+06	952.896	3.973	42.5
2.64816e+06	952.896	3.973	42.5
2.64816e+06	865.536	3.973	42.5
2.64817e+06	778.176	3.973	42.5
2.64817e+06	865.536	3.973	42.5
2.64817e+06	909.216	3.973	42.5
2.64818e+06	821.856	3.973	42.5
2.64818e+06	821.856	3.973	42.5
2.64818e+06	821.856	3.973	42.5
2.64818e+06	909.216	3.973	42.5
2.64819e+06	909.216	3.973	42.5
2.64819e+06	952.896	3.973	42.5
2.64819e+06	952.896	3.973	42.5
2.64819e+06	952.896	3.973	42.5
2.6482e+06	1083.94	3.973	42.5
2.6482e+06	1083.94	3.973	42.5
2.6482e+06	909.216	3.973	42.5
2.64821e+06	996.576	3.973	42.5
2.64821e+06	1083.94	3.973	42.5
2.64821e+06	1040.26	3.973	42.5
2.64821e+06	996.576	3.973	42.5
2.64822e+06	1083.94	3.973	42.5
2.64822e+06	952.896	3.973	42.5
2.64822e+06	909.216	3.973	42.5
2.64822e+06	909.216	3.973	42.5
2.64823e+06	996.576	3.973	42.5
2.64823e+06	778.176	3.973	42.5
2.64823e+06	952.896	3.973	42.5
2.64823e+06	865.536	3.973	42.5
2.64824e+06	996.576	3.973	42.5
2.64824e+06	996.576	3.973	42.5
2.64824e+06	909.216	3.973	42.5
2.64825e+06	865.536	3.973	42.5
2.64825e+06	821.856	3.973	42.5
2.64825e+06	1083.94	3.973	42.5
2.64825e+06	1040.26	3.973	42.5
2.64826e+06	996.576	3.973	42.5
2.64826e+06	909.216	3.973	42.5
2.64826e+06	952.896	3.973	42.5
2.64826e+06	1040.26	3.973	42.5
2.64827e+06	952.896	3.973	42.5
2.64827e+06	1040.26	3.973	42.5
2.64827e+06	1040.26	3.973	42.5
2.64828e+06	996.576	3.973	42.5
2.64828e+06	909.216	3.973	42.5
2.64828e+06	778.176	3.973	42.5
2.64828e+06	778.176	3.973	42.5
2.64829e+06	821.856	3.973	42.5
2.64829e+06	865.536	3.973	42.5
2.64829e+06	909.216	3.973	42.5
2.64829e+06	1083.94	3.973	42.5
2.6483e+06	952.896	3.973	42.5
2.6483e+06	952.896	3.973	42.5
2.6483e+06	996.576	3.973	42.5
2.6483e+06	909.216	3.973	42.5
2.64831e+06	821.856	3.973	42.5
2.64831e+06	909.216	3.973	42.5
2.64831e+06	865.536	3.973	42.5
2.64832e+06	821.856	3.973	42.5
2.64832e+06	1040.26	3.973	42.5
2.64832e+06	909.216	3.973	42.5
2.64832e+06	909.216	3.973	42.5
2.64833e+06	996.576	3.973	42.5
2.64833e+06	909.216	3.973	42.5
2.64833e+06	909.216	3.973	42.5
2.64833e+06	821.856	3.973	42.5
2.64834e+06	865.536	3.973	42.5
2.64834e+06	821.856	3.973	42.5
2.64834e+06	821.856	3.973	42.5
2.64834e+06	909.216	3.973	42.5
2.64835e+06	909.216	3.973	42.5
2.64835e+06	996.576	3.973	42.5
2.64835e+06	909.216	3.973	42.5
2.64836e+06	909.216	3.973	42.5
2.64836e+06	909.216	3.973	42.5
2.64836e+06	996.576	3.973	42.5
2.64836e+06	952.896	3.973	42.5
2.64837e+06	909.216	3.973	42.5
2.64837e+06	996.576	3.973	42.5
2.64837e+06	1083.94	3.973	42.5
2.64837e+06	996.576	3.973	42.5
2.64838e+06	996.576	3.973	42.5
2.64838e+06	952.896	3.973	42.5
2.64838e+06	909.216	3.973	42.5
2.64839e+06	996.576	3.973	42.5
2.64839e+06	952.896	3.973	42.5
2.64839e+06	1083.94	3.973	42.5
2.64839e+06	1040.26	3.973	42.5
2.6484e+06	996.576	3.973	42.5
2.6484e+06	952.896	3.973	42.5
2.6484e+06	909.216	3.973	42.5
2.6484e+06	865.536	3.973	42.5
2.64841e+06	952.896	3.973	42.5
2.64841e+06	821.856	3.973	42.5
2.64841e+06	909.216	3.973	42.5
2.64841e+06	1040.26	3.973	42.5
2.64842e+06	909.216	3.973	42.5
2.64842e+06	952.896	3.973	42.5
2.64842e+06	821.856	3.973	42.5
2.64843e+06	996.576	3.973	42.5
2.64843e+06	909.216	3.973	42.5
2.64843e+06	909.216	3.973	42.5
2.64843e+06	996.576	3.973	42.5
2.64844e+06	952.896	3.973	42.5
2.64844e+06	778.176	3.973	42.5
2.64844e+06	909.216	3.973	42.5
2.64844e+06	1040.26	3.973	42.5
2.64845e+06	996.576	3.973	42.5
2.64845e+06	952.896	3.973	42.5
2.64845e+06	821.856	3.973	42.5
2.64846e+06	821.856	3.973	42.5
2.64846e+06	909.216	3.973	42.5
2.64846e+06	996.576	3.973	42.5
2.64846e+06	1171.3	3.973	42.5
2.64847e+06	1083.94	3.973	42.5
2.64847e+06	996.576	3.973	42.5
2.64847e+06	952.896	3.973	42.5
2.64847e+06	909.216	3.973	42.5
2.64848e+06	952.896	3.973	42.5
2.64848e+06	1127.62	3.973	42.5
2.64848e+06	1171.3	3.973	42.5
2.64848e+06	1127.62	3.973	42.5
2.64849e+06	952.896	3.973	42.5
2.64849e+06	865.536	3.973	42.5
2.64849e+06	909.216	3.973	42.5
2.6485e+06	821.856	3.973	42.5
2.6485e+06	1083.94	3.973	42.5
2.6485e+06	952.896	3.973	42.5
2.6485e+06	952.896	3.973	42.5
2.64851e+06	1083.94	3.973	42.5
2.64851e+06	996.576	3.973	42.5
2.64851e+06	952.896	3.973	42.5
2.64851e+06	865.536	3.973	42.5
2.64852e+06	865.536	3.973	42.5
2.64852e+06	821.856	3.973	42.5
2.64852e+06	1040.26	3.973	42.5
2.64852e+06	909.216	3.973	42.5
2.64853e+06	865.536	3.973	42.5
2.64853e+06	1171.3	3.973	42.5
2.64853e+06	952.896	3.973	42.5
2.64854e+06	909.216	3.973	42.5
2.64854e+06	1083.94	3.973	42.5
2.64854e+06	1083.94	3.973	42.5
2.64854e+06	1040.26	3.973	42.5
2.64855e+06	1040.26	3.973	42.5
2.64855e+06	1040.26	3.973	42.5
2.64855e+06	952.896	3.973	42.5
2.64855e+06	952.896	3.973	42.5
2.64856e+06	1040.26	3.973	42.5
2.64856e+06	1083.94	3.973	42.5
2.64856e+06	865.536	3.973	42.5
2.64857e+06	952.896	3.973	42.5
2.64857e+06	1040.26	3.973	42.5
2.64857e+06	1171.3	3.973	42.5
2.64857e+06	1171.3	3.973	42.5
2.64858e+06	1302.34	3.973	42.5
2.64858e+06	1171.3	3.973	42.5
2.64858e+06	1127.62	3.973	42.5
2.64858e+06	1258.66	3.973	42.5
2.64859e+06	1171.3	3.973	42.5
2.64859e+06	1083.94	3.973	42.5
2.64859e+06	909.216	3.973	42.5
2.64859e+06	865.536	3.973	42.5
2.6486e+06	952.896	3.973	42.5
2.6486e+06	996.576	3.973	42.5
2.6486e+06	996.576	3.973	42.5
2.64861e+06	1040.26	3.973	42.5
2.64861e+06	952.896	3.973	42.5
2.64861e+06	1127.62	3.973	42.5
2.64861e+06	1083.94	3.973	42.5
2.64862e+06	996.576	3.973	42.5
2.64862e+06	1040.26	3.973	42.5
2.64862e+06	1083.94	3.973	42.5
2.64862e+06	1083.94	3.973	42.5
2.64863e+06	996.576	3.973	42.5
2.64863e+06	1127.62	3.973	42.5
2.64863e+06	1083.94	3.973	42.5
2.64864e+06	952.896	3.973	42.5
2.64864e+06	1083.94	3.973	42.5
2.64864e+06	1040.26	3.973	42.5
2.64864e+06	996.576	3.973	42.5
2.64865e+06	952.896	3.973	42.5
2.64865e+06	996.576	3.973	42.5
2.64865e+06	996.576	3.973	42.5
2.64865e+06	909.216	3.973	42.5
2.64866e+06	952.896	3.973	42.5
2.64866e+06	1127.62	3.973	42.5
2.64866e+06	1302.34	3.973	42.5
2.64866e+06	1127.62	3.973	42.5
2.64867e+06	996.576	3.973	42.5
2.64867e+06	865.536	3.973	42.5
2.64867e+06	1040.26	3.973	42.5
2.64868e+06	1040.26	3.973	42.5
2.64868e+06	1040.26	3.973	42.5
2.64868e+06	996.576	3.973	42.5
2.64868e+06	1040.26	3.973	42.5
2.64869e+06	1083.94	3.973	42.5
2.64869e+06	1040.26	3.973	42.5
2.64869e+06	996.576	3.973	42.5
2.64869e+06	1214.98	3.973	42.5
2.6487e+06	1171.3	3.973	42.5
2.6487e+06	1083.94	3.973	42.5
2.6487e+06	909.216	3.973	42.5
2.64871e+06	1040.26	3.973	42.5
2.64871e+06	1127.62	3.973	42.5
2.64871e+06	1040.26	3.973	42.5
2.64871e+06	1040.26	3.973	42.5
2.64872e+06	996.576	3.973	42.5
2.64872e+06	1083.94	3.973	42.5
2.64872e+06	1214.98	3.973	42.5
2.64872e+06	1214.98	3.973	42.5
2.64873e+06	1171.3	3.973	42.5
2.64873e+06	1171.3	3.973	42.5
2.64873e+06	1171.3	3.973	42.5
2.64873e+06	1127.62	3.973	42.5
2.64874e+06	1083.94	3.973	42.5
2.64874e+06	1040.26	3.973	42.5
2.64874e+06	1040.26	3.973	42.5
2.64875e+06	1083.94	3.973	42.5
2.64875e+06	996.576	3.973	42.5
2.64875e+06	996.576	3.973	42.5
2.64875e+06	996.576	3.973	42.5
2.64876e+06	909.216	3.973	42.5
2.64876e+06	909.216	3.973	42.5
2.64876e+06	952.896	3.973	42.5
2.64876e+06	996.576	3.973	42.5
2.64877e+06	996.576	3.973	42.5
2.64877e+06	996.576	3.973	42.5
2.64877e+06	1040.26	3.973	42.5
2.64877e+06	1083.94	3.973	42.5
2.64878e+06	1083.94	3.973	42.5
2.64878e+06	1040.26	3.973	42.5
2.64878e+06	1040.26	3.973	42.5
2.64879e+06	865.536	3.973	42.5
2.64879e+06	1040.26	3.973	42.5
2.64879e+06	778.176	3.973	42.5
2.64879e+06	1040.26	3.973	42.5
2.6488e+06	996.576	3.973	42.5
2.6488e+06	996.576	3.973	42.5
2.6488e+06	996.576	3.973	42.5
2.6488e+06	1171.3	3.973	42.5
2.64881e+06	1040.26	3.973	42.5
2.64881e+06	952.896	3.973	42.5
2.64881e+06	865.536	3.973	42.5
2.64882e+06	996.576	3.973	42.5
2.64882e+06	996.576	3.973	42.5
2.64882e+06	1258.66	3.973	42.5
2.64882e+06	1214.98	3.973	42.5
2.64883e+06	1083.94	3.973	42.5
2.64883e+06	1171.3	3.973	42.5
2.64883e+06	1127.62	3.973	42.5
2.64883e+06	1083.94	3.973	42.5
2.64884e+06	1127.62	3.973	42.5
2.64884e+06	909.216	3.973	42.5
2.64884e+06	1214.98	3.973	42.5
2.64884e+06	1214.98	3.973	42.5
2.64885e+06	1083.94	3.973	42.5
2.64885e+06	1127.62	3.973	42.5
2.64885e+06	1127.62	3.973	42.5
2.64886e+06	1127.62	3.973	42.5
2.64886e+06	1083.94	3.973	42.5
2.64886e+06	1171.3	3.973	42.5
2.64886e+06	996.576	3.973	42.5
2.64887e+06	1127.62	3.973	42.5
2.64887e+06	1214.98	3.973	42.5
2.64887e+06	1171.3	3.973	42.5
2.64887e+06	1171.3	3.973	42.5
2.64888e+06	1083.94	3.973	42.5
2.64888e+06	1258.66	3.973	42.5
2.64888e+06	1258.66	3.973	42.5
2.64889e+06	996.576	3.973	42.5
2.64889e+06	1083.94	3.973	42.5
2.64889e+06	952.896	3.973	42.5
2.64889e+06	909.216	3.973	42.5
2.6489e+06	952.896	3.973	42.5
2.6489e+06	1083.94	3.973	42.5
2.6489e+06	1040.26	3.973	42.5
2.6489e+06	1040.26	3.973	42.5
2.64891e+06	1083.94	3.973	42.5
2.64891e+06	1258.66	3.973	42.5
2.64891e+06	1214.98	3.973	42.5
2.64891e+06	1171.3	3.973	42.5
2.64892e+06	1083.94	3.973	42.5
2.64892e+06	1171.3	3.973	42.5
2.64892e+06	996.576	3.973	42.5
2.64893e+06	1171.3	3.973	42.5
2.64893e+06	1171.3	3.973	42.5
2.64893e+06	1083.94	3.973	42.5
2.64893e+06	1083.94	3.973	42.5
2.64894e+06	1083.94	3.973	42.5
2.64894e+06	1083.94	3.973	42.5
2.64894e+06	1171.3	3.973	42.5
2.64894e+06	1258.66	3.973	42.5
2.64895e+06	1083.94	3.973	42.5
2.64895e+06	996.576	3.973	42.5
2.64895e+06	1040.26	3.973	42.5
2.64895e+06	1083.94	3.973	42.5
2.64896e+06	1171.3	3.973	42.5
2.64896e+06	1040.26	3.973	42.5
2.64896e+06	1040.26	3.973	42.5
2.64897e+06	1127.62	3.973	42.5
2.64897e+06	952.896	3.973	42.5
2.64897e+06	952.896	3.973	42.5
2.64897e+06	996.576	3.973	42.5
2.64898e+06	909.216	3.973	42.5
2.64898e+06	1171.3	3.973	42.5
2.64898e+06	1083.94	3.973	42.5
2.64898e+06	996.576	3.973	42.5
2.64899e+06	909.216	3.973	42.5
2.64899e+06	1040.26	3.973	42.5
2.64899e+06	952.896	3.973	42.5
2.649e+06	996.576	3.973	42.5
2.649e+06	996.576	3.973	42.5
2.649e+06	952.896	3.973	42.5
2.649e+06	1083.94	3.973	42.5
2.64901e+06	996.576	3.973	42.5
2.64901e+06	1040.26	3.973	42.5
2.64901e+06	1040.26	3.973	42.5
2.64901e+06	778.176	3.973	42.5
2.64902e+06	909.216	3.973	42.5
2.64902e+06	865.536	3.973	42.5
2.64902e+06	909.216	3.973	42.5
2.64902e+06	909.216	3.973	42.5
2.64903e+06	996.576	3.973	42.5
2.64903e+06	952.896	3.973	42.5
2.64903e+06	952.896	3.973	42.5
2.64904e+06	909.216	3.973	42.5
2.64904e+06	952.896	3.973	42.5
2.64904e+06	909.216	3.973	42.5
2.64904e+06	909.216	3.973	42.5
2.64905e+06	909.216	3.973	42.5
2.64905e+06	996.576	3.973	42.5
2.64905e+06	996.576	3.973	42.5
2.64905e+06	1083.94	3.973	42.5
2.64906e+06	1040.26	3.973	42.5
2.64906e+06	1127.62	3.973	42.5
2.64906e+06	1171.3	3.973	42.5
2.64907e+06	1127.62	3.973	42.5
2.64907e+06	1040.26	3.973	42.5
2.64907e+06	996.576	3.973	42.5
2.64907e+06	996.576	3.973	42.5
2.64908e+06	996.576	3.973	42.5
2.64908e+06	996.576	3.973	42.5
2.64908e+06	996.576	3.973	42.5
2.64908e+06	952.896	3.973	42.5
2.64909e+06	1083.94	3.973	42.5
2.64909e+06	1083.94	3.973	42.5
2.64909e+06	1083.94	3.973	42.5
2.64909e+06	1171.3	3.973	42.5
2.6491e+06	996.576	3.973	42.5
2.6491e+06	1040.26	3.973	42.5
2.6491e+06	952.896	3.973	42.5
2.64911e+06	1171.3	3.973	42.5
2.64911e+06	1040.26	3.973	42.5
2.64911e+06	1214.98	3.973	42.5
2.64911e+06	1171.3	3.973	42.5
2.64912e+06	1127.62	3.973	42.5
2.64912e+06	1171.3	3.973	42.5
2.64912e+06	1040.26	3.973	42.5
2.64912e+06	1083.94	3.973	42.5
2.64913e+06	1083.94	3.973	42.5
2.64913e+06	1083.94	3.973	42.5
2.64913e+06	1083.94	3.973	42.5
2.64914e+06	1214.98	3.973	42.5
2.64914e+06	1258.66	3.973	42.5
2.64914e+06	1171.3	3.973	42.5
2.64914e+06	1083.94	3.973	42.5
2.64915e+06	952.896	3.973	42.5
2.64915e+06	1040.26	3.973	42.5
2.64915e+06	996.576	3.973	42.5
2.64915e+06	996.576	3.973	42.5
2.64916e+06	952.896	3.973	42.5
2.64916e+06	1214.98	3.973	42.5
2.64916e+06	1127.62	3.973	42.5
2.64916e+06	1040.26	3.973	42.5
2.64917e+06	952.896	3.973	42.5
2.64917e+06	952.896	3.973	42.5
2.64917e+06	952.896	3.973	42.5
2.64918e+06	1127.62	3.973	42.5
2.64918e+06	1083.94	3.973	42.5
2.64918e+06	1258.66	3.973	42.5
2.64918e+06	1083.94	3.973	42.5
2.64919e+06	1171.3	3.973	42.5
2.64919e+06	1083.94	3.973	42.5
2.64919e+06	1171.3	3.973	42.5
2.64919e+06	1171.3	3.973	42.5
2.6492e+06	1171.3	3.973	42.5
2.6492e+06	1127.62	3.973	42.5
2.6492e+06	952.896	3.973	42.5
2.6492e+06	821.856	3.973	42.5
2.64921e+06	1083.94	3.973	42.5
2.64921e+06	1040.26	3.973	42.5
2.64921e+06	909.216	3.973	42.5
2.64922e+06	909.216	3.973	42.5
2.64922e+06	734.496	3.973	42.5
2.64922e+06	909.216	3.973	42.5
2.64922e+06	909.216	3.973	42.5
2.64923e+06	996.576	3.973	42.5
2.64923e+06	778.176	3.973	42.5
2.64923e+06	647.136	3.973	42.5
2.64923e+06	996.576	3.973	42.5
2.64924e+06	821.856	3.973	42.5
2.64924e+06	952.896	3.973	42.5
2.64924e+06	865.536	3.973	42.5
2.64925e+06	821.856	3.973	42.5
2.64925e+06	996.576	3.973	42.5
2.64925e+06	909.216	3.973	42.5
2.64925e+06	734.496	3.973	42.5
2.64926e+06	865.536	3.973	42.5
2.64926e+06	996.576	3.973	42.5
2.64926e+06	996.576	3.973	42.5
2.64926e+06	952.896	3.973	42.5
2.64927e+06	909.216	3.973	42.5
2.64927e+06	909.216	3.973	42.5
2.64927e+06	865.536	3.973	42.5
2.64927e+06	909.216	3.973	42.5
2.64928e+06	952.896	3.973	42.5
2.64928e+06	909.216	3.973	42.5
2.64928e+06	734.496	3.973	42.5
2.64929e+06	778.176	3.973	42.5
2.64929e+06	865.536	3.973	42.5
2.64929e+06	778.176	3.973	42.5
2.64929e+06	647.136	3.973	42.5
2.6493e+06	865.536	3.973	42.5
2.6493e+06	865.536	3.973	42.5
2.6493e+06	778.176	3.973	42.5
2.6493e+06	778.176	3.973	42.5
2.64931e+06	952.896	3.973	42.5
2.64931e+06	865.536	3.973	42.5
2.64931e+06	734.496	3.973	42.5
2.64932e+06	778.176	3.973	42.5
2.64932e+06	909.216	3.973	42.5
2.64932e+06	1083.94	3.973	42.5
2.64932e+06	865.536	3.973	42.5
2.64933e+06	1083.94	3.973	42.5
2.64933e+06	1040.26	3.973	42.5
2.64933e+06	996.576	3.973	42.5
2.64933e+06	952.896	3.973	42.5
2.64934e+06	865.536	3.973	42.5
2.64934e+06	996.576	3.973	42.5
2.64934e+06	952.896	3.973	42.5
2.64934e+06	734.496	3.973	42.5
2.64935e+06	690.816	3.973	42.5
2.64935e+06	734.496	3.973	42.5
2.64935e+06	690.816	3.973	42.5
2.64936e+06	734.496	3.973	42.5
2.64936e+06	821.856	3.973	42.5
2.64936e+06	690.816	3.973	42.5
2.64936e+06	821.856	3.973	42.5
2.64937e+06	952.896	3.973	42.5
2.64937e+06	821.856	3.973	42.5
2.64937e+06	996.576	3.973	42.5
2.64937e+06	952.896	3.973	42.5
2.64938e+06	1127.62	3.973	42.5
2.64938e+06	821.856	3.973	42.5
2.64938e+06	1083.94	3.973	42.5
2.64939e+06	1083.94	3.973	42.5
2.64939e+06	909.216	3.973	42.5
2.64939e+06	778.176	3.973	42.5
2.64939e+06	1214.98	3.973	42.5
2.6494e+06	1083.94	3.973	42.5
2.6494e+06	1040.26	3.973	42.5
2.6494e+06	952.896	3.973	42.5
2.6494e+06	996.576	3.973	42.5
2.64941e+06	996.576	3.973	42.5
2.64941e+06	996.576	3.973	42.5
2.64941e+06	1083.94	3.973	42.5
2.64941e+06	778.176	3.973	42.5
2.64942e+06	821.856	3.973	42.5
2.64942e+06	821.856	3.973	42.5
2.64942e+06	952.896	3.973	42.5
2.64943e+06	909.216	3.973	42.5
2.64943e+06	909.216	3.973	42.5
2.64943e+06	734.496	3.973	42.5
2.64943e+06	690.816	3.973	42.5
2.64944e+06	690.816	3.973	42.5
2.64944e+06	647.136	3.973	42.5
2.64944e+06	734.496	3.973	42.5
2.64944e+06	690.816	3.973	42.5
2.64945e+06	821.856	3.973	42.5
2.64945e+06	778.176	3.973	42.5
2.64945e+06	690.816	3.973	42.5
2.64945e+06	734.496	3.973	42.5
2.64946e+06	865.536	3.973	42.5
2.64946e+06	1040.26	3.973	42.5
2.64946e+06	952.896	3.973	42.5
2.64947e+06	690.816	3.973	42.5
2.64947e+06	778.176	3.973	42.5
2.64947e+06	821.856	3.973	42.5
2.64947e+06	690.816	3.973	42.5
2.64948e+06	690.816	3.973	42.5
2.64948e+06	778.176	3.973	42.5
2.64948e+06	778.176	3.973	42.5
2.64948e+06	690.816	3.973	42.5
2.64949e+06	909.216	3.973	42.5
2.64949e+06	821.856	3.973	42.5
2.64949e+06	734.496	3.973	42.5
2.6495e+06	647.136	3.973	42.5
2.6495e+06	734.496	3.973	42.5
2.6495e+06	821.856	3.973	42.5
2.6495e+06	821.856	3.973	42.5
2.64951e+06	778.176	3.973	42.5
2.64951e+06	734.496	3.973	42.5
2.64951e+06	778.176	3.973	42.5
2.64951e+06	821.856	3.973	42.5
2.64952e+06	690.816	3.973	42.5
2.64952e+06	647.136	3.973	42.5
2.64952e+06	821.856	3.973	42.5
2.64952e+06	821.856	3.973	42.5
2.64953e+06	821.856	3.973	42.5
2.64953e+06	821.856	3.973	42.5
2.64953e+06	821.856	3.973	42.5
2.64954e+06	734.496	3.973	42.5
2.64954e+06	647.136	3.973	42.5
2.64954e+06	690.816	3.973	42.5
2.64954e+06	952.896	3.973	42.5
2.64955e+06	647.136	3.973	42.5
2.64955e+06	821.856	3.973	42.5
2.64955e+06	1083.94	3.973	42.5
2.64955e+06	778.176	3.973	42.5
2.64956e+06	821.856	3.973	42.5
2.64956e+06	909.216	3.973	42.5
2.64956e+06	821.856	3.973	42.5
2.64957e+06	821.856	3.973	42.5
2.64957e+06	778.176	3.973	42.5
2.64957e+06	778.176	3.973	42.5
2.64957e+06	778.176	3.973	42.5
2.64958e+06	647.136	3.973	42.5
2.64958e+06	690.816	3.973	42.5
2.64958e+06	778.176	3.973	42.5
2.64958e+06	909.216	3.973	42.5
2.64959e+06	734.496	3.973	42.5
2.64959e+06	734.496	3.973	42.5
2.64959e+06	778.176	3.973	42.5
2.64959e+06	821.856	3.973	42.5
2.6496e+06	821.856	3.973	42.5
2.6496e+06	821.856	3.973	42.5
2.6496e+06	865.536	3.973	42.5
2.64961e+06	690.816	3.973	42.5
2.64961e+06	865.536	3.973	42.5
2.64961e+06	996.576	3.973	42.5
2.64961e+06	952.896	3.973	42.5
2.64962e+06	952.896	3.973	42.5
2.64962e+06	952.896	3.973	42.5
2.64962e+06	952.896	3.973	42.5
2.64962e+06	996.576	3.973	42.5
2.64963e+06	952.896	3.973	42.5
2.64963e+06	1040.26	3.973	42.5
2.64963e+06	996.576	3.973	42.5
2.64963e+06	1040.26	3.973	42.5
2.64964e+06	1127.62	3.973	42.5
2.64964e+06	1171.3	3.973	42.5
2.64964e+06	909.216	3.973	42.5
2.64965e+06	909.216	3.973	42.5
2.64965e+06	1040.26	3.973	42.5
2.64965e+06	1040.26	3.973	42.5
2.64965e+06	952.896	3.973	42.5
2.64966e+06	909.216	3.973	42.5
2.64966e+06	1040.26	3.973	42.5
2.64966e+06	996.576	3.973	42.5
2.64966e+06	1040.26	3.973	42.5
2.64967e+06	1040.26	3.973	42.5
2.64967e+06	1040.26	3.973	42.5
2.64967e+06	1083.94	3.973	42.5
2.64968e+06	909.216	3.973	42.5
2.64968e+06	1083.94	3.973	42.5
2.64968e+06	996.576	3.973	42.5
2.64968e+06	1083.94	3.973	42.5
2.64969e+06	1083.94	3.973	42.5
2.64969e+06	1040.26	3.973	42.5
2.64969e+06	1040.26	3.973	42.5
2.64969e+06	909.216	3.973	42.5
2.6497e+06	909.216	3.973	42.5
2.6497e+06	821.856	3.973	42.5
2.6497e+06	996.576	3.973	42.5
2.6497e+06	865.536	3.973	42.5
2.64971e+06	996.576	3.973	42.5
2.64971e+06	909.216	3.973	42.5
2.64971e+06	909.216	3.973	42.5
2.64972e+06	778.176	3.973	42.5
2.64972e+06	821.856	3.973	42.5
2.64972e+06	821.856	3.973	42.5
2.64972e+06	778.176	3.973	42.5
2.64973e+06	821.856	3.973	42.5
2.64973e+06	734.496	3.973	42.5
2.64973e+06	734.496	3.973	42.5
2.64973e+06	603.456	3.973	42.5
2.64974e+06	865.536	3.973	42.5
2.64974e+06	865.536	3.973	42.5
2.64974e+06	909.216	3.973	42.5
2.64975e+06	865.536	3.973	42.5
2.64975e+06	821.856	3.973	42.5
2.64975e+06	734.496	3.973	42.5
2.64975e+06	821.856	3.973	42.5
2.64976e+06	734.496	3.973	42.5
2.64976e+06	734.496	3.973	42.5
2.64976e+06	865.536	3.973	42.5
2.64976e+06	865.536	3.973	42.5
2.64977e+06	996.576	3.973	42.5
2.64977e+06	865.536	3.973	42.5
2.64977e+06	778.176	3.973	42.5
2.64977e+06	734.496	3.973	42.5
2.64978e+06	647.136	3.973	42.5
2.64978e+06	647.136	3.973	42.5
2.64978e+06	734.496	3.973	42.5
2.64979e+06	821.856	3.973	42.5
2.64979e+06	909.216	3.973	42.5
2.64979e+06	909.216	3.973	42.5
2.64979e+06	865.536	3.973	42.5
2.6498e+06	821.856	3.973	42.5
2.6498e+06	778.176	3.973	42.5
2.6498e+06	821.856	3.973	42.5
2.6498e+06	821.856	3.973	42.5
2.64981e+06	821.856	3.973	42.5
2.64981e+06	734.496	3.973	42.5
2.64981e+06	734.496	3.973	42.5
2.64982e+06	734.496	3.973	42.5
2.64982e+06	952.896	3.973	42.5
2.64982e+06	909.216	3.973	42.5
2.64982e+06	865.536	3.973	42.5
2.64983e+06	909.216	3.973	42.5
2.64983e+06	1258.66	3.973	42.5
2.64983e+06	909.216	3.973	42.5
2.64983e+06	996.576	3.973	42.5
2.64984e+06	821.856	3.973	42.5
2.64984e+06	909.216	3.973	42.5
2.64984e+06	865.536	3.973	42.5
2.64984e+06	778.176	3.973	42.5
2.64985e+06	865.536	3.973	42.5
2.64985e+06	952.896	3.973	42.5
2.64985e+06	909.216	3.973	42.5
2.64986e+06	865.536	3.973	42.5
2.64986e+06	865.536	3.973	42.5
2.64986e+06	865.536	3.973	42.5
2.64986e+06	996.576	3.973	42.5
2.64987e+06	865.536	3.973	42.5
2.64987e+06	734.496	3.973	42.5
2.64987e+06	865.536	3.973	42.5
2.64987e+06	865.536	3.973	42.5
2.64988e+06	821.856	3.973	42.5
2.64988e+06	734.496	3.973	42.5
2.64988e+06	778.176	3.973	42.5
2.64988e+06	734.496	3.973	42.5
2.64989e+06	690.816	3.973	42.5
2.64989e+06	778.176	3.973	42.5
2.64989e+06	821.856	3.973	42.5
2.6499e+06	821.856	3.973	42.5
2.6499e+06	778.176	3.973	42.5
2.6499e+06	734.496	3.973	42.5
2.6499e+06	734.496	3.973	42.5
2.64991e+06	778.176	3.973	42.5
2.64991e+06	952.896	3.973	42.5
2.64991e+06	1040.26	3.973	42.5
2.64991e+06	909.216	3.973	42.5
2.64992e+06	909.216	3.973	42.5
2.64992e+06	865.536	3.973	42.5
2.64992e+06	909.216	3.973	42.5
2.64993e+06	821.856	3.973	42.5
2.64993e+06	865.536	3.973	42.5
2.64993e+06	821.856	3.973	42.5
2.64993e+06	821.856	3.973	42.5
2.64994e+06	821.856	3.973	42.5
2.64994e+06	690.816	3.973	42.5
2.64994e+06	647.136	3.973	42.5
2.64994e+06	647.136	3.973	42.5
2.64995e+06	734.496	3.973	42.5
2.64995e+06	778.176	3.973	42.5
2.64995e+06	734.496	3.973	42.5
2.64995e+06	690.816	3.973	42.5
2.64996e+06	734.496	3.973	42.5
2.64996e+06	778.176	3.973	42.5
2.64996e+06	778.176	3.973	42.5
2.64997e+06	865.536	3.973	42.5
2.64997e+06	734.496	3.973	42.5
2.64997e+06	821.856	3.973	42.5
2.64997e+06	909.216	3.973	42.5
2.64998e+06	952.896	3.973	42.5
2.64998e+06	909.216	3.973	42.5
2.64998e+06	778.176	3.973	42.5
2.64998e+06	778.176	3.973	42.5
2.64999e+06	821.856	3.973	42.5
2.64999e+06	909.216	3.973	42.5
2.64999e+06	952.896	3.973	42.5
2.65e+06	952.896	3.973	42.5
2.65e+06	996.576	3.973	42.5
2.65e+06	778.176	3.973	42.5
2.65e+06	996.576	3.973	42.5
2.65001e+06	821.856	3.973	42.5
2.65001e+06	952.896	3.973	42.5
2.65001e+06	821.856	3.973	42.5
2.65001e+06	778.176	3.973	42.5
2.65002e+06	821.856	3.973	42.5
2.65002e+06	821.856	3.973	42.5
2.65002e+06	734.496	3.973	42.5
2.65002e+06	909.216	3.973	42.5
2.65003e+06	952.896	3.973	42.5
2.65003e+06	865.536	3.973	42.5
2.65003e+06	734.496	3.973	42.5
2.65004e+06	865.536	3.973	42.5
2.65004e+06	952.896	3.973	42.5
2.65004e+06	909.216	3.973	42.5
2.65004e+06	778.176	3.973	42.5
2.65005e+06	821.856	3.973	42.5
2.65005e+06	734.496	3.973	42.5
2.65005e+06	778.176	3.973	42.5
2.65005e+06	778.176	3.973	42.5
2.65006e+06	821.856	3.973	42.5
2.65006e+06	778.176	3.973	42.5
2.65006e+06	865.536	3.973	42.5
2.65006e+06	865.536	3.973	42.5
2.65007e+06	865.536	3.973	42.5
2.65007e+06	821.856	3.973	42.5
2.65007e+06	778.176	3.973	42.5
2.65008e+06	778.176	3.973	42.5
2.65008e+06	778.176	3.973	42.5
2.65008e+06	821.856	3.973	42.5
2.65008e+06	734.496	3.973	42.5
2.65009e+06	734.496	3.973	42.5
2.65009e+06	734.496	3.973	42.5
2.65009e+06	690.816	3.973	42.5
2.65009e+06	690.816	3.973	42.5
2.6501e+06	821.856	3.973	42.5
2.6501e+06	778.176	3.973	42.5
2.6501e+06	821.856	3.973	42.5
2.65011e+06	821.856	3.973	42.5
2.65011e+06	821.856	3.973	42.5
2.65011e+06	778.176	3.973	42.5
2.65011e+06	821.856	3.973	42.5
2.65012e+06	865.536	3.973	42.5
2.65012e+06	821.856	3.973	42.5
2.65012e+06	778.176	3.973	42.5
2.65012e+06	734.496	3.973	42.5
2.65013e+06	734.496	3.973	42.5
2.65013e+06	734.496	3.973	42.5
2.65013e+06	778.176	3.973	42.5
2.65013e+06	778.176	3.973	42.5
2.65014e+06	821.856	3.973	42.5
2.65014e+06	734.496	3.973	42.5
2.65014e+06	690.816	3.973	42.5
2.65015e+06	690.816	3.973	42.5
2.65015e+06	603.456	3.973	42.5
2.65015e+06	821.856	3.973	42.5
2.65015e+06	821.856	3.973	42.5
2.65016e+06	865.536	3.973	42.5
2.65016e+06	734.496	3.973	42.5
2.65016e+06	821.856	3.973	42.5
2.65016e+06	734.496	3.973	42.5
2.65017e+06	603.456	3.973	42.5
2.65017e+06	778.176	3.973	42.5
2.65017e+06	778.176	3.973	42.5
2.65018e+06	865.536	3.973	42.5
2.65018e+06	865.536	3.973	42.5
2.65018e+06	778.176	3.973	42.5
2.65018e+06	865.536	3.973	42.5
2.65019e+06	909.216	3.973	42.5
2.65019e+06	734.496	3.973	42.5
2.65019e+06	821.856	3.973	42.5
2.65019e+06	865.536	3.973	42.5
2.6502e+06	865.536	3.973	42.5
2.6502e+06	734.496	3.973	42.5
2.6502e+06	647.136	3.973	42.5
2.6502e+06	647.136	3.973	42.5
2.65021e+06	603.456	3.973	42.5
2.65021e+06	603.456	3.973	42.5
2.65021e+06	734.496	3.973	42.5
2.65022e+06	734.496	3.973	42.5
2.65022e+06	734.496	3.973	42.5
2.65022e+06	778.176	3.973	42.5
2.65022e+06	734.496	3.973	42.5
2.65023e+06	734.496	3.973	42.5
2.65023e+06	821.856	3.973	42.5
2.65023e+06	865.536	3.973	42.5
2.65023e+06	952.896	3.973	42.5
2.65024e+06	952.896	3.973	42.5
2.65024e+06	865.536	3.973	42.5
2.65024e+06	909.216	3.973	42.5
2.65025e+06	821.856	3.973	42.5
2.65025e+06	734.496	3.973	42.5
2.65025e+06	734.496	3.973	42.5
2.65025e+06	647.136	3.973	42.5
2.65026e+06	734.496	3.973	42.5
2.65026e+06	821.856	3.973	42.5
2.65026e+06	821.856	3.973	42.5
2.65026e+06	690.816	3.973	42.5
2.65027e+06	778.176	3.973	42.5
2.65027e+06	647.136	3.973	42.5
2.65027e+06	734.496	3.973	42.5
2.65027e+06	690.816	3.973	42.5
2.65028e+06	865.536	3.973	42.5
2.65028e+06	865.536	3.973	42.5
2.65028e+06	690.816	3.973	42.5
2.65029e+06	734.496	3.973	42.5
2.65029e+06	778.176	3.973	42.5
2.65029e+06	865.536	3.973	42.5
2.65029e+06	778.176	3.973	42.5
2.6503e+06	821.856	3.973	42.5
2.6503e+06	778.176	3.973	42.5
2.6503e+06	865.536	3.973	42.5
2.6503e+06	865.536	3.973	42.5
2.65031e+06	734.496	3.973	42.5
2.65031e+06	821.856	3.973	42.5
2.65031e+06	690.816	3.973	42.5
2.65031e+06	690.816	3.973	42.5
2.65032e+06	690.816	3.973	42.5
2.65032e+06	690.816	3.973	42.5
2.65032e+06	734.496	3.973	42.5
2.65033e+06	778.176	3.973	42.5
2.65033e+06	778.176	3.973	42.5
2.65033e+06	647.136	3.973	42.5
2.65033e+06	734.496	3.973	42.5
2.65034e+06	647.136	3.973	42.5
2.65034e+06	690.816	3.973	42.5
2.65034e+06	778.176	3.973	42.5
2.65034e+06	734.496	3.973	42.5
2.65035e+06	690.816	3.973	42.5
2.65035e+06	690.816	3.973	42.5
2.65035e+06	734.496	3.973	42.5
2.65036e+06	734.496	3.973	42.5
2.65036e+06	734.496	3.973	42.5
2.65036e+06	865.536	3.973	42.5
2.65036e+06	909.216	3.973	42.5
2.65037e+06	865.536	3.973	42.5
2.65037e+06	821.856	3.973	42.5
2.65037e+06	647.136	3.973	42.5
2.65037e+06	647.136	3.973	42.5
2.65038e+06	734.496	3.973	42.5
2.65038e+06	734.496	3.973	42.5
2.65038e+06	734.496	3.973	42.5
2.65038e+06	821.856	3.973	42.5
2.65039e+06	778.176	3.973	42.5
2.65039e+06	734.496	3.973	42.5
2.65039e+06	909.216	3.973	42.5
2.6504e+06	909.216	3.973	42.5
2.6504e+06	909.216	3.973	42.5
2.6504e+06	865.536	3.973	42.5
2.6504e+06	734.496	3.973	42.5
2.65041e+06	778.176	3.973	42.5
2.65041e+06	734.496	3.973	42.5
2.65041e+06	734.496	3.973	42.5
2.65041e+06	734.496	3.973	42.5
2.65042e+06	778.176	3.973	42.5
2.65042e+06	734.496	3.973	42.5
2.65042e+06	734.496	3.973	42.5
2.65043e+06	690.816	3.973	42.5
2.65043e+06	690.816	3.973	42.5
2.65043e+06	647.136	3.973	42.5
2.65043e+06	734.496	3.973	42.5
2.65044e+06	690.816	3.973	42.5
2.65044e+06	952.896	3.973	42.5
2.65044e+06	821.856	3.973	42.5
2.65044e+06	778.176	3.973	42.5
2.65045e+06	647.136	3.973	42.5
2.65045e+06	647.136	3.973	42.5
2.65045e+06	647.136	3.973	42.5
2.65045e+06	734.496	3.973	42.5
2.65046e+06	821.856	3.973	42.5
2.65046e+06	778.176	3.973	42.5
2.65046e+06	778.176	3.973	42.5
2.65047e+06	690.816	3.973	42.5
2.65047e+06	690.816	3.973	42.5
2.65047e+06	647.136	3.973	42.5
2.65047e+06	734.496	3.973	42.5
2.65048e+06	778.176	3.973	42.5
2.65048e+06	821.856	3.973	42.5
2.65048e+06	821.856	3.973	42.5
2.65048e+06	821.856	3.973	42.5
2.65049e+06	734.496	3.973	42.5
2.65049e+06	690.816	3.973	42.5
2.65049e+06	734.496	3.973	42.5
2.65049e+06	734.496	3.973	42.5
2.6505e+06	778.176	3.973	42.5
2.6505e+06	821.856	3.973	42.5
2.6505e+06	778.176	3.973	42.5
2.65051e+06	690.816	3.973	42.5
2.65051e+06	690.816	3.973	42.5
2.65051e+06	690.816	3.973	42.5
2.65051e+06	734.496	3.973	42.5
2.65052e+06	734.496	3.973	42.5
2.65052e+06	734.496	3.973	42.5
2.65052e+06	734.496	3.973	42.5
2.65052e+06	734.496	3.973	42.5
2.65053e+06	734.496	3.973	42.5
2.65053e+06	734.496	3.973	42.5
2.65053e+06	734.496	3.973	42.5
2.65054e+06	778.176	3.973	42.5
2.65054e+06	821.856	3.973	42.5
2.65054e+06	952.896	3.973	42.5
2.65054e+06	996.576	3.973	42.5
2.65055e+06	952.896	3.973	42.5
2.65055e+06	734.496	3.973	42.5
2.65055e+06	690.816	3.973	42.5
2.65055e+06	821.856	3.973	42.5
2.65056e+06	865.536	3.973	42.5
2.65056e+06	821.856	3.973	42.5
2.65056e+06	821.856	3.973	42.5
2.65056e+06	778.176	3.973	42.5
2.65057e+06	734.496	3.973	42.5
2.65057e+06	778.176	3.973	42.5
2.65057e+06	865.536	3.973	42.5
2.65058e+06	865.536	3.973	42.5
2.65058e+06	778.176	3.973	42.5
2.65058e+06	865.536	3.973	42.5
2.65058e+06	952.896	3.973	42.5
2.65059e+06	865.536	3.973	42.5
2.65059e+06	821.856	3.973	42.5
2.65059e+06	690.816	3.973	42.5
2.65059e+06	690.816	3.973	42.5
2.6506e+06	734.496	3.973	42.5
2.6506e+06	778.176	3.973	42.5
2.6506e+06	734.496	3.973	42.5
2.65061e+06	647.136	3.973	42.5
2.65061e+06	690.816	3.973	42.5
2.65061e+06	734.496	3.973	42.5
2.65061e+06	778.176	3.973	42.5
2.65062e+06	865.536	3.973	42.5
2.65062e+06	778.176	3.973	42.5
2.65062e+06	734.496	3.973	42.5
2.65062e+06	821.856	3.973	42.5
2.65063e+06	778.176	3.973	42.5
2.65063e+06	734.496	3.973	42.5
2.65063e+06	865.536	3.973	42.5
2.65063e+06	821.856	3.973	42.5
2.65064e+06	865.536	3.973	42.5
2.65064e+06	734.496	3.973	42.5
2.65064e+06	734.496	3.973	42.5
2.65065e+06	690.816	3.973	42.5
2.65065e+06	690.816	3.973	42.5
2.65065e+06	734.496	3.973	42.5
2.65065e+06	734.496	3.973	42.5
2.65066e+06	734.496	3.973	42.5
2.65066e+06	734.496	3.973	42.5
2.65066e+06	778.176	3.973	42.5
2.65066e+06	778.176	3.973	42.5
2.65067e+06	821.856	3.973	42.5
2.65067e+06	778.176	3.973	42.5
2.65067e+06	647.136	3.973	42.5
2.65068e+06	647.136	3.973	42.5
2.65068e+06	690.816	3.973	42.5
2.65068e+06	647.136	3.973	42.5
2.65068e+06	647.136	3.973	42.5
2.65069e+06	603.456	3.973	42.5
2.65069e+06	647.136	3.973	42.5
2.65069e+06	734.496	3.973	42.5
2.65069e+06	734.496	3.973	42.5
2.6507e+06	734.496	3.973	42.5
2.6507e+06	778.176	3.973	42.5
2.6507e+06	909.216	3.973	42.5
2.6507e+06	778.176	3.973	42.5
2.65071e+06	865.536	3.973	42.5
2.65071e+06	909.216	3.973	42.5
2.65071e+06	821.856	3.973	42.5
2.65072e+06	865.536	3.973	42.5
2.65072e+06	865.536	3.973	42.5
2.65072e+06	778.176	3.973	42.5
2.65072e+06	734.496	3.973	42.5
2.65073e+06	778.176	3.973	42.5
2.65073e+06	821.856	3.973	42.5
2.65073e+06	734.496	3.973	42.5
2.65073e+06	778.176	3.973	42.5
2.65074e+06	821.856	3.973	42.5
2.65074e+06	821.856	3.973	42.5
2.65074e+06	821.856	3.973	42.5
2.65074e+06	821.856	3.973	42.5
2.65075e+06	734.496	3.973	42.5
2.65075e+06	865.536	3.973	42.5
2.65075e+06	734.496	3.973	42.5
2.65076e+06	734.496	3.973	42.5
2.65076e+06	690.816	3.973	42.5
2.65076e+06	690.816	3.973	42.5
2.65076e+06	690.816	3.973	42.5
2.65077e+06	690.816	3.973	42.5
2.65077e+06	821.856	3.973	42.5
2.65077e+06	734.496	3.973	42.5
2.65077e+06	734.496	3.973	42.5
2.65078e+06	690.816	3.973	42.5
2.65078e+06	778.176	3.973	42.5
2.65078e+06	778.176	3.973	42.5
2.65079e+06	778.176	3.973	42.5
2.65079e+06	734.496	3.973	42.5
2.65079e+06	734.496	3.973	42.5
2.65079e+06	821.856	3.973	42.5
2.6508e+06	909.216	3.973	42.5
2.6508e+06	690.816	3.973	42.5
2.6508e+06	690.816	3.973	42.5
2.6508e+06	647.136	3.973	42.5
2.65081e+06	734.496	3.973	42.5
2.65081e+06	690.816	3.973	42.5
2.65081e+06	734.496	3.973	42.5
2.65081e+06	821.856	3.973	42.5
2.65082e+06	821.856	3.973	42.5
2.65082e+06	778.176	3.973	42.5
2.65082e+06	690.816	3.973	42.5
2.65083e+06	647.136	3.973	42.5
2.65083e+06	821.856	3.973	42.5
2.65083e+06	821.856	3.973	42.5
2.65083e+06	734.496	3.973	42.5
2.65084e+06	821.856	3.973	42.5
2.65084e+06	865.536	3.973	42.5
2.65084e+06	909.216	3.973	42.5
2.65084e+06	734.496	3.973	42.5
2.65085e+06	690.816	3.973	42.5
2.65085e+06	734.496	3.973	42.5
2.65085e+06	690.816	3.973	42.5
2.65086e+06	778.176	3.973	42.5
2.65086e+06	821.856	3.973	42.5
2.65086e+06	778.176	3.973	42.5
2.65086e+06	734.496	3.973	42.5
2.65087e+06	734.496	3.973	42.5
2.65087e+06	778.176	3.973	42.5
2.65087e+06	909.216	3.973	42.5
2.65087e+06	821.856	3.973	42.5
2.65088e+06	778.176	3.973	42.5
2.65088e+06	734.496	3.973	42.5
2.65088e+06	778.176	3.973	42.5
2.65088e+06	865.536	3.973	42.5
2.65089e+06	778.176	3.973	42.5
2.65089e+06	821.856	3.973	42.5
2.65089e+06	778.176	3.973	42.5
2.6509e+06	734.496	3.973	42.5
2.6509e+06	778.176	3.973	42.5
2.6509e+06	821.856	3.973	42.5
2.6509e+06	865.536	3.973	42.5
2.65091e+06	821.856	3.973	42.5
2.65091e+06	778.176	3.973	42.5
2.65091e+06	821.856	3.973	42.5
2.65091e+06	865.536	3.973	42.5
2.65092e+06	821.856	3.973	42.5
2.65092e+06	778.176	3.973	42.5
2.65092e+06	734.496	3.973	42.5
2.65093e+06	778.176	3.973	42.5
2.65093e+06	821.856	3.973	42.5
2.65093e+06	909.216	3.973	42.5
2.65093e+06	734.496	3.973	42.5
2.65094e+06	821.856	3.973	42.5
2.65094e+06	821.856	3.973	42.5
2.65094e+06	690.816	3.973	42.5
2.65094e+06	690.816	3.973	42.5
2.65095e+06	778.176	3.973	42.5
2.65095e+06	734.496	3.973	42.5
2.65095e+06	647.136	3.973	42.5
2.65095e+06	734.496	3.973	42.5
2.65096e+06	734.496	3.973	42.5
2.65096e+06	734.496	3.973	42.5
2.65096e+06	690.816	3.973	42.5
2.65097e+06	734.496	3.973	42.5
2.65097e+06	778.176	3.973	42.5
2.65097e+06	734.496	3.973	42.5
2.65097e+06	690.816	3.973	42.5
2.65098e+06	865.536	3.973	42.5
2.65098e+06	865.536	3.973	42.5
2.65098e+06	690.816	3.973	42.5
2.65098e+06	821.856	3.973	42.5
2.65099e+06	778.176	3.973	42.5
2.65099e+06	909.216	3.973	42.5
2.65099e+06	909.216	3.973	42.5
2.65099e+06	909.216	3.973	42.5
2.651e+06	734.496	3.973	42.5
2.651e+06	821.856	3.973	42.5
2.651e+06	909.216	3.973	42.5
2.65101e+06	734.496	3.973	42.5
2.65101e+06	909.216	3.973	42.5
2.65101e+06	952.896	3.973	42.5
2.65101e+06	865.536	3.973	42.5
2.65102e+06	821.856	3.973	42.5
2.65102e+06	865.536	3.973	42.5
2.65102e+06	734.496	3.973	42.5
2.65102e+06	734.496	3.973	42.5
2.65103e+06	690.816	3.973	42.5
2.65103e+06	821.856	3.973	42.5
2.65103e+06	778.176	3.973	42.5
2.65104e+06	734.496	3.973	42.5
2.65104e+06	647.136	3.973	42.5
2.65104e+06	603.456	3.973	42.5
2.65104e+06	734.496	3.973	42.5
2.65105e+06	690.816	3.973	42.5
2.65105e+06	996.576	3.973	42.5
2.65105e+06	778.176	3.973	42.5
2.65105e+06	778.176	3.973	42.5
2.65106e+06	865.536	3.973	42.5
2.65106e+06	734.496	3.973	42.5
2.65106e+06	821.856	3.973	42.5
2.65106e+06	821.856	3.973	42.5
2.65107e+06	734.496	3.973	42.5
2.65107e+06	778.176	3.973	42.5
2.65107e+06	734.496	3.973	42.5
2.65108e+06	734.496	3.973	42.5
2.65108e+06	690.816	3.973	42.5
2.65108e+06	690.816	3.973	42.5
2.65108e+06	647.136	3.973	42.5
2.65109e+06	778.176	3.973	42.5
2.65109e+06	690.816	3.973	42.5
2.65109e+06	647.136	3.973	42.5
2.65109e+06	647.136	3.973	42.5
2.6511e+06	734.496	3.973	42.5
2.6511e+06	734.496	3.973	42.5
2.6511e+06	690.816	3.973	42.5
2.65111e+06	734.496	3.973	42.5
2.65111e+06	734.496	3.973	42.5
2.65111e+06	778.176	3.973	42.5
2.65111e+06	734.496	3.973	42.5
2.65112e+06	778.176	3.973	42.5
2.65112e+06	690.816	3.973	42.5
2.65112e+06	734.496	3.973	42.5
2.65112e+06	865.536	3.973	42.5
2.65113e+06	778.176	3.973	42.5
2.65113e+06	734.496	3.973	42.5
2.65113e+06	778.176	3.973	42.5
2.65113e+06	865.536	3.973	42.5
2.65114e+06	690.816	3.973	42.5
2.65114e+06	647.136	3.973	42.5
2.65114e+06	909.216	3.973	42.5
2.65115e+06	778.176	3.973	42.5
2.65115e+06	778.176	3.973	42.5
2.65115e+06	734.496	3.973	42.5
2.65115e+06	821.856	3.973	42.5
2.65116e+06	690.816	3.973	42.5
2.65116e+06	821.856	3.973	42.5
2.65116e+06	821.856	3.973	42.5
2.65116e+06	778.176	3.973	42.5
2.65117e+06	734.496	3.973	42.5
2.65117e+06	734.496	3.973	42.5
2.65117e+06	996.576	3.973	42.5
2.65117e+06	821.856	3.973	42.5
2.65118e+06	909.216	3.973	42.5
2.65118e+06	734.496	3.973	42.5
2.65118e+06	821.856	3.973	42.5
2.65119e+06	778.176	3.973	42.5
2.65119e+06	778.176	3.973	42.5
2.65119e+06	821.856	3.973	42.5
2.65119e+06	865.536	3.973	42.5
2.6512e+06	734.496	3.973	42.5
2.6512e+06	690.816	3.973	42.5
2.6512e+06	778.176	3.973	42.5
2.6512e+06	778.176	3.973	42.5
2.65121e+06	778.176	3.973	42.5
2.65121e+06	647.136	3.973	42.5
2.65121e+06	734.496	3.973	42.5
2.65122e+06	734.496	3.973	42.5
2.65122e+06	734.496	3.973	42.5
2.65122e+06	516.096	3.973	42.5
2.65122e+06	559.776	3.973	42.5
2.65123e+06	865.536	3.973	42.5
2.65123e+06	952.896	3.973	42.5
2.65123e+06	734.496	3.973	42.5
2.65123e+06	690.816	3.973	42.5
2.65124e+06	647.136	3.973	42.5
2.65124e+06	778.176	3.973	42.5
2.65124e+06	778.176	3.973	42.5
2.65124e+06	734.496	3.973	42.5
2.65125e+06	690.816	3.973	42.5
2.65125e+06	734.496	3.973	42.5
2.65125e+06	734.496	3.973	42.5
2.65126e+06	734.496	3.973	42.5
2.65126e+06	690.816	3.973	42.5
2.65126e+06	734.496	3.973	42.5
2.65126e+06	690.816	3.973	42.5
2.65127e+06	690.816	3.973	42.5
2.65127e+06	690.816	3.973	42.5
2.65127e+06	690.816	3.973	42.5
2.65127e+06	647.136	3.973	42.5
2.65128e+06	647.136	3.973	42.5
2.65128e+06	647.136	3.973	42.5
2.65128e+06	603.456	3.973	42.5
2.65129e+06	603.456	3.973	42.5
2.65129e+06	603.456	3.973	42.5
2.65129e+06	559.776	3.973	42.5
2.65129e+06	603.456	3.973	42.5
2.6513e+06	559.776	3.973	42.5
2.6513e+06	559.776	3.973	42.5
2.6513e+06	516.096	3.973	42.5
2.6513e+06	516.096	3.973	42.5
2.65131e+06	603.456	3.973	42.5
2.65131e+06	603.456	3.973	42.5
2.65131e+06	647.136	3.973	42.5
2.65131e+06	647.136	3.973	42.5
2.65132e+06	734.496	3.973	42.5
2.65132e+06	821.856	3.973	42.5
2.65132e+06	909.216	3.973	42.5
2.65133e+06	909.216	3.973	42.5
2.65133e+06	865.536	3.973	42.5
2.65133e+06	821.856	3.973	42.5
2.65133e+06	821.856	3.973	42.5
2.65134e+06	865.536	3.973	42.5
2.65134e+06	690.816	3.973	42.5
2.65134e+06	778.176	3.973	42.5
2.65134e+06	690.816	3.973	42.5
2.65135e+06	690.816	3.973	42.5
2.65135e+06	909.216	3.973	42.5
2.65135e+06	778.176	3.973	42.5
2.65136e+06	952.896	3.973	42.5
2.65136e+06	821.856	3.973	42.5
2.65136e+06	865.536	3.973	42.5
2.65136e+06	778.176	3.973	42.5
2.65137e+06	734.496	3.973	42.5
2.65137e+06	778.176	3.973	42.5
2.65137e+06	647.136	3.973	42.5
2.65137e+06	559.776	3.973	42.5
2.65138e+06	734.496	3.973	42.5
2.65138e+06	647.136	3.973	42.5
2.65138e+06	821.856	3.973	42.5
2.65138e+06	952.896	3.973	42.5
2.65139e+06	909.216	3.973	42.5
2.65139e+06	690.816	3.973	42.5
2.65139e+06	821.856	3.973	42.5
2.6514e+06	734.496	3.973	42.5
2.6514e+06	909.216	3.973	42.5
2.6514e+06	1040.26	3.973	42.5
2.6514e+06	821.856	3.973	42.5
2.65141e+06	734.496	3.973	42.5
2.65141e+06	734.496	3.973	42.5
2.65141e+06	647.136	3.973	42.5
2.65141e+06	865.536	3.973	42.5
2.65142e+06	734.496	3.973	42.5
2.65142e+06	603.456	3.973	42.5
2.65142e+06	821.856	3.973	42.5
2.65142e+06	821.856	3.973	42.5
2.65143e+06	865.536	3.973	42.5
2.65143e+06	734.496	3.973	42.5
2.65143e+06	778.176	3.973	42.5
2.65144e+06	778.176	3.973	42.5
2.65144e+06	778.176	3.973	42.5
2.65144e+06	647.136	3.973	42.5
2.65144e+06	690.816	3.973	42.5
2.65145e+06	952.896	3.973	42.5
2.65145e+06	778.176	3.973	42.5
2.65145e+06	690.816	3.973	42.5
2.65145e+06	996.576	3.973	42.5
2.65146e+06	647.136	3.973	42.5
2.65146e+06	821.856	3.973	42.5
2.65146e+06	996.576	3.973	42.5
2.65147e+06	690.816	3.973	42.5
2.65147e+06	865.536	3.973	42.5
2.65147e+06	821.856	3.973	42.5
2.65147e+06	909.216	3.973	42.5
2.65148e+06	821.856	3.973	42.5
2.65148e+06	952.896	3.973	42.5
2.65148e+06	996.576	3.973	42.5
2.65148e+06	865.536	3.973	42.5
2.65149e+06	821.856	3.973	42.5
2.65149e+06	821.856	3.973	42.5
2.65149e+06	734.496	3.973	42.5
2.65149e+06	778.176	3.973	42.5
2.6515e+06	778.176	3.973	42.5
2.6515e+06	778.176	3.973	42.5
2.6515e+06	690.816	3.973	42.5
2.65151e+06	734.496	3.973	42.5
2.65151e+06	778.176	3.973	42.5
2.65151e+06	865.536	3.973	42.5
2.65151e+06	1040.26	3.973	42.5
2.65152e+06	821.856	3.973	42.5
2.65152e+06	734.496	3.973	42.5
2.65152e+06	821.856	3.973	42.5
2.65152e+06	996.576	3.973	42.5
2.65153e+06	1083.94	3.973	42.5
2.65153e+06	865.536	3.973	42.5
2.65153e+06	909.216	3.973	42.5
2.65154e+06	778.176	3.973	42.5
2.65154e+06	821.856	3.973	42.5
2.65154e+06	909.216	3.973	42.5
2.65154e+06	734.496	3.973	42.5
2.65155e+06	734.496	3.973	42.5
2.65155e+06	909.216	3.973	42.5
2.65155e+06	909.216	3.973	42.5
2.65155e+06	734.496	3.973	42.5
2.65156e+06	734.496	3.973	42.5
2.65156e+06	734.496	3.973	42.5
2.65156e+06	778.176	3.973	42.5
2.65156e+06	821.856	3.973	42.5
2.65157e+06	909.216	3.973	42.5
2.65157e+06	909.216	3.973	42.5
2.65157e+06	952.896	3.973	42.5
2.65158e+06	1040.26	3.973	42.5
2.65158e+06	952.896	3.973	42.5
2.65158e+06	821.856	3.973	42.5
2.65158e+06	909.216	3.973	42.5
2.65159e+06	996.576	3.973	42.5
2.65159e+06	1040.26	3.973	42.5
2.65159e+06	996.576	3.973	42.5
2.65159e+06	909.216	3.973	42.5
2.6516e+06	821.856	3.973	42.5
2.6516e+06	865.536	3.973	42.5
2.6516e+06	821.856	3.973	42.5
2.6516e+06	909.216	3.973	42.5
2.65161e+06	996.576	3.973	42.5
2.65161e+06	909.216	3.973	42.5
2.65161e+06	821.856	3.973	42.5
2.65162e+06	778.176	3.973	42.5
2.65162e+06	909.216	3.973	42.5
2.65162e+06	865.536	3.973	42.5
2.65162e+06	865.536	3.973	42.5
2.65163e+06	909.216	3.973	42.5
2.65163e+06	909.216	3.973	42.5
2.65163e+06	952.896	3.973	42.5
2.65163e+06	909.216	3.973	42.5
2.65164e+06	909.216	3.973	42.5
2.65164e+06	952.896	3.973	42.5
2.65164e+06	996.576	3.973	42.5
2.65165e+06	952.896	3.973	42.5
2.65165e+06	909.216	3.973	42.5
2.65165e+06	909.216	3.973	42.5
2.65165e+06	909.216	3.973	42.5
2.65166e+06	865.536	3.973	42.5
2.65166e+06	865.536	3.973	42.5
2.65166e+06	865.536	3.973	42.5
2.65166e+06	734.496	3.973	42.5
2.65167e+06	690.816	3.973	42.5
2.65167e+06	690.816	3.973	42.5
2.65167e+06	647.136	3.973	42.5
2.65167e+06	647.136	3.973	42.5
2.65168e+06	603.456	3.973	42.5
2.65168e+06	603.456	3.973	42.5
2.65168e+06	559.776	3.973	42.5
2.65169e+06	603.456	3.973	42.5
2.65169e+06	559.776	3.973	42.5
2.65169e+06	690.816	3.973	42.5
2.65169e+06	734.496	3.973	42.5
2.6517e+06	821.856	3.973	42.5
2.6517e+06	778.176	3.973	42.5
2.6517e+06	778.176	3.973	42.5
2.6517e+06	647.136	3.973	42.5
2.65171e+06	647.136	3.973	42.5
2.65171e+06	647.136	3.973	42.5
2.65171e+06	647.136	3.973	42.5
2.65172e+06	690.816	3.973	42.5
2.65172e+06	647.136	3.973	42.5
2.65172e+06	647.136	3.973	42.5
2.65172e+06	647.136	3.973	42.5
2.65173e+06	647.136	3.973	42.5
2.65173e+06	690.816	3.973	42.5
2.65173e+06	690.816	3.973	42.5
2.65173e+06	690.816	3.973	42.5
2.65174e+06	690.816	3.973	42.5
2.65174e+06	690.816	3.973	42.5
2.65174e+06	690.816	3.973	42.5
2.65174e+06	647.136	3.973	42.5
2.65175e+06	690.816	3.973	42.5
2.65175e+06	690.816	3.973	42.5
2.65175e+06	821.856	3.973	42.5
2.65176e+06	996.576	3.973	42.5
2.65176e+06	1040.26	3.973	42.5
2.65176e+06	821.856	3.973	42.5
2.65176e+06	996.576	3.973	42.5
2.65177e+06	1040.26	3.973	42.5
2.65177e+06	952.896	3.973	42.5
2.65177e+06	909.216	3.973	42.5
2.65177e+06	952.896	3.973	42.5
2.65178e+06	909.216	3.973	42.5
2.65178e+06	952.896	3.973	42.5
2.65178e+06	1083.94	3.973	42.5
2.65179e+06	909.216	3.973	42.5
2.65179e+06	821.856	3.973	42.5
2.65179e+06	909.216	3.973	42.5
2.65179e+06	952.896	3.973	42.5
2.6518e+06	778.176	3.973	42.5
2.6518e+06	821.856	3.973	42.5
2.6518e+06	821.856	3.973	42.5
2.6518e+06	909.216	3.973	42.5
2.65181e+06	734.496	3.973	42.5
2.65181e+06	734.496	3.973	42.5
2.65181e+06	734.496	3.973	42.5
2.65181e+06	865.536	3.973	42.5
2.65182e+06	778.176	3.973	42.5
2.65182e+06	690.816	3.973	42.5
2.65182e+06	647.136	3.973	42.5
2.65183e+06	647.136	3.973	42.5
2.65183e+06	603.456	3.973	42.5
2.65183e+06	603.456	3.973	42.5
2.65183e+06	559.776	3.973	42.5
2.65184e+06	647.136	3.973	42.5
2.65184e+06	734.496	3.973	42.5
2.65184e+06	647.136	3.973	42.5
2.65184e+06	603.456	3.973	42.5
2.65185e+06	734.496	3.973	42.5
2.65185e+06	821.856	3.973	42.5
2.65185e+06	690.816	3.973	42.5
2.65185e+06	690.816	3.973	42.5
2.65186e+06	603.456	3.973	42.5
2.65186e+06	603.456	3.973	42.5
2.65186e+06	647.136	3.973	42.5
2.65187e+06	690.816	3.973	42.5
2.65187e+06	647.136	3.973	42.5
2.65187e+06	647.136	3.973	42.5
2.65187e+06	690.816	3.973	42.5
2.65188e+06	909.216	3.973	42.5
2.65188e+06	865.536	3.973	42.5
2.65188e+06	996.576	3.973	42.5
2.65188e+06	1083.94	3.973	42.5
2.65189e+06	821.856	3.973	42.5
2.65189e+06	865.536	3.973	42.5
2.65189e+06	1040.26	3.973	42.5
2.6519e+06	909.216	3.973	42.5
2.6519e+06	909.216	3.973	42.5
2.6519e+06	778.176	3.973	42.5
2.6519e+06	778.176	3.973	42.5
2.65191e+06	778.176	3.973	42.5
2.65191e+06	647.136	3.973	42.5
2.65191e+06	821.856	3.973	42.5
2.65191e+06	734.496	3.973	42.5
2.65192e+06	690.816	3.973	42.5
2.65192e+06	734.496	3.973	42.5
2.65192e+06	603.456	3.973	42.5
2.65192e+06	647.136	3.973	42.5
2.65193e+06	647.136	3.973	42.5
2.65193e+06	690.816	3.973	42.5
2.65193e+06	603.456	3.973	42.5
2.65194e+06	690.816	3.973	42.5
2.65194e+06	821.856	3.973	42.5
2.65194e+06	778.176	3.973	42.5
2.65194e+06	647.136	3.973	42.5
2.65195e+06	734.496	3.973	42.5
2.65195e+06	821.856	3.973	42.5
2.65195e+06	821.856	3.973	42.5
2.65195e+06	821.856	3.973	42.5
2.65196e+06	821.856	3.973	42.5
2.65196e+06	647.136	3.973	42.5
2.65196e+06	690.816	3.973	42.5
2.65197e+06	734.496	3.973	42.5
2.65197e+06	734.496	3.973	42.5
2.65197e+06	778.176	3.973	42.5
2.65197e+06	690.816	3.973	42.5
2.65198e+06	734.496	3.973	42.5
2.65198e+06	647.136	3.973	42.5
2.65198e+06	647.136	3.973	42.5
2.65198e+06	603.456	3.973	42.5
2.65199e+06	559.776	3.973	42.5
2.65199e+06	559.776	3.973	42.5
2.65199e+06	559.776	3.973	42.5
2.65199e+06	647.136	3.973	42.5
2.652e+06	734.496	3.973	42.5
2.652e+06	865.536	3.973	42.5
2.652e+06	734.496	3.973	42.5
2.65201e+06	690.816	3.973	42.5
2.65201e+06	690.816	3.973	42.5
2.65201e+06	734.496	3.973	42.5
2.65201e+06	778.176	3.973	42.5
2.65202e+06	821.856	3.973	42.5
2.65202e+06	952.896	3.973	42.5
2.65202e+06	734.496	3.973	42.5
2.65202e+06	690.816	3.973	42.5
2.65203e+06	690.816	3.973	42.5
2.65203e+06	734.496	3.973	42.5
2.65203e+06	690.816	3.973	42.5
2.65203e+06	865.536	3.973	42.5
2.65204e+06	734.496	3.973	42.5
2.65204e+06	734.496	3.973	42.5
2.65204e+06	821.856	3.973	42.5
2.65205e+06	909.216	3.973	42.5
2.65205e+06	647.136	3.973	42.5
2.65205e+06	559.776	3.973	42.5
2.65205e+06	647.136	3.973	42.5
2.65206e+06	734.496	3.973	42.5
2.65206e+06	559.776	3.973	42.5
2.65206e+06	734.496	3.973	42.5
2.65206e+06	778.176	3.973	42.5
2.65207e+06	734.496	3.973	42.5
2.65207e+06	778.176	3.973	42.5
2.65207e+06	821.856	3.973	42.5
2.65208e+06	996.576	3.973	42.5
2.65208e+06	996.576	3.973	42.5
2.65208e+06	865.536	3.973	42.5
2.65208e+06	909.216	3.973	42.5
2.65209e+06	778.176	3.973	42.5
2.65209e+06	778.176	3.973	42.5
2.65209e+06	778.176	3.973	42.5
2.65209e+06	778.176	3.973	42.5
2.6521e+06	821.856	3.973	42.5
2.6521e+06	778.176	3.973	42.5
2.6521e+06	821.856	3.973	42.5
2.6521e+06	778.176	3.973	42.5
2.65211e+06	734.496	3.973	42.5
2.65211e+06	734.496	3.973	42.5
2.65211e+06	821.856	3.973	42.5
2.65212e+06	734.496	3.973	42.5
2.65212e+06	821.856	3.973	42.5
2.65212e+06	821.856	3.973	42.5
2.65212e+06	865.536	3.973	42.5
2.65213e+06	778.176	3.973	42.5
2.65213e+06	778.176	3.973	42.5
2.65213e+06	690.816	3.973	42.5
2.65213e+06	734.496	3.973	42.5
2.65214e+06	821.856	3.973	42.5
2.65214e+06	952.896	3.973	42.5
2.65214e+06	909.216	3.973	42.5
2.65215e+06	952.896	3.973	42.5
2.65215e+06	821.856	3.973	42.5
2.65215e+06	865.536	3.973	42.5
2.65215e+06	865.536	3.973	42.5
2.65216e+06	778.176	3.973	42.5
2.65216e+06	778.176	3.973	42.5
2.65216e+06	865.536	3.973	42.5
2.65216e+06	865.536	3.973	42.5
2.65217e+06	734.496	3.973	42.5
2.65217e+06	734.496	3.973	42.5
2.65217e+06	734.496	3.973	42.5
2.65217e+06	647.136	3.973	42.5
2.65218e+06	690.816	3.973	42.5
2.65218e+06	647.136	3.973	42.5
2.65218e+06	647.136	3.973	42.5
2.65219e+06	690.816	3.973	42.5
2.65219e+06	734.496	3.973	42.5
2.65219e+06	821.856	3.973	42.5
2.65219e+06	734.496	3.973	42.5
2.6522e+06	690.816	3.973	42.5
2.6522e+06	690.816	3.973	42.5
2.6522e+06	734.496	3.973	42.5
2.6522e+06	647.136	3.973	42.5
2.65221e+06	690.816	3.973	42.5
2.65221e+06	690.816	3.973	42.5
2.65221e+06	734.496	3.973	42.5
2.65222e+06	647.136	3.973	42.5
2.65222e+06	734.496	3.973	42.5
2.65222e+06	778.176	3.973	42.5
2.65222e+06	734.496	3.973	42.5
2.65223e+06	778.176	3.973	42.5
2.65223e+06	734.496	3.973	42.5
2.65223e+06	909.216	3.973	42.5
2.65223e+06	734.496	3.973	42.5
2.65224e+06	778.176	3.973	42.5
2.65224e+06	821.856	3.973	42.5
2.65224e+06	647.136	3.973	42.5
2.65224e+06	909.216	3.973	42.5
2.65225e+06	909.216	3.973	42.5
2.65225e+06	821.856	3.973	42.5
2.65225e+06	821.856	3.973	42.5
2.65226e+06	778.176	3.973	42.5
2.65226e+06	778.176	3.973	42.5
2.65226e+06	778.176	3.973	42.5
2.65226e+06	778.176	3.973	42.5
2.65227e+06	778.176	3.973	42.5
2.65227e+06	996.576	3.973	42.5
2.65227e+06	821.856	3.973	42.5
2.65227e+06	821.856	3.973	42.5
[truncated: 352,674+ more rows]
