# Supplementary material for: Evaluation of in-service smartphone battery drainage profile for video calling feature in major apps
Source: Sci Rep. 2023 Jul 20;13:11699. doi: 10.1038/s41598-023-38859-3 (PMC10359271; doi:10.1038/s41598-023-38859-3)
Supplement: Supplementary file 15 — Supplementary Information 15. [file 41598_2023_38859_MOESM15_ESM.xlsx]

## Sheet: R(1 of 1)
Time (milliSeconds)	Current (milliAmps)	Voltage (Volts)	Temperature (Degree Celsius)
6.30964	472.056	4.166	37.1
12.6193	472.056	4.166	37.1
18.9289	472.056	4.166	37.1
25.2386	472.056	4.166	37.1
31.5482	472.056	4.166	37.1
37.8578	472.056	4.166	37.1
44.1675	472.056	4.166	37.1
50.4771	472.056	4.166	37.1
56.7868	472.056	4.166	37.1
63.0964	472.056	4.166	37.1
69.406	472.056	4.166	37.1
75.7157	472.056	4.166	37.1
82.0253	472.056	4.166	37.1
88.335	472.056	4.166	37.1
94.6446	472.056	4.166	37.1
100.954	727.584	4.166	37.1
107.264	727.584	4.166	37.1
113.574	727.584	4.166	37.1
119.883	727.584	4.166	37.1
126.193	727.584	4.166	37.1
132.502	727.584	4.166	37.1
138.812	727.584	4.166	37.1
145.122	727.584	4.166	37.1
151.431	727.584	4.166	37.1
157.741	727.584	4.166	37.1
164.051	727.584	4.166	37.1
170.36	727.584	4.166	37.1
176.67	727.584	4.166	37.1
182.98	727.584	4.166	37.1
189.289	727.584	4.166	37.1
195.599	727.584	4.166	37.1
201.908	727.584	4.166	37.1
208.218	727.584	4.166	37.1
214.528	727.584	4.166	37.1
220.837	727.584	4.166	37.1
227.147	727.584	4.166	37.1
233.457	727.584	4.166	37.1
239.766	727.584	4.166	37.1
246.076	727.584	4.166	37.1
252.386	727.584	4.166	37.1
258.695	727.584	4.166	37.1
265.005	727.584	4.166	37.1
271.315	727.584	4.166	37.1
277.624	727.584	4.166	37.1
283.934	727.584	4.166	37.1
290.243	727.584	4.166	37.1
296.553	727.584	4.166	37.1
302.863	727.584	4.166	37.1
309.172	727.584	4.166	37.1
315.482	727.584	4.166	37.1
321.792	727.584	4.166	37.1
328.101	727.584	4.166	37.1
334.411	727.584	4.166	37.1
340.721	727.584	4.166	37.1
347.03	727.584	4.166	37.1
353.34	727.584	4.166	37.1
359.649	718.536	4.166	37.1
365.959	718.536	4.166	37.1
372.269	718.536	4.166	37.1
378.578	718.536	4.166	37.1
384.888	718.536	4.166	37.1
391.198	718.536	4.166	37.1
397.507	718.536	4.166	37.1
403.817	718.536	4.166	37.1
410.127	718.536	4.166	37.1
416.436	718.536	4.166	37.1
422.746	718.536	4.166	37.1
429.056	718.536	4.166	37.1
435.365	718.536	4.166	37.1
441.675	718.536	4.166	37.1
447.984	718.536	4.166	37.1
454.294	718.536	4.166	37.1
460.604	718.536	4.166	37.1
466.913	718.536	4.166	37.1
473.223	718.536	4.166	37.1
479.533	718.536	4.166	37.1
485.842	718.536	4.166	37.1
492.152	718.536	4.166	37.1
498.462	718.536	4.166	37.1
504.771	718.536	4.166	37.1
511.081	718.536	4.166	37.1
517.39	718.536	4.166	37.1
523.7	718.536	4.166	37.1
530.01	718.536	4.166	37.1
536.319	718.536	4.166	37.1
542.629	718.536	4.166	37.1
548.939	718.536	4.166	37.1
555.248	718.536	4.166	37.1
561.558	718.536	4.166	37.1
567.868	718.536	4.166	37.1
574.177	718.536	4.166	37.1
580.487	718.536	4.166	37.1
586.797	718.536	4.166	37.1
593.106	718.536	4.166	37.1
599.416	718.536	4.166	37.1
605.725	718.536	4.166	37.1
612.035	685.464	4.166	37.1
618.345	685.464	4.166	37.1
624.654	685.464	4.166	37.1
630.964	685.464	4.166	37.1
637.274	685.464	4.166	37.1
643.583	685.464	4.166	37.1
649.893	685.464	4.166	37.1
656.203	685.464	4.166	37.1
662.512	685.464	4.166	37.1
668.822	685.464	4.166	37.1
675.131	685.464	4.166	37.1
681.441	685.464	4.166	37.1
687.751	685.464	4.166	37.1
694.06	685.464	4.166	37.1
700.37	685.464	4.166	37.1
706.68	685.464	4.166	37.1
712.989	685.464	4.166	37.1
719.299	685.464	4.166	37.1
725.609	685.464	4.166	37.1
731.918	685.464	4.166	37.1
738.228	685.464	4.166	37.1
744.538	685.464	4.166	37.1
750.847	685.464	4.166	37.1
757.157	685.464	4.166	37.1
763.466	685.464	4.166	37.1
769.776	685.464	4.166	37.1
776.086	685.464	4.166	37.1
782.395	685.464	4.166	37.1
788.705	685.464	4.166	37.1
795.015	685.464	4.166	37.1
801.324	685.464	4.166	37.1
807.634	685.464	4.166	37.1
813.944	685.464	4.166	37.1
820.253	685.464	4.166	37.1
826.563	685.464	4.166	37.1
832.872	685.464	4.166	37.1
839.182	685.464	4.166	37.1
845.492	685.464	4.166	37.1
851.801	901.368	4.166	37.1
858.111	901.368	4.166	37.1
864.421	901.368	4.166	37.1
870.73	901.368	4.166	37.1
877.04	901.368	4.166	37.1
883.35	901.368	4.166	37.1
889.659	901.368	4.166	37.1
895.969	901.368	4.166	37.1
902.279	901.368	4.166	37.1
908.588	901.368	4.166	37.1
914.898	901.368	4.166	37.1
921.207	901.368	4.166	37.1
927.517	901.368	4.166	37.1
933.827	901.368	4.166	37.1
940.136	901.368	4.166	37.1
946.446	901.368	4.166	37.1
952.756	901.368	4.166	37.1
959.065	901.368	4.166	37.1
965.375	901.368	4.166	37.1
971.685	901.368	4.166	37.1
977.994	901.368	4.166	37.1
984.304	901.368	4.166	37.1
990.613	901.368	4.166	37.1
996.923	901.368	4.166	37.1
1003.23	901.368	4.166	37.1
1009.54	901.368	4.166	37.1
1015.85	901.368	4.166	37.1
1022.16	901.368	4.166	37.1
1028.47	901.368	4.166	37.1
1034.78	901.368	4.166	37.1
1041.09	901.368	4.166	37.1
1047.4	901.368	4.166	37.1
1053.71	901.368	4.166	37.1
1060.02	901.368	4.166	37.1
1066.33	901.368	4.166	37.1
1072.64	901.368	4.166	37.1
1078.95	901.368	4.166	37.1
1085.26	901.368	4.166	37.1
1091.57	901.368	4.166	37.1
1097.88	901.368	4.166	37.1
1104.19	1573.73	4.166	37.1
1110.5	1573.73	4.166	37.1
1116.81	1573.73	4.166	37.1
1123.12	1573.73	4.166	37.1
1129.43	1573.73	4.166	37.1
1135.74	1573.73	4.166	37.1
1142.04	1573.73	4.166	37.1
1148.35	1573.73	4.166	37.1
1154.66	1573.73	4.166	37.1
1160.97	1573.73	4.166	37.1
1167.28	1573.73	4.166	37.1
1173.59	1573.73	4.166	37.1
1179.9	1573.73	4.166	37.1
1186.21	1573.73	4.166	37.1
1192.52	1573.73	4.166	37.1
1198.83	1573.73	4.166	37.1
1205.14	1573.73	4.166	37.1
1211.45	1573.73	4.166	37.1
1217.76	1573.73	4.166	37.1
1224.07	1573.73	4.166	37.1
1230.38	1573.73	4.166	37.1
1236.69	1573.73	4.166	37.1
1243	1573.73	4.166	37.1
1249.31	1573.73	4.166	37.1
1255.62	1573.73	4.166	37.1
1261.93	1573.73	4.166	37.1
1268.24	1573.73	4.166	37.1
1274.55	1573.73	4.166	37.1
1280.86	1573.73	4.166	37.1
1287.17	1573.73	4.166	37.1
1293.48	1573.73	4.166	37.1
1299.79	1573.73	4.166	37.1
1306.1	1573.73	4.166	37.1
1312.41	1573.73	4.166	37.1
1318.71	1573.73	4.166	37.1
1325.02	1573.73	4.166	37.1
1331.33	1573.73	4.166	37.1
1337.64	1573.73	4.166	37.1
1343.95	1573.73	4.166	37.1
1350.26	1573.73	4.166	37.1
1356.57	1573.73	4.166	37.1
1362.88	1573.73	4.166	37.1
1369.19	1573.73	4.166	37.1
1375.5	1573.73	4.166	37.1
1381.81	1573.73	4.166	37.1
1388.12	1573.73	4.166	37.1
1394.43	1573.73	4.166	37.1
1400.74	1573.73	4.166	37.1
1407.05	972.816	4.166	37.1
1413.36	972.816	4.166	37.1
1419.67	972.816	4.166	37.1
1425.98	972.816	4.166	37.1
1432.29	972.816	4.166	37.1
1438.6	972.816	4.166	37.1
1444.91	972.816	4.166	37.1
1451.22	972.816	4.166	37.1
1457.53	972.816	4.166	37.1
1463.84	972.816	4.166	37.1
1470.15	972.816	4.166	37.1
1476.46	972.816	4.166	37.1
1482.77	972.816	4.166	37.1
1489.08	972.816	4.166	37.1
1495.38	972.816	4.166	37.1
1501.69	972.816	4.166	37.1
1508	972.816	4.166	37.1
1514.31	972.816	4.166	37.1
1520.62	972.816	4.166	37.1
1526.93	972.816	4.166	37.1
1533.24	972.816	4.166	37.1
1539.55	972.816	4.166	37.1
1545.86	972.816	4.166	37.1
1552.17	972.816	4.166	37.1
1558.48	972.816	4.166	37.1
1564.79	972.816	4.166	37.1
1571.1	972.816	4.166	37.1
1577.41	972.816	4.166	37.1
1583.72	972.816	4.166	37.1
1590.03	972.816	4.166	37.1
1596.34	972.816	4.166	37.1
1602.65	972.816	4.166	37.1
1608.96	972.816	4.166	37.1
1615.27	972.816	4.166	37.1
1621.58	972.816	4.166	37.1
1627.89	972.816	4.166	37.1
1634.2	972.816	4.166	37.1
1640.51	972.816	4.166	37.1
1646.82	972.816	4.166	37.1
1653.13	972.816	4.166	37.1
1659.44	972.816	4.166	37.1
1665.74	972.816	4.166	37.1
1672.05	972.816	4.166	37.1
1678.36	972.816	4.166	37.1
1684.67	972.816	4.166	37.1
1690.98	810.264	4.166	37.1
1697.29	810.264	4.166	37.1
1703.6	810.264	4.166	37.1
1709.91	810.264	4.166	37.1
1716.22	810.264	4.166	37.1
1722.53	810.264	4.166	37.1
1728.84	810.264	4.166	37.1
1735.15	810.264	4.166	37.1
1741.46	810.264	4.166	37.1
1747.77	810.264	4.166	37.1
1754.08	810.264	4.166	37.1
1760.39	810.264	4.166	37.1
1766.7	810.264	4.166	37.1
1773.01	810.264	4.166	37.1
1779.32	810.264	4.166	37.1
1785.63	810.264	4.166	37.1
1791.94	810.264	4.166	37.1
1798.25	810.264	4.166	37.1
1804.56	810.264	4.166	37.1
1810.87	810.264	4.166	37.1
1817.18	810.264	4.166	37.1
1823.49	810.264	4.166	37.1
1829.8	810.264	4.166	37.1
1836.11	810.264	4.166	37.1
1842.41	810.264	4.166	37.1
1848.72	810.264	4.166	37.1
1855.03	810.264	4.166	37.1
1861.34	810.264	4.166	37.1
1867.65	810.264	4.166	37.1
1873.96	810.264	4.166	37.1
1880.27	810.264	4.166	37.1
1886.58	810.264	4.166	37.1
1892.89	810.264	4.166	37.1
1899.2	810.264	4.166	37.1
1905.51	810.264	4.166	37.1
1911.82	810.264	4.166	37.1
1918.13	810.264	4.166	37.1
1924.44	810.264	4.166	37.1
1930.75	810.264	4.166	37.1
1937.06	810.264	4.166	37.1
1943.37	810.264	4.166	37.1
1949.68	810.264	4.166	37.1
1955.99	810.264	4.166	37.1
1962.3	810.264	4.166	37.1
1968.61	810.264	4.166	37.1
1974.92	810.264	4.166	37.1
1981.23	810.264	4.166	37.1
1987.54	994.032	4.166	37.1
1993.85	994.032	4.166	37.1
2000.16	994.032	4.166	37.1
2006.47	994.032	4.166	37.1
2012.78	994.032	4.166	37.1
2019.08	994.032	4.166	37.1
2025.39	994.032	4.166	37.1
2031.7	994.032	4.166	37.1
2038.01	994.032	4.166	37.1
2044.32	994.032	4.166	37.1
2050.63	994.032	4.166	37.1
2056.94	994.032	4.166	37.1
2063.25	994.032	4.166	37.1
2069.56	994.032	4.166	37.1
2075.87	994.032	4.166	37.1
2082.18	994.032	4.166	37.1
2088.49	994.032	4.166	37.1
2094.8	994.032	4.166	37.1
2101.11	994.032	4.166	37.1
2107.42	994.032	4.166	37.1
2113.73	994.032	4.166	37.1
2120.04	994.032	4.166	37.1
2126.35	994.032	4.166	37.1
2132.66	994.032	4.166	37.1
2138.97	994.032	4.166	37.1
2145.28	994.032	4.166	37.1
2151.59	994.032	4.166	37.1
2157.9	994.032	4.166	37.1
2164.21	994.032	4.166	37.1
2170.52	994.032	4.166	37.1
2176.83	994.032	4.166	37.1
2183.14	994.032	4.166	37.1
2189.45	994.032	4.166	37.1
2195.75	994.032	4.166	37.1
2202.06	994.032	4.166	37.1
2208.37	994.032	4.166	37.1
2214.68	994.032	4.166	37.1
2220.99	994.032	4.166	37.1
2227.3	994.032	4.166	37.1
2233.61	994.032	4.166	37.1
2239.92	994.032	4.166	37.1
2246.23	994.032	4.166	37.1
2252.54	994.032	4.166	37.1
2258.85	994.032	4.166	37.1
2265.16	994.032	4.166	37.1
2271.47	994.032	4.166	37.1
2277.78	583.752	4.166	37.1
2284.09	583.752	4.166	37.1
2290.4	583.752	4.166	37.1
2296.71	583.752	4.166	37.1
2303.02	583.752	4.166	37.1
2309.33	583.752	4.166	37.1
2315.64	583.752	4.166	37.1
2321.95	583.752	4.166	37.1
2328.26	583.752	4.166	37.1
2334.57	583.752	4.166	37.1
2340.88	583.752	4.166	37.1
2347.19	583.752	4.166	37.1
2353.5	583.752	4.166	37.1
2359.81	583.752	4.166	37.1
2366.11	583.752	4.166	37.1
2372.42	583.752	4.166	37.1
2378.73	583.752	4.166	37.1
2385.04	583.752	4.166	37.1
2391.35	583.752	4.166	37.1
2397.66	583.752	4.166	37.1
2403.97	583.752	4.166	37.1
2410.28	583.752	4.166	37.1
2416.59	583.752	4.166	37.1
2422.9	583.752	4.166	37.1
2429.21	583.752	4.166	37.1
2435.52	583.752	4.166	37.1
2441.83	583.752	4.166	37.1
2448.14	583.752	4.166	37.1
2454.45	583.752	4.166	37.1
2460.76	583.752	4.166	37.1
2467.07	583.752	4.166	37.1
2473.38	583.752	4.166	37.1
2479.69	583.752	4.166	37.1
2486	583.752	4.166	37.1
2492.31	1104.17	4.166	37.1
2498.62	1104.17	4.166	37.1
2504.93	1104.17	4.166	37.1
2511.24	1104.17	4.166	37.1
2517.55	1104.17	4.166	37.1
2523.86	1104.17	4.166	37.1
2530.17	1104.17	4.166	37.1
2536.48	1104.17	4.166	37.1
2542.78	1104.17	4.166	37.1
2549.09	1104.17	4.166	37.1
2555.4	1104.17	4.166	37.1
2561.71	1104.17	4.166	37.1
2568.02	1104.17	4.166	37.1
2574.33	1104.17	4.166	37.1
2580.64	1104.17	4.166	37.1
2586.95	1104.17	4.166	37.1
2593.26	1104.17	4.166	37.1
2599.57	1471.7	4.166	37.1
2605.88	1471.7	4.166	37.1
2612.19	1471.7	4.166	37.1
2618.5	1471.7	4.166	37.1
2624.81	1471.7	4.166	37.1
2631.12	1471.7	4.166	37.1
2637.43	1471.7	4.166	37.1
2643.74	1471.7	4.166	37.1
2650.05	1471.7	4.166	37.1
2656.36	1471.7	4.166	37.1
2662.67	1471.7	4.166	37.1
2668.98	1471.7	4.166	37.1
2675.29	1471.7	4.166	37.1
2681.6	1471.7	4.166	37.1
2687.91	1471.7	4.166	37.1
2694.22	1471.7	4.166	37.1
2700.53	1471.7	4.166	37.1
2706.84	1471.7	4.166	37.1
2713.15	1471.7	4.166	37.1
2719.45	1471.7	4.166	37.1
2725.76	1471.7	4.166	37.1
2732.07	1471.7	4.166	37.1
2738.38	1471.7	4.166	37.1
2744.69	1471.7	4.166	37.1
2751	1471.7	4.166	37.1
2757.31	1471.7	4.166	37.1
2763.62	1471.7	4.166	37.1
2769.93	1471.7	4.166	37.1
2776.24	1471.7	4.166	37.1
2782.55	1471.7	4.166	37.1
2788.86	1471.7	4.166	37.1
2795.17	1471.7	4.166	37.1
2801.48	1471.7	4.166	37.1
2807.79	1471.7	4.166	37.1
2814.1	1329.74	4.166	37.1
2820.41	1329.74	4.166	37.1
2826.72	1329.74	4.166	37.1
2833.03	1329.74	4.166	37.1
2839.34	1329.74	4.166	37.1
2845.65	1329.74	4.166	37.1
2851.96	1329.74	4.166	37.1
2858.27	1329.74	4.166	37.1
2864.58	1329.74	4.166	37.1
2870.89	1329.74	4.166	37.1
2877.2	1329.74	4.166	37.1
2883.51	1329.74	4.166	37.1
2889.82	1329.74	4.166	37.1
2896.12	1329.74	4.166	37.1
2902.43	1329.74	4.166	37.1
2908.74	1329.74	4.166	37.1
2915.05	1329.74	4.166	37.1
2921.36	1329.74	4.166	37.1
2927.67	1329.74	4.166	37.1
2933.98	1329.74	4.166	37.1
2940.29	1329.74	4.166	37.1
2946.6	1329.74	4.166	37.1
2952.91	1329.74	4.166	37.1
2959.22	1329.74	4.166	37.1
2965.53	1329.74	4.166	37.1
2971.84	1329.74	4.166	37.1
2978.15	1329.74	4.166	37.1
2984.46	1329.74	4.166	37.1
2990.77	1329.74	4.166	37.1
2997.08	1329.74	4.166	37.1
3003.39	1329.74	4.166	37.1
3009.7	1329.74	4.166	37.1
3016.01	1329.74	4.166	37.1
3022.32	1329.74	4.166	37.1
3028.63	1329.74	4.166	37.1
3034.94	1329.74	4.166	37.1
3041.25	853.008	4.166	37.1
3047.56	853.008	4.166	37.1
3053.87	853.008	4.166	37.1
3060.18	853.008	4.166	37.1
3066.49	853.008	4.166	37.1
3072.79	853.008	4.166	37.1
3079.1	853.008	4.166	37.1
3085.41	853.008	4.166	37.1
3091.72	853.008	4.166	37.1
3098.03	853.008	4.166	37.1
3104.34	853.008	4.166	37.1
3110.65	853.008	4.166	37.1
3116.96	853.008	4.166	37.1
3123.27	853.008	4.166	37.1
3129.58	853.008	4.166	37.1
3135.89	853.008	4.166	37.1
3142.2	853.008	4.166	37.1
3148.51	853.008	4.166	37.1
3154.82	853.008	4.166	37.1
3161.13	853.008	4.166	37.1
3167.44	853.008	4.166	37.1
3173.75	853.008	4.166	37.1
3180.06	853.008	4.166	37.1
3186.37	853.008	4.166	37.1
3192.68	853.008	4.166	37.1
3198.99	853.008	4.166	37.1
3205.3	1241.14	4.166	37.1
3211.61	1241.14	4.166	37.1
3217.92	1241.14	4.166	37.1
3224.23	1241.14	4.166	37.1
3230.54	1241.14	4.166	37.1
3236.85	1241.14	4.166	37.1
3243.15	1241.14	4.166	37.1
3249.46	1241.14	4.166	37.1
3255.77	1241.14	4.166	37.1
3262.08	1241.14	4.166	37.1
3268.39	1241.14	4.166	37.1
3274.7	1241.14	4.166	37.1
3281.01	1241.14	4.166	37.1
3287.32	1241.14	4.166	37.1
3293.63	1241.14	4.166	37.1
3299.94	1241.14	4.166	37.1
3306.25	1241.14	4.166	37.1
3312.56	1241.14	4.166	37.1
3318.87	1241.14	4.166	37.1
3325.18	1241.14	4.166	37.1
3331.49	1241.14	4.166	37.1
3337.8	1241.14	4.166	37.1
3344.11	1241.14	4.166	37.1
3350.42	1241.14	4.166	37.1
3356.73	1241.14	4.166	37.1
3363.04	1241.14	4.166	37.1
3369.35	1241.14	4.166	37.1
3375.66	1241.14	4.166	37.1
3381.97	1241.14	4.166	37.1
3388.28	1241.14	4.166	37.1
3394.59	1241.14	4.166	37.1
3400.9	1241.14	4.166	37.1
3407.21	1241.14	4.166	37.1
3413.52	945.36	4.166	37.1
3419.82	945.36	4.166	37.1
3426.13	945.36	4.166	37.1
3432.44	945.36	4.166	37.1
3438.75	945.36	4.166	37.1
3445.06	945.36	4.166	37.1
3451.37	945.36	4.166	37.1
3457.68	945.36	4.166	37.1
3463.99	945.36	4.166	37.1
3470.3	945.36	4.166	37.1
3476.61	945.36	4.166	37.1
3482.92	945.36	4.166	37.1
3489.23	945.36	4.166	37.1
3495.54	945.36	4.166	37.1
3501.85	945.36	4.166	37.1
3508.16	945.36	4.166	37.1
3514.47	945.36	4.166	37.1
3520.78	945.36	4.166	37.1
3527.09	945.36	4.166	37.1
3533.4	945.36	4.166	37.1
3539.71	945.36	4.166	37.1
3546.02	945.36	4.166	37.1
3552.33	945.36	4.166	37.1
3558.64	945.36	4.166	37.1
3564.95	945.36	4.166	37.1
3571.26	945.36	4.166	37.1
3577.57	945.36	4.166	37.1
3583.88	945.36	4.166	37.1
3590.19	945.36	4.166	37.1
3596.49	945.36	4.166	37.1
3602.8	945.36	4.166	37.1
3609.11	945.36	4.166	37.1
3615.42	945.36	4.166	37.1
3621.73	945.36	4.166	37.1
3628.04	945.36	4.166	37.1
3634.35	1104.17	4.166	37.1
3640.66	1104.17	4.166	37.1
3646.97	1104.17	4.166	37.1
3653.28	1104.17	4.166	37.1
3659.59	1104.17	4.166	37.1
3665.9	1104.17	4.166	37.1
3672.21	1104.17	4.166	37.1
3678.52	1104.17	4.166	37.1
3684.83	1104.17	4.166	37.1
3691.14	1104.17	4.166	37.1
3697.45	1104.17	4.166	37.1
3703.76	1104.17	4.166	37.1
3710.07	1104.17	4.166	37.1
3716.38	1104.17	4.166	37.1
3722.69	1104.17	4.166	37.1
3729	1104.17	4.166	37.1
3735.31	1104.17	4.166	37.1
3741.62	1104.17	4.166	37.1
3747.93	1104.17	4.166	37.1
3754.24	1104.17	4.166	37.1
3760.55	1104.17	4.166	37.1
3766.86	1104.17	4.166	37.1
3773.16	1104.17	4.166	37.1
3779.47	1104.17	4.166	37.1
3785.78	1104.17	4.166	37.1
3792.09	1104.17	4.166	37.1
3798.4	1104.17	4.166	37.1
3804.71	1104.17	4.166	37.1
3811.02	1104.17	4.166	37.1
3817.33	1104.17	4.166	37.1
3823.64	1104.17	4.166	37.1
3829.95	1104.17	4.166	37.1
3836.26	1104.17	4.166	37.1
3842.57	1104.17	4.166	37.1
3848.88	1104.17	4.166	37.1
3855.19	1104.17	4.166	37.1
3861.5	1104.17	4.166	37.1
3867.81	1104.17	4.166	37.1
3874.12	1104.17	4.166	37.1
3880.43	1104.17	4.166	37.1
3886.74	1104.17	4.166	37.1
3893.05	1104.17	4.166	37.1
3899.36	1104.17	4.166	37.1
3905.67	1104.17	4.166	37.1
3911.98	1190.28	4.166	37.1
3918.29	1190.28	4.166	37.1
3924.6	1190.28	4.166	37.1
3930.91	1190.28	4.166	37.1
3937.22	1190.28	4.166	37.1
3943.53	1190.28	4.166	37.1
3949.83	1190.28	4.166	37.1
3956.14	1190.28	4.166	37.1
3962.45	1190.28	4.166	37.1
3968.76	1190.28	4.166	37.1
3975.07	1190.28	4.166	37.1
3981.38	1190.28	4.166	37.1
3987.69	1190.28	4.166	37.1
3994	1190.28	4.166	37.1
4000.31	1190.28	4.166	37.1
4006.62	1190.28	4.166	37.1
4012.93	1190.28	4.166	37.1
4019.24	1190.28	4.166	37.1
4025.55	1190.28	4.166	37.1
4031.86	1190.28	4.166	37.1
4038.17	1190.28	4.166	37.1
4044.48	1190.28	4.166	37.1
4050.79	1588.7	4.166	37.1
4057.1	1588.7	4.166	37.1
4063.41	1588.7	4.166	37.1
4069.72	1588.7	4.166	37.1
4076.03	1588.7	4.166	37.1
4082.34	1588.7	4.166	37.1
4088.65	1588.7	4.166	37.1
4094.96	1588.7	4.166	37.1
4101.27	1588.7	4.166	37.1
4107.58	1588.7	4.166	37.1
4113.89	1588.7	4.166	37.1
4120.19	1588.7	4.166	37.1
4126.5	1588.7	4.166	37.1
4132.81	1588.7	4.166	37.1
4139.12	1588.7	4.166	37.1
4145.43	1588.7	4.166	37.1
4151.74	1588.7	4.166	37.1
4158.05	1588.7	4.166	37.1
4164.36	1588.7	4.166	37.1
4170.67	1588.7	4.166	37.1
4176.98	1588.7	4.166	37.1
4183.29	1588.7	4.166	37.1
4189.6	1588.7	4.166	37.1
4195.91	1588.7	4.166	37.1
4202.22	1588.7	4.166	37.1
4208.53	1588.7	4.166	37.1
4214.84	1588.7	4.166	37.1
4221.15	1588.7	4.166	37.1
4227.46	1588.7	4.166	37.1
4233.77	971.568	4.166	37.1
4240.08	971.568	4.166	37.1
4246.39	971.568	4.166	37.1
4252.7	971.568	4.166	37.1
4259.01	971.568	4.166	37.1
4265.32	971.568	4.166	37.1
4271.63	971.568	4.166	37.1
4277.94	971.568	4.166	37.1
4284.25	971.568	4.166	37.1
4290.56	971.568	4.166	37.1
4296.86	971.568	4.166	37.1
4303.17	971.568	4.166	37.1
4309.48	971.568	4.166	37.1
4315.79	971.568	4.166	37.1
4322.1	971.568	4.166	37.1
4328.41	971.568	4.166	37.1
4334.72	971.568	4.166	37.1
4341.03	971.568	4.166	37.1
4347.34	971.568	4.166	37.1
4353.65	971.568	4.166	37.1
4359.96	971.568	4.166	37.1
4366.27	971.568	4.166	37.1
4372.58	1452.05	4.166	37.1
4378.89	1452.05	4.166	37.1
4385.2	1452.05	4.166	37.1
4391.51	1452.05	4.166	37.1
4397.82	1452.05	4.166	37.1
4404.13	1452.05	4.166	37.1
4410.44	1452.05	4.166	37.1
4416.75	1452.05	4.166	37.1
4423.06	1452.05	4.166	37.1
4429.37	1452.05	4.166	37.1
4435.68	1452.05	4.166	37.1
4441.99	1452.05	4.166	37.1
4448.3	1452.05	4.166	37.1
4454.61	1452.05	4.166	37.1
4460.92	1452.05	4.166	37.1
4467.23	1452.05	4.166	37.1
4473.53	1452.05	4.166	37.1
4479.84	1452.05	4.166	37.1
4486.15	1452.05	4.166	37.1
4492.46	1452.05	4.166	37.1
4498.77	1452.05	4.166	37.1
4505.08	1452.05	4.166	37.1
4511.39	1452.05	4.166	37.1
4517.7	1452.05	4.166	37.1
4524.01	1452.05	4.166	37.1
4530.32	1452.05	4.166	37.1
4536.63	1452.05	4.166	37.1
4542.94	1452.05	4.166	37.1
4549.25	1452.05	4.166	37.1
4555.56	1452.05	4.166	37.1
4561.87	1452.05	4.166	37.1
4568.18	1452.05	4.166	37.1
4574.49	1452.05	4.166	37.1
4580.8	1537.54	4.166	37.1
4587.11	1537.54	4.166	37.1
4593.42	1537.54	4.166	37.1
4599.73	1537.54	4.166	37.1
4606.04	1537.54	4.166	37.1
4612.35	1537.54	4.166	37.1
4618.66	1537.54	4.166	37.1
4624.97	1537.54	4.166	37.1
4631.28	1537.54	4.166	37.1
4637.59	1537.54	4.166	37.1
4643.9	1537.54	4.166	37.1
4650.2	1537.54	4.166	37.1
4656.51	1537.54	4.166	37.1
4662.82	1537.54	4.166	37.1
4669.13	1537.54	4.166	37.1
4675.44	1537.54	4.166	37.1
4681.75	1537.54	4.166	37.1
4688.06	1537.54	4.166	37.1
4694.37	1537.54	4.166	37.1
4700.68	1537.54	4.166	37.1
4706.99	1537.54	4.166	37.1
4713.3	1537.54	4.166	37.1
4719.61	1537.54	4.166	37.1
4725.92	1537.54	4.166	37.1
4732.23	1557.19	4.166	37.1
4738.54	1557.19	4.166	37.1
4744.85	1557.19	4.166	37.1
4751.16	1557.19	4.166	37.1
4757.47	1557.19	4.166	37.1
4763.78	1557.19	4.166	37.1
4770.09	1557.19	4.166	37.1
4776.4	1557.19	4.166	37.1
4782.71	1557.19	4.166	37.1
4789.02	1557.19	4.166	37.1
4795.33	1557.19	4.166	37.1
4801.64	1557.19	4.166	37.1
4807.95	1557.19	4.166	37.1
4814.26	1557.19	4.166	37.1
4820.56	1557.19	4.166	37.1
4826.87	1557.19	4.166	37.1
4833.18	1557.19	4.166	37.1
4839.49	1557.19	4.166	37.1
4845.8	1557.19	4.166	37.1
4852.11	1557.19	4.166	37.1
4858.42	1557.19	4.166	37.1
4864.73	1557.19	4.166	37.1
4871.04	1557.19	4.166	37.1
4877.35	1557.19	4.166	37.1
4883.66	1557.19	4.166	37.1
4889.97	1557.19	4.166	37.1
4896.28	1557.19	4.166	37.1
4902.59	1557.19	4.166	37.1
4908.9	1557.19	4.166	37.1
4915.21	1557.19	4.166	37.1
4921.52	1557.19	4.166	37.1
4927.83	1557.19	4.166	37.1
4934.14	1557.19	4.166	37.1
4940.45	1557.19	4.166	37.1
4946.76	1130.06	4.166	37.1
4953.07	1130.06	4.166	37.1
4959.38	1130.06	4.166	37.1
4965.69	1130.06	4.166	37.1
4972	1130.06	4.166	37.1
4978.31	1130.06	4.166	37.1
4984.62	1130.06	4.166	37.1
4990.93	1130.06	4.166	37.1
4997.23	1130.06	4.166	37.1
5003.54	1130.06	4.166	37.1
5009.85	1130.06	4.166	37.1
5016.16	1130.06	4.166	37.1
5022.47	1130.06	4.166	37.1
5028.78	1130.06	4.166	37.1
5035.09	1130.06	4.166	37.1
5041.4	1130.06	4.166	37.1
5047.71	1130.06	4.166	37.1
5054.02	1130.06	4.166	37.1
5060.33	1130.06	4.166	37.1
5066.64	1130.06	4.166	37.1
5072.95	1130.06	4.166	37.1
5079.26	1130.06	4.166	37.1
5085.57	1130.06	4.166	37.1
5091.88	1130.06	4.166	37.1
5098.19	1130.06	4.166	37.1
5104.5	1130.06	4.166	37.1
5110.81	1130.06	4.166	37.1
5117.12	1130.06	4.166	37.1
5123.43	882.024	4.166	37.1
5129.74	882.024	4.166	37.1
5136.05	882.024	4.166	37.1
5142.36	882.024	4.166	37.1
5148.67	882.024	4.166	37.1
5154.98	882.024	4.166	37.1
5161.29	882.024	4.166	37.1
5167.6	882.024	4.166	37.1
5173.9	882.024	4.166	37.1
5180.21	882.024	4.166	37.1
5186.52	882.024	4.166	37.1
5192.83	882.024	4.166	37.1
5199.14	882.024	4.166	37.1
5205.45	882.024	4.166	37.1
5211.76	882.024	4.166	37.1
5218.07	882.024	4.166	37.1
5224.38	882.024	4.166	37.1
5230.69	882.024	4.166	37.1
5237	882.024	4.166	37.1
5243.31	882.024	4.166	37.1
5249.62	882.024	4.166	37.1
5255.93	882.024	4.166	37.1
5262.24	882.024	4.166	37.1
5268.55	882.024	4.166	37.1
5274.86	882.024	4.166	37.1
5281.17	882.024	4.166	37.1
5287.48	882.024	4.166	37.1
5293.79	882.024	4.166	37.1
5300.1	882.024	4.166	37.1
5306.41	882.024	4.166	37.1
5312.72	882.024	4.166	37.1
5319.03	882.024	4.166	37.1
5325.34	882.024	4.166	37.1
5331.65	882.024	4.166	37.1
5337.96	882.024	4.166	37.1
5344.27	1057.37	4.166	37.1
5350.57	1057.37	4.166	37.1
5356.88	1057.37	4.166	37.1
5363.19	1057.37	4.166	37.1
5369.5	1057.37	4.166	37.1
5375.81	1057.37	4.166	37.1
5382.12	1057.37	4.166	37.1
5388.43	1057.37	4.166	37.1
5394.74	1057.37	4.166	37.1
5401.05	1057.37	4.166	37.1
5407.36	1057.37	4.166	37.1
5413.67	1057.37	4.166	37.1
5419.98	1057.37	4.166	37.1
5426.29	1057.37	4.166	37.1
5432.6	1057.37	4.166	37.1
5438.91	1057.37	4.166	37.1
5445.22	1057.37	4.166	37.1
5451.53	1057.37	4.166	37.1
5457.84	1057.37	4.166	37.1
5464.15	1057.37	4.166	37.1
5470.46	1057.37	4.166	37.1
5476.77	1057.37	4.166	37.1
5483.08	1057.37	4.166	37.1
5489.39	1057.37	4.166	37.1
5495.7	1057.37	4.166	37.1
5502.01	1057.37	4.166	37.1
5508.32	1057.37	4.166	37.1
5514.63	1057.37	4.166	37.1
5520.93	1057.37	4.166	37.1
5527.24	1057.37	4.166	37.1
5533.55	1057.37	4.166	37.1
5539.86	1282.63	4.166	37.1
5546.17	1282.63	4.166	37.1
5552.48	1282.63	4.166	37.1
5558.79	1282.63	4.166	37.1
5565.1	1282.63	4.166	37.1
5571.41	1282.63	4.166	37.1
5577.72	1282.63	4.166	37.1
5584.03	1282.63	4.166	37.1
5590.34	1282.63	4.166	37.1
5596.65	1282.63	4.166	37.1
5602.96	1282.63	4.166	37.1
5609.27	1282.63	4.166	37.1
5615.58	1282.63	4.166	37.1
5621.89	1282.63	4.166	37.1
5628.2	1282.63	4.166	37.1
5634.51	1282.63	4.166	37.1
5640.82	1282.63	4.166	37.1
5647.13	1282.63	4.166	37.1
5653.44	1282.63	4.166	37.1
5659.75	1282.63	4.166	37.1
5666.06	1282.63	4.166	37.1
5672.37	1282.63	4.166	37.1
5678.68	1282.63	4.166	37.1
5684.99	1282.63	4.166	37.1
5691.3	1282.63	4.166	37.1
5697.6	1282.63	4.166	37.1
5703.91	1282.63	4.166	37.1
5710.22	1282.63	4.166	37.1
5716.53	1282.63	4.166	37.1
5722.84	1282.63	4.166	37.1
5729.15	913.224	4.166	37.1
5735.46	913.224	4.166	37.1
5741.77	913.224	4.166	37.1
5748.08	913.224	4.166	37.1
5754.39	913.224	4.166	37.1
5760.7	913.224	4.166	37.1
5767.01	913.224	4.166	37.1
5773.32	913.224	4.166	37.1
5779.63	913.224	4.166	37.1
5785.94	913.224	4.166	37.1
5792.25	913.224	4.166	37.1
5798.56	913.224	4.166	37.1
5804.87	913.224	4.166	37.1
5811.18	913.224	4.166	37.1
5817.49	913.224	4.166	37.1
5823.8	913.224	4.166	37.1
5830.11	913.224	4.166	37.1
5836.42	913.224	4.166	37.1
5842.73	913.224	4.166	37.1
5849.04	913.224	4.166	37.1
5855.35	913.224	4.166	37.1
5861.66	913.224	4.166	37.1
5867.97	913.224	4.166	37.1
5874.27	913.224	4.166	37.1
5880.58	913.224	4.166	37.1
5886.89	913.224	4.166	37.1
5893.2	913.224	4.166	37.1
5899.51	911.04	4.166	37.1
5905.82	911.04	4.166	37.1
5912.13	911.04	4.166	37.1
5918.44	911.04	4.166	37.1
5924.75	911.04	4.166	37.1
5931.06	911.04	4.166	37.1
5937.37	911.04	4.166	37.1
5943.68	911.04	4.166	37.1
5949.99	911.04	4.166	37.1
5956.3	911.04	4.166	37.1
5962.61	911.04	4.166	37.1
5968.92	911.04	4.166	37.1
5975.23	911.04	4.166	37.1
5981.54	911.04	4.166	37.1
5987.85	911.04	4.166	37.1
5994.16	911.04	4.166	37.1
6000.47	911.04	4.166	37.1
6006.78	911.04	4.166	37.1
6013.09	911.04	4.166	37.1
6019.4	911.04	4.166	37.1
6025.71	911.04	4.166	37.1
6032.02	911.04	4.166	37.1
6038.33	911.04	4.166	37.1
6044.64	911.04	4.166	37.1
6050.94	911.04	4.166	37.1
6057.25	911.04	4.166	37.1
6063.56	911.04	4.166	37.1
6069.87	911.04	4.166	37.1
6076.18	911.04	4.166	37.1
6082.49	1204.01	4.166	37.1
6088.8	1204.01	4.166	37.1
6095.11	1204.01	4.166	37.1
6101.42	1204.01	4.166	37.1
6107.73	1204.01	4.166	37.1
6114.04	1204.01	4.166	37.1
6120.35	1204.01	4.166	37.1
6126.66	1204.01	4.166	37.1
6132.97	1204.01	4.166	37.1
6139.28	1204.01	4.166	37.1
6145.59	1204.01	4.166	37.1
6151.9	1204.01	4.166	37.1
6158.21	1204.01	4.166	37.1
6164.52	1204.01	4.166	37.1
6170.83	1204.01	4.166	37.1
6177.14	1204.01	4.166	37.1
6183.45	1204.01	4.166	37.1
6189.76	1204.01	4.166	37.1
6196.07	1204.01	4.166	37.1
6202.38	1204.01	4.166	37.1
6208.69	1204.01	4.166	37.1
6215	1204.01	4.166	37.1
6221.31	1204.01	4.166	37.1
6227.61	1140.67	4.166	37.1
6233.92	1140.67	4.166	37.1
6240.23	1140.67	4.166	37.1
6246.54	1140.67	4.166	37.1
6252.85	1140.67	4.166	37.1
6259.16	1140.67	4.166	37.1
6265.47	1140.67	4.166	37.1
6271.78	1140.67	4.166	37.1
6278.09	1140.67	4.166	37.1
6284.4	1140.67	4.166	37.1
6290.71	1140.67	4.166	37.1
6297.02	1140.67	4.166	37.1
6303.33	1140.67	4.166	37.1
6309.64	1140.67	4.166	37.1
6315.95	1140.67	4.166	37.1
6322.26	1140.67	4.166	37.1
6328.57	1140.67	4.166	37.1
6334.88	1140.67	4.166	37.1
6341.19	1140.67	4.166	37.1
6347.5	1140.67	4.166	37.1
6353.81	1140.67	4.166	37.1
6360.12	1140.67	4.166	37.1
6366.43	1140.67	4.166	37.1
6372.74	1140.67	4.166	37.1
6379.05	1140.67	4.166	37.1
6385.36	1140.67	4.166	37.1
6391.67	1575.91	4.166	37.1
6397.97	1575.91	4.166	37.1
6404.28	1575.91	4.166	37.1
6410.59	1575.91	4.166	37.1
6416.9	1575.91	4.166	37.1
6423.21	1575.91	4.166	37.1
6429.52	1575.91	4.166	37.1
6435.83	1575.91	4.166	37.1
6442.14	1575.91	4.166	37.1
6448.45	1575.91	4.166	37.1
6454.76	1575.91	4.166	37.1
6461.07	1575.91	4.166	37.1
6467.38	1575.91	4.166	37.1
6473.69	1575.91	4.166	37.1
6480	1575.91	4.166	37.1
6486.31	1575.91	4.166	37.1
6492.62	1575.91	4.166	37.1
6498.93	1575.91	4.166	37.1
6505.24	1575.91	4.166	37.1
6511.55	1575.91	4.166	37.1
6517.86	1575.91	4.166	37.1
6524.17	1575.91	4.166	37.1
6530.48	1575.91	4.166	37.1
6536.79	1575.91	4.166	37.1
6543.1	1575.91	4.166	37.1
6549.41	1575.91	4.166	37.1
6555.72	1575.91	4.166	37.1
6562.03	1575.91	4.166	37.1
6568.34	1485.12	4.166	37.1
6574.64	1485.12	4.166	37.1
6580.95	1485.12	4.166	37.1
6587.26	1485.12	4.166	37.1
6593.57	1485.12	4.166	37.1
6599.88	1485.12	4.166	37.1
6606.19	1485.12	4.166	37.1
6612.5	1485.12	4.166	37.1
6618.81	1485.12	4.166	37.1
6625.12	1485.12	4.166	37.1
6631.43	1485.12	4.166	37.1
6637.74	1485.12	4.166	37.1
6644.05	1485.12	4.166	37.1
6650.36	1485.12	4.166	37.1
6656.67	1485.12	4.166	37.1
6662.98	1485.12	4.166	37.1
6669.29	1485.12	4.166	37.1
6675.6	1485.12	4.166	37.1
6681.91	1485.12	4.166	37.1
6688.22	946.92	4.166	37.1
6694.53	946.92	4.166	37.1
6700.84	946.92	4.166	37.1
6707.15	946.92	4.166	37.1
6713.46	946.92	4.166	37.1
6719.77	946.92	4.166	37.1
6726.08	946.92	4.166	37.1
6732.39	946.92	4.166	37.1
6738.7	946.92	4.166	37.1
6745.01	946.92	4.166	37.1
6751.31	946.92	4.166	37.1
6757.62	946.92	4.166	37.1
6763.93	946.92	4.166	37.1
6770.24	946.92	4.166	37.1
6776.55	946.92	4.166	37.1
6782.86	946.92	4.166	37.1
6789.17	946.92	4.166	37.1
6795.48	946.92	4.166	37.1
6801.79	946.92	4.166	37.1
6808.1	946.92	4.166	37.1
6814.41	946.92	4.166	37.1
6820.72	946.92	4.166	37.1
6827.03	946.92	4.166	37.1
6833.34	946.92	4.166	37.1
6839.65	946.92	4.166	37.1
6845.96	946.92	4.166	37.1
6852.27	946.92	4.166	37.1
6858.58	946.92	4.166	37.1
6864.89	896.376	4.166	37.1
6871.2	896.376	4.166	37.1
6877.51	896.376	4.166	37.1
6883.82	896.376	4.166	37.1
6890.13	896.376	4.166	37.1
6896.44	896.376	4.166	37.1
6902.75	896.376	4.166	37.1
6909.06	896.376	4.166	37.1
6915.37	896.376	4.166	37.1
6921.68	896.376	4.166	37.1
6927.98	896.376	4.166	37.1
6934.29	896.376	4.166	37.1
6940.6	896.376	4.166	37.1
6946.91	896.376	4.166	37.1
6953.22	896.376	4.166	37.1
6959.53	896.376	4.166	37.1
6965.84	896.376	4.166	37.1
6972.15	896.376	4.166	37.1
6978.46	896.376	4.166	37.1
6984.77	896.376	4.166	37.1
6991.08	896.376	4.166	37.1
6997.39	896.376	4.166	37.1
7003.7	896.376	4.166	37.1
7010.01	896.376	4.166	37.1
7016.32	896.376	4.166	37.1
7022.63	896.376	4.166	37.1
7028.94	896.376	4.166	37.1
7035.25	896.376	4.166	37.1
7041.56	896.376	4.166	37.1
7047.87	896.376	4.166	37.1
7054.18	1155.02	4.166	37.1
7060.49	1155.02	4.166	37.1
7066.8	1155.02	4.166	37.1
7073.11	1155.02	4.166	37.1
7079.42	1155.02	4.166	37.1
7085.73	1155.02	4.166	37.1
7092.04	1155.02	4.166	37.1
7098.35	1155.02	4.166	37.1
7104.65	1155.02	4.166	37.1
7110.96	1155.02	4.166	37.1
7117.27	1155.02	4.166	37.1
7123.58	1155.02	4.166	37.1
7129.89	1155.02	4.166	37.1
7136.2	1155.02	4.166	37.1
7142.51	1155.02	4.166	37.1
7148.82	1155.02	4.166	37.1
7155.13	1155.02	4.166	37.1
7161.44	1155.02	4.166	37.1
7167.75	1155.02	4.166	37.1
7174.06	1155.02	4.166	37.1
7180.37	1155.02	4.166	37.1
7186.68	1155.02	4.166	37.1
7192.99	1155.02	4.166	37.1
7199.3	1155.02	4.166	37.1
7205.61	1155.02	4.166	37.1
7211.92	1155.02	4.166	37.1
7218.23	1155.02	4.166	37.1
7224.54	1155.02	4.166	37.1
7230.85	1155.02	4.166	37.1
7237.16	1155.02	4.166	37.1
7243.47	1155.02	4.166	37.1
7249.78	1155.02	4.166	37.1
7256.09	1155.02	4.166	37.1
7262.4	975.624	4.166	37.1
7268.71	975.624	4.166	37.1
7275.01	975.624	4.166	37.1
7281.32	975.624	4.166	37.1
7287.63	975.624	4.166	37.1
7293.94	975.624	4.166	37.1
7300.25	975.624	4.166	37.1
7306.56	975.624	4.166	37.1
7312.87	975.624	4.166	37.1
7319.18	975.624	4.166	37.1
7325.49	975.624	4.166	37.1
7331.8	975.624	4.166	37.1
7338.11	975.624	4.166	37.1
7344.42	975.624	4.166	37.1
7350.73	975.624	4.166	37.1
7357.04	975.624	4.166	37.1
7363.35	975.624	4.166	37.1
7369.66	975.624	4.166	37.1
7375.97	975.624	4.166	37.1
7382.28	975.624	4.166	37.1
7388.59	975.624	4.166	37.1
7394.9	975.624	4.166	37.1
7401.21	975.624	4.166	37.1
7407.52	975.624	4.166	37.1
7413.83	975.624	4.166	37.1
7420.14	975.624	4.166	37.1
7426.45	975.624	4.166	37.1
7432.76	975.624	4.166	37.1
7439.07	975.624	4.166	37.1
7445.38	975.624	4.166	37.1
7451.68	975.624	4.166	37.1
7457.99	975.624	4.166	37.1
7464.3	975.624	4.166	37.1
7470.61	1050.19	4.166	37.1
7476.92	1050.19	4.166	37.1
7483.23	1050.19	4.166	37.1
7489.54	1050.19	4.166	37.1
7495.85	1050.19	4.166	37.1
7502.16	1050.19	4.166	37.1
7508.47	1050.19	4.166	37.1
7514.78	1050.19	4.166	37.1
7521.09	1050.19	4.166	37.1
7527.4	1050.19	4.166	37.1
7533.71	1050.19	4.166	37.1
7540.02	1050.19	4.166	37.1
7546.33	1050.19	4.166	37.1
7552.64	1050.19	4.166	37.1
7558.95	1050.19	4.166	37.1
7565.26	1050.19	4.166	37.1
7571.57	1050.19	4.166	37.1
7577.88	1050.19	4.166	37.1
7584.19	1050.19	4.166	37.1
7590.5	1050.19	4.166	37.1
7596.81	1050.19	4.166	37.1
7603.12	1050.19	4.166	37.1
7609.43	1050.19	4.166	37.1
7615.74	1050.19	4.166	37.1
7622.05	1050.19	4.166	37.1
7628.35	1050.19	4.166	37.1
7634.66	1050.19	4.166	37.1
7640.97	1050.19	4.166	37.1
7647.28	1050.19	4.166	37.1
7653.59	1050.19	4.166	37.1
7659.9	1050.19	4.166	37.1
7666.21	1050.19	4.166	37.1
7672.52	1050.19	4.166	37.1
7678.83	610.584	4.166	37.1
7685.14	610.584	4.166	37.1
7691.45	610.584	4.166	37.1
7697.76	610.584	4.166	37.1
7704.07	610.584	4.166	37.1
7710.38	610.584	4.166	37.1
7716.69	610.584	4.166	37.1
7723	610.584	4.166	37.1
7729.31	610.584	4.166	37.1
7735.62	610.584	4.166	37.1
7741.93	610.584	4.166	37.1
7748.24	610.584	4.166	37.1
7754.55	610.584	4.166	37.1
7760.86	610.584	4.166	37.1
7767.17	610.584	4.166	37.1
7773.48	610.584	4.166	37.1
7779.79	610.584	4.166	37.1
7786.1	610.584	4.166	37.1
7792.41	610.584	4.166	37.1
7798.72	610.584	4.166	37.1
7805.02	610.584	4.166	37.1
7811.33	610.584	4.166	37.1
7817.64	610.584	4.166	37.1
7823.95	610.584	4.166	37.1
7830.26	610.584	4.166	37.1
7836.57	610.584	4.166	37.1
7842.88	610.584	4.166	37.1
7849.19	610.584	4.166	37.1
7855.5	610.584	4.166	37.1
7861.81	610.584	4.166	37.1
7868.12	610.584	4.166	37.1
7874.43	610.584	4.166	37.1
7880.74	610.584	4.166	37.1
7887.05	610.584	4.166	37.1
7893.36	610.584	4.166	37.1
7899.67	1227.1	4.166	37.1
7905.98	1227.1	4.166	37.1
7912.29	1227.1	4.166	37.1
7918.6	1227.1	4.166	37.1
7924.91	1227.1	4.166	37.1
7931.22	1227.1	4.166	37.1
7937.53	1227.1	4.166	37.1
7943.84	1227.1	4.166	37.1
7950.15	1227.1	4.166	37.1
7956.46	1227.1	4.166	37.1
7962.77	1227.1	4.166	37.1
7969.08	1227.1	4.166	37.1
7975.38	1227.1	4.166	37.1
7981.69	1227.1	4.166	37.1
7988	1227.1	4.166	37.1
7994.31	1227.1	4.166	37.1
8000.62	1227.1	4.166	37.1
8006.93	1227.1	4.166	37.1
8013.24	1227.1	4.166	37.1
8019.55	1227.1	4.166	37.1
8025.86	1227.1	4.166	37.1
8032.17	1227.1	4.166	37.1
8038.48	1227.1	4.166	37.1
8044.79	1227.1	4.166	37.1
8051.1	1227.1	4.166	37.1
8057.41	1227.1	4.166	37.1
8063.72	1227.1	4.166	37.1
8070.03	1227.1	4.166	37.1
8076.34	1227.1	4.166	37.1
8082.65	1080.46	4.166	37.1
8088.96	1080.46	4.166	37.1
8095.27	1080.46	4.166	37.1
8101.58	1080.46	4.166	37.1
8107.89	1080.46	4.166	37.1
8114.2	1080.46	4.166	37.1
8120.51	1080.46	4.166	37.1
8126.82	1080.46	4.166	37.1
8133.13	1080.46	4.166	37.1
8139.44	1080.46	4.166	37.1
8145.75	1080.46	4.166	37.1
8152.05	1080.46	4.166	37.1
8158.36	1080.46	4.166	37.1
8164.67	1080.46	4.166	37.1
8170.98	1080.46	4.166	37.1
8177.29	1080.46	4.166	37.1
8183.6	1080.46	4.166	37.1
8189.91	1080.46	4.166	37.1
8196.22	1080.46	4.166	37.1
8202.53	1080.46	4.166	37.1
8208.84	1080.46	4.166	37.1
8215.15	1080.46	4.166	37.1
8221.46	1080.46	4.166	37.1
8227.77	1080.46	4.166	37.1
8234.08	1080.46	4.166	37.1
8240.39	1080.46	4.166	37.1
8246.7	1080.46	4.166	37.1
8253.01	1080.46	4.166	37.1
8259.32	1080.46	4.166	37.1
8265.63	1080.46	4.166	37.1
8271.94	1080.46	4.166	37.1
8278.25	1080.46	4.166	37.1
8284.56	1080.46	4.166	37.1
8290.87	1080.46	4.166	37.1
8297.18	1080.46	4.166	37.1
8303.49	836.16	4.166	37.1
8309.8	836.16	4.166	37.1
8316.11	836.16	4.166	37.1
8322.42	836.16	4.166	37.1
8328.72	836.16	4.166	37.1
8335.03	836.16	4.166	37.1
8341.34	836.16	4.166	37.1
8347.65	836.16	4.166	37.1
8353.96	836.16	4.166	37.1
8360.27	836.16	4.166	37.1
8366.58	836.16	4.166	37.1
8372.89	836.16	4.166	37.1
8379.2	836.16	4.166	37.1
8385.51	836.16	4.166	37.1
8391.82	836.16	4.166	37.1
8398.13	836.16	4.166	37.1
8404.44	836.16	4.166	37.1
8410.75	836.16	4.166	37.1
8417.06	836.16	4.166	37.1
8423.37	836.16	4.166	37.1
8429.68	836.16	4.166	37.1
8435.99	836.16	4.166	37.1
8442.3	836.16	4.166	37.1
8448.61	836.16	4.166	37.1
8454.92	836.16	4.166	37.1
8461.23	836.16	4.166	37.1
8467.54	836.16	4.166	37.1
8473.85	836.16	4.166	37.1
8480.16	836.16	4.166	37.1
8486.47	836.16	4.166	37.1
8492.78	836.16	4.166	37.1
8499.09	836.16	4.166	37.1
8505.39	836.16	4.166	37.1
8511.7	836.16	4.166	37.1
8518.01	836.16	4.166	37.1
8524.32	970.32	4.166	37.1
8530.63	970.32	4.166	37.1
8536.94	970.32	4.166	37.1
8543.25	970.32	4.166	37.1
8549.56	970.32	4.166	37.1
8555.87	970.32	4.166	37.1
8562.18	970.32	4.166	37.1
8568.49	970.32	4.166	37.1
8574.8	970.32	4.166	37.1
8581.11	970.32	4.166	37.1
8587.42	970.32	4.166	37.1
8593.73	970.32	4.166	37.1
8600.04	970.32	4.166	37.1
8606.35	970.32	4.166	37.1
8612.66	970.32	4.166	37.1
8618.97	970.32	4.166	37.1
8625.28	970.32	4.166	37.1
8631.59	970.32	4.166	37.1
8637.9	970.32	4.166	37.1
8644.21	970.32	4.166	37.1
8650.52	970.32	4.166	37.1
8656.83	970.32	4.166	37.1
8663.14	970.32	4.166	37.1
8669.45	970.32	4.166	37.1
8675.75	970.32	4.166	37.1
8682.06	970.32	4.166	37.1
8688.37	970.32	4.166	37.1
8694.68	970.32	4.166	37.1
8700.99	970.32	4.166	37.1
8707.3	970.32	4.166	37.1
8713.61	970.32	4.166	37.1
8719.92	970.32	4.166	37.1
8726.23	942.864	4.166	37.1
8732.54	942.864	4.166	37.1
8738.85	942.864	4.166	37.1
8745.16	942.864	4.166	37.1
8751.47	942.864	4.166	37.1
8757.78	942.864	4.166	37.1
8764.09	942.864	4.166	37.1
8770.4	942.864	4.166	37.1
8776.71	942.864	4.166	37.1
8783.02	942.864	4.166	37.1
8789.33	942.864	4.166	37.1
8795.64	942.864	4.166	37.1
8801.95	942.864	4.166	37.1
8808.26	942.864	4.166	37.1
8814.57	942.864	4.166	37.1
8820.88	942.864	4.166	37.1
8827.19	942.864	4.166	37.1
8833.5	942.864	4.166	37.1
8839.81	942.864	4.166	37.1
8846.12	942.864	4.166	37.1
8852.42	942.864	4.166	37.1
8858.73	942.864	4.166	37.1
8865.04	942.864	4.166	37.1
8871.35	942.864	4.166	37.1
8877.66	942.864	4.166	37.1
8883.97	942.864	4.166	37.1
8890.28	942.864	4.166	37.1
8896.59	942.864	4.166	37.1
8902.9	942.864	4.166	37.1
8909.21	942.864	4.166	37.1
8915.52	942.864	4.166	37.1
8921.83	1139.11	4.166	37.1
8928.14	1139.11	4.166	37.1
8934.45	1139.11	4.166	37.1
8940.76	1139.11	4.166	37.1
8947.07	1139.11	4.166	37.1
8953.38	1139.11	4.166	37.1
8959.69	1139.11	4.166	37.1
8966	1139.11	4.166	37.1
8972.31	1139.11	4.166	37.1
8978.62	1139.11	4.166	37.1
8984.93	1139.11	4.166	37.1
8991.24	1139.11	4.166	37.1
8997.55	1139.11	4.166	37.1
9003.86	1139.11	4.166	37.1
9010.17	1139.11	4.166	37.1
9016.48	1139.11	4.166	37.1
9022.79	1139.11	4.166	37.1
9029.09	1139.11	4.166	37.1
9035.4	1139.11	4.166	37.1
9041.71	1139.11	4.166	37.1
9048.02	1139.11	4.166	37.1
9054.33	1139.11	4.166	37.1
9060.64	1139.11	4.166	37.1
9066.95	1139.11	4.166	37.1
9073.26	1139.11	4.166	37.1
9079.57	1139.11	4.166	37.1
9085.88	1139.11	4.166	37.1
9092.19	1139.11	4.166	37.1
9098.5	1046.14	4.166	37.1
9104.81	1046.14	4.166	37.1
9111.12	1046.14	4.166	37.1
9117.43	1046.14	4.166	37.1
9123.74	1046.14	4.166	37.1
9130.05	1046.14	4.166	37.1
9136.36	1046.14	4.166	37.1
9142.67	1046.14	4.166	37.1
9148.98	1046.14	4.166	37.1
9155.29	1046.14	4.166	37.1
9161.6	1046.14	4.166	37.1
9167.91	1046.14	4.166	37.1
9174.22	1046.14	4.166	37.1
9180.53	1046.14	4.166	37.1
9186.84	1046.14	4.166	37.1
9193.15	1046.14	4.166	37.1
9199.46	1046.14	4.166	37.1
9205.76	1046.14	4.166	37.1
9212.07	1046.14	4.166	37.1
9218.38	1046.14	4.166	37.1
9224.69	1046.14	4.166	37.1
9231	1046.14	4.166	37.1
9237.31	1046.14	4.166	37.1
9243.62	1046.14	4.166	37.1
9249.93	1046.14	4.166	37.1
9256.24	1046.14	4.166	37.1
9262.55	1046.14	4.166	37.1
9268.86	1046.14	4.166	37.1
9275.17	1307.59	4.166	37.1
9281.48	1307.59	4.166	37.1
9287.79	1307.59	4.166	37.1
9294.1	1307.59	4.166	37.1
9300.41	1307.59	4.166	37.1
9306.72	1307.59	4.166	37.1
9313.03	1307.59	4.166	37.1
9319.34	1307.59	4.166	37.1
9325.65	1307.59	4.166	37.1
9331.96	1307.59	4.166	37.1
9338.27	1307.59	4.166	37.1
9344.58	1307.59	4.166	37.1
9350.89	1307.59	4.166	37.1
9357.2	1307.59	4.166	37.1
9363.51	1307.59	4.166	37.1
9369.82	1307.59	4.166	37.1
9376.13	1307.59	4.166	37.1
9382.43	1307.59	4.166	37.1
9388.74	1307.59	4.166	37.1
9395.05	1307.59	4.166	37.1
9401.36	1307.59	4.166	37.1
9407.67	1307.59	4.166	37.1
9413.98	1307.59	4.166	37.1
9420.29	1307.59	4.166	37.1
9426.6	1307.59	4.166	37.1
9432.91	1307.59	4.166	37.1
9439.22	1307.59	4.166	37.1
9445.53	1307.59	4.166	37.1
9451.84	1307.59	4.166	37.1
9458.15	1331.3	4.166	37.1
9464.46	1331.3	4.166	37.1
9470.77	1331.3	4.166	37.1
9477.08	1331.3	4.166	37.1
9483.39	1331.3	4.166	37.1
9489.7	1331.3	4.166	37.1
9496.01	1331.3	4.166	37.1
9502.32	1331.3	4.166	37.1
9508.63	1331.3	4.166	37.1
9514.94	1331.3	4.166	37.1
9521.25	1331.3	4.166	37.1
9527.56	1331.3	4.166	37.1
9533.87	1331.3	4.166	37.1
9540.18	1331.3	4.166	37.1
9546.49	1331.3	4.166	37.1
9552.79	1331.3	4.166	37.1
9559.1	1331.3	4.166	37.1
9565.41	1331.3	4.166	37.1
9571.72	1331.3	4.166	37.1
9578.03	1331.3	4.166	37.1
9584.34	1331.3	4.166	37.1
9590.65	1331.3	4.166	37.1
9596.96	1413.05	4.166	37.1
9603.27	1413.05	4.166	37.1
9609.58	1413.05	4.166	37.1
9615.89	1413.05	4.166	37.1
9622.2	1413.05	4.166	37.1
9628.51	1413.05	4.166	37.1
9634.82	1413.05	4.166	37.1
9641.13	1413.05	4.166	37.1
9647.44	1413.05	4.166	37.1
9653.75	1413.05	4.166	37.1
9660.06	1413.05	4.166	37.1
9666.37	1413.05	4.166	37.1
9672.68	1413.05	4.166	37.1
9678.99	1413.05	4.166	37.1
9685.3	1413.05	4.166	37.1
9691.61	1413.05	4.166	37.1
9697.92	1413.05	4.166	37.1
9704.23	1413.05	4.166	37.1
9710.54	1413.05	4.166	37.1
9716.85	1413.05	4.166	37.1
9723.16	1413.05	4.166	37.1
9729.46	1413.05	4.166	37.1
9735.77	1413.05	4.166	37.1
9742.08	1526.93	4.166	37.1
9748.39	1526.93	4.166	37.1
9754.7	1526.93	4.166	37.1
9761.01	1526.93	4.166	37.1
9767.32	1526.93	4.166	37.1
9773.63	1526.93	4.166	37.1
9779.94	1526.93	4.166	37.1
9786.25	1526.93	4.166	37.1
9792.56	1526.93	4.166	37.1
9798.87	1526.93	4.166	37.1
9805.18	1526.93	4.166	37.1
9811.49	1526.93	4.166	37.1
9817.8	1526.93	4.166	37.1
9824.11	1526.93	4.166	37.1
9830.42	1526.93	4.166	37.1
9836.73	1526.93	4.166	37.1
9843.04	1526.93	4.166	37.1
9849.35	1526.93	4.166	37.1
9855.66	1526.93	4.166	37.1
9861.97	1526.93	4.166	37.1
9868.28	1526.93	4.166	37.1
9874.59	1526.93	4.166	37.1
9880.9	1526.93	4.166	37.1
9887.21	1379.66	4.166	37.1
9893.52	1379.66	4.166	37.1
9899.83	1379.66	4.166	37.1
9906.13	1379.66	4.166	37.1
9912.44	1379.66	4.166	37.1
9918.75	1379.66	4.166	37.1
9925.06	1379.66	4.166	37.1
9931.37	1379.66	4.166	37.1
9937.68	1379.66	4.166	37.1
9943.99	1379.66	4.166	37.1
9950.3	1379.66	4.166	37.1
9956.61	1379.66	4.166	37.1
9962.92	1379.66	4.166	37.1
9969.23	1379.66	4.166	37.1
9975.54	1379.66	4.166	37.1
9981.85	1379.66	4.166	37.1
9988.16	1379.66	4.166	37.1
9994.47	1379.66	4.166	37.1
10000.8	1379.66	4.166	37.1
10007.1	1379.66	4.166	37.1
10013.4	1379.66	4.166	37.1
10019.7	1379.66	4.166	37.1
10026	1379.66	4.166	37.1
10032.3	1379.66	4.166	37.1
10038.6	1379.66	4.166	37.1
10044.9	1379.66	4.166	37.1
10051.3	1379.66	4.166	37.1
10057.6	1379.66	4.166	37.1
10063.9	1379.66	4.166	37.1
10070.2	1379.66	4.166	37.1
10076.5	1379.66	4.166	37.1
10082.8	1271.4	4.166	37.1
10089.1	1271.4	4.166	37.1
10095.4	1271.4	4.166	37.1
10101.7	1271.4	4.166	37.1
10108	1271.4	4.166	37.1
10114.4	1271.4	4.166	37.1
10120.7	1271.4	4.166	37.1
10127	1271.4	4.166	37.1
10133.3	1271.4	4.166	37.1
10139.6	1271.4	4.166	37.1
10145.9	1271.4	4.166	37.1
10152.2	1271.4	4.166	37.1
10158.5	1271.4	4.166	37.1
10164.8	1271.4	4.166	37.1
10171.1	1271.4	4.166	37.1
10177.4	1271.4	4.166	37.1
10183.8	1271.4	4.166	37.1
10190.1	1085.45	4.166	37.1
10196.4	1085.45	4.166	37.1
10202.7	1085.45	4.166	37.1
10209	1085.45	4.166	37.1
10215.3	1085.45	4.166	37.1
10221.6	1085.45	4.166	37.1
10227.9	1085.45	4.166	37.1
10234.2	1085.45	4.166	37.1
10240.5	1085.45	4.166	37.1
10246.9	1085.45	4.166	37.1
10253.2	1085.45	4.166	37.1
10259.5	1085.45	4.166	37.1
10265.8	1085.45	4.166	37.1
10272.1	1085.45	4.166	37.1
10278.4	1085.45	4.166	37.1
10284.7	1085.45	4.166	37.1
10291	1085.45	4.166	37.1
10297.3	1085.45	4.166	37.1
10303.6	1085.45	4.166	37.1
10310	1085.45	4.166	37.1
10316.3	1085.45	4.166	37.1
10322.6	1085.45	4.166	37.1
10328.9	1085.45	4.166	37.1
10335.2	1085.45	4.166	37.1
10341.5	1085.45	4.166	37.1
10347.8	1085.45	4.166	37.1
10354.1	1085.45	4.166	37.1
10360.4	1085.45	4.166	37.1
10366.7	1085.45	4.166	37.1
10373	1085.45	4.166	37.1
10379.4	1085.45	4.166	37.1
10385.7	1085.45	4.166	37.1
10392	1085.45	4.166	37.1
10398.3	1327.56	4.166	37.1
10404.6	1327.56	4.166	37.1
10410.9	1327.56	4.166	37.1
10417.2	1327.56	4.166	37.1
10423.5	1327.56	4.166	37.1
10429.8	1327.56	4.166	37.1
10436.1	1327.56	4.166	37.1
10442.5	1327.56	4.166	37.1
10448.8	1327.56	4.166	37.1
10455.1	1327.56	4.166	37.1
10461.4	1327.56	4.166	37.1
10467.7	1327.56	4.166	37.1
10474	1327.56	4.166	37.1
10480.3	1327.56	4.166	37.1
10486.6	1327.56	4.166	37.1
10492.9	1327.56	4.166	37.1
10499.2	1327.56	4.166	37.1
10505.6	1327.56	4.166	37.1
10511.9	1327.56	4.166	37.1
10518.2	1327.56	4.166	37.1
10524.5	1327.56	4.166	37.1
10530.8	1327.56	4.166	37.1
10537.1	1327.56	4.166	37.1
10543.4	1327.56	4.166	37.1
10549.7	1327.56	4.166	37.1
10556	1294.18	4.166	37.1
10562.3	1294.18	4.166	37.1
10568.6	1294.18	4.166	37.1
10575	1294.18	4.166	37.1
10581.3	1294.18	4.166	37.1
10587.6	1294.18	4.166	37.1
10593.9	1294.18	4.166	37.1
10600.2	1294.18	4.166	37.1
10606.5	1294.18	4.166	37.1
10612.8	1294.18	4.166	37.1
10619.1	1294.18	4.166	37.1
10625.4	1294.18	4.166	37.1
10631.7	1294.18	4.166	37.1
10638.1	1294.18	4.166	37.1
10644.4	1294.18	4.166	37.1
10650.7	1294.18	4.166	37.1
10657	1294.18	4.166	37.1
10663.3	1294.18	4.166	37.1
10669.6	1294.18	4.166	37.1
10675.9	1294.18	4.166	37.1
10682.2	1294.18	4.166	37.1
10688.5	1294.18	4.166	37.1
10694.8	1294.18	4.166	37.1
10701.1	1294.18	4.166	37.1
10707.5	1294.18	4.166	37.1
10713.8	1294.18	4.166	37.1
10720.1	966.264	4.166	37.1
10726.4	966.264	4.166	37.1
10732.7	966.264	4.166	37.1
10739	966.264	4.166	37.1
10745.3	966.264	4.166	37.1
10751.6	966.264	4.166	37.1
10757.9	966.264	4.166	37.1
10764.2	966.264	4.166	37.1
10770.6	966.264	4.166	37.1
10776.9	966.264	4.166	37.1
10783.2	966.264	4.166	37.1
10789.5	966.264	4.166	37.1
10795.8	966.264	4.166	37.1
10802.1	966.264	4.166	37.1
10808.4	966.264	4.166	37.1
10814.7	966.264	4.166	37.1
10821	966.264	4.166	37.1
10827.3	966.264	4.166	37.1
10833.7	966.264	4.166	37.1
10840	966.264	4.166	37.1
10846.3	966.264	4.166	37.1
10852.6	966.264	4.166	37.1
10858.9	966.264	4.166	37.1
10865.2	966.264	4.166	37.1
10871.5	966.264	4.166	37.1
10877.8	966.264	4.166	37.1
10884.1	966.264	4.166	37.1
10890.4	1393.08	4.166	37.1
10896.7	1393.08	4.166	37.1
10903.1	1393.08	4.166	37.1
10909.4	1393.08	4.166	37.1
10915.7	1393.08	4.166	37.1
10922	1393.08	4.166	37.1
10928.3	1393.08	4.166	37.1
10934.6	1393.08	4.166	37.1
10940.9	1393.08	4.166	37.1
10947.2	1393.08	4.166	37.1
10953.5	1393.08	4.166	37.1
10959.8	1393.08	4.166	37.1
10966.2	1393.08	4.166	37.1
10972.5	1393.08	4.166	37.1
10978.8	1393.08	4.166	37.1
10985.1	1393.08	4.166	37.1
10991.4	1393.08	4.166	37.1
10997.7	1393.08	4.166	37.1
11004	1393.08	4.166	37.1
11010.3	1393.08	4.166	37.1
11016.6	1393.08	4.166	37.1
11022.9	1393.08	4.166	37.1
11029.3	1256.74	4.166	37.1
11035.6	1256.74	4.166	37.1
11041.9	1256.74	4.166	37.1
11048.2	1256.74	4.166	37.1
11054.5	1256.74	4.166	37.1
11060.8	1256.74	4.166	37.1
11067.1	1256.74	4.166	37.1
11073.4	1256.74	4.166	37.1
11079.7	1256.74	4.166	37.1
11086	1256.74	4.166	37.1
11092.3	1256.74	4.166	37.1
11098.7	1256.74	4.166	37.1
11105	1256.74	4.166	37.1
11111.3	1256.74	4.166	37.1
11117.6	1256.74	4.166	37.1
11123.9	1256.74	4.166	37.1
11130.2	1256.74	4.166	37.1
11136.5	1256.74	4.166	37.1
11142.8	1256.74	4.166	37.1
11149.1	1256.74	4.166	37.1
11155.4	1256.74	4.166	37.1
11161.8	1256.74	4.166	37.1
11168.1	1256.74	4.166	37.1
11174.4	1256.74	4.166	37.1
11180.7	1256.74	4.166	37.1
11187	1256.74	4.166	37.1
11193.3	1158.77	4.166	37.1
11199.6	1158.77	4.166	37.1
11205.9	1158.77	4.166	37.1
11212.2	1158.77	4.166	37.1
11218.5	1158.77	4.166	37.1
11224.8	1158.77	4.166	37.1
11231.2	1158.77	4.166	37.1
11237.5	1158.77	4.166	37.1
11243.8	1158.77	4.166	37.1
11250.1	1158.77	4.166	37.1
11256.4	1158.77	4.166	37.1
11262.7	1158.77	4.166	37.1
11269	1158.77	4.166	37.1
11275.3	1158.77	4.166	37.1
11281.6	1158.77	4.166	37.1
11287.9	1158.77	4.166	37.1
11294.3	1158.77	4.166	37.1
11300.6	1158.77	4.166	37.1
11306.9	1158.77	4.166	37.1
11313.2	1158.77	4.166	37.1
11319.5	1413.36	4.166	37.1
11325.8	1413.36	4.166	37.1
11332.1	1413.36	4.166	37.1
11338.4	1413.36	4.166	37.1
11344.7	1413.36	4.166	37.1
11351	1413.36	4.166	37.1
11357.4	1413.36	4.166	37.1
11363.7	1413.36	4.166	37.1
11370	1413.36	4.166	37.1
11376.3	1413.36	4.166	37.1
11382.6	1413.36	4.166	37.1
11388.9	1413.36	4.166	37.1
11395.2	1413.36	4.166	37.1
11401.5	1413.36	4.166	37.1
11407.8	1413.36	4.166	37.1
11414.1	1413.36	4.166	37.1
11420.4	1413.36	4.166	37.1
11426.8	1413.36	4.166	37.1
11433.1	1413.36	4.166	37.1
11439.4	1413.36	4.166	37.1
11445.7	1413.36	4.166	37.1
11452	1413.36	4.166	37.1
11458.3	1413.36	4.166	37.1
11464.6	1413.36	4.166	37.1
11470.9	1413.36	4.166	37.1
11477.2	1413.36	4.166	37.1
11483.5	1264.85	4.166	37.1
11489.9	1264.85	4.166	37.1
11496.2	1264.85	4.166	37.1
11502.5	1264.85	4.166	37.1
11508.8	1264.85	4.166	37.1
11515.1	1264.85	4.166	37.1
11521.4	1264.85	4.166	37.1
11527.7	1264.85	4.166	37.1
11534	1264.85	4.166	37.1
11540.3	1264.85	4.166	37.1
11546.6	1264.85	4.166	37.1
11553	1264.85	4.166	37.1
11559.3	1264.85	4.166	37.1
11565.6	1264.85	4.166	37.1
11571.9	1264.85	4.166	37.1
11578.2	1264.85	4.166	37.1
11584.5	1264.85	4.166	37.1
11590.8	1264.85	4.166	37.1
11597.1	1264.85	4.166	37.1
11603.4	1264.85	4.166	37.1
11609.7	1264.85	4.166	37.1
11616	1264.85	4.166	37.1
11622.4	1264.85	4.166	37.1
11628.7	1264.85	4.166	37.1
11635	1264.85	4.166	37.1
11641.3	1264.85	4.166	37.1
11647.6	1264.85	4.166	37.1
11653.9	1264.85	4.166	37.1
11660.2	1264.85	4.166	37.1
11666.5	1264.85	4.166	37.1
11672.8	1264.85	4.166	37.1
11679.1	873.288	4.166	37.1
11685.5	873.288	4.166	37.1
11691.8	873.288	4.166	37.1
11698.1	873.288	4.166	37.1
11704.4	873.288	4.166	37.1
11710.7	873.288	4.166	37.1
11717	873.288	4.166	37.1
11723.3	873.288	4.166	37.1
11729.6	873.288	4.166	37.1
11735.9	873.288	4.166	37.1
11742.2	873.288	4.166	37.1
11748.5	873.288	4.166	37.1
11754.9	873.288	4.166	37.1
11761.2	873.288	4.166	37.1
11767.5	873.288	4.166	37.1
11773.8	873.288	4.166	37.1
11780.1	873.288	4.166	37.1
11786.4	873.288	4.166	37.1
11792.7	873.288	4.166	37.1
11799	873.288	4.166	37.1
11805.3	873.288	4.166	37.1
11811.6	873.288	4.166	37.1
11818	873.288	4.166	37.1
11824.3	873.288	4.166	37.1
11830.6	873.288	4.166	37.1
11836.9	873.288	4.166	37.1
11843.2	873.288	4.166	37.1
11849.5	873.288	4.166	37.1
11855.8	873.288	4.166	37.1
11862.1	1145.98	4.166	37.1
11868.4	1145.98	4.166	37.1
11874.7	1145.98	4.166	37.1
11881.1	1145.98	4.166	37.1
11887.4	1145.98	4.166	37.1
11893.7	1145.98	4.166	37.1
11900	1145.98	4.166	37.1
11906.3	1145.98	4.166	37.1
11912.6	1145.98	4.166	37.1
11918.9	1145.98	4.166	37.1
11925.2	1145.98	4.166	37.1
11931.5	1145.98	4.166	37.1
11937.8	1145.98	4.166	37.1
11944.1	1145.98	4.166	37.1
11950.5	1145.98	4.166	37.1
11956.8	1145.98	4.166	37.1
11963.1	1145.98	4.166	37.1
11969.4	1145.98	4.166	37.1
11975.7	1145.98	4.166	37.1
11982	1145.98	4.166	37.1
11988.3	1145.98	4.166	37.1
11994.6	1145.98	4.166	37.1
12000.9	1145.98	4.166	37.1
12007.2	1145.98	4.166	37.1
12013.6	1145.98	4.166	37.1
12019.9	1145.98	4.166	37.1
12026.2	1145.98	4.166	37.1
12032.5	1145.98	4.166	37.1
12038.8	1145.98	4.166	37.1
12045.1	1145.98	4.166	37.1
12051.4	1145.98	4.166	37.1
12057.7	846.144	4.166	37.1
12064	846.144	4.166	37.1
12070.3	846.144	4.166	37.1
12076.7	846.144	4.166	37.1
12083	846.144	4.166	37.1
12089.3	846.144	4.166	37.1
12095.6	846.144	4.166	37.1
12101.9	846.144	4.166	37.1
12108.2	846.144	4.166	37.1
12114.5	846.144	4.166	37.1
12120.8	846.144	4.166	37.1
12127.1	846.144	4.166	37.1
12133.4	846.144	4.166	37.1
12139.7	846.144	4.166	37.1
12146.1	846.144	4.166	37.1
12152.4	846.144	4.166	37.1
12158.7	846.144	4.166	37.1
12165	846.144	4.166	37.1
12171.3	846.144	4.166	37.1
12177.6	846.144	4.166	37.1
12183.9	846.144	4.166	37.1
12190.2	846.144	4.166	37.1
12196.5	846.144	4.166	37.1
12202.8	846.144	4.166	37.1
12209.2	846.144	4.166	37.1
12215.5	846.144	4.166	37.1
12221.8	846.144	4.166	37.1
12228.1	846.144	4.166	37.1
12234.4	846.144	4.166	37.1
12240.7	845.832	4.166	37.1
12247	845.832	4.166	37.1
12253.3	845.832	4.166	37.1
12259.6	845.832	4.166	37.1
12265.9	845.832	4.166	37.1
12272.2	845.832	4.166	37.1
12278.6	845.832	4.166	37.1
12284.9	845.832	4.166	37.1
12291.2	845.832	4.166	37.1
12297.5	845.832	4.166	37.1
12303.8	845.832	4.166	37.1
12310.1	845.832	4.166	37.1
12316.4	845.832	4.166	37.1
12322.7	845.832	4.166	37.1
12329	845.832	4.166	37.1
12335.3	845.832	4.166	37.1
12341.7	845.832	4.166	37.1
12348	845.832	4.166	37.1
12354.3	845.832	4.166	37.1
12360.6	845.832	4.166	37.1
12366.9	845.832	4.166	37.1
12373.2	845.832	4.166	37.1
12379.5	845.832	4.166	37.1
12385.8	845.832	4.166	37.1
12392.1	845.832	4.166	37.1
12398.4	845.832	4.166	37.1
12404.8	845.832	4.166	37.1
12411.1	845.832	4.166	37.1
12417.4	845.832	4.166	37.1
12423.7	845.832	4.166	37.1
12430	845.832	4.166	37.1
12436.3	845.832	4.166	37.1
12442.6	845.832	4.166	37.1
12448.9	845.832	4.166	37.1
12455.2	845.832	4.166	37.1
12461.5	845.832	4.166	37.1
12467.8	779.376	4.166	37.1
12474.2	779.376	4.166	37.1
12480.5	779.376	4.166	37.1
12486.8	779.376	4.166	37.1
12493.1	779.376	4.166	37.1
12499.4	779.376	4.166	37.1
12505.7	779.376	4.166	37.1
12512	779.376	4.166	37.1
12518.3	779.376	4.166	37.1
12524.6	779.376	4.166	37.1
12530.9	779.376	4.166	37.1
12537.3	779.376	4.166	37.1
12543.6	779.376	4.166	37.1
12549.9	779.376	4.166	37.1
12556.2	779.376	4.166	37.1
12562.5	779.376	4.166	37.1
12568.8	779.376	4.166	37.1
12575.1	779.376	4.166	37.1
12581.4	779.376	4.166	37.1
12587.7	779.376	4.166	37.1
12594	779.376	4.166	37.1
12600.4	779.376	4.166	37.1
12606.7	779.376	4.166	37.1
12613	779.376	4.166	37.1
[truncated: 568,557+ more rows]
