# Supplementary material for: Evaluation of in-service smartphone battery drainage profile for video calling feature in major apps
Source: Sci Rep. 2023 Jul 20;13:11699. doi: 10.1038/s41598-023-38859-3 (PMC10359271; doi:10.1038/s41598-023-38859-3)
Supplement: Supplementary file 16 — Supplementary Information 16. [file 41598_2023_38859_MOESM16_ESM.xlsx]

## Sheet: R(1 of 2)
Time (milliSeconds)	Current (milliAmps)	Voltage (Volts)	Temperature (Degree Celsius)
2.5852	952.896	4.336	30.2
5.1704	821.856	4.336	30.2
7.7556	647.136	4.336	30.2
10.3408	734.496	4.336	30.2
12.926	734.496	4.336	30.2
15.5112	647.136	4.336	30.2
18.0964	647.136	4.336	30.2
20.6816	647.136	4.336	30.2
23.2668	734.496	4.336	30.2
25.852	778.176	4.336	30.2
28.4372	909.216	4.336	30.2
31.0224	821.856	4.336	30.2
33.6076	909.216	4.336	30.2
36.1928	952.896	4.336	30.2
38.778	778.176	4.336	30.2
41.3632	778.176	4.336	30.2
43.9484	821.856	4.336	30.2
46.5336	821.856	4.336	30.2
49.1188	821.856	4.336	30.2
51.704	909.216	4.336	30.2
54.2892	821.856	4.336	30.2
56.8744	778.176	4.336	30.2
59.4596	778.176	4.336	30.2
62.0448	734.496	4.336	30.2
64.63	734.496	4.336	30.2
67.2152	821.856	4.336	30.2
69.8004	734.496	4.336	30.2
72.3856	778.176	4.336	30.2
74.9708	690.816	4.336	30.2
77.556	734.496	4.336	30.2
80.1412	690.816	4.336	30.2
82.7264	734.496	4.336	30.2
85.3116	909.216	4.336	30.2
87.8968	821.856	4.336	30.2
90.482	778.176	4.336	30.2
93.0672	865.536	4.336	30.2
95.6524	909.216	4.336	30.2
98.2376	821.856	4.336	30.2
100.823	734.496	4.336	30.2
103.408	821.856	4.336	30.2
105.993	996.576	4.336	30.2
108.578	865.536	4.336	30.2
111.164	821.856	4.336	30.2
113.749	1127.62	4.336	30.2
116.334	1171.3	4.336	30.2
118.919	821.856	4.336	30.2
121.504	865.536	4.336	30.2
124.09	909.216	4.336	30.2
126.675	996.576	4.336	30.2
129.26	996.576	4.336	30.2
131.845	996.576	4.336	30.2
134.43	1083.94	4.336	30.2
137.016	996.576	4.336	30.2
139.601	996.576	4.336	30.2
142.186	778.176	4.336	30.2
144.771	909.216	4.336	30.2
147.356	821.856	4.336	30.2
149.942	1083.94	4.336	30.2
152.527	996.576	4.336	30.2
155.112	952.896	4.336	30.2
157.697	909.216	4.336	30.2
160.282	778.176	4.336	30.2
162.868	865.536	4.336	30.2
165.453	952.896	4.336	30.2
168.038	952.896	4.336	30.2
170.623	909.216	4.336	30.2
173.208	909.216	4.336	30.2
175.794	909.216	4.336	30.2
178.379	952.896	4.336	30.2
180.964	909.216	4.336	30.2
183.549	909.216	4.336	30.2
186.134	1258.66	4.336	30.2
188.72	1040.26	4.336	30.2
191.305	1171.3	4.336	30.2
193.89	909.216	4.336	30.2
196.475	909.216	4.336	30.2
199.06	1127.62	4.336	30.2
201.646	1083.94	4.336	30.2
204.231	996.576	4.336	30.2
206.816	996.576	4.336	30.2
209.401	909.216	4.336	30.2
211.986	821.856	4.336	30.2
214.572	821.856	4.336	30.2
217.157	821.856	4.336	30.2
219.742	778.176	4.336	30.2
222.327	778.176	4.336	30.2
224.912	734.496	4.336	30.2
227.498	909.216	4.336	30.2
230.083	996.576	4.336	30.2
232.668	996.576	4.336	30.2
235.253	865.536	4.336	30.2
237.838	1040.26	4.336	30.2
240.424	996.576	4.336	30.2
243.009	996.576	4.336	30.2
245.594	865.536	4.336	30.2
248.179	865.536	4.336	30.2
250.764	865.536	4.336	30.2
253.35	821.856	4.336	30.2
255.935	734.496	4.336	30.2
258.52	690.816	4.336	30.2
261.105	603.456	4.336	30.2
263.69	647.136	4.336	30.2
266.276	647.136	4.336	30.2
268.861	647.136	4.336	30.2
271.446	647.136	4.336	30.2
274.031	821.856	4.336	30.2
276.616	778.176	4.336	30.2
279.202	734.496	4.336	30.2
281.787	734.496	4.336	30.2
284.372	734.496	4.336	30.2
286.957	603.456	4.336	30.2
289.542	690.816	4.336	30.2
292.128	734.496	4.336	30.2
294.713	778.176	4.336	30.2
297.298	647.136	4.336	30.2
299.883	734.496	4.336	30.2
302.468	909.216	4.336	30.2
305.054	821.856	4.336	30.2
307.639	952.896	4.336	30.2
310.224	952.896	4.336	30.2
312.809	821.856	4.336	30.2
315.394	778.176	4.336	30.2
317.98	778.176	4.336	30.2
320.565	821.856	4.336	30.2
323.15	734.496	4.336	30.2
325.735	690.816	4.336	30.2
328.32	647.136	4.336	30.2
330.906	647.136	4.336	30.2
333.491	734.496	4.336	30.2
336.076	690.816	4.336	30.2
338.661	690.816	4.336	30.2
341.246	647.136	4.336	30.2
343.832	647.136	4.336	30.2
346.417	690.816	4.336	30.2
349.002	734.496	4.336	30.2
351.587	690.816	4.336	30.2
354.172	821.856	4.336	30.2
356.758	734.496	4.336	30.2
359.343	734.496	4.336	30.2
361.928	778.176	4.336	30.2
364.513	559.776	4.336	30.2
367.098	647.136	4.336	30.2
369.684	821.856	4.336	30.2
372.269	734.496	4.336	30.2
374.854	778.176	4.336	30.2
377.439	778.176	4.336	30.2
380.024	734.496	4.336	30.2
382.61	603.456	4.336	30.2
385.195	516.096	4.336	30.2
387.78	603.456	4.336	30.2
390.365	734.496	4.336	30.2
392.95	778.176	4.336	30.2
395.536	603.456	4.336	30.2
398.121	603.456	4.336	30.2
400.706	603.456	4.336	30.2
403.291	516.096	4.336	30.2
405.876	516.096	4.336	30.2
408.462	603.456	4.336	30.2
411.047	559.776	4.336	30.2
413.632	559.776	4.336	30.2
416.217	647.136	4.336	30.2
418.802	690.816	4.336	30.2
421.388	516.096	4.336	30.2
423.973	559.776	4.336	30.2
426.558	647.136	4.336	30.2
429.143	647.136	4.336	30.2
431.728	516.096	4.336	30.2
434.314	690.816	4.336	30.2
436.899	559.776	4.336	30.2
439.484	690.816	4.336	30.2
442.069	647.136	4.336	30.2
444.654	647.136	4.336	30.2
447.24	690.816	4.336	30.2
449.825	734.496	4.336	30.2
452.41	647.136	4.336	30.2
454.995	559.776	4.336	30.2
457.58	559.776	4.336	30.2
460.166	603.456	4.336	30.2
462.751	603.456	4.336	30.2
465.336	559.776	4.336	30.2
467.921	559.776	4.336	30.2
470.506	559.776	4.336	30.2
473.092	559.776	4.336	30.2
475.677	690.816	4.336	30.2
478.262	690.816	4.336	30.2
480.847	647.136	4.336	30.2
483.432	647.136	4.336	30.2
486.018	516.096	4.336	30.2
488.603	559.776	4.336	30.2
491.188	559.776	4.336	30.2
493.773	516.096	4.336	30.2
496.358	647.136	4.336	30.2
498.944	690.816	4.336	30.2
501.529	603.456	4.336	30.2
504.114	603.456	4.336	30.2
506.699	647.136	4.336	30.2
509.284	647.136	4.336	30.2
511.87	647.136	4.336	30.2
514.455	559.776	4.336	30.2
517.04	647.136	4.336	30.2
519.625	559.776	4.336	30.2
522.21	559.776	4.336	30.2
524.796	559.776	4.336	30.2
527.381	559.776	4.336	30.2
529.966	516.096	4.336	30.2
532.551	516.096	4.336	30.2
535.136	516.096	4.336	30.2
537.722	559.776	4.336	30.2
540.307	559.776	4.336	30.2
542.892	559.776	4.336	30.2
545.477	603.456	4.336	30.2
548.062	603.456	4.336	30.2
550.648	603.456	4.336	30.2
553.233	603.456	4.336	30.2
555.818	647.136	4.336	30.2
558.403	603.456	4.336	30.2
560.988	603.456	4.336	30.2
563.574	603.456	4.336	30.2
566.159	603.456	4.336	30.2
568.744	647.136	4.336	30.2
571.329	603.456	4.336	30.2
573.914	647.136	4.336	30.2
576.5	516.096	4.336	30.2
579.085	472.416	4.336	30.2
581.67	647.136	4.336	30.2
584.255	472.416	4.336	30.2
586.84	472.416	4.336	30.2
589.426	472.416	4.336	30.2
592.011	472.416	4.336	30.2
594.596	603.456	4.336	30.2
597.181	603.456	4.336	30.2
599.766	516.096	4.336	30.2
602.352	516.096	4.336	30.2
604.937	516.096	4.336	30.2
607.522	559.776	4.336	30.2
610.107	647.136	4.336	30.2
612.692	690.816	4.336	30.2
615.278	647.136	4.336	30.2
617.863	690.816	4.336	30.2
620.448	821.856	4.336	30.2
623.033	472.416	4.336	30.2
625.618	516.096	4.336	30.2
628.204	472.416	4.336	30.2
630.789	516.096	4.336	30.2
633.374	516.096	4.336	30.2
635.959	472.416	4.336	30.2
638.544	516.096	4.336	30.2
641.13	472.416	4.336	30.2
643.715	472.416	4.336	30.2
646.3	516.096	4.336	30.2
648.885	559.776	4.336	30.2
651.47	516.096	4.336	30.2
654.056	516.096	4.336	30.2
656.641	516.096	4.336	30.2
659.226	647.136	4.336	30.2
661.811	603.456	4.336	30.2
664.396	603.456	4.336	30.2
666.982	603.456	4.336	30.2
669.567	603.456	4.336	30.2
672.152	603.456	4.336	30.2
674.737	647.136	4.336	30.2
677.322	647.136	4.336	30.2
679.908	647.136	4.336	30.2
682.493	647.136	4.336	30.2
685.078	647.136	4.336	30.2
687.663	603.456	4.336	30.2
690.248	472.416	4.336	30.2
692.834	472.416	4.336	30.2
695.419	472.416	4.336	30.2
698.004	559.776	4.336	30.2
700.589	647.136	4.336	30.2
703.174	647.136	4.336	30.2
705.76	516.096	4.336	30.2
708.345	559.776	4.336	30.2
710.93	690.816	4.336	30.2
713.515	647.136	4.336	30.2
716.1	647.136	4.336	30.2
718.686	603.456	4.336	30.2
721.271	603.456	4.336	30.2
723.856	603.456	4.336	30.2
726.441	472.416	4.336	30.2
729.026	516.096	4.336	30.2
731.612	603.456	4.336	30.2
734.197	516.096	4.336	30.2
736.782	603.456	4.336	30.2
739.367	778.176	4.336	30.2
741.952	603.456	4.336	30.2
744.538	559.776	4.336	30.2
747.123	603.456	4.336	30.2
749.708	559.776	4.336	30.2
752.293	647.136	4.336	30.2
754.878	516.096	4.336	30.2
757.464	516.096	4.336	30.2
760.049	603.456	4.336	30.2
762.634	472.416	4.336	30.2
765.219	516.096	4.336	30.2
767.804	472.416	4.336	30.2
770.39	472.416	4.336	30.2
772.975	559.776	4.336	30.2
775.56	647.136	4.336	30.2
778.145	690.816	4.336	30.2
780.73	690.816	4.336	30.2
783.316	647.136	4.336	30.2
785.901	647.136	4.336	30.2
788.486	516.096	4.336	30.2
791.071	559.776	4.336	30.2
793.656	559.776	4.336	30.2
796.242	559.776	4.336	30.2
798.827	472.416	4.336	30.2
801.412	472.416	4.336	30.2
803.997	472.416	4.336	30.2
806.582	472.416	4.336	30.2
809.168	516.096	4.336	30.2
811.753	516.096	4.336	30.2
814.338	516.096	4.336	30.2
816.923	516.096	4.336	30.2
819.508	472.416	4.336	30.2
822.094	516.096	4.336	30.2
824.679	603.456	4.336	30.2
827.264	472.416	4.336	30.2
829.849	472.416	4.336	30.2
832.434	516.096	4.336	30.2
835.02	516.096	4.336	30.2
837.605	516.096	4.336	30.2
840.19	472.416	4.336	30.2
842.775	472.416	4.336	30.2
845.36	516.096	4.336	30.2
847.946	559.776	4.336	30.2
850.531	428.736	4.336	30.2
853.116	472.416	4.336	30.2
855.701	472.416	4.336	30.2
858.286	559.776	4.336	30.2
860.872	559.776	4.336	30.2
863.457	647.136	4.336	30.2
866.042	603.456	4.336	30.2
868.627	603.456	4.336	30.2
871.212	559.776	4.336	30.2
873.798	516.096	4.336	30.2
876.383	472.416	4.336	30.2
878.968	559.776	4.336	30.2
881.553	472.416	4.336	30.2
884.138	603.456	4.336	30.2
886.724	559.776	4.336	30.2
889.309	647.136	4.336	30.2
891.894	559.776	4.336	30.2
894.479	559.776	4.336	30.2
897.064	647.136	4.336	30.2
899.65	559.776	4.336	30.2
902.235	647.136	4.336	30.2
904.82	647.136	4.336	30.2
907.405	516.096	4.336	30.2
909.99	516.096	4.336	30.2
912.576	516.096	4.336	30.2
915.161	603.456	4.336	30.2
917.746	647.136	4.336	30.2
920.331	559.776	4.336	30.2
922.916	647.136	4.336	30.2
925.502	516.096	4.336	30.2
928.087	603.456	4.336	30.2
930.672	559.776	4.336	30.2
933.257	516.096	4.336	30.2
935.842	516.096	4.336	30.2
938.428	559.776	4.336	30.2
941.013	603.456	4.336	30.2
943.598	516.096	4.336	30.2
946.183	603.456	4.336	30.2
948.768	690.816	4.336	30.2
951.354	690.816	4.336	30.2
953.939	603.456	4.336	30.2
956.524	647.136	4.336	30.2
959.109	647.136	4.336	30.2
961.694	690.816	4.336	30.2
964.28	690.816	4.336	30.2
966.865	734.496	4.336	30.2
969.45	647.136	4.336	30.2
972.035	647.136	4.336	30.2
974.62	690.816	4.336	30.2
977.206	690.816	4.336	30.2
979.791	603.456	4.336	30.2
982.376	647.136	4.336	30.2
984.961	647.136	4.336	30.2
987.546	559.776	4.336	30.2
990.132	516.096	4.336	30.2
992.717	559.776	4.336	30.2
995.302	647.136	4.336	30.2
997.887	690.816	4.336	30.2
1000.47	690.816	4.336	30.2
1003.06	690.816	4.336	30.2
1005.64	647.136	4.336	30.2
1008.23	603.456	4.336	30.2
1010.81	603.456	4.336	30.2
1013.4	559.776	4.336	30.2
1015.98	559.776	4.336	30.2
1018.57	472.416	4.336	30.2
1021.15	472.416	4.336	30.2
1023.74	472.416	4.336	30.2
1026.32	472.416	4.336	30.2
1028.91	472.416	4.336	30.2
1031.49	472.416	4.336	30.2
1034.08	516.096	4.336	30.2
1036.67	516.096	4.336	30.2
1039.25	516.096	4.336	30.2
1041.84	516.096	4.336	30.2
1044.42	516.096	4.336	30.2
1047.01	559.776	4.336	30.2
1049.59	559.776	4.336	30.2
1052.18	516.096	4.336	30.2
1054.76	647.136	4.336	30.2
1057.35	647.136	4.336	30.2
1059.93	647.136	4.336	30.2
1062.52	647.136	4.336	30.2
1065.1	516.096	4.336	30.2
1067.69	559.776	4.336	30.2
1070.27	603.456	4.336	30.2
1072.86	559.776	4.336	30.2
1075.44	559.776	4.336	30.2
1078.03	516.096	4.336	30.2
1080.61	559.776	4.336	30.2
1083.2	516.096	4.336	30.2
1085.78	516.096	4.336	30.2
1088.37	559.776	4.336	30.2
1090.95	559.776	4.336	30.2
1093.54	778.176	4.336	30.2
1096.12	603.456	4.336	30.2
1098.71	734.496	4.336	30.2
1101.3	734.496	4.336	30.2
1103.88	690.816	4.336	30.2
1106.47	690.816	4.336	30.2
1109.05	690.816	4.336	30.2
1111.64	516.096	4.336	30.2
1114.22	559.776	4.336	30.2
1116.81	647.136	4.336	30.2
1119.39	516.096	4.336	30.2
1121.98	559.776	4.336	30.2
1124.56	603.456	4.336	30.2
1127.15	559.776	4.336	30.2
1129.73	559.776	4.336	30.2
1132.32	603.456	4.336	30.2
1134.9	472.416	4.336	30.2
1137.49	472.416	4.336	30.2
1140.07	472.416	4.336	30.2
1142.66	472.416	4.336	30.2
1145.24	516.096	4.336	30.2
1147.83	472.416	4.336	30.2
1150.41	559.776	4.336	30.2
1153	559.776	4.336	30.2
1155.58	516.096	4.336	30.2
1158.17	516.096	4.336	30.2
1160.75	516.096	4.336	30.2
1163.34	559.776	4.336	30.2
1165.93	603.456	4.336	30.2
1168.51	647.136	4.336	30.2
1171.1	647.136	4.336	30.2
1173.68	647.136	4.336	30.2
1176.27	559.776	4.336	30.2
1178.85	603.456	4.336	30.2
1181.44	559.776	4.336	30.2
1184.02	559.776	4.336	30.2
1186.61	559.776	4.336	30.2
1189.19	603.456	4.336	30.2
1191.78	603.456	4.336	30.2
1194.36	472.416	4.336	30.2
1196.95	516.096	4.336	30.2
1199.53	559.776	4.336	30.2
1202.12	559.776	4.336	30.2
1204.7	516.096	4.336	30.2
1207.29	603.456	4.336	30.2
1209.87	472.416	4.336	30.2
1212.46	472.416	4.336	30.2
1215.04	472.416	4.336	30.2
1217.63	472.416	4.336	30.2
1220.21	428.736	4.336	30.2
1222.8	472.416	4.336	30.2
1225.38	472.416	4.336	30.2
1227.97	559.776	4.336	30.2
1230.56	516.096	4.336	30.2
1233.14	516.096	4.336	30.2
1235.73	603.456	4.336	30.2
1238.31	559.776	4.336	30.2
1240.9	647.136	4.336	30.2
1243.48	603.456	4.336	30.2
1246.07	559.776	4.336	30.2
1248.65	559.776	4.336	30.2
1251.24	603.456	4.336	30.2
1253.82	603.456	4.336	30.2
1256.41	603.456	4.336	30.2
1258.99	559.776	4.336	30.2
1261.58	516.096	4.336	30.2
1264.16	516.096	4.336	30.2
1266.75	559.776	4.336	30.2
1269.33	559.776	4.336	30.2
1271.92	428.736	4.336	30.2
1274.5	472.416	4.336	30.2
1277.09	516.096	4.336	30.2
1279.67	603.456	4.336	30.2
1282.26	516.096	4.336	30.2
1284.84	516.096	4.336	30.2
1287.43	472.416	4.336	30.2
1290.01	472.416	4.336	30.2
1292.6	516.096	4.336	30.2
1295.19	472.416	4.336	30.2
1297.77	472.416	4.336	30.2
1300.36	690.816	4.336	30.2
1302.94	1346.02	4.336	30.2
1305.53	1127.62	4.336	30.2
1308.11	909.216	4.336	30.2
1310.7	647.136	4.336	30.2
1313.28	1258.66	4.336	30.2
1315.87	734.496	4.336	30.2
1318.45	647.136	4.336	30.2
1321.04	865.536	4.336	30.2
1323.62	1127.62	4.336	30.2
1326.21	952.896	4.336	30.2
1328.79	734.496	4.336	30.2
1331.38	1040.26	4.336	30.2
1333.96	1171.3	4.336	30.2
1336.55	1040.26	4.336	30.2
1339.13	1171.3	4.336	30.2
1341.72	996.576	4.336	30.2
1344.3	734.496	4.336	30.2
1346.89	1040.26	4.336	30.2
1349.47	778.176	4.336	30.2
1352.06	1127.62	4.336	30.2
1354.64	1302.34	4.336	30.2
1357.23	690.816	4.336	30.2
1359.82	952.896	4.336	30.2
1362.4	1214.98	4.336	30.2
1364.99	1083.94	4.336	30.2
1367.57	1127.62	4.336	30.2
1370.16	996.576	4.336	30.2
1372.74	909.216	4.336	30.2
1375.33	734.496	4.336	30.2
1377.91	778.176	4.336	30.2
1380.5	734.496	4.336	30.2
1383.08	690.816	4.336	30.2
1385.67	690.816	4.336	30.2
1388.25	1127.62	4.336	30.2
1390.84	1171.3	4.336	30.2
1393.42	1171.3	4.336	30.2
1396.01	865.536	4.336	30.2
1398.59	1171.3	4.336	30.2
1401.18	690.816	4.336	30.2
1403.76	952.896	4.336	30.2
1406.35	1346.02	4.336	30.2
1408.93	690.816	4.336	30.2
1411.52	952.896	4.336	30.2
1414.1	952.896	4.336	30.2
1416.69	1302.34	4.336	30.2
1419.27	1302.34	4.336	30.2
1421.86	996.576	4.336	30.2
1424.45	1302.34	4.336	30.2
1427.03	909.216	4.336	30.2
1429.62	952.896	4.336	30.2
1432.2	734.496	4.336	30.2
1434.79	821.856	4.336	30.2
1437.37	996.576	4.336	30.2
1439.96	996.576	4.336	30.2
1442.54	690.816	4.336	30.2
1445.13	778.176	4.336	30.2
1447.71	778.176	4.336	30.2
1450.3	1346.02	4.336	30.2
1452.88	952.896	4.336	30.2
1455.47	1040.26	4.336	30.2
1458.05	1346.02	4.336	30.2
1460.64	1258.66	4.336	30.2
1463.22	690.816	4.336	30.2
1465.81	865.536	4.336	30.2
1468.39	1258.66	4.336	30.2
1470.98	952.896	4.336	30.2
1473.56	1258.66	4.336	30.2
1476.15	1433.38	4.336	30.2
1478.73	1083.94	4.336	30.2
1481.32	1040.26	4.336	30.2
1483.9	1171.3	4.336	30.2
1486.49	734.496	4.336	30.2
1489.08	996.576	4.336	30.2
1491.66	1258.66	4.336	30.2
1494.25	996.576	4.336	30.2
1496.83	821.856	4.336	30.2
1499.42	1171.3	4.336	30.2
1502	1346.02	4.336	30.2
1504.59	909.216	4.336	30.2
1507.17	778.176	4.336	30.2
1509.76	909.216	4.336	30.2
1512.34	1171.3	4.336	30.2
1514.93	734.496	4.336	30.2
1517.51	865.536	4.336	30.2
1520.1	821.856	4.336	30.2
1522.68	734.496	4.336	30.2
1525.27	909.216	4.336	30.2
1527.85	1083.94	4.336	30.2
1530.44	778.176	4.336	30.2
1533.02	1171.3	4.336	30.2
1535.61	734.496	4.336	30.2
1538.19	1127.62	4.336	30.2
1540.78	1258.66	4.336	30.2
1543.36	1171.3	4.336	30.2
1545.95	1302.34	4.336	30.2
1548.53	1171.3	4.336	30.2
1551.12	996.576	4.336	30.2
1553.71	1346.02	4.336	30.2
1556.29	821.856	4.336	30.2
1558.88	996.576	4.336	30.2
1561.46	952.896	4.336	30.2
1564.05	690.816	4.336	30.2
1566.63	865.536	4.336	30.2
1569.22	1127.62	4.336	30.2
1571.8	1171.3	4.336	30.2
1574.39	952.896	4.336	30.2
1576.97	1171.3	4.336	30.2
1579.56	1171.3	4.336	30.2
1582.14	996.576	4.336	30.2
1584.73	778.176	4.336	30.2
1587.31	1083.94	4.336	30.2
1589.9	690.816	4.336	30.2
1592.48	952.896	4.336	30.2
1595.07	1171.3	4.336	30.2
1597.65	690.816	4.336	30.2
1600.24	821.856	4.336	30.2
1602.82	909.216	4.336	30.2
1605.41	778.176	4.336	30.2
1607.99	690.816	4.336	30.2
1610.58	690.816	4.336	30.2
1613.16	647.136	4.336	30.2
1615.75	647.136	4.336	30.2
1618.34	472.416	4.336	30.2
1620.92	428.736	4.336	30.2
1623.51	472.416	4.336	30.2
1626.09	472.416	4.336	30.2
1628.68	516.096	4.336	30.2
1631.26	516.096	4.336	30.2
1633.85	516.096	4.336	30.2
1636.43	472.416	4.336	30.2
1639.02	559.776	4.336	30.2
1641.6	516.096	4.336	30.2
1644.19	516.096	4.336	30.2
1646.77	472.416	4.336	30.2
1649.36	516.096	4.336	30.2
1651.94	603.456	4.336	30.2
1654.53	428.736	4.336	30.2
1657.11	603.456	4.336	30.2
1659.7	690.816	4.336	30.2
1662.28	472.416	4.336	30.2
1664.87	472.416	4.336	30.2
1667.45	516.096	4.336	30.2
1670.04	472.416	4.336	30.2
1672.62	472.416	4.336	30.2
1675.21	428.736	4.336	30.2
1677.79	516.096	4.336	30.2
1680.38	428.736	4.336	30.2
1682.97	516.096	4.336	30.2
1685.55	516.096	4.336	30.2
1688.14	472.416	4.336	30.2
1690.72	559.776	4.336	30.2
1693.31	472.416	4.336	30.2
1695.89	428.736	4.336	30.2
1698.48	428.736	4.336	30.2
1701.06	428.736	4.336	30.2
1703.65	559.776	4.336	30.2
1706.23	559.776	4.336	30.2
1708.82	516.096	4.336	30.2
1711.4	559.776	4.336	30.2
1713.99	472.416	4.336	30.2
1716.57	428.736	4.336	30.2
1719.16	472.416	4.336	30.2
1721.74	428.736	4.336	30.2
1724.33	428.736	4.336	30.2
1726.91	559.776	4.336	30.2
1729.5	516.096	4.336	30.2
1732.08	647.136	4.336	30.2
1734.67	472.416	4.336	30.2
1737.25	472.416	4.336	30.2
1739.84	516.096	4.336	30.2
1742.42	472.416	4.336	30.2
1745.01	472.416	4.336	30.2
1747.6	516.096	4.336	30.2
1750.18	472.416	4.336	30.2
1752.77	472.416	4.336	30.2
1755.35	472.416	4.336	30.2
1757.94	428.736	4.336	30.2
1760.52	472.416	4.336	30.2
1763.11	472.416	4.336	30.2
1765.69	516.096	4.336	30.2
1768.28	516.096	4.336	30.2
1770.86	516.096	4.336	30.2
1773.45	472.416	4.336	30.2
1776.03	472.416	4.336	30.2
1778.62	428.736	4.336	30.2
1781.2	472.416	4.336	30.2
1783.79	559.776	4.336	30.2
1786.37	516.096	4.336	30.2
1788.96	516.096	4.336	30.2
1791.54	559.776	4.336	30.2
1794.13	472.416	4.336	30.2
1796.71	472.416	4.336	30.2
1799.3	516.096	4.336	30.2
1801.88	472.416	4.336	30.2
1804.47	472.416	4.336	30.2
1807.05	516.096	4.336	30.2
1809.64	559.776	4.336	30.2
1812.23	603.456	4.336	30.2
1814.81	559.776	4.336	30.2
1817.4	559.776	4.336	30.2
1819.98	472.416	4.336	30.2
1822.57	516.096	4.336	30.2
1825.15	516.096	4.336	30.2
1827.74	516.096	4.336	30.2
1830.32	472.416	4.336	30.2
1832.91	472.416	4.336	30.2
1835.49	559.776	4.336	30.2
1838.08	559.776	4.336	30.2
1840.66	472.416	4.336	30.2
1843.25	516.096	4.336	30.2
1845.83	472.416	4.336	30.2
1848.42	472.416	4.336	30.2
1851	472.416	4.336	30.2
1853.59	516.096	4.336	30.2
1856.17	647.136	4.336	30.2
1858.76	559.776	4.336	30.2
1861.34	559.776	4.336	30.2
1863.93	559.776	4.336	30.2
1866.51	559.776	4.336	30.2
1869.1	559.776	4.336	30.2
1871.68	428.736	4.336	30.2
1874.27	516.096	4.336	30.2
1876.86	516.096	4.336	30.2
1879.44	647.136	4.336	30.2
1882.03	559.776	4.336	30.2
1884.61	516.096	4.336	30.2
1887.2	559.776	4.336	30.2
1889.78	472.416	4.336	30.2
1892.37	472.416	4.336	30.2
1894.95	603.456	4.336	30.2
1897.54	516.096	4.336	30.2
1900.12	559.776	4.336	30.2
1902.71	559.776	4.336	30.2
1905.29	516.096	4.336	30.2
1907.88	559.776	4.336	30.2
1910.46	472.416	4.336	30.2
1913.05	428.736	4.336	30.2
1915.63	516.096	4.336	30.2
1918.22	516.096	4.336	30.2
1920.8	603.456	4.336	30.2
1923.39	516.096	4.336	30.2
1925.97	559.776	4.336	30.2
1928.56	559.776	4.336	30.2
1931.14	559.776	4.336	30.2
1933.73	472.416	4.336	30.2
1936.31	428.736	4.336	30.2
1938.9	428.736	4.336	30.2
1941.49	428.736	4.336	30.2
1944.07	516.096	4.336	30.2
1946.66	428.736	4.336	30.2
1949.24	516.096	4.336	30.2
1951.83	472.416	4.336	30.2
1954.41	559.776	4.336	30.2
1957	472.416	4.336	30.2
1959.58	472.416	4.336	30.2
1962.17	472.416	4.336	30.2
1964.75	516.096	4.336	30.2
1967.34	472.416	4.336	30.2
1969.92	516.096	4.336	30.2
1972.51	472.416	4.336	30.2
1975.09	516.096	4.336	30.2
1977.68	516.096	4.336	30.2
1980.26	428.736	4.336	30.2
1982.85	428.736	4.336	30.2
1985.43	428.736	4.336	30.2
1988.02	516.096	4.336	30.2
1990.6	516.096	4.336	30.2
1993.19	516.096	4.336	30.2
1995.77	472.416	4.336	30.2
1998.36	516.096	4.336	30.2
2000.94	472.416	4.336	30.2
2003.53	516.096	4.336	30.2
2006.12	428.736	4.336	30.2
2008.7	428.736	4.336	30.2
2011.29	472.416	4.336	30.2
2013.87	472.416	4.336	30.2
2016.46	428.736	4.336	30.2
2019.04	559.776	4.336	30.2
2021.63	559.776	4.336	30.2
2024.21	472.416	4.336	30.2
2026.8	472.416	4.336	30.2
2029.38	428.736	4.336	30.2
2031.97	472.416	4.336	30.2
2034.55	559.776	4.336	30.2
2037.14	516.096	4.336	30.2
2039.72	472.416	4.336	30.2
2042.31	428.736	4.336	30.2
2044.89	472.416	4.336	30.2
2047.48	516.096	4.336	30.2
2050.06	603.456	4.336	30.2
2052.65	472.416	4.336	30.2
2055.23	559.776	4.336	30.2
2057.82	603.456	4.336	30.2
2060.4	603.456	4.336	30.2
2062.99	559.776	4.336	30.2
2065.57	603.456	4.336	30.2
2068.16	559.776	4.336	30.2
2070.75	647.136	4.336	30.2
2073.33	516.096	4.336	30.2
2075.92	559.776	4.336	30.2
2078.5	559.776	4.336	30.2
2081.09	559.776	4.336	30.2
2083.67	603.456	4.336	30.2
2086.26	472.416	4.336	30.2
2088.84	516.096	4.336	30.2
2091.43	559.776	4.336	30.2
2094.01	428.736	4.336	30.2
2096.6	603.456	4.336	30.2
2099.18	472.416	4.336	30.2
2101.77	603.456	4.336	30.2
2104.35	472.416	4.336	30.2
2106.94	516.096	4.336	30.2
2109.52	472.416	4.336	30.2
2112.11	559.776	4.336	30.2
2114.69	516.096	4.336	30.2
2117.28	428.736	4.336	30.2
2119.86	428.736	4.336	30.2
2122.45	428.736	4.336	30.2
2125.03	516.096	4.336	30.2
2127.62	516.096	4.336	30.2
2130.2	559.776	4.336	30.2
2132.79	603.456	4.336	30.2
2135.38	559.776	4.336	30.2
2137.96	516.096	4.336	30.2
2140.55	516.096	4.336	30.2
2143.13	559.776	4.336	30.2
2145.72	559.776	4.336	30.2
2148.3	516.096	4.336	30.2
2150.89	603.456	4.336	30.2
2153.47	516.096	4.336	30.2
2156.06	559.776	4.336	30.2
2158.64	516.096	4.336	30.2
2161.23	516.096	4.336	30.2
2163.81	516.096	4.336	30.2
2166.4	559.776	4.336	30.2
2168.98	516.096	4.336	30.2
2171.57	559.776	4.336	30.2
2174.15	516.096	4.336	30.2
2176.74	559.776	4.336	30.2
2179.32	647.136	4.336	30.2
2181.91	603.456	4.336	30.2
2184.49	472.416	4.336	30.2
2187.08	559.776	4.336	30.2
2189.66	516.096	4.336	30.2
2192.25	428.736	4.336	30.2
2194.83	428.736	4.336	30.2
2197.42	516.096	4.336	30.2
2200.01	559.776	4.336	30.2
2202.59	428.736	4.336	30.2
2205.18	472.416	4.336	30.2
2207.76	516.096	4.336	30.2
2210.35	472.416	4.336	30.2
2212.93	559.776	4.336	30.2
2215.52	559.776	4.336	30.2
2218.1	472.416	4.336	30.2
2220.69	516.096	4.336	30.2
2223.27	472.416	4.336	30.2
2225.86	603.456	4.336	30.2
2228.44	559.776	4.336	30.2
2231.03	647.136	4.336	30.2
2233.61	559.776	4.336	30.2
2236.2	516.096	4.336	30.2
2238.78	559.776	4.336	30.2
2241.37	603.456	4.336	30.2
2243.95	472.416	4.336	30.2
2246.54	472.416	4.336	30.2
2249.12	428.736	4.336	30.2
2251.71	428.736	4.336	30.2
2254.29	516.096	4.336	30.2
2256.88	516.096	4.336	30.2
2259.46	559.776	4.336	30.2
2262.05	559.776	4.336	30.2
2264.64	516.096	4.336	30.2
2267.22	516.096	4.336	30.2
2269.81	472.416	4.336	30.2
2272.39	559.776	4.336	30.2
2274.98	559.776	4.336	30.2
2277.56	559.776	4.336	30.2
2280.15	559.776	4.336	30.2
2282.73	472.416	4.336	30.2
2285.32	472.416	4.336	30.2
2287.9	559.776	4.336	30.2
2290.49	559.776	4.336	30.2
2293.07	559.776	4.336	30.2
2295.66	516.096	4.336	30.2
2298.24	516.096	4.336	30.2
2300.83	559.776	4.336	30.2
2303.41	559.776	4.336	30.2
2306	603.456	4.336	30.2
2308.58	472.416	4.336	30.2
2311.17	472.416	4.336	30.2
2313.75	472.416	4.336	30.2
2316.34	472.416	4.336	30.2
2318.92	472.416	4.336	30.2
2321.51	516.096	4.336	30.2
2324.09	559.776	4.336	30.2
2326.68	559.776	4.336	30.2
2329.27	559.776	4.336	30.2
2331.85	516.096	4.336	30.2
2334.44	516.096	4.336	30.2
2337.02	516.096	4.336	30.2
2339.61	603.456	4.336	30.2
2342.19	559.776	4.336	30.2
2344.78	472.416	4.336	30.2
2347.36	472.416	4.336	30.2
2349.95	428.736	4.336	30.2
2352.53	559.776	4.336	30.2
2355.12	516.096	4.336	30.2
2357.7	516.096	4.336	30.2
2360.29	559.776	4.336	30.2
2362.87	559.776	4.336	30.2
2365.46	559.776	4.336	30.2
2368.04	428.736	4.336	30.2
2370.63	516.096	4.336	30.2
2373.21	516.096	4.336	30.2
2375.8	516.096	4.336	30.2
2378.38	516.096	4.336	30.2
2380.97	516.096	4.336	30.2
2383.55	516.096	4.336	30.2
2386.14	516.096	4.336	30.2
2388.72	516.096	4.336	30.2
2391.31	516.096	4.336	30.2
2393.9	559.776	4.336	30.2
2396.48	472.416	4.336	30.2
2399.07	516.096	4.336	30.2
2401.65	559.776	4.336	30.2
2404.24	516.096	4.336	30.2
2406.82	559.776	4.336	30.2
2409.41	516.096	4.336	30.2
2411.99	559.776	4.336	30.2
2414.58	647.136	4.336	30.2
2417.16	472.416	4.336	30.2
2419.75	516.096	4.336	30.2
2422.33	428.736	4.336	30.2
2424.92	472.416	4.336	30.2
2427.5	516.096	4.336	30.2
2430.09	472.416	4.336	30.2
2432.67	472.416	4.336	30.2
2435.26	516.096	4.336	30.2
2437.84	516.096	4.336	30.2
2440.43	472.416	4.336	30.2
2443.01	603.456	4.336	30.2
2445.6	472.416	4.336	30.2
2448.18	472.416	4.336	30.2
2450.77	516.096	4.336	30.2
2453.35	472.416	4.336	30.2
2455.94	472.416	4.336	30.2
2458.53	472.416	4.336	30.2
2461.11	516.096	4.336	30.2
2463.7	603.456	4.336	30.2
2466.28	516.096	4.336	30.2
2468.87	516.096	4.336	30.2
2471.45	516.096	4.336	30.2
2474.04	516.096	4.336	30.2
2476.62	472.416	4.336	30.2
2479.21	472.416	4.336	30.2
2481.79	472.416	4.336	30.2
2484.38	472.416	4.336	30.2
2486.96	472.416	4.336	30.2
2489.55	472.416	4.336	30.2
2492.13	472.416	4.336	30.2
2494.72	516.096	4.336	30.2
2497.3	647.136	4.336	30.2
2499.89	472.416	4.336	30.2
2502.47	516.096	4.336	30.2
2505.06	516.096	4.336	30.2
2507.64	472.416	4.336	30.2
2510.23	428.736	4.336	30.2
2512.81	472.416	4.336	30.2
2515.4	472.416	4.336	30.2
2517.98	516.096	4.336	30.2
2520.57	472.416	4.336	30.2
2523.16	472.416	4.336	30.2
2525.74	516.096	4.336	30.2
2528.33	472.416	4.336	30.2
2530.91	559.776	4.336	30.2
2533.5	516.096	4.336	30.2
2536.08	690.816	4.336	30.2
2538.67	603.456	4.336	30.2
2541.25	559.776	4.336	30.2
2543.84	603.456	4.336	30.2
2546.42	603.456	4.336	30.2
2549.01	516.096	4.336	30.2
2551.59	559.776	4.336	30.2
2554.18	603.456	4.336	30.2
2556.76	603.456	4.336	30.2
2559.35	559.776	4.336	30.2
2561.93	647.136	4.336	30.2
2564.52	516.096	4.336	30.2
2567.1	559.776	4.336	30.2
2569.69	559.776	4.336	30.2
2572.27	516.096	4.336	30.2
2574.86	559.776	4.336	30.2
2577.44	690.816	4.336	30.2
2580.03	647.136	4.336	30.2
2582.61	559.776	4.336	30.2
2585.2	734.496	4.336	30.2
2587.79	559.776	4.336	30.2
2590.37	559.776	4.336	30.2
2592.96	821.856	4.336	30.2
2595.54	734.496	4.336	30.2
2598.13	516.096	4.336	30.2
2600.71	647.136	4.336	30.2
2603.3	647.136	4.336	30.2
2605.88	559.776	4.336	30.2
2608.47	647.136	4.336	30.2
2611.05	559.776	4.336	30.2
2613.64	559.776	4.336	30.2
2616.22	690.816	4.336	30.2
2618.81	734.496	4.336	30.2
2621.39	690.816	4.336	30.2
2623.98	778.176	4.336	30.2
2626.56	734.496	4.336	30.2
2629.15	690.816	4.336	30.2
2631.73	647.136	4.336	30.2
2634.32	690.816	4.336	30.2
2636.9	778.176	4.336	30.2
2639.49	821.856	4.336	30.2
2642.07	778.176	4.336	30.2
2644.66	734.496	4.336	30.2
2647.24	865.536	4.336	30.2
2649.83	865.536	4.336	30.2
2652.42	778.176	4.336	30.2
2655	734.496	4.336	30.2
2657.59	778.176	4.336	30.2
2660.17	778.176	4.336	30.2
2662.76	690.816	4.336	30.2
2665.34	690.816	4.336	30.2
2667.93	865.536	4.336	30.2
2670.51	734.496	4.336	30.2
2673.1	778.176	4.336	30.2
2675.68	996.576	4.336	30.2
2678.27	734.496	4.336	30.2
2680.85	647.136	4.336	30.2
2683.44	865.536	4.336	30.2
2686.02	996.576	4.336	30.2
2688.61	996.576	4.336	30.2
2691.19	909.216	4.336	30.2
2693.78	952.896	4.336	30.2
2696.36	734.496	4.336	30.2
2698.95	865.536	4.336	30.2
2701.53	734.496	4.336	30.2
2704.12	865.536	4.336	30.2
2706.7	778.176	4.336	30.2
2709.29	909.216	4.336	30.2
2711.87	996.576	4.336	30.2
2714.46	909.216	4.336	30.2
2717.05	734.496	4.336	30.2
2719.63	909.216	4.336	30.2
2722.22	865.536	4.336	30.2
2724.8	865.536	4.336	30.2
2727.39	1040.26	4.336	30.2
2729.97	821.856	4.336	30.2
2732.56	909.216	4.336	30.2
2735.14	865.536	4.336	30.2
2737.73	821.856	4.336	30.2
2740.31	865.536	4.336	30.2
2742.9	778.176	4.336	30.2
2745.48	821.856	4.336	30.2
2748.07	996.576	4.336	30.2
2750.65	1083.94	4.336	30.2
2753.24	1040.26	4.336	30.2
2755.82	952.896	4.336	30.2
2758.41	1171.3	4.336	30.2
2760.99	1258.66	4.336	30.2
2763.58	1083.94	4.336	30.2
2766.16	1433.38	4.336	30.2
2768.75	1214.98	4.336	30.2
2771.33	1171.3	4.336	30.2
2773.92	1302.34	4.336	30.2
2776.5	996.576	4.336	30.2
2779.09	1127.62	4.336	30.2
2781.68	1389.7	4.336	30.2
2784.26	1171.3	4.336	30.2
2786.85	1214.98	4.336	30.2
2789.43	1171.3	4.336	30.2
2792.02	1127.62	4.336	30.2
2794.6	1214.98	4.336	30.2
2797.19	1346.02	4.336	30.2
2799.77	1214.98	4.336	30.2
2802.36	1171.3	4.336	30.2
2804.94	865.536	4.336	30.2
2807.53	1127.62	4.336	30.2
2810.11	909.216	4.336	30.2
2812.7	1083.94	4.336	30.2
2815.28	1171.3	4.336	30.2
2817.87	1040.26	4.336	30.2
2820.45	1083.94	4.336	30.2
2823.04	909.216	4.336	30.2
2825.62	1127.62	4.336	30.2
2828.21	909.216	4.336	30.2
2830.79	821.856	4.336	30.2
2833.38	909.216	4.336	30.2
2835.96	952.896	4.336	30.2
2838.55	1214.98	4.336	30.2
2841.13	1258.66	4.336	30.2
2843.72	1127.62	4.336	30.2
2846.31	1171.3	4.336	30.2
2848.89	1258.66	4.336	30.2
2851.48	1214.98	4.336	30.2
2854.06	1477.06	4.336	30.2
2856.65	1214.98	4.336	30.2
2859.23	1346.02	4.336	30.2
2861.82	1302.34	4.336	30.2
2864.4	1214.98	4.336	30.2
2866.99	1258.66	4.336	30.2
2869.57	1258.66	4.336	30.2
2872.16	1083.94	4.336	30.2
2874.74	1214.98	4.336	30.2
2877.33	1346.02	4.336	30.2
2879.91	1083.94	4.336	30.2
2882.5	1083.94	4.336	30.2
2885.08	1171.3	4.336	30.2
2887.67	1083.94	4.336	30.2
2890.25	1127.62	4.336	30.2
2892.84	1171.3	4.336	30.2
2895.42	1214.98	4.336	30.2
2898.01	1127.62	4.336	30.2
2900.59	1171.3	4.336	30.2
2903.18	1040.26	4.336	30.2
2905.76	1346.02	4.336	30.2
2908.35	1258.66	4.336	30.2
2910.94	1302.34	4.336	30.2
2913.52	1083.94	4.336	30.2
2916.11	996.576	4.336	30.2
2918.69	996.576	4.336	30.2
2921.28	952.896	4.336	30.2
2923.86	1127.62	4.336	30.2
2926.45	1040.26	4.336	30.2
2929.03	1171.3	4.336	30.2
2931.62	996.576	4.336	30.2
2934.2	1083.94	4.336	30.2
2936.79	1214.98	4.336	30.2
2939.37	1346.02	4.336	30.2
2941.96	1302.34	4.336	30.2
2944.54	1258.66	4.336	30.2
2947.13	1214.98	4.336	30.2
2949.71	1127.62	4.336	30.2
2952.3	1083.94	4.336	30.2
2954.88	996.576	4.336	30.2
2957.47	1127.62	4.336	30.2
2960.05	1040.26	4.336	30.2
2962.64	1127.62	4.336	30.2
2965.22	1171.3	4.336	30.2
2967.81	1083.94	4.336	30.2
2970.39	1171.3	4.336	30.2
2972.98	1171.3	4.336	30.2
2975.57	1127.62	4.336	30.2
2978.15	1171.3	4.336	30.2
2980.74	1214.98	4.336	30.2
2983.32	1083.94	4.336	30.2
2985.91	996.576	4.336	30.2
2988.49	996.576	4.336	30.2
2991.08	952.896	4.336	30.2
2993.66	1127.62	4.336	30.2
2996.25	1040.26	4.336	30.2
2998.83	996.576	4.336	30.2
3001.42	865.536	4.336	30.2
3004	996.576	4.336	30.2
3006.59	1083.94	4.336	30.2
3009.17	1040.26	4.336	30.2
3011.76	909.216	4.336	30.2
3014.34	909.216	4.336	30.2
3016.93	996.576	4.336	30.2
3019.51	821.856	4.336	30.2
3022.1	996.576	4.336	30.2
3024.68	952.896	4.336	30.2
3027.27	1083.94	4.336	30.2
3029.85	996.576	4.336	30.2
3032.44	952.896	4.336	30.2
3035.02	996.576	4.336	30.2
3037.61	1040.26	4.336	30.2
3040.2	996.576	4.336	30.2
3042.78	909.216	4.336	30.2
3045.37	952.896	4.336	30.2
3047.95	996.576	4.336	30.2
3050.54	865.536	4.336	30.2
3053.12	909.216	4.336	30.2
3055.71	952.896	4.336	30.2
3058.29	952.896	4.336	30.2
3060.88	778.176	4.336	30.2
3063.46	821.856	4.336	30.2
3066.05	821.856	4.336	30.2
3068.63	909.216	4.336	30.2
3071.22	778.176	4.336	30.2
3073.8	909.216	4.336	30.2
3076.39	778.176	4.336	30.2
3078.97	996.576	4.336	30.2
3081.56	996.576	4.336	30.2
3084.14	996.576	4.336	30.2
3086.73	778.176	4.336	30.2
3089.31	821.856	4.336	30.2
3091.9	778.176	4.336	30.2
3094.48	821.856	4.336	30.2
3097.07	821.856	4.336	30.2
3099.65	821.856	4.336	30.2
3102.24	952.896	4.336	30.2
3104.83	865.536	4.336	30.2
3107.41	865.536	4.336	30.2
3110	909.216	4.336	30.2
3112.58	1171.3	4.336	30.2
3115.17	952.896	4.336	30.2
3117.75	996.576	4.336	30.2
3120.34	909.216	4.336	30.2
3122.92	865.536	4.336	30.2
3125.51	821.856	4.336	30.2
3128.09	865.536	4.336	30.2
3130.68	865.536	4.336	30.2
3133.26	778.176	4.336	30.2
3135.85	996.576	4.336	30.2
3138.43	909.216	4.336	30.2
3141.02	952.896	4.336	30.2
3143.6	865.536	4.336	30.2
3146.19	821.856	4.336	30.2
3148.77	865.536	4.336	30.2
3151.36	865.536	4.336	30.2
3153.94	865.536	4.336	30.2
3156.53	734.496	4.336	30.2
3159.11	734.496	4.336	30.2
3161.7	690.816	4.336	30.2
3164.28	865.536	4.336	30.2
3166.87	952.896	4.336	30.2
3169.46	996.576	4.336	30.2
3172.04	996.576	4.336	30.2
3174.63	1127.62	4.336	30.2
3177.21	1040.26	4.336	30.2
3179.8	909.216	4.336	30.2
3182.38	821.856	4.336	30.2
3184.97	996.576	4.336	30.2
3187.55	1083.94	4.336	30.2
3190.14	1040.26	4.336	30.2
3192.72	996.576	4.336	30.2
3195.31	821.856	4.336	30.2
3197.89	865.536	4.336	30.2
3200.48	1040.26	4.336	30.2
3203.06	996.576	4.336	30.2
3205.65	996.576	4.336	30.2
3208.23	1214.98	4.336	30.2
3210.82	1083.94	4.336	30.2
3213.4	1083.94	4.336	30.2
3215.99	909.216	4.336	30.2
3218.57	1040.26	4.336	30.2
3221.16	909.216	4.336	30.2
3223.74	1083.94	4.336	30.2
3226.33	1040.26	4.336	30.2
3228.91	1214.98	4.336	30.2
3231.5	996.576	4.336	30.2
3234.09	909.216	4.336	30.2
3236.67	909.216	4.336	30.2
3239.26	952.896	4.336	30.2
3241.84	952.896	4.336	30.2
3244.43	952.896	4.336	30.2
3247.01	821.856	4.336	30.2
3249.6	821.856	4.336	30.2
3252.18	734.496	4.336	30.2
3254.77	996.576	4.336	30.2
3257.35	1214.98	4.336	30.2
3259.94	909.216	4.336	30.2
3262.52	909.216	4.336	30.2
3265.11	865.536	4.336	30.2
3267.69	821.856	4.336	30.2
3270.28	821.856	4.336	30.2
3272.86	821.856	4.336	30.2
3275.45	690.816	4.336	30.2
3278.03	821.856	4.336	30.2
3280.62	909.216	4.336	30.2
3283.2	1214.98	4.336	30.2
3285.79	996.576	4.336	30.2
3288.37	1083.94	4.336	30.2
3290.96	996.576	4.336	30.2
3293.54	821.856	4.336	30.2
3296.13	821.856	4.336	30.2
3298.72	865.536	4.336	30.2
3301.3	1127.62	4.336	30.2
3303.89	909.216	4.336	30.2
3306.47	909.216	4.336	30.2
3309.06	996.576	4.336	30.2
3311.64	821.856	4.336	30.2
3314.23	952.896	4.336	30.2
3316.81	1083.94	4.336	30.2
3319.4	909.216	4.336	30.2
3321.98	909.216	4.336	30.2
3324.57	952.896	4.336	30.2
3327.15	734.496	4.336	30.2
3329.74	909.216	4.336	30.2
3332.32	821.856	4.336	30.2
3334.91	734.496	4.336	30.2
3337.49	821.856	4.336	30.2
3340.08	909.216	4.336	30.2
3342.66	734.496	4.336	30.2
3345.25	865.536	4.336	30.2
3347.83	952.896	4.336	30.2
3350.42	821.856	4.336	30.2
3353	821.856	4.336	30.2
3355.59	647.136	4.336	30.2
3358.17	778.176	4.336	30.2
3360.76	690.816	4.336	30.2
3363.35	734.496	4.336	30.2
3365.93	647.136	4.336	30.2
3368.52	778.176	4.336	30.2
3371.1	865.536	4.336	30.2
3373.69	909.216	4.336	30.2
3376.27	778.176	4.336	30.2
3378.86	865.536	4.336	30.2
3381.44	778.176	4.336	30.2
3384.03	909.216	4.336	30.2
3386.61	734.496	4.336	30.2
3389.2	778.176	4.336	30.2
3391.78	821.856	4.336	30.2
3394.37	909.216	4.336	30.2
3396.95	778.176	4.336	30.2
3399.54	734.496	4.336	30.2
3402.12	821.856	4.336	30.2
3404.71	734.496	4.336	30.2
3407.29	821.856	4.336	30.2
3409.88	865.536	4.336	30.2
3412.46	690.816	4.336	30.2
3415.05	778.176	4.336	30.2
3417.63	603.456	4.336	30.2
3420.22	690.816	4.336	30.2
3422.8	647.136	4.336	30.2
3425.39	734.496	4.336	30.2
3427.98	778.176	4.336	30.2
3430.56	734.496	4.336	30.2
3433.15	778.176	4.336	30.2
3435.73	647.136	4.336	30.2
3438.32	734.496	4.336	30.2
3440.9	734.496	4.336	30.2
3443.49	821.856	4.336	30.2
3446.07	647.136	4.336	30.2
3448.66	647.136	4.336	30.2
3451.24	690.816	4.336	30.2
3453.83	778.176	4.336	30.2
3456.41	734.496	4.336	30.2
3459	734.496	4.336	30.2
3461.58	778.176	4.336	30.2
3464.17	865.536	4.336	30.2
3466.75	734.496	4.336	30.2
3469.34	778.176	4.336	30.2
3471.92	821.856	4.336	30.2
3474.51	734.496	4.336	30.2
3477.09	690.816	4.336	30.2
3479.68	865.536	4.336	30.2
3482.26	647.136	4.336	30.2
3484.85	821.856	4.336	30.2
3487.43	690.816	4.336	30.2
3490.02	647.136	4.336	30.2
3492.61	647.136	4.336	30.2
3495.19	734.496	4.336	30.2
3497.78	734.496	4.336	30.2
3500.36	690.816	4.336	30.2
3502.95	952.896	4.336	30.2
3505.53	778.176	4.336	30.2
3508.12	865.536	4.336	30.2
3510.7	821.856	4.336	30.2
3513.29	734.496	4.336	30.2
3515.87	734.496	4.336	30.2
3518.46	734.496	4.336	30.2
3521.04	516.096	4.336	30.2
3523.63	821.856	4.336	30.2
3526.21	821.856	4.336	30.2
3528.8	647.136	4.336	30.2
3531.38	603.456	4.336	30.2
3533.97	603.456	4.336	30.2
3536.55	559.776	4.336	30.2
3539.14	559.776	4.336	30.2
3541.72	778.176	4.336	30.2
3544.31	778.176	4.336	30.2
3546.89	647.136	4.336	30.2
3549.48	559.776	4.336	30.2
3552.06	690.816	4.336	30.2
3554.65	559.776	4.336	30.2
3557.24	516.096	4.336	30.2
3559.82	559.776	4.336	30.2
3562.41	559.776	4.336	30.2
3564.99	734.496	4.336	30.2
3567.58	559.776	4.336	30.2
3570.16	690.816	4.336	30.2
3572.75	647.136	4.336	30.2
3575.33	603.456	4.336	30.2
3577.92	690.816	4.336	30.2
3580.5	734.496	4.336	30.2
3583.09	647.136	4.336	30.2
3585.67	690.816	4.336	30.2
3588.26	821.856	4.336	30.2
3590.84	647.136	4.336	30.2
3593.43	690.816	4.336	30.2
3596.01	690.816	4.336	30.2
3598.6	559.776	4.336	30.2
3601.18	734.496	4.336	30.2
3603.77	647.136	4.336	30.2
3606.35	647.136	4.336	30.2
3608.94	690.816	4.336	30.2
3611.52	778.176	4.336	30.2
3614.11	516.096	4.336	30.2
3616.69	734.496	4.336	30.2
3619.28	690.816	4.336	30.2
3621.87	647.136	4.336	30.2
3624.45	603.456	4.336	30.2
3627.04	603.456	4.336	30.2
3629.62	559.776	4.336	30.2
3632.21	603.456	4.336	30.2
3634.79	516.096	4.336	30.2
3637.38	647.136	4.336	30.2
3639.96	516.096	4.336	30.2
3642.55	559.776	4.336	30.2
3645.13	603.456	4.336	30.2
3647.72	472.416	4.336	30.2
3650.3	385.056	4.336	30.2
3652.89	516.096	4.336	30.2
3655.47	516.096	4.336	30.2
3658.06	516.096	4.336	30.2
3660.64	472.416	4.336	30.2
3663.23	559.776	4.336	30.2
3665.81	472.416	4.336	30.2
3668.4	428.736	4.336	30.2
3670.98	472.416	4.336	30.2
3673.57	428.736	4.336	30.2
3676.15	472.416	4.336	30.2
3678.74	428.736	4.336	30.2
3681.32	428.736	4.336	30.2
3683.91	472.416	4.336	30.2
3686.5	472.416	4.336	30.2
3689.08	559.776	4.336	30.2
3691.67	472.416	4.336	30.2
3694.25	516.096	4.336	30.2
3696.84	516.096	4.336	30.2
3699.42	516.096	4.336	30.2
3702.01	472.416	4.336	30.2
3704.59	516.096	4.336	30.2
3707.18	603.456	4.336	30.2
3709.76	559.776	4.336	30.2
3712.35	516.096	4.336	30.2
3714.93	516.096	4.336	30.2
3717.52	516.096	4.336	30.2
3720.1	472.416	4.336	30.2
3722.69	428.736	4.336	30.2
3725.27	516.096	4.336	30.2
3727.86	559.776	4.336	30.2
3730.44	472.416	4.336	30.2
3733.03	472.416	4.336	30.2
3735.61	472.416	4.336	30.2
3738.2	559.776	4.336	30.2
3740.78	559.776	4.336	30.2
3743.37	559.776	4.336	30.2
3745.95	516.096	4.336	30.2
3748.54	472.416	4.336	30.2
3751.13	516.096	4.336	30.2
3753.71	516.096	4.336	30.2
3756.3	559.776	4.336	30.2
3758.88	559.776	4.336	30.2
3761.47	559.776	4.336	30.2
3764.05	603.456	4.336	30.2
3766.64	559.776	4.336	30.2
3769.22	559.776	4.336	30.2
3771.81	603.456	4.336	30.2
3774.39	603.456	4.336	30.2
3776.98	559.776	4.336	30.2
3779.56	559.776	4.336	30.2
3782.15	516.096	4.336	30.2
3784.73	559.776	4.336	30.2
3787.32	559.776	4.336	30.2
3789.9	647.136	4.336	30.2
3792.49	559.776	4.336	30.2
3795.07	559.776	4.336	30.2
3797.66	647.136	4.336	30.2
3800.24	647.136	4.336	30.2
3802.83	559.776	4.336	30.2
3805.41	516.096	4.336	30.2
3808	559.776	4.336	30.2
3810.58	516.096	4.336	30.2
3813.17	516.096	4.336	30.2
3815.76	472.416	4.336	30.2
3818.34	472.416	4.336	30.2
3820.93	385.056	4.336	30.2
3823.51	516.096	4.336	30.2
3826.1	428.736	4.336	30.2
3828.68	516.096	4.336	30.2
3831.27	516.096	4.336	30.2
3833.85	472.416	4.336	30.2
3836.44	472.416	4.336	30.2
3839.02	472.416	4.336	30.2
3841.61	472.416	4.336	30.2
3844.19	428.736	4.336	30.2
3846.78	559.776	4.336	30.2
3849.36	690.816	4.336	30.2
3851.95	865.536	4.336	30.2
3854.53	647.136	4.336	30.2
3857.12	734.496	4.336	30.2
3859.7	559.776	4.336	30.2
3862.29	472.416	4.336	30.2
3864.87	428.736	4.336	30.2
3867.46	472.416	4.336	30.2
3870.04	516.096	4.336	30.2
3872.63	516.096	4.336	30.2
3875.21	559.776	4.336	30.2
3877.8	516.096	4.336	30.2
3880.39	472.416	4.336	30.2
3882.97	428.736	4.336	30.2
3885.56	516.096	4.336	30.2
3888.14	472.416	4.336	30.2
3890.73	472.416	4.336	30.2
3893.31	428.736	4.336	30.2
3895.9	472.416	4.336	30.2
3898.48	559.776	4.336	30.2
3901.07	559.776	4.336	30.2
3903.65	559.776	4.336	30.2
3906.24	690.816	4.336	30.2
3908.82	647.136	4.336	30.2
3911.41	647.136	4.336	30.2
3913.99	559.776	4.336	30.2
3916.58	516.096	4.336	30.2
3919.16	516.096	4.336	30.2
3921.75	516.096	4.336	30.2
3924.33	428.736	4.336	30.2
3926.92	472.416	4.336	30.2
3929.5	428.736	4.336	30.2
3932.09	428.736	4.336	30.2
3934.67	385.056	4.336	30.2
3937.26	472.416	4.336	30.2
3939.84	428.736	4.336	30.2
3942.43	472.416	4.336	30.2
3945.02	472.416	4.336	30.2
3947.6	428.736	4.336	30.2
3950.19	428.736	4.336	30.2
3952.77	428.736	4.336	30.2
3955.36	385.056	4.336	30.2
3957.94	472.416	4.336	30.2
3960.53	472.416	4.336	30.2
3963.11	428.736	4.336	30.2
3965.7	428.736	4.336	30.2
3968.28	472.416	4.336	30.2
3970.87	472.416	4.336	30.2
3973.45	472.416	4.336	30.2
3976.04	472.416	4.336	30.2
3978.62	385.056	4.336	30.2
3981.21	428.736	4.336	30.2
3983.79	472.416	4.336	30.2
3986.38	428.736	4.336	30.2
3988.96	472.416	4.336	30.2
3991.55	472.416	4.336	30.2
3994.13	516.096	4.336	30.2
3996.72	559.776	4.336	30.2
3999.3	559.776	4.336	30.2
4001.89	516.096	4.336	30.2
4004.47	472.416	4.336	30.2
4007.06	559.776	4.336	30.2
4009.65	516.096	4.336	30.2
4012.23	472.416	4.336	30.2
4014.82	428.736	4.336	30.2
4017.4	472.416	4.336	30.2
4019.99	428.736	4.336	30.2
4022.57	472.416	4.336	30.2
4025.16	516.096	4.336	30.2
4027.74	516.096	4.336	30.2
4030.33	603.456	4.336	30.2
4032.91	472.416	4.336	30.2
4035.5	559.776	4.336	30.2
4038.08	603.456	4.336	30.2
4040.67	647.136	4.336	30.2
4043.25	778.176	4.336	30.2
4045.84	734.496	4.336	30.2
4048.42	821.856	4.336	30.2
4051.01	778.176	4.336	30.2
4053.59	734.496	4.336	30.2
4056.18	778.176	4.336	30.2
4058.76	734.496	4.336	30.2
4061.35	734.496	4.336	30.2
4063.93	647.136	4.336	30.2
4066.52	647.136	4.336	30.2
4069.1	647.136	4.336	30.2
4071.69	559.776	4.336	30.2
4074.28	516.096	4.336	30.2
4076.86	428.736	4.336	30.2
4079.45	516.096	4.336	30.2
4082.03	428.736	4.336	30.2
4084.62	516.096	4.336	30.2
4087.2	428.736	4.336	30.2
4089.79	472.416	4.336	30.2
4092.37	559.776	4.336	30.2
4094.96	472.416	4.336	30.2
4097.54	603.456	4.336	30.2
4100.13	516.096	4.336	30.2
4102.71	472.416	4.336	30.2
4105.3	516.096	4.336	30.2
4107.88	472.416	4.336	30.2
4110.47	559.776	4.336	30.2
4113.05	559.776	4.336	30.2
4115.64	559.776	4.336	30.2
4118.22	559.776	4.336	30.2
4120.81	516.096	4.336	30.2
4123.39	516.096	4.336	30.2
4125.98	603.456	4.336	30.2
4128.56	472.416	4.336	30.2
4131.15	516.096	4.336	30.2
4133.73	472.416	4.336	30.2
4136.32	428.736	4.336	30.2
4138.91	428.736	4.336	30.2
4141.49	472.416	4.336	30.2
4144.08	559.776	4.336	30.2
4146.66	472.416	4.336	30.2
4149.25	516.096	4.336	30.2
4151.83	428.736	4.336	30.2
4154.42	428.736	4.336	30.2
4157	472.416	4.336	30.2
4159.59	516.096	4.336	30.2
4162.17	472.416	4.336	30.2
4164.76	472.416	4.336	30.2
4167.34	516.096	4.336	30.2
4169.93	472.416	4.336	30.2
4172.51	472.416	4.336	30.2
4175.1	559.776	4.336	30.2
4177.68	559.776	4.336	30.2
4180.27	559.776	4.336	30.2
4182.85	603.456	4.336	30.2
4185.44	734.496	4.336	30.2
4188.02	778.176	4.336	30.2
4190.61	647.136	4.336	30.2
4193.19	690.816	4.336	30.2
4195.78	734.496	4.336	30.2
4198.36	647.136	4.336	30.2
4200.95	690.816	4.336	30.2
4203.54	603.456	4.336	30.2
4206.12	603.456	4.336	30.2
4208.71	647.136	4.336	30.2
4211.29	559.776	4.336	30.2
4213.88	603.456	4.336	30.2
4216.46	559.776	4.336	30.2
4219.05	559.776	4.336	30.2
4221.63	559.776	4.336	30.2
4224.22	647.136	4.336	30.2
4226.8	690.816	4.336	30.2
4229.39	647.136	4.336	30.2
4231.97	734.496	4.336	30.2
4234.56	734.496	4.336	30.2
4237.14	734.496	4.336	30.2
4239.73	647.136	4.336	30.2
4242.31	690.816	4.336	30.2
4244.9	647.136	4.336	30.2
4247.48	603.456	4.336	30.2
4250.07	647.136	4.336	30.2
4252.65	516.096	4.336	30.2
4255.24	472.416	4.336	30.2
4257.82	516.096	4.336	30.2
4260.41	472.416	4.336	30.2
4262.99	472.416	4.336	30.2
4265.58	472.416	4.336	30.2
4268.17	472.416	4.336	30.2
4270.75	516.096	4.336	30.2
4273.34	428.736	4.336	30.2
4275.92	472.416	4.336	30.2
4278.51	472.416	4.336	30.2
4281.09	559.776	4.336	30.2
4283.68	603.456	4.336	30.2
4286.26	559.776	4.336	30.2
4288.85	559.776	4.336	30.2
4291.43	472.416	4.336	30.2
4294.02	472.416	4.336	30.2
4296.6	428.736	4.336	30.2
4299.19	516.096	4.336	30.2
4301.77	428.736	4.336	30.2
4304.36	472.416	4.336	30.2
4306.94	516.096	4.336	30.2
4309.53	559.776	4.336	30.2
4312.11	559.776	4.336	30.2
4314.7	559.776	4.336	30.2
4317.28	516.096	4.336	30.2
4319.87	516.096	4.336	30.2
4322.45	516.096	4.336	30.2
4325.04	516.096	4.336	30.2
4327.62	559.776	4.336	30.2
4330.21	516.096	4.336	30.2
4332.8	559.776	4.336	30.2
4335.38	428.736	4.336	30.2
4337.97	516.096	4.336	30.2
4340.55	559.776	4.336	30.2
4343.14	516.096	4.336	30.2
4345.72	559.776	4.336	30.2
4348.31	472.416	4.336	30.2
4350.89	603.456	4.336	30.2
4353.48	472.416	4.336	30.2
4356.06	472.416	4.336	30.2
4358.65	472.416	4.336	30.2
4361.23	603.456	4.336	30.2
4363.82	428.736	4.336	30.2
4366.4	603.456	4.336	30.2
4368.99	647.136	4.336	30.2
4371.57	559.776	4.336	30.2
4374.16	559.776	4.336	30.2
4376.74	516.096	4.336	30.2
4379.33	516.096	4.336	30.2
4381.91	472.416	4.336	30.2
4384.5	428.736	4.336	30.2
4387.08	428.736	4.336	30.2
4389.67	472.416	4.336	30.2
4392.25	472.416	4.336	30.2
4394.84	472.416	4.336	30.2
4397.43	472.416	4.336	30.2
4400.01	472.416	4.336	30.2
4402.6	516.096	4.336	30.2
4405.18	472.416	4.336	30.2
4407.77	559.776	4.336	30.2
4410.35	516.096	4.336	30.2
4412.94	472.416	4.336	30.2
4415.52	428.736	4.336	30.2
4418.11	472.416	4.336	30.2
4420.69	472.416	4.336	30.2
4423.28	516.096	4.336	30.2
4425.86	472.416	4.336	30.2
4428.45	428.736	4.336	30.2
4431.03	516.096	4.336	30.2
4433.62	472.416	4.336	30.2
4436.2	472.416	4.336	30.2
4438.79	472.416	4.336	30.2
4441.37	472.416	4.336	30.2
4443.96	516.096	4.336	30.2
4446.54	385.056	4.336	30.2
4449.13	428.736	4.336	30.2
4451.71	428.736	4.336	30.2
4454.3	472.416	4.336	30.2
4456.88	472.416	4.336	30.2
4459.47	472.416	4.336	30.2
4462.06	428.736	4.336	30.2
4464.64	472.416	4.336	30.2
4467.23	428.736	4.336	30.2
4469.81	472.416	4.336	30.2
4472.4	472.416	4.336	30.2
4474.98	559.776	4.336	30.2
4477.57	647.136	4.336	30.2
4480.15	734.496	4.336	30.2
4482.74	778.176	4.336	30.2
4485.32	778.176	4.336	30.2
4487.91	778.176	4.336	30.2
4490.49	734.496	4.336	30.2
4493.08	690.816	4.336	30.2
4495.66	821.856	4.336	30.2
4498.25	821.856	4.336	30.2
4500.83	778.176	4.336	30.2
4503.42	778.176	4.336	30.2
4506	647.136	4.336	30.2
4508.59	647.136	4.336	30.2
4511.17	734.496	4.336	30.2
4513.76	690.816	4.336	30.2
4516.34	603.456	4.336	30.2
4518.93	690.816	4.336	30.2
4521.51	516.096	4.336	30.2
4524.1	603.456	4.336	30.2
4526.69	559.776	4.336	30.2
4529.27	516.096	4.336	30.2
4531.86	559.776	4.336	30.2
4534.44	559.776	4.336	30.2
4537.03	603.456	4.336	30.2
4539.61	778.176	4.336	30.2
4542.2	647.136	4.336	30.2
4544.78	603.456	4.336	30.2
4547.37	559.776	4.336	30.2
4549.95	516.096	4.336	30.2
4552.54	603.456	4.336	30.2
4555.12	603.456	4.336	30.2
4557.71	778.176	4.336	30.2
4560.29	647.136	4.336	30.2
4562.88	647.136	4.336	30.2
4565.46	559.776	4.336	30.2
4568.05	603.456	4.336	30.2
4570.63	472.416	4.336	30.2
4573.22	647.136	4.336	30.2
4575.8	865.536	4.336	30.2
4578.39	778.176	4.336	30.2
4580.97	865.536	4.336	30.2
4583.56	821.856	4.336	30.2
4586.14	734.496	4.336	30.2
4588.73	647.136	4.336	30.2
4591.32	647.136	4.336	30.2
4593.9	734.496	4.336	30.2
4596.49	778.176	4.336	30.2
4599.07	865.536	4.336	30.2
4601.66	778.176	4.336	30.2
4604.24	778.176	4.336	30.2
4606.83	821.856	4.336	30.2
4609.41	778.176	4.336	30.2
4612	865.536	4.336	30.2
4614.58	865.536	4.336	30.2
4617.17	909.216	4.336	30.2
4619.75	996.576	4.336	30.2
4622.34	1083.94	4.336	30.2
4624.92	1083.94	4.336	30.2
4627.51	1214.98	4.336	30.2
4630.09	1083.94	4.336	30.2
4632.68	1127.62	4.336	30.2
4635.26	1083.94	4.336	30.2
4637.85	1040.26	4.336	30.2
4640.43	1171.3	4.336	30.2
4643.02	1083.94	4.336	30.2
4645.6	952.896	4.336	30.2
4648.19	821.856	4.336	30.2
4650.77	865.536	4.336	30.2
4653.36	821.856	4.336	30.2
4655.95	1040.26	4.336	30.2
4658.53	909.216	4.336	30.2
4661.12	734.496	4.336	30.2
4663.7	821.856	4.336	30.2
4666.29	909.216	4.336	30.2
4668.87	647.136	4.336	30.2
4671.46	690.816	4.336	30.2
4674.04	647.136	4.336	30.2
4676.63	778.176	4.336	30.2
4679.21	734.496	4.336	30.2
4681.8	690.816	4.336	30.2
4684.38	734.496	4.336	30.2
4686.97	1083.94	4.336	30.2
4689.55	1258.66	4.336	30.2
4692.14	1302.34	4.336	30.2
4694.72	1346.02	4.336	30.2
4697.31	1389.7	4.336	30.2
4699.89	996.576	4.336	30.2
4702.48	996.576	4.336	30.2
4705.06	1040.26	4.336	30.2
4707.65	909.216	4.336	30.2
4710.23	1171.3	4.336	30.2
4712.82	1040.26	4.336	30.2
4715.4	734.496	4.336	30.2
4717.99	647.136	4.336	30.2
4720.58	734.496	4.336	30.2
4723.16	647.136	4.336	30.2
4725.75	821.856	4.336	30.2
4728.33	996.576	4.336	30.2
4730.92	952.896	4.336	30.2
4733.5	865.536	4.336	30.2
4736.09	952.896	4.336	30.2
4738.67	865.536	4.336	30.2
4741.26	865.536	4.336	30.2
4743.84	909.216	4.336	30.2
4746.43	821.856	4.336	30.2
4749.01	821.856	4.336	30.2
4751.6	909.216	4.336	30.2
4754.18	778.176	4.336	30.2
4756.77	778.176	4.336	30.2
4759.35	734.496	4.336	30.2
4761.94	865.536	4.336	30.2
4764.52	821.856	4.336	30.2
4767.11	865.536	4.336	30.2
4769.69	821.856	4.336	30.2
4772.28	865.536	4.336	30.2
4774.86	734.496	4.336	30.2
4777.45	734.496	4.336	30.2
4780.03	821.856	4.336	30.2
4782.62	734.496	4.336	30.2
4785.21	778.176	4.336	30.2
4787.79	909.216	4.336	30.2
4790.38	821.856	4.336	30.2
4792.96	778.176	4.336	30.2
4795.55	1040.26	4.336	30.2
4798.13	865.536	4.336	30.2
4800.72	778.176	4.336	30.2
4803.3	909.216	4.336	30.2
4805.89	865.536	4.336	30.2
4808.47	1171.3	4.336	30.2
4811.06	952.896	4.336	30.2
4813.64	952.896	4.336	30.2
4816.23	909.216	4.336	30.2
4818.81	865.536	4.336	30.2
4821.4	778.176	4.336	30.2
4823.98	865.536	4.336	30.2
4826.57	734.496	4.336	30.2
4829.15	1040.26	4.336	30.2
4831.74	865.536	4.336	30.2
4834.32	909.216	4.336	30.2
4836.91	865.536	4.336	30.2
4839.49	821.856	4.336	30.2
4842.08	865.536	4.336	30.2
4844.66	1083.94	4.336	30.2
4847.25	1083.94	4.336	30.2
4849.84	952.896	4.336	30.2
4852.42	909.216	4.336	30.2
4855.01	909.216	4.336	30.2
4857.59	778.176	4.336	30.2
4860.18	909.216	4.336	30.2
4862.76	821.856	4.336	30.2
4865.35	690.816	4.336	30.2
4867.93	821.856	4.336	30.2
4870.52	603.456	4.336	30.2
4873.1	647.136	4.336	30.2
4875.69	821.856	4.336	30.2
4878.27	734.496	4.336	30.2
4880.86	690.816	4.336	30.2
4883.44	821.856	4.336	30.2
4886.03	734.496	4.336	30.2
4888.61	778.176	4.336	30.2
4891.2	821.856	4.336	30.2
4893.78	865.536	4.336	30.2
4896.37	734.496	4.336	30.2
4898.95	909.216	4.336	30.2
4901.54	996.576	4.336	30.2
4904.12	690.816	4.336	30.2
4906.71	690.816	4.336	30.2
4909.29	734.496	4.336	30.2
4911.88	647.136	4.336	30.2
4914.47	778.176	4.336	30.2
4917.05	909.216	4.336	30.2
4919.64	909.216	4.336	30.2
4922.22	821.856	4.336	30.2
4924.81	778.176	4.336	30.2
4927.39	821.856	4.336	30.2
4929.98	909.216	4.336	30.2
4932.56	734.496	4.336	30.2
4935.15	909.216	4.336	30.2
4937.73	1083.94	4.336	30.2
4940.32	821.856	4.336	30.2
4942.9	821.856	4.336	30.2
4945.49	778.176	4.336	30.2
4948.07	734.496	4.336	30.2
4950.66	821.856	4.336	30.2
4953.24	647.136	4.336	30.2
4955.83	734.496	4.336	30.2
4958.41	647.136	4.336	30.2
4961	647.136	4.336	30.2
4963.58	647.136	4.336	30.2
4966.17	778.176	4.336	30.2
4968.75	647.136	4.336	30.2
4971.34	647.136	4.336	30.2
4973.92	690.816	4.336	30.2
4976.51	690.816	4.336	30.2
4979.1	690.816	4.336	30.2
4981.68	734.496	4.336	30.2
4984.27	778.176	4.336	30.2
4986.85	734.496	4.336	30.2
4989.44	778.176	4.336	30.2
4992.02	778.176	4.336	30.2
4994.61	865.536	4.336	30.2
4997.19	647.136	4.336	30.2
4999.78	647.136	4.336	30.2
5002.36	603.456	4.336	30.2
5004.95	603.456	4.336	30.2
5007.53	647.136	4.336	30.2
5010.12	778.176	4.336	30.2
5012.7	821.856	4.336	30.2
5015.29	821.856	4.336	30.2
5017.87	909.216	4.336	30.2
5020.46	996.576	4.336	30.2
5023.04	952.896	4.336	30.2
5025.63	952.896	4.336	30.2
5028.21	909.216	4.336	30.2
5030.8	909.216	4.336	30.2
5033.38	1083.94	4.336	30.2
5035.97	909.216	4.336	30.2
5038.55	865.536	4.336	30.2
5041.14	1258.66	4.336	30.2
5043.73	1477.06	4.336	30.2
5046.31	1433.38	4.336	30.2
5048.9	1346.02	4.336	30.2
5051.48	1171.3	4.336	30.2
5054.07	1171.3	4.336	30.2
5056.65	1127.62	4.336	30.2
5059.24	996.576	4.336	30.2
5061.82	865.536	4.336	30.2
5064.41	909.216	4.336	30.2
5066.99	909.216	4.336	30.2
5069.58	996.576	4.336	30.2
5072.16	909.216	4.336	30.2
5074.75	909.216	4.336	30.2
5077.33	865.536	4.336	30.2
5079.92	909.216	4.336	30.2
5082.5	865.536	4.336	30.2
5085.09	821.856	4.336	30.2
5087.67	821.856	4.336	30.2
5090.26	821.856	4.336	30.2
5092.84	778.176	4.336	30.2
5095.43	909.216	4.336	30.2
5098.01	865.536	4.336	30.2
5100.6	909.216	4.336	30.2
5103.18	952.896	4.336	30.2
5105.77	909.216	4.336	30.2
5108.36	909.216	4.336	30.2
5110.94	909.216	4.336	30.2
5113.53	909.216	4.336	30.2
5116.11	865.536	4.336	30.2
5118.7	821.856	4.336	30.2
5121.28	865.536	4.336	30.2
5123.87	734.496	4.336	30.2
5126.45	778.176	4.336	30.2
5129.04	734.496	4.336	30.2
5131.62	821.856	4.336	30.2
5134.21	865.536	4.336	30.2
5136.79	865.536	4.336	30.2
5139.38	821.856	4.336	30.2
5141.96	603.456	4.336	30.2
5144.55	909.216	4.336	30.2
5147.13	996.576	4.336	30.2
5149.72	865.536	4.336	30.2
5152.3	778.176	4.336	30.2
5154.89	734.496	4.336	30.2
5157.47	778.176	4.336	30.2
5160.06	821.856	4.336	30.2
5162.64	996.576	4.336	30.2
5165.23	865.536	4.336	30.2
5167.81	778.176	4.336	30.2
[truncated: 1,007,446+ more rows]

## Sheet: R(2 of 2)
Time (milliSeconds)	Current (milliAmps)	Voltage (Volts)	Temperature (Degree Celsius)
2.60962e+06	734.496	3.921	34.2
2.60962e+06	647.136	3.921	34.2
2.60962e+06	690.816	3.921	34.2
2.60963e+06	734.496	3.921	34.2
2.60963e+06	647.136	3.921	34.2
2.60963e+06	690.816	3.921	34.2
2.60964e+06	647.136	3.921	34.2
2.60964e+06	690.816	3.921	34.2
2.60964e+06	647.136	3.921	34.2
2.60964e+06	603.456	3.921	34.2
2.60965e+06	603.456	3.921	34.2
2.60965e+06	647.136	3.921	34.2
2.60965e+06	603.456	3.921	34.2
2.60965e+06	647.136	3.921	34.2
2.60966e+06	690.816	3.921	34.2
2.60966e+06	821.856	3.921	34.2
2.60966e+06	734.496	3.921	34.2
2.60966e+06	821.856	3.921	34.2
2.60967e+06	647.136	3.921	34.2
2.60967e+06	647.136	3.921	34.2
2.60967e+06	690.816	3.921	34.2
2.60967e+06	647.136	3.921	34.2
2.60968e+06	690.816	3.921	34.2
2.60968e+06	559.776	3.921	34.2
2.60968e+06	559.776	3.921	34.2
2.60968e+06	603.456	3.921	34.2
2.60969e+06	647.136	3.921	34.2
2.60969e+06	734.496	3.921	34.2
2.60969e+06	734.496	3.921	34.2
2.60969e+06	734.496	3.921	34.2
2.6097e+06	647.136	3.921	34.2
2.6097e+06	690.816	3.921	34.2
2.6097e+06	647.136	3.921	34.2
2.60971e+06	559.776	3.921	34.2
2.60971e+06	559.776	3.921	34.2
2.60971e+06	647.136	3.921	34.2
2.60971e+06	647.136	3.921	34.2
2.60972e+06	734.496	3.921	34.2
2.60972e+06	778.176	3.921	34.2
2.60972e+06	603.456	3.921	34.2
2.60972e+06	603.456	3.921	34.2
2.60973e+06	603.456	3.921	34.2
2.60973e+06	559.776	3.921	34.2
2.60973e+06	559.776	3.921	34.2
2.60973e+06	690.816	3.921	34.2
2.60974e+06	647.136	3.921	34.2
2.60974e+06	647.136	3.921	34.2
2.60974e+06	647.136	3.921	34.2
2.60974e+06	603.456	3.921	34.2
2.60975e+06	516.096	3.921	34.2
2.60975e+06	559.776	3.921	34.2
2.60975e+06	516.096	3.921	34.2
2.60975e+06	647.136	3.921	34.2
2.60976e+06	734.496	3.921	34.2
2.60976e+06	647.136	3.921	34.2
2.60976e+06	603.456	3.921	34.2
2.60976e+06	734.496	3.921	34.2
2.60977e+06	734.496	3.921	34.2
2.60977e+06	603.456	3.921	34.2
2.60977e+06	559.776	3.921	34.2
2.60977e+06	647.136	3.921	34.2
2.60978e+06	647.136	3.921	34.2
2.60978e+06	690.816	3.921	34.2
2.60978e+06	690.816	3.921	34.2
2.60979e+06	690.816	3.921	34.2
2.60979e+06	734.496	3.921	34.2
2.60979e+06	734.496	3.921	34.2
2.60979e+06	690.816	3.921	34.2
2.6098e+06	821.856	3.921	34.2
2.6098e+06	647.136	3.921	34.2
2.6098e+06	647.136	3.921	34.2
2.6098e+06	690.816	3.921	34.2
2.60981e+06	734.496	3.921	34.2
2.60981e+06	734.496	3.921	34.2
2.60981e+06	734.496	3.921	34.2
2.60981e+06	690.816	3.921	34.2
2.60982e+06	690.816	3.921	34.2
2.60982e+06	734.496	3.921	34.2
2.60982e+06	821.856	3.921	34.2
2.60982e+06	821.856	3.921	34.2
2.60983e+06	778.176	3.921	34.2
2.60983e+06	734.496	3.921	34.2
2.60983e+06	734.496	3.921	34.2
2.60983e+06	734.496	3.921	34.2
2.60984e+06	690.816	3.921	34.2
2.60984e+06	647.136	3.921	34.2
2.60984e+06	734.496	3.921	34.2
2.60984e+06	734.496	3.921	34.2
2.60985e+06	647.136	3.921	34.2
2.60985e+06	734.496	3.921	34.2
2.60985e+06	690.816	3.921	34.2
2.60986e+06	603.456	3.921	34.2
2.60986e+06	647.136	3.921	34.2
2.60986e+06	647.136	3.921	34.2
2.60986e+06	559.776	3.921	34.2
2.60987e+06	690.816	3.921	34.2
2.60987e+06	690.816	3.921	34.2
2.60987e+06	690.816	3.921	34.2
2.60987e+06	647.136	3.921	34.2
2.60988e+06	647.136	3.921	34.2
2.60988e+06	690.816	3.921	34.2
2.60988e+06	603.456	3.921	34.2
2.60988e+06	778.176	3.921	34.2
2.60989e+06	647.136	3.921	34.2
2.60989e+06	603.456	3.921	34.2
2.60989e+06	647.136	3.921	34.2
2.60989e+06	647.136	3.921	34.2
2.6099e+06	603.456	3.921	34.2
2.6099e+06	647.136	3.921	34.2
2.6099e+06	559.776	3.921	34.2
2.6099e+06	559.776	3.921	34.2
2.60991e+06	690.816	3.921	34.2
2.60991e+06	734.496	3.921	34.2
2.60991e+06	690.816	3.921	34.2
2.60991e+06	647.136	3.921	34.2
2.60992e+06	647.136	3.921	34.2
2.60992e+06	647.136	3.921	34.2
2.60992e+06	603.456	3.921	34.2
2.60992e+06	603.456	3.921	34.2
2.60993e+06	690.816	3.921	34.2
2.60993e+06	647.136	3.921	34.2
2.60993e+06	647.136	3.921	34.2
2.60994e+06	647.136	3.921	34.2
2.60994e+06	778.176	3.921	34.2
2.60994e+06	821.856	3.921	34.2
2.60994e+06	690.816	3.921	34.2
2.60995e+06	690.816	3.921	34.2
2.60995e+06	647.136	3.921	34.2
2.60995e+06	603.456	3.921	34.2
2.60995e+06	603.456	3.921	34.2
2.60996e+06	559.776	3.921	34.2
2.60996e+06	603.456	3.921	34.2
2.60996e+06	821.856	3.921	34.2
2.60996e+06	778.176	3.921	34.2
2.60997e+06	821.856	3.921	34.2
2.60997e+06	778.176	3.921	34.2
2.60997e+06	647.136	3.921	34.2
2.60997e+06	690.816	3.921	34.2
2.60998e+06	647.136	3.921	34.2
2.60998e+06	603.456	3.921	34.2
2.60998e+06	559.776	3.921	34.2
2.60998e+06	647.136	3.921	34.2
2.60999e+06	821.856	3.921	34.2
2.60999e+06	821.856	3.921	34.2
2.60999e+06	734.496	3.921	34.2
2.60999e+06	734.496	3.921	34.2
2.61e+06	734.496	3.921	34.2
2.61e+06	778.176	3.921	34.2
2.61e+06	778.176	3.921	34.2
2.61e+06	734.496	3.921	34.2
2.61001e+06	734.496	3.921	34.2
2.61001e+06	690.816	3.921	34.2
2.61001e+06	690.816	3.921	34.2
2.61002e+06	559.776	3.921	34.2
2.61002e+06	559.776	3.921	34.2
2.61002e+06	603.456	3.921	34.2
2.61002e+06	821.856	3.921	34.2
2.61003e+06	778.176	3.921	34.2
2.61003e+06	734.496	3.921	34.2
2.61003e+06	690.816	3.921	34.2
2.61003e+06	647.136	3.921	34.2
2.61004e+06	647.136	3.921	34.2
2.61004e+06	647.136	3.921	34.2
2.61004e+06	647.136	3.921	34.2
2.61004e+06	603.456	3.921	34.2
2.61005e+06	647.136	3.921	34.2
2.61005e+06	647.136	3.921	34.2
2.61005e+06	647.136	3.921	34.2
2.61005e+06	603.456	3.921	34.2
2.61006e+06	559.776	3.921	34.2
2.61006e+06	603.456	3.921	34.2
2.61006e+06	603.456	3.921	34.2
2.61006e+06	734.496	3.921	34.2
2.61007e+06	734.496	3.921	34.2
2.61007e+06	647.136	3.921	34.2
2.61007e+06	559.776	3.921	34.2
2.61007e+06	603.456	3.921	34.2
2.61008e+06	603.456	3.921	34.2
2.61008e+06	516.096	3.921	34.2
2.61008e+06	559.776	3.921	34.2
2.61009e+06	559.776	3.921	34.2
2.61009e+06	647.136	3.921	34.2
2.61009e+06	603.456	3.921	34.2
2.61009e+06	603.456	3.921	34.2
2.6101e+06	559.776	3.921	34.2
2.6101e+06	559.776	3.921	34.2
2.6101e+06	559.776	3.921	34.2
2.6101e+06	559.776	3.921	34.2
2.61011e+06	690.816	3.921	34.2
2.61011e+06	647.136	3.921	34.2
2.61011e+06	734.496	3.921	34.2
2.61011e+06	603.456	3.921	34.2
2.61012e+06	603.456	3.921	34.2
2.61012e+06	647.136	3.921	34.2
2.61012e+06	559.776	3.921	34.2
2.61012e+06	516.096	3.921	34.2
2.61013e+06	516.096	3.921	34.2
2.61013e+06	559.776	3.921	34.2
2.61013e+06	559.776	3.921	34.2
2.61013e+06	690.816	3.921	34.2
2.61014e+06	647.136	3.921	34.2
2.61014e+06	647.136	3.921	34.2
2.61014e+06	647.136	3.921	34.2
2.61014e+06	603.456	3.921	34.2
2.61015e+06	603.456	3.921	34.2
2.61015e+06	603.456	3.921	34.2
2.61015e+06	647.136	3.921	34.2
2.61015e+06	603.456	3.921	34.2
2.61016e+06	559.776	3.921	34.2
2.61016e+06	559.776	3.921	34.2
2.61016e+06	559.776	3.921	34.2
2.61017e+06	603.456	3.921	34.2
2.61017e+06	647.136	3.921	34.2
2.61017e+06	516.096	3.921	34.2
2.61017e+06	559.776	3.921	34.2
2.61018e+06	559.776	3.921	34.2
2.61018e+06	559.776	3.921	34.2
2.61018e+06	603.456	3.921	34.2
2.61018e+06	603.456	3.921	34.2
2.61019e+06	559.776	3.921	34.2
2.61019e+06	603.456	3.921	34.2
2.61019e+06	516.096	3.921	34.2
2.61019e+06	516.096	3.921	34.2
2.6102e+06	559.776	3.921	34.2
2.6102e+06	603.456	3.921	34.2
2.6102e+06	603.456	3.921	34.2
2.6102e+06	559.776	3.921	34.2
2.61021e+06	516.096	3.921	34.2
2.61021e+06	516.096	3.921	34.2
2.61021e+06	559.776	3.921	34.2
2.61021e+06	516.096	3.921	34.2
2.61022e+06	559.776	3.921	34.2
2.61022e+06	559.776	3.921	34.2
2.61022e+06	559.776	3.921	34.2
2.61022e+06	647.136	3.921	34.2
2.61023e+06	559.776	3.921	34.2
2.61023e+06	559.776	3.921	34.2
2.61023e+06	559.776	3.921	34.2
2.61024e+06	603.456	3.921	34.2
2.61024e+06	559.776	3.921	34.2
2.61024e+06	516.096	3.921	34.2
2.61024e+06	516.096	3.921	34.2
2.61025e+06	559.776	3.921	34.2
2.61025e+06	516.096	3.921	34.2
2.61025e+06	516.096	3.921	34.2
2.61025e+06	559.776	3.921	34.2
2.61026e+06	516.096	3.921	34.2
2.61026e+06	559.776	3.921	34.2
2.61026e+06	516.096	3.921	34.2
2.61026e+06	559.776	3.921	34.2
2.61027e+06	516.096	3.921	34.2
2.61027e+06	516.096	3.921	34.2
2.61027e+06	516.096	3.921	34.2
2.61027e+06	516.096	3.921	34.2
2.61028e+06	516.096	3.921	34.2
2.61028e+06	516.096	3.921	34.2
2.61028e+06	516.096	3.921	34.2
2.61028e+06	516.096	3.921	34.2
2.61029e+06	516.096	3.921	34.2
2.61029e+06	516.096	3.921	34.2
2.61029e+06	516.096	3.921	34.2
2.61029e+06	472.416	3.921	34.2
2.6103e+06	516.096	3.921	34.2
2.6103e+06	472.416	3.921	34.2
2.6103e+06	472.416	3.921	34.2
2.6103e+06	472.416	3.921	34.2
2.61031e+06	472.416	3.921	34.2
2.61031e+06	559.776	3.921	34.2
2.61031e+06	516.096	3.921	34.2
2.61032e+06	516.096	3.921	34.2
2.61032e+06	516.096	3.921	34.2
2.61032e+06	516.096	3.921	34.2
2.61032e+06	516.096	3.921	34.2
2.61033e+06	559.776	3.921	34.2
2.61033e+06	516.096	3.921	34.2
2.61033e+06	472.416	3.921	34.2
2.61033e+06	472.416	3.921	34.2
2.61034e+06	472.416	3.921	34.2
2.61034e+06	472.416	3.921	34.2
2.61034e+06	516.096	3.921	34.2
2.61034e+06	559.776	3.921	34.2
2.61035e+06	516.096	3.921	34.2
2.61035e+06	559.776	3.921	34.2
2.61035e+06	516.096	3.921	34.2
2.61035e+06	516.096	3.921	34.2
2.61036e+06	516.096	3.921	34.2
2.61036e+06	516.096	3.921	34.2
2.61036e+06	516.096	3.921	34.2
2.61036e+06	472.416	3.921	34.2
2.61037e+06	472.416	3.921	34.2
2.61037e+06	472.416	3.921	34.2
2.61037e+06	516.096	3.921	34.2
2.61037e+06	516.096	3.921	34.2
2.61038e+06	472.416	3.921	34.2
2.61038e+06	516.096	3.921	34.2
2.61038e+06	472.416	3.921	34.2
2.61039e+06	516.096	3.921	34.2
2.61039e+06	516.096	3.921	34.2
2.61039e+06	472.416	3.921	34.2
2.61039e+06	472.416	3.921	34.2
2.6104e+06	516.096	3.921	34.2
2.6104e+06	516.096	3.921	34.2
2.6104e+06	516.096	3.921	34.2
2.6104e+06	516.096	3.921	34.2
2.61041e+06	516.096	3.921	34.2
2.61041e+06	516.096	3.921	34.2
2.61041e+06	516.096	3.921	34.2
2.61041e+06	516.096	3.921	34.2
2.61042e+06	472.416	3.921	34.2
2.61042e+06	472.416	3.921	34.2
2.61042e+06	472.416	3.921	34.2
2.61042e+06	516.096	3.921	34.2
2.61043e+06	516.096	3.921	34.2
2.61043e+06	516.096	3.921	34.2
2.61043e+06	516.096	3.921	34.2
2.61043e+06	559.776	3.921	34.2
2.61044e+06	516.096	3.921	34.2
2.61044e+06	559.776	3.921	34.2
2.61044e+06	603.456	3.921	34.2
2.61044e+06	603.456	3.921	34.2
2.61045e+06	603.456	3.921	34.2
2.61045e+06	559.776	3.921	34.2
2.61045e+06	559.776	3.921	34.2
2.61045e+06	516.096	3.921	34.2
2.61046e+06	603.456	3.921	34.2
2.61046e+06	559.776	3.921	34.2
2.61046e+06	559.776	3.921	34.2
2.61047e+06	559.776	3.921	34.2
2.61047e+06	516.096	3.921	34.2
2.61047e+06	559.776	3.921	34.2
2.61047e+06	603.456	3.921	34.2
2.61048e+06	559.776	3.921	34.2
2.61048e+06	559.776	3.921	34.2
2.61048e+06	559.776	3.921	34.2
2.61048e+06	516.096	3.921	34.2
2.61049e+06	516.096	3.921	34.2
2.61049e+06	516.096	3.921	34.2
2.61049e+06	559.776	3.921	34.2
2.61049e+06	516.096	3.921	34.2
2.6105e+06	603.456	3.921	34.2
2.6105e+06	559.776	3.921	34.2
2.6105e+06	559.776	3.921	34.2
2.6105e+06	603.456	3.921	34.2
2.61051e+06	516.096	3.921	34.2
2.61051e+06	516.096	3.921	34.2
2.61051e+06	516.096	3.921	34.2
2.61051e+06	559.776	3.921	34.2
2.61052e+06	559.776	3.921	34.2
2.61052e+06	603.456	3.921	34.2
2.61052e+06	559.776	3.921	34.2
2.61052e+06	559.776	3.921	34.2
2.61053e+06	559.776	3.921	34.2
2.61053e+06	516.096	3.921	34.2
2.61053e+06	559.776	3.921	34.2
2.61053e+06	516.096	3.921	34.2
2.61054e+06	472.416	3.921	34.2
2.61054e+06	516.096	3.921	34.2
2.61054e+06	603.456	3.921	34.2
2.61055e+06	559.776	3.921	34.2
2.61055e+06	472.416	3.921	34.2
2.61055e+06	603.456	3.921	34.2
2.61055e+06	559.776	3.921	34.2
2.61056e+06	516.096	3.921	34.2
2.61056e+06	516.096	3.921	34.2
2.61056e+06	559.776	3.921	34.2
2.61056e+06	603.456	3.921	34.2
2.61057e+06	559.776	3.921	34.2
2.61057e+06	603.456	3.921	34.2
2.61057e+06	559.776	3.921	34.2
2.61057e+06	603.456	3.921	34.2
2.61058e+06	603.456	3.921	34.2
2.61058e+06	690.816	3.921	34.2
2.61058e+06	559.776	3.921	34.2
2.61058e+06	559.776	3.921	34.2
2.61059e+06	647.136	3.921	34.2
2.61059e+06	690.816	3.921	34.2
2.61059e+06	734.496	3.921	34.2
2.61059e+06	690.816	3.921	34.2
2.6106e+06	603.456	3.921	34.2
2.6106e+06	603.456	3.921	34.2
2.6106e+06	603.456	3.921	34.2
2.6106e+06	559.776	3.921	34.2
2.61061e+06	516.096	3.921	34.2
2.61061e+06	603.456	3.921	34.2
2.61061e+06	516.096	3.921	34.2
2.61062e+06	516.096	3.921	34.2
2.61062e+06	559.776	3.921	34.2
2.61062e+06	559.776	3.921	34.2
2.61062e+06	603.456	3.921	34.2
2.61063e+06	603.456	3.921	34.2
2.61063e+06	559.776	3.921	34.2
2.61063e+06	559.776	3.921	34.2
2.61063e+06	603.456	3.921	34.2
2.61064e+06	559.776	3.921	34.2
2.61064e+06	559.776	3.921	34.2
2.61064e+06	516.096	3.921	34.2
2.61064e+06	516.096	3.921	34.2
2.61065e+06	516.096	3.921	34.2
2.61065e+06	472.416	3.921	34.2
2.61065e+06	603.456	3.921	34.2
2.61065e+06	559.776	3.921	34.2
2.61066e+06	559.776	3.921	34.2
2.61066e+06	516.096	3.921	34.2
2.61066e+06	559.776	3.921	34.2
2.61066e+06	559.776	3.921	34.2
2.61067e+06	516.096	3.921	34.2
2.61067e+06	516.096	3.921	34.2
2.61067e+06	559.776	3.921	34.2
2.61067e+06	472.416	3.921	34.2
2.61068e+06	472.416	3.921	34.2
2.61068e+06	472.416	3.921	34.2
2.61068e+06	472.416	3.921	34.2
2.61068e+06	559.776	3.921	34.2
2.61069e+06	559.776	3.921	34.2
2.61069e+06	516.096	3.921	34.2
2.61069e+06	516.096	3.921	34.2
2.6107e+06	516.096	3.921	34.2
2.6107e+06	559.776	3.921	34.2
2.6107e+06	516.096	3.921	34.2
2.6107e+06	516.096	3.921	34.2
2.61071e+06	516.096	3.921	34.2
2.61071e+06	472.416	3.921	34.2
2.61071e+06	516.096	3.921	34.2
2.61071e+06	516.096	3.921	34.2
2.61072e+06	516.096	3.921	34.2
2.61072e+06	516.096	3.921	34.2
2.61072e+06	516.096	3.921	34.2
2.61072e+06	516.096	3.921	34.2
2.61073e+06	516.096	3.921	34.2
2.61073e+06	472.416	3.921	34.2
2.61073e+06	516.096	3.921	34.2
2.61073e+06	472.416	3.921	34.2
2.61074e+06	472.416	3.921	34.2
2.61074e+06	516.096	3.921	34.2
2.61074e+06	559.776	3.921	34.2
2.61074e+06	516.096	3.921	34.2
2.61075e+06	516.096	3.921	34.2
2.61075e+06	516.096	3.921	34.2
2.61075e+06	516.096	3.921	34.2
2.61075e+06	472.416	3.921	34.2
2.61076e+06	559.776	3.921	34.2
2.61076e+06	472.416	3.921	34.2
2.61076e+06	516.096	3.921	34.2
2.61077e+06	472.416	3.921	34.2
2.61077e+06	516.096	3.921	34.2
2.61077e+06	472.416	3.921	34.2
2.61077e+06	559.776	3.921	34.2
2.61078e+06	559.776	3.921	34.2
2.61078e+06	516.096	3.921	34.2
2.61078e+06	516.096	3.921	34.2
2.61078e+06	516.096	3.921	34.2
2.61079e+06	516.096	3.921	34.2
2.61079e+06	516.096	3.921	34.2
2.61079e+06	472.416	3.921	34.2
2.61079e+06	472.416	3.921	34.2
2.6108e+06	516.096	3.921	34.2
2.6108e+06	516.096	3.921	34.2
2.6108e+06	516.096	3.921	34.2
2.6108e+06	516.096	3.921	34.2
2.61081e+06	516.096	3.921	34.2
2.61081e+06	516.096	3.921	34.2
2.61081e+06	472.416	3.921	34.2
2.61081e+06	516.096	3.921	34.2
2.61082e+06	472.416	3.921	34.2
2.61082e+06	865.536	3.921	34.2
2.61082e+06	1040.26	3.921	34.2
2.61082e+06	865.536	3.921	34.2
2.61083e+06	734.496	3.921	34.2
2.61083e+06	1083.94	3.921	34.2
2.61083e+06	821.856	3.921	34.2
2.61083e+06	778.176	3.921	34.2
2.61084e+06	952.896	3.921	34.2
2.61084e+06	778.176	3.921	34.2
2.61084e+06	821.856	3.921	34.2
2.61085e+06	996.576	3.921	34.2
2.61085e+06	996.576	3.921	34.2
2.61085e+06	1171.3	3.921	34.2
2.61085e+06	821.856	3.921	34.2
2.61086e+06	1171.3	3.921	34.2
2.61086e+06	1083.94	3.921	34.2
2.61086e+06	996.576	3.921	34.2
2.61086e+06	778.176	3.921	34.2
2.61087e+06	1127.62	3.921	34.2
2.61087e+06	821.856	3.921	34.2
2.61087e+06	1083.94	3.921	34.2
2.61087e+06	1127.62	3.921	34.2
2.61088e+06	1214.98	3.921	34.2
2.61088e+06	821.856	3.921	34.2
2.61088e+06	909.216	3.921	34.2
2.61088e+06	1083.94	3.921	34.2
2.61089e+06	1171.3	3.921	34.2
2.61089e+06	1127.62	3.921	34.2
2.61089e+06	1171.3	3.921	34.2
2.61089e+06	1171.3	3.921	34.2
2.6109e+06	734.496	3.921	34.2
2.6109e+06	1127.62	3.921	34.2
2.6109e+06	1083.94	3.921	34.2
2.6109e+06	821.856	3.921	34.2
2.61091e+06	1171.3	3.921	34.2
2.61091e+06	1083.94	3.921	34.2
2.61091e+06	909.216	3.921	34.2
2.61091e+06	1346.02	3.921	34.2
2.61092e+06	1258.66	3.921	34.2
2.61092e+06	1083.94	3.921	34.2
2.61092e+06	952.896	3.921	34.2
2.61093e+06	778.176	3.921	34.2
2.61093e+06	1083.94	3.921	34.2
2.61093e+06	909.216	3.921	34.2
2.61093e+06	996.576	3.921	34.2
2.61094e+06	1083.94	3.921	34.2
2.61094e+06	1433.38	3.921	34.2
2.61094e+06	1171.3	3.921	34.2
2.61094e+06	1346.02	3.921	34.2
2.61095e+06	996.576	3.921	34.2
2.61095e+06	1083.94	3.921	34.2
2.61095e+06	1171.3	3.921	34.2
2.61095e+06	1214.98	3.921	34.2
2.61096e+06	1564.42	3.921	34.2
2.61096e+06	1214.98	3.921	34.2
2.61096e+06	865.536	3.921	34.2
2.61096e+06	1083.94	3.921	34.2
2.61097e+06	952.896	3.921	34.2
2.61097e+06	1171.3	3.921	34.2
2.61097e+06	1083.94	3.921	34.2
2.61097e+06	1040.26	3.921	34.2
2.61098e+06	1083.94	3.921	34.2
2.61098e+06	1433.38	3.921	34.2
2.61098e+06	1258.66	3.921	34.2
2.61098e+06	1083.94	3.921	34.2
2.61099e+06	1127.62	3.921	34.2
2.61099e+06	1433.38	3.921	34.2
2.61099e+06	1520.74	3.921	34.2
2.611e+06	1127.62	3.921	34.2
2.611e+06	1389.7	3.921	34.2
2.611e+06	1389.7	3.921	34.2
2.611e+06	1695.46	3.921	34.2
2.61101e+06	1477.06	3.921	34.2
2.61101e+06	1258.66	3.921	34.2
2.61101e+06	1433.38	3.921	34.2
2.61101e+06	1608.1	3.921	34.2
2.61102e+06	1171.3	3.921	34.2
2.61102e+06	1608.1	3.921	34.2
2.61102e+06	1739.14	3.921	34.2
2.61102e+06	1346.02	3.921	34.2
2.61103e+06	1608.1	3.921	34.2
2.61103e+06	1389.7	3.921	34.2
2.61103e+06	1564.42	3.921	34.2
2.61103e+06	1433.38	3.921	34.2
2.61104e+06	1302.34	3.921	34.2
2.61104e+06	952.896	3.921	34.2
2.61104e+06	1083.94	3.921	34.2
2.61104e+06	1258.66	3.921	34.2
2.61105e+06	1171.3	3.921	34.2
2.61105e+06	1083.94	3.921	34.2
2611052	1083.94	3.921	34.2
2.61105e+06	1127.62	3.921	34.2
2.61106e+06	996.576	3.921	34.2
2.61106e+06	952.896	3.921	34.2
2.61106e+06	865.536	3.921	34.2
2.61106e+06	996.576	3.921	34.2
2.61107e+06	1040.26	3.921	34.2
2.61107e+06	1083.94	3.921	34.2
2.61107e+06	996.576	3.921	34.2
2.61108e+06	909.216	3.921	34.2
2.61108e+06	865.536	3.921	34.2
2.61108e+06	1083.94	3.921	34.2
2.61108e+06	865.536	3.921	34.2
2.61109e+06	996.576	3.921	34.2
2.61109e+06	1214.98	3.921	34.2
2.61109e+06	996.576	3.921	34.2
2.61109e+06	909.216	3.921	34.2
2.6111e+06	1040.26	3.921	34.2
2.6111e+06	734.496	3.921	34.2
2.6111e+06	734.496	3.921	34.2
2.6111e+06	865.536	3.921	34.2
2.61111e+06	778.176	3.921	34.2
2.61111e+06	778.176	3.921	34.2
2.61111e+06	996.576	3.921	34.2
2.61111e+06	1127.62	3.921	34.2
2.61112e+06	996.576	3.921	34.2
2.61112e+06	821.856	3.921	34.2
2.61112e+06	778.176	3.921	34.2
2.61112e+06	865.536	3.921	34.2
2.61113e+06	734.496	3.921	34.2
2.61113e+06	821.856	3.921	34.2
2.61113e+06	909.216	3.921	34.2
2.61113e+06	865.536	3.921	34.2
2.61114e+06	1127.62	3.921	34.2
2.61114e+06	1171.3	3.921	34.2
2.61114e+06	909.216	3.921	34.2
2.61115e+06	1127.62	3.921	34.2
2.61115e+06	821.856	3.921	34.2
2.61115e+06	1083.94	3.921	34.2
2.61115e+06	1127.62	3.921	34.2
2.61116e+06	1171.3	3.921	34.2
2.61116e+06	1040.26	3.921	34.2
2.61116e+06	952.896	3.921	34.2
2.61116e+06	996.576	3.921	34.2
2.61117e+06	865.536	3.921	34.2
2.61117e+06	909.216	3.921	34.2
2.61117e+06	865.536	3.921	34.2
2.61117e+06	865.536	3.921	34.2
2.61118e+06	1040.26	3.921	34.2
2.61118e+06	1214.98	3.921	34.2
2.61118e+06	1171.3	3.921	34.2
2.61118e+06	1171.3	3.921	34.2
2.61119e+06	996.576	3.921	34.2
2.61119e+06	952.896	3.921	34.2
2.61119e+06	909.216	3.921	34.2
2.61119e+06	909.216	3.921	34.2
2.6112e+06	1214.98	3.921	34.2
2.6112e+06	1127.62	3.921	34.2
2.6112e+06	1040.26	3.921	34.2
2.6112e+06	865.536	3.921	34.2
2.61121e+06	1083.94	3.921	34.2
2.61121e+06	1083.94	3.921	34.2
2.61121e+06	952.896	3.921	34.2
2.61121e+06	909.216	3.921	34.2
2.61122e+06	821.856	3.921	34.2
2.61122e+06	996.576	3.921	34.2
2.61122e+06	1214.98	3.921	34.2
2.61123e+06	1302.34	3.921	34.2
2.61123e+06	1083.94	3.921	34.2
2.61123e+06	1040.26	3.921	34.2
2.61123e+06	996.576	3.921	34.2
2.61124e+06	996.576	3.921	34.2
2.61124e+06	952.896	3.921	34.2
2.61124e+06	1214.98	3.921	34.2
2.61124e+06	1171.3	3.921	34.2
2.61125e+06	952.896	3.921	34.2
2.61125e+06	1040.26	3.921	34.2
2.61125e+06	909.216	3.921	34.2
2.61125e+06	952.896	3.921	34.2
2.61126e+06	909.216	3.921	34.2
2.61126e+06	865.536	3.921	34.2
2.61126e+06	1083.94	3.921	34.2
2.61126e+06	909.216	3.921	34.2
2.61127e+06	865.536	3.921	34.2
2.61127e+06	996.576	3.921	34.2
2.61127e+06	1040.26	3.921	34.2
2.61127e+06	1171.3	3.921	34.2
2.61128e+06	821.856	3.921	34.2
2.61128e+06	778.176	3.921	34.2
2.61128e+06	778.176	3.921	34.2
2.61128e+06	821.856	3.921	34.2
2.61129e+06	952.896	3.921	34.2
2.61129e+06	821.856	3.921	34.2
2.61129e+06	734.496	3.921	34.2
2.6113e+06	865.536	3.921	34.2
2.6113e+06	909.216	3.921	34.2
2.6113e+06	996.576	3.921	34.2
2.6113e+06	996.576	3.921	34.2
2.61131e+06	1171.3	3.921	34.2
2.61131e+06	996.576	3.921	34.2
2.61131e+06	865.536	3.921	34.2
2.61131e+06	909.216	3.921	34.2
2.61132e+06	909.216	3.921	34.2
2.61132e+06	952.896	3.921	34.2
2.61132e+06	952.896	3.921	34.2
2.61132e+06	778.176	3.921	34.2
2.61133e+06	865.536	3.921	34.2
2.61133e+06	1040.26	3.921	34.2
2.61133e+06	952.896	3.921	34.2
2.61133e+06	996.576	3.921	34.2
2.61134e+06	952.896	3.921	34.2
2.61134e+06	865.536	3.921	34.2
2.61134e+06	952.896	3.921	34.2
2.61134e+06	909.216	3.921	34.2
2.61135e+06	778.176	3.921	34.2
2.61135e+06	778.176	3.921	34.2
2.61135e+06	778.176	3.921	34.2
2.61135e+06	821.856	3.921	34.2
2.61136e+06	909.216	3.921	34.2
2.61136e+06	952.896	3.921	34.2
2.61136e+06	996.576	3.921	34.2
2.61136e+06	909.216	3.921	34.2
2.61137e+06	909.216	3.921	34.2
2.61137e+06	909.216	3.921	34.2
2.61137e+06	952.896	3.921	34.2
2.61138e+06	909.216	3.921	34.2
2.61138e+06	865.536	3.921	34.2
2.61138e+06	821.856	3.921	34.2
2.61138e+06	734.496	3.921	34.2
2.61139e+06	647.136	3.921	34.2
2.61139e+06	690.816	3.921	34.2
2.61139e+06	952.896	3.921	34.2
2.61139e+06	1040.26	3.921	34.2
2.6114e+06	865.536	3.921	34.2
2.6114e+06	821.856	3.921	34.2
2.6114e+06	821.856	3.921	34.2
2.6114e+06	909.216	3.921	34.2
2.61141e+06	909.216	3.921	34.2
2.61141e+06	909.216	3.921	34.2
2.61141e+06	909.216	3.921	34.2
2.61141e+06	778.176	3.921	34.2
2.61142e+06	909.216	3.921	34.2
2.61142e+06	865.536	3.921	34.2
2.61142e+06	952.896	3.921	34.2
2.61142e+06	909.216	3.921	34.2
2.61143e+06	865.536	3.921	34.2
2.61143e+06	821.856	3.921	34.2
2.61143e+06	952.896	3.921	34.2
2.61143e+06	865.536	3.921	34.2
2.61144e+06	821.856	3.921	34.2
2.61144e+06	865.536	3.921	34.2
2.61144e+06	952.896	3.921	34.2
2.61144e+06	996.576	3.921	34.2
2.61145e+06	909.216	3.921	34.2
2.61145e+06	865.536	3.921	34.2
2.61145e+06	865.536	3.921	34.2
2.61146e+06	778.176	3.921	34.2
2.61146e+06	821.856	3.921	34.2
2.61146e+06	821.856	3.921	34.2
2.61146e+06	909.216	3.921	34.2
2.61147e+06	821.856	3.921	34.2
2.61147e+06	821.856	3.921	34.2
2.61147e+06	821.856	3.921	34.2
2.61147e+06	996.576	3.921	34.2
2.61148e+06	952.896	3.921	34.2
2.61148e+06	996.576	3.921	34.2
2.61148e+06	734.496	3.921	34.2
2.61148e+06	734.496	3.921	34.2
2.61149e+06	778.176	3.921	34.2
2.61149e+06	778.176	3.921	34.2
2.61149e+06	734.496	3.921	34.2
2.61149e+06	865.536	3.921	34.2
2.6115e+06	734.496	3.921	34.2
2.6115e+06	865.536	3.921	34.2
2.6115e+06	865.536	3.921	34.2
2.6115e+06	865.536	3.921	34.2
2.61151e+06	996.576	3.921	34.2
2.61151e+06	821.856	3.921	34.2
2.61151e+06	865.536	3.921	34.2
2.61151e+06	865.536	3.921	34.2
2.61152e+06	734.496	3.921	34.2
2.61152e+06	734.496	3.921	34.2
2.61152e+06	778.176	3.921	34.2
2.61153e+06	734.496	3.921	34.2
2.61153e+06	734.496	3.921	34.2
2.61153e+06	778.176	3.921	34.2
2.61153e+06	996.576	3.921	34.2
2.61154e+06	952.896	3.921	34.2
2.61154e+06	821.856	3.921	34.2
2.61154e+06	909.216	3.921	34.2
2.61154e+06	821.856	3.921	34.2
2.61155e+06	821.856	3.921	34.2
2.61155e+06	865.536	3.921	34.2
2.61155e+06	865.536	3.921	34.2
2.61155e+06	734.496	3.921	34.2
2.61156e+06	734.496	3.921	34.2
2.61156e+06	821.856	3.921	34.2
2.61156e+06	952.896	3.921	34.2
2.61156e+06	821.856	3.921	34.2
2.61157e+06	909.216	3.921	34.2
2.61157e+06	821.856	3.921	34.2
2.61157e+06	778.176	3.921	34.2
2.61157e+06	821.856	3.921	34.2
2.61158e+06	821.856	3.921	34.2
2.61158e+06	909.216	3.921	34.2
2.61158e+06	821.856	3.921	34.2
2.61158e+06	778.176	3.921	34.2
2.61159e+06	821.856	3.921	34.2
2.61159e+06	734.496	3.921	34.2
2.61159e+06	865.536	3.921	34.2
2.61159e+06	1040.26	3.921	34.2
2.6116e+06	865.536	3.921	34.2
2.6116e+06	734.496	3.921	34.2
2.6116e+06	734.496	3.921	34.2
2.61161e+06	778.176	3.921	34.2
2.61161e+06	865.536	3.921	34.2
2.61161e+06	778.176	3.921	34.2
2.61161e+06	821.856	3.921	34.2
2.61162e+06	952.896	3.921	34.2
2.61162e+06	778.176	3.921	34.2
2.61162e+06	1083.94	3.921	34.2
2.61162e+06	1040.26	3.921	34.2
2.61163e+06	996.576	3.921	34.2
2.61163e+06	952.896	3.921	34.2
2.61163e+06	865.536	3.921	34.2
2.61163e+06	952.896	3.921	34.2
2.61164e+06	1171.3	3.921	34.2
2.61164e+06	1127.62	3.921	34.2
2.61164e+06	952.896	3.921	34.2
2.61164e+06	909.216	3.921	34.2
2.61165e+06	865.536	3.921	34.2
2.61165e+06	952.896	3.921	34.2
2.61165e+06	1127.62	3.921	34.2
2.61165e+06	1083.94	3.921	34.2
2.61166e+06	996.576	3.921	34.2
2.61166e+06	909.216	3.921	34.2
2.61166e+06	909.216	3.921	34.2
2.61166e+06	1083.94	3.921	34.2
2.61167e+06	1083.94	3.921	34.2
2.61167e+06	909.216	3.921	34.2
2.61167e+06	909.216	3.921	34.2
2.61168e+06	778.176	3.921	34.2
2.61168e+06	865.536	3.921	34.2
2.61168e+06	865.536	3.921	34.2
2.61168e+06	821.856	3.921	34.2
2.61169e+06	821.856	3.921	34.2
2.61169e+06	909.216	3.921	34.2
2.61169e+06	865.536	3.921	34.2
2.61169e+06	909.216	3.921	34.2
2.6117e+06	865.536	3.921	34.2
2.6117e+06	865.536	3.921	34.2
2.6117e+06	821.856	3.921	34.2
2.6117e+06	865.536	3.921	34.2
2.61171e+06	821.856	3.921	34.2
2.61171e+06	865.536	3.921	34.2
2.61171e+06	865.536	3.921	34.2
2.61171e+06	821.856	3.921	34.2
2.61172e+06	821.856	3.921	34.2
2.61172e+06	952.896	3.921	34.2
2.61172e+06	778.176	3.921	34.2
2.61172e+06	909.216	3.921	34.2
2.61173e+06	996.576	3.921	34.2
2.61173e+06	865.536	3.921	34.2
2.61173e+06	821.856	3.921	34.2
2.61173e+06	734.496	3.921	34.2
2.61174e+06	778.176	3.921	34.2
2.61174e+06	734.496	3.921	34.2
2.61174e+06	734.496	3.921	34.2
2.61174e+06	734.496	3.921	34.2
2.61175e+06	734.496	3.921	34.2
2.61175e+06	734.496	3.921	34.2
2.61175e+06	909.216	3.921	34.2
2.61176e+06	778.176	3.921	34.2
2.61176e+06	778.176	3.921	34.2
2.61176e+06	909.216	3.921	34.2
2.61176e+06	952.896	3.921	34.2
2.61177e+06	909.216	3.921	34.2
2.61177e+06	952.896	3.921	34.2
2.61177e+06	909.216	3.921	34.2
2.61177e+06	865.536	3.921	34.2
2.61178e+06	909.216	3.921	34.2
2.61178e+06	865.536	3.921	34.2
2.61178e+06	865.536	3.921	34.2
2.61178e+06	865.536	3.921	34.2
2.61179e+06	821.856	3.921	34.2
2.61179e+06	909.216	3.921	34.2
2.61179e+06	821.856	3.921	34.2
2.61179e+06	909.216	3.921	34.2
2.6118e+06	909.216	3.921	34.2
2.6118e+06	909.216	3.921	34.2
2.6118e+06	909.216	3.921	34.2
2.6118e+06	778.176	3.921	34.2
2.61181e+06	821.856	3.921	34.2
2.61181e+06	778.176	3.921	34.2
2.61181e+06	734.496	3.921	34.2
2.61181e+06	865.536	3.921	34.2
2.61182e+06	778.176	3.921	34.2
2.61182e+06	821.856	3.921	34.2
2.61182e+06	778.176	3.921	34.2
2.61182e+06	734.496	3.921	34.2
2.61183e+06	734.496	3.921	34.2
2.61183e+06	734.496	3.921	34.2
2.61183e+06	690.816	3.921	34.2
2.61184e+06	647.136	3.921	34.2
2.61184e+06	734.496	3.921	34.2
2.61184e+06	734.496	3.921	34.2
2.61184e+06	821.856	3.921	34.2
2.61185e+06	690.816	3.921	34.2
2.61185e+06	647.136	3.921	34.2
2.61185e+06	647.136	3.921	34.2
2.61185e+06	647.136	3.921	34.2
2.61186e+06	647.136	3.921	34.2
2.61186e+06	647.136	3.921	34.2
2.61186e+06	734.496	3.921	34.2
2.61186e+06	821.856	3.921	34.2
2.61187e+06	690.816	3.921	34.2
2.61187e+06	647.136	3.921	34.2
2.61187e+06	647.136	3.921	34.2
2.61187e+06	690.816	3.921	34.2
2.61188e+06	647.136	3.921	34.2
2.61188e+06	734.496	3.921	34.2
2.61188e+06	690.816	3.921	34.2
2.61188e+06	734.496	3.921	34.2
2.61189e+06	647.136	3.921	34.2
2.61189e+06	647.136	3.921	34.2
2.61189e+06	690.816	3.921	34.2
2.61189e+06	647.136	3.921	34.2
2.6119e+06	647.136	3.921	34.2
2.6119e+06	734.496	3.921	34.2
2.6119e+06	647.136	3.921	34.2
2.61191e+06	778.176	3.921	34.2
2.61191e+06	778.176	3.921	34.2
2.61191e+06	734.496	3.921	34.2
2.61191e+06	734.496	3.921	34.2
2.61192e+06	647.136	3.921	34.2
2.61192e+06	690.816	3.921	34.2
2.61192e+06	647.136	3.921	34.2
2.61192e+06	647.136	3.921	34.2
2.61193e+06	778.176	3.921	34.2
2.61193e+06	734.496	3.921	34.2
2.61193e+06	690.816	3.921	34.2
2.61193e+06	690.816	3.921	34.2
2.61194e+06	734.496	3.921	34.2
2.61194e+06	734.496	3.921	34.2
2.61194e+06	734.496	3.921	34.2
2.61194e+06	734.496	3.921	34.2
2.61195e+06	734.496	3.921	34.2
2.61195e+06	909.216	3.921	34.2
2.61195e+06	952.896	3.921	34.2
2.61195e+06	909.216	3.921	34.2
2.61196e+06	865.536	3.921	34.2
2.61196e+06	821.856	3.921	34.2
2.61196e+06	821.856	3.921	34.2
2.61196e+06	778.176	3.921	34.2
2.61197e+06	778.176	3.921	34.2
2.61197e+06	778.176	3.921	34.2
2.61197e+06	821.856	3.921	34.2
2.61197e+06	690.816	3.921	34.2
2.61198e+06	778.176	3.921	34.2
2.61198e+06	821.856	3.921	34.2
2.61198e+06	734.496	3.921	34.2
2.61199e+06	909.216	3.921	34.2
2.61199e+06	778.176	3.921	34.2
2.61199e+06	909.216	3.921	34.2
2.61199e+06	909.216	3.921	34.2
2.612e+06	821.856	3.921	34.2
2.612e+06	821.856	3.921	34.2
2.612e+06	821.856	3.921	34.2
2.612e+06	821.856	3.921	34.2
2.61201e+06	865.536	3.921	34.2
2.61201e+06	865.536	3.921	34.2
2.61201e+06	865.536	3.921	34.2
2.61201e+06	821.856	3.921	34.2
2.61202e+06	778.176	3.921	34.2
2.61202e+06	821.856	3.921	34.2
2.61202e+06	734.496	3.921	34.2
2.61202e+06	778.176	3.921	34.2
2.61203e+06	778.176	3.921	34.2
2.61203e+06	952.896	3.921	34.2
2.61203e+06	778.176	3.921	34.2
2.61203e+06	996.576	3.921	34.2
2.61204e+06	1040.26	3.921	34.2
2.61204e+06	952.896	3.921	34.2
2.61204e+06	778.176	3.921	34.2
2.61204e+06	734.496	3.921	34.2
2.61205e+06	952.896	3.921	34.2
2.61205e+06	1127.62	3.921	34.2
2.61205e+06	1040.26	3.921	34.2
2.61206e+06	909.216	3.921	34.2
2.61206e+06	778.176	3.921	34.2
2.61206e+06	734.496	3.921	34.2
2.61206e+06	909.216	3.921	34.2
2.61207e+06	865.536	3.921	34.2
2.61207e+06	909.216	3.921	34.2
2.61207e+06	996.576	3.882	34.2
2.61207e+06	821.856	3.882	34.2
2.61208e+06	865.536	3.882	34.2
2.61208e+06	909.216	3.882	34.2
2.61208e+06	909.216	3.882	34.2
2.61208e+06	734.496	3.882	34.2
2.61209e+06	865.536	3.882	34.2
2.61209e+06	909.216	3.882	34.2
2.61209e+06	952.896	3.882	34.2
2.61209e+06	865.536	3.882	34.2
2.6121e+06	603.456	3.882	34.2
2.6121e+06	778.176	3.882	34.2
2.6121e+06	909.216	3.882	34.2
2.6121e+06	821.856	3.882	34.2
2.61211e+06	865.536	3.882	34.2
2.61211e+06	909.216	3.882	34.2
2.61211e+06	909.216	3.882	34.2
2.61211e+06	690.816	3.882	34.2
2.61212e+06	647.136	3.882	34.2
2.61212e+06	865.536	3.882	34.2
2.61212e+06	821.856	3.882	34.2
2.61212e+06	996.576	3.882	34.2
2.61213e+06	952.896	3.882	34.2
2.61213e+06	909.216	3.882	34.2
2.61213e+06	647.136	3.882	34.2
2.61214e+06	734.496	3.882	34.2
2.61214e+06	647.136	3.882	34.2
2.61214e+06	821.856	3.882	34.2
2.61214e+06	821.856	3.882	34.2
2.61215e+06	647.136	3.882	34.2
2.61215e+06	559.776	3.882	34.2
2.61215e+06	690.816	3.882	34.2
2.61215e+06	734.496	3.882	34.2
2.61216e+06	647.136	3.882	34.2
2.61216e+06	647.136	3.882	34.2
2.61216e+06	647.136	3.882	34.2
2.61216e+06	690.816	3.882	34.2
2.61217e+06	778.176	3.882	34.2
2.61217e+06	734.496	3.882	34.2
2.61217e+06	647.136	3.882	34.2
2.61217e+06	734.496	3.882	34.2
2.61218e+06	690.816	3.882	34.2
2.61218e+06	734.496	3.882	34.2
2.61218e+06	734.496	3.882	34.2
2.61218e+06	516.096	3.882	34.2
2.61219e+06	647.136	3.882	34.2
2.61219e+06	690.816	3.882	34.2
2.61219e+06	778.176	3.882	34.2
2.61219e+06	690.816	3.882	34.2
2.6122e+06	734.496	3.882	34.2
2.6122e+06	559.776	3.882	34.2
2.6122e+06	603.456	3.882	34.2
2.6122e+06	734.496	3.882	34.2
2.61221e+06	734.496	3.882	34.2
2.61221e+06	690.816	3.882	34.2
2.61221e+06	647.136	3.882	34.2
2.61222e+06	603.456	3.882	34.2
2.61222e+06	516.096	3.882	34.2
2.61222e+06	647.136	3.882	34.2
2.61222e+06	647.136	3.882	34.2
2.61223e+06	734.496	3.882	34.2
2.61223e+06	647.136	3.882	34.2
2.61223e+06	647.136	3.882	34.2
2.61223e+06	559.776	3.882	34.2
2.61224e+06	516.096	3.882	34.2
2.61224e+06	516.096	3.882	34.2
2.61224e+06	603.456	3.882	34.2
2.61224e+06	647.136	3.882	34.2
2.61225e+06	734.496	3.882	34.2
2.61225e+06	690.816	3.882	34.2
2.61225e+06	690.816	3.882	34.2
2.61225e+06	734.496	3.882	34.2
2.61226e+06	690.816	3.882	34.2
2.61226e+06	603.456	3.882	34.2
2.61226e+06	559.776	3.882	34.2
2.61226e+06	559.776	3.882	34.2
2.61227e+06	603.456	3.882	34.2
2.61227e+06	690.816	3.882	34.2
2.61227e+06	778.176	3.882	34.2
2.61227e+06	690.816	3.882	34.2
2.61228e+06	690.816	3.882	34.2
2.61228e+06	690.816	3.882	34.2
2.61228e+06	690.816	3.882	34.2
2.61229e+06	690.816	3.882	34.2
2.61229e+06	909.216	3.882	34.2
2.61229e+06	778.176	3.882	34.2
2.61229e+06	909.216	3.882	34.2
2.6123e+06	952.896	3.882	34.2
2.6123e+06	996.576	3.882	34.2
2.6123e+06	1040.26	3.882	34.2
2.6123e+06	821.856	3.882	34.2
2.61231e+06	821.856	3.882	34.2
2.61231e+06	821.856	3.882	34.2
2.61231e+06	821.856	3.882	34.2
2.61231e+06	690.816	3.882	34.2
2.61232e+06	1127.62	3.882	34.2
2.61232e+06	909.216	3.882	34.2
2.61232e+06	1127.62	3.882	34.2
2.61232e+06	1171.3	3.882	34.2
2.61233e+06	1083.94	3.882	34.2
2.61233e+06	1083.94	3.882	34.2
2.61233e+06	1127.62	3.882	34.2
2.61233e+06	952.896	3.882	34.2
2.61234e+06	952.896	3.882	34.2
2.61234e+06	1171.3	3.882	34.2
2.61234e+06	1083.94	3.882	34.2
2.61234e+06	996.576	3.882	34.2
2.61235e+06	909.216	3.882	34.2
2.61235e+06	952.896	3.882	34.2
2.61235e+06	909.216	3.882	34.2
2.61235e+06	996.576	3.882	34.2
2.61236e+06	821.856	3.882	34.2
2.61236e+06	952.896	3.882	34.2
2.61236e+06	952.896	3.882	34.2
2.61237e+06	1040.26	3.882	34.2
2.61237e+06	996.576	3.882	34.2
2.61237e+06	1127.62	3.882	34.2
2.61237e+06	952.896	3.882	34.2
2.61238e+06	821.856	3.882	34.2
2.61238e+06	821.856	3.882	34.2
2.61238e+06	952.896	3.882	34.2
2.61238e+06	734.496	3.882	34.2
2.61239e+06	734.496	3.882	34.2
2.61239e+06	821.856	3.882	34.2
2.61239e+06	1040.26	3.882	34.2
2.61239e+06	909.216	3.882	34.2
2.6124e+06	1040.26	3.882	34.2
2.6124e+06	865.536	3.882	34.2
2.6124e+06	778.176	3.882	34.2
2.6124e+06	778.176	3.882	34.2
2.61241e+06	865.536	3.882	34.2
2.61241e+06	909.216	3.882	34.2
2.61241e+06	865.536	3.882	34.2
2.61241e+06	865.536	3.882	34.2
2.61242e+06	909.216	3.882	34.2
2.61242e+06	865.536	3.882	34.2
2.61242e+06	734.496	3.882	34.2
2.61242e+06	778.176	3.882	34.2
2.61243e+06	996.576	3.882	34.2
2.61243e+06	778.176	3.882	34.2
2.61243e+06	821.856	3.882	34.2
2.61244e+06	778.176	3.882	34.2
2.61244e+06	734.496	3.882	34.2
2.61244e+06	778.176	3.882	34.2
2.61244e+06	909.216	3.882	34.2
2.61245e+06	952.896	3.882	34.2
2.61245e+06	952.896	3.882	34.2
2.61245e+06	909.216	3.882	34.2
2.61245e+06	821.856	3.882	34.2
2.61246e+06	865.536	3.882	34.2
2.61246e+06	821.856	3.882	34.2
2.61246e+06	909.216	3.882	34.2
2.61246e+06	821.856	3.882	34.2
2.61247e+06	734.496	3.882	34.2
2.61247e+06	778.176	3.882	34.2
2.61247e+06	865.536	3.882	34.2
2.61247e+06	996.576	3.882	34.2
2.61248e+06	909.216	3.882	34.2
2.61248e+06	909.216	3.882	34.2
2.61248e+06	734.496	3.882	34.2
2.61248e+06	734.496	3.882	34.2
2.61249e+06	778.176	3.882	34.2
2.61249e+06	734.496	3.882	34.2
2.61249e+06	778.176	3.882	34.2
2.61249e+06	821.856	3.882	34.2
2.6125e+06	690.816	3.882	34.2
2.6125e+06	865.536	3.882	34.2
2.6125e+06	909.216	3.882	34.2
2.6125e+06	778.176	3.882	34.2
2.61251e+06	734.496	3.882	34.2
2.61251e+06	690.816	3.882	34.2
2.61251e+06	778.176	3.882	34.2
2.61252e+06	690.816	3.882	34.2
2.61252e+06	909.216	3.882	34.2
2.61252e+06	690.816	3.882	34.2
2.61252e+06	690.816	3.882	34.2
2.61253e+06	734.496	3.882	34.2
2.61253e+06	734.496	3.882	34.2
2.61253e+06	821.856	3.882	34.2
2.61253e+06	821.856	3.882	34.2
2.61254e+06	778.176	3.882	34.2
2.61254e+06	821.856	3.882	34.2
2.61254e+06	821.856	3.882	34.2
2.61254e+06	821.856	3.882	34.2
2.61255e+06	821.856	3.882	34.2
2.61255e+06	821.856	3.882	34.2
2.61255e+06	778.176	3.882	34.2
2.61255e+06	821.856	3.882	34.2
2.61256e+06	909.216	3.882	34.2
2.61256e+06	909.216	3.882	34.2
2.61256e+06	821.856	3.882	34.2
2.61256e+06	865.536	3.882	34.2
2.61257e+06	821.856	3.882	34.2
2.61257e+06	1083.94	3.882	34.2
2.61257e+06	1040.26	3.882	34.2
2.61257e+06	1083.94	3.882	34.2
2.61258e+06	1083.94	3.882	34.2
2.61258e+06	1083.94	3.882	34.2
2.61258e+06	1083.94	3.882	34.2
2.61259e+06	1040.26	3.882	34.2
2.61259e+06	909.216	3.882	34.2
2.61259e+06	909.216	3.882	34.2
2.61259e+06	996.576	3.882	34.2
2.6126e+06	909.216	3.882	34.2
2.6126e+06	909.216	3.882	34.2
2.6126e+06	996.576	3.882	34.2
2.6126e+06	1171.3	3.882	34.2
2.61261e+06	1127.62	3.882	34.2
2.61261e+06	1040.26	3.882	34.2
2.61261e+06	996.576	3.882	34.2
2.61261e+06	909.216	3.882	34.2
2.61262e+06	952.896	3.882	34.2
2.61262e+06	909.216	3.882	34.2
2.61262e+06	996.576	3.882	34.2
2.61262e+06	1040.26	3.882	34.2
2.61263e+06	1040.26	3.882	34.2
2.61263e+06	1127.62	3.882	34.2
2.61263e+06	996.576	3.882	34.2
2.61263e+06	996.576	3.882	34.2
2.61264e+06	1127.62	3.882	34.2
2.61264e+06	1214.98	3.882	34.2
2.61264e+06	1346.02	3.882	34.2
2.61264e+06	1214.98	3.882	34.2
2.61265e+06	1171.3	3.882	34.2
2.61265e+06	1171.3	3.882	34.2
2.61265e+06	1127.62	3.882	34.2
2.61265e+06	1083.94	3.882	34.2
2.61266e+06	1258.66	3.882	34.2
2.61266e+06	1214.98	3.882	34.2
2.61266e+06	952.896	3.882	34.2
2.61267e+06	1214.98	3.882	34.2
2.61267e+06	1258.66	3.882	34.2
2.61267e+06	1171.3	3.882	34.2
2.61267e+06	996.576	3.882	34.2
2.61268e+06	909.216	3.882	34.2
2.61268e+06	865.536	3.882	34.2
2.61268e+06	865.536	3.882	34.2
2.61268e+06	1214.98	3.882	34.2
2.61269e+06	1171.3	3.882	34.2
2.61269e+06	1171.3	3.882	34.2
2.61269e+06	1302.34	3.882	34.2
2.61269e+06	1258.66	3.882	34.2
2.6127e+06	1040.26	3.882	34.2
2.6127e+06	952.896	3.882	34.2
2.6127e+06	1040.26	3.882	34.2
2.6127e+06	996.576	3.882	34.2
2.61271e+06	1171.3	3.882	34.2
2.61271e+06	909.216	3.882	34.2
2.61271e+06	952.896	3.882	34.2
2.61271e+06	1171.3	3.882	34.2
2.61272e+06	1040.26	3.882	34.2
2.61272e+06	996.576	3.882	34.2
2.61272e+06	1127.62	3.882	34.2
2.61272e+06	1040.26	3.882	34.2
2.61273e+06	1258.66	3.882	34.2
2.61273e+06	1214.98	3.882	34.2
2.61273e+06	1258.66	3.882	34.2
2.61273e+06	1171.3	3.882	34.2
2.61274e+06	1127.62	3.882	34.2
2.61274e+06	1083.94	3.882	34.2
2.61274e+06	996.576	3.882	34.2
2.61275e+06	1214.98	3.882	34.2
2.61275e+06	1214.98	3.882	34.2
2.61275e+06	1171.3	3.882	34.2
2.61275e+06	1171.3	3.882	34.2
2.61276e+06	1171.3	3.882	34.2
2.61276e+06	1346.02	3.882	34.2
2.61276e+06	1346.02	3.882	34.2
2.61276e+06	1083.94	3.882	34.2
2.61277e+06	1040.26	3.882	34.2
2.61277e+06	996.576	3.882	34.2
2.61277e+06	952.896	3.882	34.2
2.61277e+06	1127.62	3.882	34.2
2.61278e+06	1214.98	3.882	34.2
2.61278e+06	1171.3	3.882	34.2
2.61278e+06	1258.66	3.882	34.2
2.61278e+06	1389.7	3.882	34.2
2.61279e+06	1258.66	3.882	34.2
2.61279e+06	1258.66	3.882	34.2
2.61279e+06	1171.3	3.882	34.2
2.61279e+06	1214.98	3.882	34.2
2.6128e+06	1127.62	3.882	34.2
2.6128e+06	1171.3	3.882	34.2
2.6128e+06	1302.34	3.882	34.2
2.6128e+06	1258.66	3.882	34.2
2.61281e+06	1389.7	3.882	34.2
2.61281e+06	1214.98	3.882	34.2
2.61281e+06	1258.66	3.882	34.2
2.61282e+06	1214.98	3.882	34.2
2.61282e+06	1083.94	3.882	34.2
2.61282e+06	1040.26	3.882	34.2
2.61282e+06	996.576	3.882	34.2
2.61283e+06	1083.94	3.882	34.2
2.61283e+06	909.216	3.882	34.2
2.61283e+06	996.576	3.882	34.2
2.61283e+06	1214.98	3.882	34.2
2.61284e+06	1083.94	3.882	34.2
2.61284e+06	1127.62	3.882	34.2
2.61284e+06	1083.94	3.882	34.2
2.61284e+06	1083.94	3.882	34.2
2.61285e+06	1083.94	3.882	34.2
2.61285e+06	1302.34	3.882	34.2
2.61285e+06	1477.06	3.882	34.2
2.61285e+06	1477.06	3.882	34.2
2.61286e+06	1258.66	3.882	34.2
2.61286e+06	1040.26	3.882	34.2
2.61286e+06	952.896	3.882	34.2
2.61286e+06	1171.3	3.882	34.2
2.61287e+06	1040.26	3.882	34.2
2.61287e+06	1083.94	3.882	34.2
2.61287e+06	1171.3	3.882	34.2
2.61287e+06	952.896	3.882	34.2
2.61288e+06	952.896	3.882	34.2
2.61288e+06	865.536	3.882	34.2
2.61288e+06	1040.26	3.882	34.2
2.61288e+06	1040.26	3.882	34.2
2.61289e+06	909.216	3.882	34.2
2.61289e+06	1258.66	3.882	34.2
2.61289e+06	1171.3	3.882	34.2
2.6129e+06	1083.94	3.882	34.2
2.6129e+06	1258.66	3.882	34.2
2.6129e+06	1040.26	3.882	34.2
2.6129e+06	1083.94	3.882	34.2
2.61291e+06	1171.3	3.882	34.2
2.61291e+06	1083.94	3.882	34.2
2.61291e+06	952.896	3.882	34.2
2.61291e+06	1083.94	3.882	34.2
2.61292e+06	1083.94	3.882	34.2
2.61292e+06	952.896	3.882	34.2
2.61292e+06	1171.3	3.882	34.2
2.61292e+06	952.896	3.882	34.2
2.61293e+06	909.216	3.882	34.2
2.61293e+06	865.536	3.882	34.2
2.61293e+06	778.176	3.882	34.2
2.61293e+06	865.536	3.882	34.2
2.61294e+06	909.216	3.882	34.2
2.61294e+06	865.536	3.882	34.2
2.61294e+06	1040.26	3.882	34.2
2.61294e+06	909.216	3.882	34.2
2.61295e+06	1040.26	3.882	34.2
2.61295e+06	1083.94	3.882	34.2
2.61295e+06	1214.98	3.882	34.2
2.61295e+06	1127.62	3.882	34.2
2.61296e+06	996.576	3.882	34.2
2.61296e+06	1171.3	3.882	34.2
2.61296e+06	1083.94	3.882	34.2
2.61297e+06	996.576	3.882	34.2
2.61297e+06	865.536	3.882	34.2
2.61297e+06	821.856	3.882	34.2
2.61297e+06	952.896	3.882	34.2
2.61298e+06	1083.94	3.882	34.2
2.61298e+06	952.896	3.882	34.2
2.61298e+06	1040.26	3.882	34.2
2.61298e+06	1040.26	3.882	34.2
2.61299e+06	821.856	3.882	34.2
2.61299e+06	909.216	3.882	34.2
2.61299e+06	909.216	3.882	34.2
2.61299e+06	734.496	3.882	34.2
2.613e+06	821.856	3.882	34.2
2.613e+06	996.576	3.882	34.2
2.613e+06	865.536	3.882	34.2
2.613e+06	996.576	3.882	34.2
2.61301e+06	865.536	3.882	34.2
2.61301e+06	734.496	3.882	34.2
2.61301e+06	952.896	3.882	34.2
2.61301e+06	909.216	3.882	34.2
2.61302e+06	909.216	3.882	34.2
2.61302e+06	1083.94	3.882	34.2
2.61302e+06	1127.62	3.882	34.2
2.61302e+06	1127.62	3.882	34.2
2.61303e+06	821.856	3.882	34.2
2.61303e+06	821.856	3.882	34.2
2.61303e+06	952.896	3.882	34.2
2.61303e+06	865.536	3.882	34.2
2.61304e+06	690.816	3.882	34.2
2.61304e+06	690.816	3.882	34.2
2.61304e+06	778.176	3.882	34.2
2.61305e+06	734.496	3.882	34.2
2.61305e+06	865.536	3.882	34.2
2.61305e+06	821.856	3.882	34.2
2.61305e+06	865.536	3.882	34.2
2.61306e+06	778.176	3.882	34.2
2.61306e+06	778.176	3.882	34.2
2.61306e+06	778.176	3.882	34.2
2.61306e+06	821.856	3.882	34.2
2.61307e+06	996.576	3.882	34.2
2.61307e+06	865.536	3.882	34.2
2.61307e+06	821.856	3.882	34.2
2.61307e+06	952.896	3.882	34.2
2.61308e+06	909.216	3.882	34.2
2.61308e+06	909.216	3.882	34.2
2.61308e+06	909.216	3.882	34.2
2.61308e+06	909.216	3.882	34.2
2.61309e+06	909.216	3.882	34.2
2.61309e+06	865.536	3.882	34.2
2.61309e+06	996.576	3.882	34.2
2.61309e+06	952.896	3.882	34.2
2.6131e+06	996.576	3.882	34.2
2.6131e+06	1040.26	3.882	34.2
2.6131e+06	1040.26	3.882	34.2
2.6131e+06	821.856	3.882	34.2
2.61311e+06	865.536	3.882	34.2
2.61311e+06	909.216	3.882	34.2
2.61311e+06	996.576	3.882	34.2
2.61311e+06	909.216	3.882	34.2
2.61312e+06	909.216	3.882	34.2
2.61312e+06	909.216	3.882	34.2
2.61312e+06	952.896	3.882	34.2
2.61313e+06	996.576	3.882	34.2
2.61313e+06	821.856	3.882	34.2
2.61313e+06	865.536	3.882	34.2
2.61313e+06	821.856	3.882	34.2
2.61314e+06	821.856	3.882	34.2
2.61314e+06	865.536	3.882	34.2
2.61314e+06	821.856	3.882	34.2
2.61314e+06	821.856	3.882	34.2
2.61315e+06	821.856	3.882	34.2
2.61315e+06	778.176	3.882	34.2
2.61315e+06	778.176	3.882	34.2
2.61315e+06	865.536	3.882	34.2
2.61316e+06	909.216	3.882	34.2
2.61316e+06	734.496	3.882	34.2
2.61316e+06	734.496	3.882	34.2
2.61316e+06	734.496	3.882	34.2
2.61317e+06	734.496	3.882	34.2
2.61317e+06	778.176	3.882	34.2
2.61317e+06	734.496	3.882	34.2
2.61317e+06	734.496	3.882	34.2
2.61318e+06	734.496	3.882	34.2
2.61318e+06	778.176	3.882	34.2
2.61318e+06	778.176	3.882	34.2
2.61318e+06	909.216	3.882	34.2
2.61319e+06	865.536	3.882	34.2
2.61319e+06	865.536	3.882	34.2
2.61319e+06	1040.26	3.882	34.2
2.6132e+06	734.496	3.882	34.2
2.6132e+06	690.816	3.882	34.2
2.6132e+06	734.496	3.882	34.2
2.6132e+06	821.856	3.882	34.2
2.61321e+06	821.856	3.882	34.2
2.61321e+06	734.496	3.882	34.2
2.61321e+06	690.816	3.882	34.2
2.61321e+06	734.496	3.882	34.2
2.61322e+06	734.496	3.882	34.2
2.61322e+06	690.816	3.882	34.2
2.61322e+06	690.816	3.882	34.2
2.61322e+06	647.136	3.882	34.2
2.61323e+06	778.176	3.882	34.2
2.61323e+06	734.496	3.882	34.2
2.61323e+06	865.536	3.882	34.2
2.61323e+06	909.216	3.882	34.2
2.61324e+06	821.856	3.882	34.2
2.61324e+06	821.856	3.882	34.2
2.61324e+06	909.216	3.882	34.2
2.61324e+06	734.496	3.882	34.2
2.61325e+06	821.856	3.882	34.2
2.61325e+06	734.496	3.882	34.2
2.61325e+06	821.856	3.882	34.2
2.61325e+06	821.856	3.882	34.2
2.61326e+06	821.856	3.882	34.2
2.61326e+06	778.176	3.882	34.2
2.61326e+06	865.536	3.882	34.2
2.61326e+06	865.536	3.882	34.2
2.61327e+06	865.536	3.882	34.2
2.61327e+06	778.176	3.882	34.2
2.61327e+06	734.496	3.882	34.2
2.61328e+06	865.536	3.882	34.2
2.61328e+06	734.496	3.882	34.2
2.61328e+06	821.856	3.882	34.2
2.61328e+06	909.216	3.882	34.2
2.61329e+06	821.856	3.882	34.2
2.61329e+06	734.496	3.882	34.2
2.61329e+06	734.496	3.882	34.2
2.61329e+06	821.856	3.882	34.2
2.6133e+06	734.496	3.882	34.2
2.6133e+06	821.856	3.882	34.2
2.6133e+06	734.496	3.882	34.2
2.6133e+06	690.816	3.882	34.2
2.61331e+06	647.136	3.882	34.2
2.61331e+06	734.496	3.882	34.2
2.61331e+06	734.496	3.882	34.2
2.61331e+06	778.176	3.882	34.2
2.61332e+06	734.496	3.882	34.2
2.61332e+06	778.176	3.882	34.2
2.61332e+06	778.176	3.882	34.2
2.61332e+06	734.496	3.882	34.2
2.61333e+06	778.176	3.882	34.2
2.61333e+06	734.496	3.882	34.2
2.61333e+06	734.496	3.882	34.2
2.61333e+06	865.536	3.882	34.2
2.61334e+06	1040.26	3.882	34.2
2.61334e+06	909.216	3.882	34.2
2.61334e+06	909.216	3.882	34.2
2.61335e+06	909.216	3.882	34.2
2.61335e+06	909.216	3.882	34.2
2.61335e+06	909.216	3.882	34.2
2.61335e+06	778.176	3.882	34.2
2.61336e+06	778.176	3.882	34.2
2.61336e+06	821.856	3.882	34.2
2.61336e+06	734.496	3.882	34.2
2.61336e+06	734.496	3.882	34.2
2.61337e+06	734.496	3.882	34.2
2.61337e+06	909.216	3.882	34.2
2.61337e+06	909.216	3.882	34.2
2.61337e+06	865.536	3.882	34.2
2.61338e+06	821.856	3.882	34.2
2.61338e+06	821.856	3.882	34.2
2.61338e+06	865.536	3.882	34.2
2.61338e+06	909.216	3.882	34.2
2.61339e+06	952.896	3.882	34.2
2.61339e+06	865.536	3.882	34.2
2.61339e+06	1040.26	3.882	34.2
2.61339e+06	909.216	3.882	34.2
2.6134e+06	909.216	3.882	34.2
2.6134e+06	1040.26	3.882	34.2
2.6134e+06	1083.94	3.882	34.2
2.6134e+06	1171.3	3.882	34.2
2.61341e+06	1258.66	3.882	34.2
2.61341e+06	1214.98	3.882	34.2
2.61341e+06	1083.94	3.882	34.2
2.61341e+06	909.216	3.882	34.2
2.61342e+06	909.216	3.882	34.2
2.61342e+06	778.176	3.882	34.2
2.61342e+06	734.496	3.882	34.2
2.61343e+06	865.536	3.882	34.2
2.61343e+06	909.216	3.882	34.2
2.61343e+06	778.176	3.882	34.2
2.61343e+06	821.856	3.882	34.2
2.61344e+06	865.536	3.882	34.2
2.61344e+06	909.216	3.882	34.2
2.61344e+06	909.216	3.882	34.2
2.61344e+06	821.856	3.882	34.2
2.61345e+06	909.216	3.882	34.2
2.61345e+06	909.216	3.882	34.2
2.61345e+06	952.896	3.882	34.2
2.61345e+06	952.896	3.882	34.2
2.61346e+06	952.896	3.882	34.2
2.61346e+06	778.176	3.882	34.2
2.61346e+06	778.176	3.882	34.2
2.61346e+06	734.496	3.882	34.2
2.61347e+06	821.856	3.882	34.2
2.61347e+06	1040.26	3.882	34.2
2.61347e+06	996.576	3.882	34.2
2.61347e+06	778.176	3.882	34.2
2.61348e+06	865.536	3.882	34.2
2.61348e+06	865.536	3.882	34.2
2.61348e+06	996.576	3.882	34.2
2.61348e+06	909.216	3.882	34.2
2.61349e+06	865.536	3.882	34.2
2.61349e+06	778.176	3.882	34.2
2.61349e+06	734.496	3.882	34.2
2.6135e+06	778.176	3.882	34.2
2.6135e+06	734.496	3.882	34.2
2.6135e+06	821.856	3.882	34.2
2.6135e+06	952.896	3.882	34.2
2.61351e+06	909.216	3.882	34.2
2.61351e+06	778.176	3.882	34.2
2.61351e+06	734.496	3.882	34.2
2.61351e+06	734.496	3.882	34.2
2.61352e+06	778.176	3.882	34.2
2.61352e+06	734.496	3.882	34.2
2.61352e+06	778.176	3.882	34.2
2.61352e+06	821.856	3.882	34.2
2.61353e+06	821.856	3.882	34.2
2.61353e+06	734.496	3.882	34.2
2.61353e+06	909.216	3.882	34.2
2.61353e+06	909.216	3.882	34.2
2.61354e+06	952.896	3.882	34.2
2.61354e+06	734.496	3.882	34.2
2.61354e+06	778.176	3.882	34.2
2.61354e+06	734.496	3.882	34.2
2.61355e+06	778.176	3.882	34.2
2.61355e+06	909.216	3.882	34.2
2.61355e+06	778.176	3.882	34.2
2.61355e+06	909.216	3.882	34.2
2.61356e+06	734.496	3.882	34.2
2.61356e+06	647.136	3.882	34.2
2.61356e+06	821.856	3.882	34.2
2.61356e+06	865.536	3.882	34.2
2.61357e+06	778.176	3.882	34.2
2.61357e+06	909.216	3.882	34.2
2.61357e+06	909.216	3.882	34.2
2.61358e+06	996.576	3.882	34.2
2.61358e+06	778.176	3.882	34.2
2.61358e+06	778.176	3.882	34.2
2.61358e+06	865.536	3.882	34.2
2.61359e+06	909.216	3.882	34.2
2.61359e+06	952.896	3.882	34.2
2.61359e+06	909.216	3.882	34.2
2.61359e+06	996.576	3.882	34.2
2.6136e+06	996.576	3.882	34.2
2.6136e+06	996.576	3.882	34.2
2.6136e+06	952.896	3.882	34.2
2.6136e+06	996.576	3.882	34.2
2.61361e+06	909.216	3.882	34.2
2.61361e+06	865.536	3.882	34.2
2.61361e+06	734.496	3.882	34.2
2.61361e+06	821.856	3.882	34.2
2.61362e+06	865.536	3.882	34.2
2.61362e+06	690.816	3.882	34.2
2.61362e+06	690.816	3.882	34.2
2.61362e+06	734.496	3.882	34.2
2.61363e+06	865.536	3.882	34.2
2.61363e+06	778.176	3.882	34.2
2.61363e+06	778.176	3.882	34.2
2.61363e+06	1083.94	3.882	34.2
2.61364e+06	821.856	3.882	34.2
2.61364e+06	821.856	3.882	34.2
2.61364e+06	778.176	3.882	34.2
2.61364e+06	734.496	3.882	34.2
2.61365e+06	778.176	3.882	34.2
2.61365e+06	952.896	3.882	34.2
2.61365e+06	909.216	3.882	34.2
2.61366e+06	865.536	3.882	34.2
2.61366e+06	952.896	3.882	34.2
2.61366e+06	821.856	3.882	34.2
2.61366e+06	909.216	3.882	34.2
2.61367e+06	909.216	3.882	34.2
2.61367e+06	1127.62	3.882	34.2
2.61367e+06	1083.94	3.882	34.2
2.61367e+06	1127.62	3.882	34.2
2.61368e+06	996.576	3.882	34.2
2.61368e+06	909.216	3.882	34.2
2.61368e+06	909.216	3.882	34.2
2.61368e+06	821.856	3.882	34.2
2.61369e+06	909.216	3.882	34.2
2.61369e+06	778.176	3.882	34.2
2.61369e+06	821.856	3.882	34.2
2.61369e+06	865.536	3.882	34.2
2.6137e+06	865.536	3.882	34.2
2.6137e+06	821.856	3.882	34.2
2.6137e+06	952.896	3.882	34.2
2.6137e+06	909.216	3.882	34.2
2.61371e+06	952.896	3.882	34.2
2.61371e+06	952.896	3.882	34.2
2.61371e+06	1040.26	3.882	34.2
2.61371e+06	1083.94	3.882	34.2
2.61372e+06	996.576	3.882	34.2
2.61372e+06	909.216	3.882	34.2
2.61372e+06	778.176	3.882	34.2
2.61373e+06	865.536	3.882	34.2
2.61373e+06	778.176	3.882	34.2
2.61373e+06	909.216	3.882	34.2
2.61373e+06	865.536	3.882	34.2
2.61374e+06	996.576	3.882	34.2
2.61374e+06	909.216	3.882	34.2
2.61374e+06	996.576	3.882	34.2
2.61374e+06	865.536	3.882	34.2
2.61375e+06	909.216	3.882	34.2
2.61375e+06	996.576	3.882	34.2
2.61375e+06	909.216	3.882	34.2
2.61375e+06	952.896	3.882	34.2
2.61376e+06	909.216	3.882	34.2
2.61376e+06	909.216	3.882	34.2
2.61376e+06	996.576	3.882	34.2
2.61376e+06	996.576	3.882	34.2
2.61377e+06	996.576	3.882	34.2
2.61377e+06	952.896	3.882	34.2
2.61377e+06	952.896	3.882	34.2
2.61377e+06	952.896	3.882	34.2
2.61378e+06	996.576	3.882	34.2
2.61378e+06	996.576	3.882	34.2
2.61378e+06	909.216	3.882	34.2
2.61378e+06	1040.26	3.882	34.2
2.61379e+06	1083.94	3.882	34.2
2.61379e+06	952.896	3.882	34.2
2.61379e+06	909.216	3.882	34.2
2.61379e+06	1040.26	3.882	34.2
2.6138e+06	996.576	3.882	34.2
2.6138e+06	909.216	3.882	34.2
2.6138e+06	821.856	3.882	34.2
2.61381e+06	734.496	3.882	34.2
2.61381e+06	1040.26	3.882	34.2
2.61381e+06	952.896	3.882	34.2
2.61381e+06	1214.98	3.882	34.2
2.61382e+06	1040.26	3.882	34.2
2.61382e+06	996.576	3.882	34.2
2.61382e+06	1171.3	3.882	34.2
2.61382e+06	1346.02	3.882	34.2
2.61383e+06	1346.02	3.882	34.2
2.61383e+06	1083.94	3.882	34.2
2.61383e+06	778.176	3.882	34.2
2.61383e+06	734.496	3.882	34.2
2.61384e+06	734.496	3.882	34.2
2.61384e+06	734.496	3.882	34.2
2.61384e+06	778.176	3.882	34.2
2.61384e+06	865.536	3.882	34.2
2.61385e+06	996.576	3.882	34.2
2.61385e+06	1127.62	3.882	34.2
2.61385e+06	1040.26	3.882	34.2
2.61385e+06	1083.94	3.882	34.2
2.61386e+06	996.576	3.882	34.2
2.61386e+06	1040.26	3.882	34.2
2.61386e+06	1083.94	3.882	34.2
2.61386e+06	1040.26	3.882	34.2
2.61387e+06	1171.3	3.882	34.2
2.61387e+06	1171.3	3.882	34.2
2.61387e+06	1302.34	3.882	34.2
2.61388e+06	1127.62	3.882	34.2
2.61388e+06	952.896	3.882	34.2
2.61388e+06	909.216	3.882	34.2
2.61388e+06	996.576	3.882	34.2
2.61389e+06	909.216	3.882	34.2
2.61389e+06	865.536	3.882	34.2
2.61389e+06	821.856	3.882	34.2
2.61389e+06	821.856	3.882	34.2
2.6139e+06	821.856	3.882	34.2
2.6139e+06	734.496	3.882	34.2
2.6139e+06	734.496	3.882	34.2
2.6139e+06	778.176	3.882	34.2
2.61391e+06	778.176	3.882	34.2
2.61391e+06	996.576	3.882	34.2
2.61391e+06	1127.62	3.882	34.2
2.61391e+06	1040.26	3.882	34.2
2.61392e+06	1171.3	3.882	34.2
2.61392e+06	1214.98	3.882	34.2
2.61392e+06	1258.66	3.882	34.2
2.61392e+06	1258.66	3.882	34.2
2.61393e+06	1214.98	3.882	34.2
2.61393e+06	1258.66	3.882	34.2
2.61393e+06	909.216	3.882	34.2
2.61393e+06	821.856	3.882	34.2
2.61394e+06	821.856	3.882	34.2
2.61394e+06	821.856	3.882	34.2
2.61394e+06	821.856	3.882	34.2
2.61394e+06	865.536	3.882	34.2
2.61395e+06	778.176	3.882	34.2
2.61395e+06	821.856	3.882	34.2
2.61395e+06	909.216	3.882	34.2
2.61396e+06	865.536	3.882	34.2
2.61396e+06	909.216	3.882	34.2
2.61396e+06	996.576	3.882	34.2
2.61396e+06	778.176	3.882	34.2
2.61397e+06	952.896	3.882	34.2
2.61397e+06	952.896	3.882	34.2
2.61397e+06	909.216	3.882	34.2
2.61397e+06	865.536	3.882	34.2
2.61398e+06	909.216	3.882	34.2
2.61398e+06	952.896	3.882	34.2
2.61398e+06	909.216	3.882	34.2
2.61398e+06	909.216	3.882	34.2
2.61399e+06	996.576	3.882	34.2
2.61399e+06	865.536	3.882	34.2
2.61399e+06	865.536	3.882	34.2
2.61399e+06	821.856	3.882	34.2
2.614e+06	996.576	3.882	34.2
2.614e+06	865.536	3.882	34.2
2.614e+06	865.536	3.882	34.2
2.614e+06	734.496	3.882	34.2
2.61401e+06	734.496	3.882	34.2
2.61401e+06	821.856	3.882	34.2
2.61401e+06	1083.94	3.882	34.2
2.61401e+06	909.216	3.882	34.2
2.61402e+06	821.856	3.882	34.2
2.61402e+06	865.536	3.882	34.2
2.61402e+06	734.496	3.882	34.2
2.61402e+06	778.176	3.882	34.2
2.61403e+06	734.496	3.882	34.2
2.61403e+06	734.496	3.882	34.2
2.61403e+06	690.816	3.882	34.2
2.61404e+06	734.496	3.882	34.2
2.61404e+06	690.816	3.882	34.2
2.61404e+06	690.816	3.882	34.2
2.61404e+06	690.816	3.882	34.2
2.61405e+06	909.216	3.882	34.2
2.61405e+06	821.856	3.882	34.2
2.61405e+06	821.856	3.882	34.2
2.61405e+06	952.896	3.882	34.2
2.61406e+06	865.536	3.882	34.2
2.61406e+06	821.856	3.882	34.2
2.61406e+06	952.896	3.882	34.2
2.61406e+06	909.216	3.882	34.2
2.61407e+06	909.216	3.882	34.2
2.61407e+06	909.216	3.882	34.2
2.61407e+06	952.896	3.882	34.2
2.61407e+06	996.576	3.882	34.2
2.61408e+06	778.176	3.882	34.2
2.61408e+06	821.856	3.882	34.2
2.61408e+06	952.896	3.882	34.2
2.61408e+06	1083.94	3.882	34.2
2.61409e+06	996.576	3.882	34.2
2.61409e+06	909.216	3.882	34.2
2.61409e+06	1083.94	3.882	34.2
2.61409e+06	952.896	3.882	34.2
2.6141e+06	909.216	3.882	34.2
2.6141e+06	996.576	3.882	34.2
2.6141e+06	996.576	3.882	34.2
2.61411e+06	1083.94	3.882	34.2
2.61411e+06	1171.3	3.882	34.2
2.61411e+06	952.896	3.882	34.2
2.61411e+06	996.576	3.882	34.2
2.61412e+06	996.576	3.882	34.2
2.61412e+06	821.856	3.882	34.2
2.61412e+06	996.576	3.882	34.2
2.61412e+06	1127.62	3.882	34.2
2.61413e+06	1171.3	3.882	34.2
2.61413e+06	1127.62	3.882	34.2
2.61413e+06	1214.98	3.882	34.2
2.61413e+06	952.896	3.882	34.2
2.61414e+06	909.216	3.882	34.2
2.61414e+06	909.216	3.882	34.2
2.61414e+06	865.536	3.882	34.2
2.61414e+06	865.536	3.882	34.2
2.61415e+06	865.536	3.882	34.2
2.61415e+06	909.216	3.882	34.2
2.61415e+06	996.576	3.882	34.2
2.61415e+06	909.216	3.882	34.2
2.61416e+06	996.576	3.882	34.2
2.61416e+06	1040.26	3.882	34.2
2.61416e+06	909.216	3.882	34.2
2.61416e+06	821.856	3.882	34.2
2.61417e+06	778.176	3.882	34.2
2.61417e+06	734.496	3.882	34.2
2.61417e+06	778.176	3.882	34.2
2.61417e+06	778.176	3.882	34.2
2.61418e+06	865.536	3.882	34.2
2.61418e+06	821.856	3.882	34.2
2.61418e+06	778.176	3.882	34.2
2.61419e+06	821.856	3.882	34.2
2.61419e+06	996.576	3.882	34.2
2.61419e+06	865.536	3.882	34.2
2.61419e+06	909.216	3.882	34.2
2.6142e+06	952.896	3.882	34.2
2.6142e+06	865.536	3.882	34.2
2.6142e+06	690.816	3.882	34.2
2.6142e+06	690.816	3.882	34.2
2.61421e+06	734.496	3.882	34.2
2.61421e+06	778.176	3.882	34.2
2.61421e+06	778.176	3.882	34.2
2.61421e+06	996.576	3.882	34.2
2.61422e+06	996.576	3.882	34.2
2.61422e+06	996.576	3.882	34.2
2.61422e+06	1346.02	3.882	34.2
2.61422e+06	1346.02	3.882	34.2
2.61423e+06	996.576	3.882	34.2
2.61423e+06	1040.26	3.882	34.2
2.61423e+06	1083.94	3.882	34.2
2.61423e+06	1040.26	3.882	34.2
2.61424e+06	996.576	3.882	34.2
2.61424e+06	996.576	3.882	34.2
2.61424e+06	909.216	3.882	34.2
2.61424e+06	996.576	3.882	34.2
2.61425e+06	1040.26	3.882	34.2
2.61425e+06	909.216	3.882	34.2
2.61425e+06	821.856	3.882	34.2
2.61426e+06	778.176	3.882	34.2
2.61426e+06	1171.3	3.882	34.2
2.61426e+06	1214.98	3.882	34.2
2.61426e+06	996.576	3.882	34.2
2.61427e+06	952.896	3.882	34.2
2.61427e+06	865.536	3.882	34.2
2.61427e+06	909.216	3.882	34.2
2.61427e+06	821.856	3.882	34.2
2.61428e+06	909.216	3.882	34.2
2.61428e+06	1302.34	3.882	34.2
2.61428e+06	1171.3	3.882	34.2
2.61428e+06	1083.94	3.882	34.2
2.61429e+06	734.496	3.882	34.2
2.61429e+06	821.856	3.882	34.2
2.61429e+06	821.856	3.882	34.2
2.61429e+06	909.216	3.882	34.2
2.6143e+06	909.216	3.882	34.2
2.6143e+06	821.856	3.882	34.2
2.6143e+06	865.536	3.882	34.2
2.6143e+06	821.856	3.882	34.2
2.61431e+06	821.856	3.882	34.2
2.61431e+06	821.856	3.882	34.2
2.61431e+06	909.216	3.882	34.2
2.61431e+06	909.216	3.882	34.2
2.61432e+06	865.536	3.882	34.2
2.61432e+06	909.216	3.882	34.2
2.61432e+06	1040.26	3.882	34.2
2.61432e+06	996.576	3.882	34.2
2.61433e+06	952.896	3.882	34.2
2.61433e+06	952.896	3.882	34.2
2.61433e+06	952.896	3.882	34.2
2.61434e+06	1040.26	3.882	34.2
2.61434e+06	1127.62	3.882	34.2
2.61434e+06	1171.3	3.882	34.2
2.61434e+06	1083.94	3.882	34.2
2.61435e+06	1040.26	3.882	34.2
2.61435e+06	909.216	3.882	34.2
2.61435e+06	996.576	3.882	34.2
2.61435e+06	952.896	3.882	34.2
2.61436e+06	821.856	3.882	34.2
2.61436e+06	734.496	3.882	34.2
2.61436e+06	778.176	3.882	34.2
2.61436e+06	909.216	3.882	34.2
2.61437e+06	865.536	3.882	34.2
2.61437e+06	865.536	3.882	34.2
2.61437e+06	821.856	3.882	34.2
2.61437e+06	865.536	3.882	34.2
2.61438e+06	996.576	3.882	34.2
2.61438e+06	1040.26	3.882	34.2
2.61438e+06	821.856	3.882	34.2
2.61438e+06	1083.94	3.882	34.2
2.61439e+06	1040.26	3.882	34.2
2.61439e+06	909.216	3.882	34.2
2.61439e+06	909.216	3.882	34.2
2.61439e+06	909.216	3.882	34.2
2.6144e+06	1040.26	3.882	34.2
2.6144e+06	1040.26	3.882	34.2
2.6144e+06	865.536	3.882	34.2
2.61441e+06	865.536	3.882	34.2
2.61441e+06	821.856	3.882	34.2
2.61441e+06	952.896	3.882	34.2
2.61441e+06	909.216	3.882	34.2
2.61442e+06	996.576	3.882	34.2
2.61442e+06	952.896	3.882	34.2
2.61442e+06	952.896	3.882	34.2
2.61442e+06	865.536	3.882	34.2
2.61443e+06	865.536	3.882	34.2
2.61443e+06	821.856	3.882	34.2
2.61443e+06	778.176	3.882	34.2
2.61443e+06	734.496	3.882	34.2
2.61444e+06	865.536	3.882	34.2
2.61444e+06	996.576	3.882	34.2
2.61444e+06	909.216	3.882	34.2
2.61444e+06	996.576	3.882	34.2
2.61445e+06	1214.98	3.882	34.2
2.61445e+06	1083.94	3.882	34.2
2.61445e+06	1171.3	3.882	34.2
2.61445e+06	1171.3	3.882	34.2
2.61446e+06	952.896	3.882	34.2
2.61446e+06	734.496	3.882	34.2
2.61446e+06	778.176	3.882	34.2
2.61446e+06	778.176	3.882	34.2
2.61447e+06	734.496	3.882	34.2
2.61447e+06	909.216	3.882	34.2
2.61447e+06	1083.94	3.882	34.2
2.61447e+06	909.216	3.882	34.2
2.61448e+06	952.896	3.882	34.2
2.61448e+06	996.576	3.882	34.2
2.61448e+06	1083.94	3.882	34.2
2.61449e+06	996.576	3.882	34.2
2.61449e+06	1258.66	3.882	34.2
2.61449e+06	952.896	3.882	34.2
2.61449e+06	690.816	3.882	34.2
2.6145e+06	734.496	3.882	34.2
2.6145e+06	909.216	3.882	34.2
2.6145e+06	909.216	3.882	34.2
2.6145e+06	909.216	3.882	34.2
2.61451e+06	909.216	3.882	34.2
2.61451e+06	952.896	3.882	34.2
2.61451e+06	909.216	3.882	34.2
2.61451e+06	821.856	3.882	34.2
2.61452e+06	821.856	3.882	34.2
2.61452e+06	821.856	3.882	34.2
2.61452e+06	909.216	3.882	34.2
2.61452e+06	821.856	3.882	34.2
2.61453e+06	821.856	3.882	34.2
2.61453e+06	778.176	3.882	34.2
2.61453e+06	821.856	3.882	34.2
2.61453e+06	778.176	3.882	34.2
2.61454e+06	865.536	3.882	34.2
2.61454e+06	865.536	3.882	34.2
2.61454e+06	821.856	3.882	34.2
2.61454e+06	865.536	3.882	34.2
2.61455e+06	952.896	3.882	34.2
2.61455e+06	909.216	3.882	34.2
2.61455e+06	821.856	3.882	34.2
2.61455e+06	909.216	3.882	34.2
2.61456e+06	909.216	3.882	34.2
2.61456e+06	865.536	3.882	34.2
2.61456e+06	821.856	3.882	34.2
2.61457e+06	778.176	3.882	34.2
2.61457e+06	734.496	3.882	34.2
2.61457e+06	734.496	3.882	34.2
2.61457e+06	690.816	3.882	34.2
2.61458e+06	821.856	3.882	34.2
2.61458e+06	865.536	3.882	34.2
2.61458e+06	821.856	3.882	34.2
2.61458e+06	865.536	3.882	34.2
2.61459e+06	821.856	3.882	34.2
2.61459e+06	821.856	3.882	34.2
2.61459e+06	865.536	3.882	34.2
2.61459e+06	865.536	3.882	34.2
2.6146e+06	909.216	3.882	34.2
2.6146e+06	647.136	3.882	34.2
2.6146e+06	821.856	3.882	34.2
2.6146e+06	734.496	3.882	34.2
2.61461e+06	778.176	3.882	34.2
2.61461e+06	734.496	3.882	34.2
2.61461e+06	734.496	3.882	34.2
2.61461e+06	778.176	3.882	34.2
2.61462e+06	821.856	3.882	34.2
2.61462e+06	778.176	3.882	34.2
2.61462e+06	690.816	3.882	34.2
2.61462e+06	734.496	3.882	34.2
2.61463e+06	734.496	3.882	34.2
2.61463e+06	734.496	3.882	34.2
2.61463e+06	821.856	3.882	34.2
2.61464e+06	734.496	3.882	34.2
2.61464e+06	734.496	3.882	34.2
2.61464e+06	690.816	3.882	34.2
2.61464e+06	647.136	3.882	34.2
2.61465e+06	690.816	3.882	34.2
2.61465e+06	778.176	3.882	34.2
2.61465e+06	778.176	3.882	34.2
2.61465e+06	734.496	3.882	34.2
2.61466e+06	778.176	3.882	34.2
2.61466e+06	821.856	3.882	34.2
2.61466e+06	778.176	3.882	34.2
2.61466e+06	778.176	3.882	34.2
2.61467e+06	734.496	3.882	34.2
2.61467e+06	690.816	3.882	34.2
2.61467e+06	734.496	3.882	34.2
2.61467e+06	734.496	3.882	34.2
2.61468e+06	821.856	3.882	34.2
2.61468e+06	778.176	3.882	34.2
2.61468e+06	865.536	3.882	34.2
2.61468e+06	909.216	3.882	34.2
2.61469e+06	778.176	3.882	34.2
2.61469e+06	734.496	3.882	34.2
2.61469e+06	734.496	3.882	34.2
2.61469e+06	865.536	3.882	34.2
2.6147e+06	996.576	3.882	34.2
2.6147e+06	952.896	3.882	34.2
2.6147e+06	909.216	3.882	34.2
2.6147e+06	952.896	3.882	34.2
2.61471e+06	909.216	3.882	34.2
2.61471e+06	1083.94	3.882	34.2
2.61471e+06	952.896	3.882	34.2
2.61472e+06	1040.26	3.882	34.2
2.61472e+06	821.856	3.882	34.2
2.61472e+06	778.176	3.882	34.2
2.61472e+06	996.576	3.882	34.2
2.61473e+06	952.896	3.882	34.2
2.61473e+06	865.536	3.882	34.2
2.61473e+06	778.176	3.882	34.2
2.61473e+06	778.176	3.882	34.2
2.61474e+06	778.176	3.882	34.2
2.61474e+06	778.176	3.882	34.2
2.61474e+06	865.536	3.882	34.2
2.61474e+06	734.496	3.882	34.2
2.61475e+06	647.136	3.882	34.2
2.61475e+06	909.216	3.882	34.2
2.61475e+06	821.856	3.882	34.2
2.61475e+06	865.536	3.882	34.2
2.61476e+06	734.496	3.882	34.2
2.61476e+06	734.496	3.882	34.2
2.61476e+06	734.496	3.882	34.2
2.61476e+06	821.856	3.882	34.2
2.61477e+06	734.496	3.882	34.2
2.61477e+06	821.856	3.882	34.2
2.61477e+06	821.856	3.882	34.2
2.61477e+06	778.176	3.882	34.2
2.61478e+06	734.496	3.882	34.2
2.61478e+06	690.816	3.882	34.2
2.61478e+06	690.816	3.882	34.2
2.61479e+06	778.176	3.882	34.2
[truncated: 381,109+ more rows]
